# Supplementary material for: Development of Genome-Wide Insertion and Deletion Polymorphism Markers from Next-Generation Sequencing Data in Rice
Source: Rice (N Y). 2015 Aug 14;8:27. doi: 10.1186/s12284-015-0063-4 (PMC4536249; doi:10.1186/s12284-015-0063-4)
Supplement: Additional file 1: Table S1. — Description of rice genotypes for e-PCR. (XLS 357 kb) [file 12284_2015_63_MOESM1_ESM.xls]

## Sheet: Sheet1
Table S1. Description of rice genotypes for e-PCR
No.	Genotype	NCBI accession	Species	Subspecies	Origin	Bases (Mb)	Reads average length (bp)	Sequencing depth
1	9311	-	O. sativa	Indica	China	-	-	-
2	042/87/34	SRR063622	O. nivara	-	Dhoni,India	6700	100	17.95×
3	2-32B	SRR926151	O. sativa	Indica	YAAS	390.5	92.9762	1.05×
4	8-126	SRR926095	O. sativa	Japonica	-	148.1	92.8764	0.40×
5	Ai-Chiao-Hong	SRR063627	O. sativa	Indica	China	6900	99.711	18.49×
6	Aizizhan	SRR926161	O. sativa	Indica	-	289.6	90.5	0.78×
7	Anshunbaimihannuo	SRR926039	O. sativa	Japonica	Guizhou,China	190.4	95.2	0.51×
8	Aoyong	SRR926004	O. sativa	Japonica	Lancang,Yunnan,China	141.8	92.8358	0.38×
9	Arias	SRR063639	O. sativa	tropical japonica	Indonesia(West Java)	6400	99.6885	17.15×
10	AZUCENA	SRR063631	O. sativa	tropical japonica	Philippines	6800	100.295	18.22×
11	Azucena	SRR926057	O. sativa	Japonica	Philippines	188.3	94.15	0.50×
12	B2997C-7B-4-2-1	SRR926076	O. sativa	Indica	Indonesia	216.7	90.2917	0.58×
13	B3619C-7B-8-1-4	SRR926077	O. sativa	Indica	Indonesia	202.5	92.0455	0.54×
14	B4801F-MR5	SRR926078	O. sativa	Indica	Indonesia	126.5	92.8833	0.34×
15	B5524F-ST-30-14	SRR926079	O. sativa	Indica	Indonesia	135	92.8905	0.36×
16	B6128-64-0-TB-TB-0-6-0-0	SRR926080	O. sativa	Indica	Indonesia	145	92.8447	0.39×
17	B6136-3-TB-0-1-5	SRR926081	O. sativa	Indica	Indonesia	147.2	92.8516	0.39×
18	B6144	SRR926082	O. sativa	Indica	Indonesia	118.2	92.8705	0.32×
19	B6144F-MR-6	SRR926083	O. sativa	Indica	Indonesia	134.3	92.8628	0.36×
20	B6824E-TB-3	SRR926084	O. sativa	Indica	Indonesia	125	92.9046	0.33×
21	BADAL 89	SRR063597	Landrace	III	Bangladesh	6500	100	17.41×
22	Baihandao	SRR926038	O. sativa	Japonica	Guizhou,China	191.5	95.75	0.51×
23	Banli 1	SRR926008	O. sativa	Japonica	Lancang,Yunnan,China	295.4	92.3125	0.79×
24	Banna21	SRR926148	O. sativa	Indica	-	383.8	91.381	1.03×
25	Bayuenuo	SRR926010	O. sativa	Japonica	Lancang,Yunnan,China	302.9	94.6562	0.81×
26	Beizichangmao	SRR926024	O. sativa	Japonica	Gengma,Yunnan,China	250.3	96.2692	0.67×
27	Bengal	SRR488171	O. sativa	japonica	USA Louisiana	1100	52.381	2.95×
28	BHA	SRR851111	O. sativa	red rice	USA	9100	49.7268	24.38×
29	Bico Branco	SRR063605	O. sativa	aromatic	Brazil	6700	100	17.95×
30	Binulawan	SRR063625	O. sativa	tropical japonica	Philippines	7100	100.282	19.02×
31	Bowman	-	O. sativa	Japonica	USA	1400	27.3438	3.75×
32	Boyegu	SRR926028	O. sativa	Japonica	Lvchun,Yunnan,China	264.3	94.3929	0.71×
33	CA 97-053	SRR063611	O. nivara	-	Sopoir Tep,Cambodia	5800	100.346	15.54×
34	Canella De Ferro	SRR063607	O. sativa	tropical japonica	Brazil	7100	100.282	19.02×
35	Caopigu	SRR926035	O. sativa	Japonica	Mojiang,Yunnan,China	199.4	90.6364	0.53×
36	Cehengguangkenuo	SRR926045	O. sativa	Japonica	Guizhou,China	178.7	92.8593	0.48×
37	cehengguangkexianjing	SRR926041	O. sativa	Japonica	Guizhou,China	212	96.3636	0.57×
38	Chodongji	SRR063600	O. sativa	temperate japonica	South Korea	6600	100.61	17.68×
39	Chujing 24	SRR926113	O. sativa	Japonica	YAAS	149.1	92.8492	0.40×
40	Chujing 25	SRR926114	O. sativa	Japonica	YAAS	132	92.9071	0.35×
41	Chujing 3	SRR926112	O. sativa	Japonica	YAAS	143.6	92.8821	0.38×
42	CICA 6	SRR926069	O. sativa	Indica	Philippines	223.1	92.9583	0.60×
43	CICA 9	SRR926071	O. sativa	Indica	Columbia	183.4	92.8704	0.49×
44	CIRAD 391	SRR926052	O. sativa	Japonica	France	192	96	0.51×
45	CNA 4140	SRR926064	O. sativa	Indica	Brazil	209.5	95.2273	0.56×
46	Cocodrie	-	O. sativa	Indica	USA	5000	54.2299	13.40×
47	Congjiangxunwenjiu	SRR926043	O. sativa	Japonica	Guizhou,China	257.5	91.9643	0.69×
48	CR 5272	SRR926072	O. sativa	Indica	CostaRica	179.3	92.8383	0.48×
49	Dabaigu	SRR926032	O. sativa	Japonica	Yuanyang,Yunnan,	196.4	89.2727	0.53×
50	Dahongbaigu	SRR926023	O. sativa	Japonica	Gengma,Yunnan,China	203.2	92.3636	0.54×
51	Dahonggu	SRR926020	O. sativa	Japonica	Shizong,Yunnan,China	248.9	95.7308	0.67×
52	DAL DHAN	SRR063620	O. rufipogon	-	Chakaria, Bangladesh	6700	100.299	17.95×
53	Danjing 5	SRR926094	O. sativa	Japonica	-	159.1	92.904	0.43×
54	Darmali	SRR063591	O. sativa	temperate japonica	Nepal	4700	75.0799	12.59×
55	Davao	SRR063632	O. sativa	tropical japonica	Philippines	6400	99.3789	17.15×
56	Dee-goo-woo-gen	SRR926157	O. sativa	Indica	-	273.4	91.1333	0.73×
57	Dejianggoudiantou	SRR926042	O. sativa	Japonica	Guizhou,China	216.5	90.2083	0.58×
58	Denong 205	SRR926143	O. sativa	Indica	-	300.8	94	0.81×
59	Dianchao 5	SRR926145	O. sativa	Indica	-	321.9	94.6765	0.86×
60	Dianchao 6	SRR926116	O. sativa	Japonica	YAAS	143.7	92.8775	0.39×
61	Dianchao 7	SRR926146	O. sativa	Indica	Yunnan,China	363.5	90.875	0.97×
62	Dianchao 8	SRR926117	O. sativa	Japonica	YAAS	135	92.8657	0.36×
63	Dianjingyou 1	SRR926105	O. sativa	Japonica	-	163.6	92.8489	0.44×
64	Dianjingyou 4	SRR926115	O. sativa	Japonica	YAAS	156.8	92.8646	0.42×
65	Dianrui 449	SRR926163	O. sativa	Indica	-	267.1	95.3929	0.72×
66	Dianrui 462	SRR926149	O. sativa	Indica	YAAS	255.9	91.3929	0.69×
67	Diantun 502	SRR926153	O. sativa	Indica	YAAS	272	90.6667	0.73×
68	Dianxi 1	SRR926097	O. sativa	Japonica	zhoujiawu	160.3	92.8751	0.43×
69	Dianxi 4	SRR926111	O. sativa	Japonica	YAAS	156.7	92.8477	0.42×
70	Dianyu 2	SRR926106	O. sativa	Japonica	IRRI	151.6	92.8571	0.41×
71	Dianyuyihao	SRR926088	O. sativa	Japonica	Dali,Yunnan,China	189.1	94.55	0.51×
72	Digannuo	SRR926047	O. sativa	Japonica	Guangdong,China	212.6	96.6364	0.57×
73	Digunuo	SRR926030	O. sativa	Japonica	Honghe,Yunnan,China	264.7	94.5357	0.71×
74	DJ123	SRR567565	O. sativa	Indica	Bangladesh	3500	250	9.38×
75	Dourado	SRR926066	O. sativa	Indica	Bolivia	174.7	92.8705	0.47×
76	Dular	SRR926074	O. sativa	Indica	India	176.9	92.8598	0.47×
77	DZ78	SRR063599	O. sativa	aus	Bangladesh	6700	100.299	17.95×
78	Fengdao 14	SRR926110	O. sativa	-	IRRI	159.5	92.8973	0.43×
79	Firooz	SRR063602	O. sativa	aromatic	Iran	6800	99.7067	18.22×
80	Francis	SRR488177	O. sativa	tropical japonica	USA	1300	52.4194	3.48×
81	Gaoxiong 22	SRR926102	O. sativa	Japonica	zhoujiawu	160.1	92.8021	0.43×
82	Gaoxiong 53	SRR926103	O. sativa	Japonica	YAAS	154.4	92.839	0.41×
83	Gie 57	SRR063601	O. sativa	Indica	Vietnam	6500	100.309	17.41×
84	GotakGatik	SRR063635	O. sativa	tropical japonica	Indonesia(C.Java)	6300	100	16.88×
85	GP1	ERR036606	O. sativa	intermedia	Bengal	263.2	73.1111	0.71×
86	GP10	ERR036614	O. sativa	Indica	Philippine	162.7	73.9545	0.44×
87	GP100	ERR036704	O. sativa	Indica	IRRI	315.5	71.7045	0.85×
88	GP101	ERR036705	O. sativa	Indica	IRRI	189.9	73.0385	0.51×
89	GP102	ERR036706	O. sativa	Indica	IRRI	203.9	72.8214	0.55×
90	GP103	ERR036707	O. sativa	Indica	Sri Lanka	155.2	70.5455	0.42×
91	GP104	ERR036708	O. sativa	aus	Bengal	131.1	72.9912	0.35×
92	GP105	ERR036709	O. sativa	Indica	IRRI	133.2	72.9777	0.36×
93	GP106	ERR036710	O. sativa	Indica	IRRI	278.5	73.2895	0.75×
94	GP107	ERR036711	O. sativa	Indica	Uganda	241.8	71.1176	0.65×
95	GP108	ERR036712	O. sativa	Indica	Philippine	394	72.963	1.06×
96	GP109	ERR036713	O. sativa	aus	Madagascar	263.7	73.25	0.71×
97	GP11	ERR036615	O. sativa	Indica	Philippine	312.6	74.4286	0.84×
98	GP110	ERR036714	O. sativa	aus	Philippine	203.5	72.6786	0.55×
99	GP111	ERR036715	O. sativa	Indica	IRRI	110	72.9801	0.29×
100	GP112	ERR036716	O. sativa	tropical japonica	Gambian	206.5	73.75	0.55×
101	GP113	ERR068462	O. sativa	Indica	IRRI	96.5	73.0076	0.26×
102	GP114	ERR068463	O. sativa	Indica	Philippine	54.6	72.9617	0.15×
103	GP115	ERR036717	O. sativa	Indica	US	87.7	73.0089	0.23×
104	GP116	ERR036718	O. sativa	Indica	IRRI	350.5	73.0208	0.94×
105	GP117	ERR036719	O. sativa	tropical japonica	US	432.2	72.0333	1.16×
106	GP118	ERR036720	O. sativa	Indica	Indonesia	516.1	73.7286	1.38×
107	GP119	ERR036721	O. sativa	Indica	IRRI	782.3	72.4352	2.10×
108	GP12	ERR036616	O. sativa	Indica	IRRI	261.1	72.5278	0.70×
109	GP120	ERR036722	O. sativa	Indica	Philippine	401.3	74.3148	1.08×
110	GP121	ERR036723	O. sativa	Indica	IRRI	218.6	72.8667	0.59×
111	GP122	ERR036724	O. sativa	Indica	Sri Lanka	392.8	72.7407	1.05×
112	GP123	ERR036725	O. sativa	Indica	IRRI	449.4	72.4839	1.20×
113	GP124	ERR036726	O. sativa	aus	Bengal	309.7	73.7381	0.83×
114	GP125	ERR036727	O. sativa	Indica	Ivory Coast	168.9	70.375	0.45×
115	GP126	ERR036728	O. sativa	temperate japonica	Uganda	139	73.0255	0.37×
116	GP127	ERR036729	O. sativa	Indica	IRRI	243.4	71.5882	0.65×
117	GP128	ERR036730	O. sativa	Indica	India	179	74.5833	0.48×
118	GP129	ERR036731	O. sativa	Indica	IRRI	416.3	71.7759	1.12×
119	GP13	ERR036617	O. sativa	Indica	Philippine	396.1	73.3519	1.06×
120	GP130	ERR036732	O. sativa	Indica	IRRI	119.2	73.0296	0.32×
121	GP131	ERR036733	O. sativa	Indica	Sri Lanka	199.1	71.1071	0.53×
122	GP132	ERR036734	O. sativa	Indica	IRRI	293.6	73.4	0.79×
123	GP133	ERR068464	O. sativa	Indica	IRRI	12.4	73.2835	0.03×
124	GP134	ERR036735	O. sativa	Indica	North Korea	327.5	74.4318	0.88×
125	GP135	ERR036736	O. sativa	Indica	North Korea	411.8	73.5357	1.10×
126	GP136	ERR036737	O. sativa	Indica	IRRI	218.7	72.9	0.59×
127	GP137	ERR036738	O. sativa	Indica	North Korea	159.2	72.3636	0.43×
128	GP138	ERR036739	O. sativa	Indica	IRRI	839	73.5965	2.25×
129	GP139	ERR036740	O. sativa	Indica	IRRI	219.8	73.2667	0.59×
130	GP14	ERR036618	O. sativa	Indica	IRRI	670.2	72.8478	1.80×
131	GP140	ERR036741	O. sativa	Indica	IRRI	414.6	74.0357	1.11×
132	GP141	ERR036742	O. sativa	intermedia	Nepal	72.7	72.9889	0.19×
133	GP142	ERR036743	O. sativa	Indica	India	160.5	72.9545	0.43×
134	GP143	ERR036744	O. sativa	Indica	Philippine	208.6	74.5	0.56×
135	GP144	ERR036745	O. sativa	Indica	North Korea	102.9	72.9791	0.28×
136	GP15	ERR036619	O. sativa	Indica	IRRI	162.4	73.8182	0.44×
137	GP16	ERR036620	O. sativa	Indica	IRRI	326	74.0909	0.87×
138	GP17	ERR036621	O. sativa	Indica	IRRI	668.9	72.7065	1.79×
139	GP18	ERR036622	O. sativa	Indica	IRRI	462.7	72.2969	1.24×
140	GP19	ERR036623	O. sativa	Indica	IRRI	151.2	75.6	0.41×
141	GP2	ERR036607	O. sativa	intermedia	Bengal	280.5	73.8158	0.75×
142	GP20	ERR036624	O. sativa	Indica	IRRI	268.8	74.6667	0.72×
143	GP21	ERR036625	O. sativa	Indica	IRRI	381.6	73.3846	1.02×
144	GP22	ERR036626	O. sativa	Indica	IRRI	308.5	73.4524	0.83×
145	GP23	ERR036627	O. sativa	Indica	IRRI	403.6	72.0714	1.08×
146	GP24	ERR036628	O. sativa	Indica	IRRI	384.2	73.8846	1.03×
147	GP25	ERR036629	O. sativa	Indica	IRRI	409	73.0357	1.10×
148	GP26	ERR036630	O. sativa	intermedia	IRRI	296.9	74.225	0.80×
149	GP260	ERR068465	O. sativa	Indica	India	796.9	72.4455	2.14×
150	GP27	ERR036631	O. sativa	Indica	IRRI	271.3	71.3947	0.73×
151	GP28	ERR036632	O. sativa	Indica	IRRI	439	73.1667	1.18×
152	GP284	ERR068466	O. sativa	aromatic	Pakistan	870.4	72.5333	2.33×
153	GP285	ERR068467	O. sativa	aus	Pakistan	748.5	73.3824	2.01×
154	GP29	ERR036633	O. sativa	Indica	IRRI	168.3	70.125	0.45×
155	GP294	ERR068468	O. sativa	aromatic	Pakistan	906.6	73.1129	2.43×
156	GP295	ERR068469	O. sativa	aromatic	Pakistan	263.9	73.3056	0.71×
157	GP296	ERR068470	O. sativa	aromatic	Pakistan	457.4	73.7742	1.23×
158	GP297	ERR068471	O. sativa	aromatic	Pakistan	652.7	72.5222	1.75×
159	GP3	ERR036608	O. sativa	Indica	Brazil	217.3	72.4333	0.58×
160	GP30	ERR036634	O. sativa	Indica	IRRI	332.2	72.2174	0.89×
161	GP31	ERR036635	O. sativa	Indica	IRRI	436	72.6667	1.17×
162	GP32	ERR036636	O. sativa	Indica	Philippine	194.5	74.8077	0.52×
163	GP33	ERR036637	O. sativa	Indica	Philippine	411.3	73.4464	1.10×
164	GP34	ERR036638	O. sativa	aus	India	484.1	73.3485	1.30×
165	GP35	ERR036639	O. sativa	Indica	Philippine	253.4	74.5294	0.68×
166	GP36	ERR036640	O. sativa	aus	Bengal	251.2	73.8824	0.67×
167	GP37	ERR036641	O. sativa	Indica	Philippine	459.7	74.1452	1.23×
168	GP38	ERR036642	O. sativa	aus	India	232.6	72.6875	0.62×
169	GP39	ERR036643	O. sativa	tropical japonica	Brazil	343.9	71.6458	0.92×
170	GP4	ERR036609	O. sativa	Indica	Philippine	364.3	72.86	0.98×
171	GP40	ERR036644	O. sativa	Indica	Sri Lanka	255.5	70.9722	0.68×
172	GP41	ERR036645	O. sativa	Indica	Vietnam	301.5	71.7857	0.81×
173	GP42	ERR036646	O. sativa	Indica	Malaysia	272.5	71.7105	0.73×
174	GP43	ERR036647	O. sativa	Indica	India	235.2	73.5	0.63×
175	GP44	ERR036648	O. sativa	intermedia	India	427.7	73.7414	1.15×
176	GP45	ERR036649	O. sativa	Indica	India	150.5	75.25	0.40×
177	GP46	ERR036650	O. sativa	Indica	India	254	74.7059	0.68×
178	GP47	ERR036651	O. sativa	aus	India	275.3	72.4474	0.74×
179	GP48	ERR036652	O. sativa	Indica	Cuba	285.4	71.35	0.76×
180	GP49	ERR036653	O. sativa	Indica	Cuba	194	74.6154	0.52×
181	GP497	ERR036746	O. sativa	temperate japonica	Japan	153.7	69.8636	0.41×
182	GP498	ERR036747	O. sativa	temperate japonica	Japan	271.3	71.3947	0.73×
183	GP499	ERR036748	O. sativa	temperate japonica	Japan	201.6	72	0.54×
184	GP5	ERR036610	O. sativa	tropical japonica	Madagascar	347.3	72.3542	0.93×
185	GP50	ERR036654	O. sativa	Indica	Cuba	271.7	71.5	0.73×
186	GP500	ERR036749	O. sativa	temperate japonica	Japan	242.7	71.3824	0.65×
187	GP501	ERR036750	O. sativa	temperate japonica	Japan	163.6	74.3636	0.44×
188	GP502	ERR036751	O. sativa	temperate japonica	Japan	194.6	74.8462	0.52×
189	GP503	ERR036752	O. sativa	tropical japonica	Italy	218.6	72.8667	0.59×
190	GP504	ERR036753	O. sativa	temperate japonica	Japan	200.2	71.5	0.54×
191	GP505	ERR036754	O. sativa	temperate japonica	Japan	181.8	75.75	0.49×
192	GP506	ERR036755	O. sativa	temperate japonica	Japan	197.1	75.8077	0.53×
193	GP507	ERR036756	O. sativa	temperate japonica	Japan	266	73.8889	0.71×
194	GP508	ERR036757	O. sativa	temperate japonica	Japan	155.4	70.6364	0.42×
195	GP509	ERR036758	O. sativa	temperate japonica	Japan	346.2	72.125	0.93×
196	GP51	ERR036655	O. sativa	Indica	Cuba	344	71.6667	0.92×
197	GP510	ERR036759	O. sativa	temperate japonica	Portugal	268.8	74.6667	0.72×
198	GP511	ERR036760	O. sativa	temperate japonica	Russia	162.8	74	0.44×
199	GP512	ERR036761	O. sativa	aus	Bengal	267.4	74.2778	0.72×
200	GP513	ERR068472	O. sativa	tropical japonica	Philippine	74.1	73.0396	0.20×
201	GP514	ERR036762	O. sativa	tropical japonica	Philippine	216.2	72.0667	0.58×
202	GP515	ERR036763	O. sativa	tropical japonica	Philippine	285.1	71.275	0.76×
203	GP516	ERR036764	O. sativa	tropical japonica	Philippine	279.2	73.4737	0.75×
204	GP517	ERR036765	O. sativa	tropical japonica	Philippine	216.6	72.2	0.58×
205	GP518	ERR036766	O. sativa	tropical japonica	Philippine	186.2	71.6154	0.50×
206	GP519	ERR036767	O. sativa	temperate japonica	Laos	270.9	71.2895	0.73×
207	GP52	ERR036656	O. sativa	Indica	Cuba	343.4	71.5417	0.92×
208	GP520	ERR036768	O. sativa	temperate japonica	Laos	247.9	72.9118	0.66×
209	GP521	ERR036769	O. sativa	tropical japonica	Indonesia	238.6	74.5625	0.64×
210	GP522	ERR036770	O. sativa	tropical japonica	Malaysia	222.1	74.0333	0.60×
211	GP523	ERR036771	O. sativa	temperate japonica	Solomon Islands	282.7	74.3947	0.76×
212	GP524	ERR036772	O. sativa	intermedia	Philippine	166.8	75.8182	0.45×
213	GP525	ERR036773	O. sativa	temperate japonica	Thailand	261.8	72.7222	0.70×
214	GP526	ERR036774	O. sativa	Indica	Thailand	281.1	73.9737	0.75×
215	GP527	ERR036775	O. sativa	temperate japonica	Laos	118.6	73.0196	0.32×
216	GP528	ERR036776	O. sativa	temperate japonica	Laos	288.7	72.175	0.77×
217	GP529	ERR036777	O. sativa	temperate japonica	Laos	190.5	73.2692	0.51×
218	GP53	ERR036657	O. sativa	Indica	Cuba	116.7	73.0032	0.31×
219	GP530	ERR036778	O. sativa	aus	India	303.5	72.2619	0.81×
220	GP531	ERR036779	O. sativa	aus	Bengal	237.5	74.2188	0.64×
221	GP532	ERR036780	O. sativa	tropical japonica	Brazil	331.5	72.0652	0.89×
222	GP533	ERR036781	O. sativa	aus	Bengal	97.4	73.0194	0.26×
223	GP534	ERR036782	O. sativa	tropical japonica	Malaysia	244.4	71.8824	0.65×
224	GP535	ERR036783	O. sativa	tropical japonica	Philippine	261.8	72.7222	0.70×
225	GP536	ERR036784	O. sativa	tropical japonica	Philippine	263.9	73.3056	0.71×
226	GP537	ERR036785	O. sativa	tropical japonica	Philippine	223.7	74.5667	0.60×
227	GP538	ERR036786	O. sativa	aus	India	216.4	72.1333	0.58×
228	GP539	ERR036787	O. sativa	aus	India	304.3	72.4524	0.82×
229	GP54	ERR036658	O. sativa	Indica	Cuba	307.4	73.1905	0.82×
230	GP540	ERR036788	O. sativa	aus	Pakistan	327.3	74.3864	0.88×
231	GP541	ERR036789	O. sativa	tropical japonica	Philippine	124.4	72.9767	0.33×
232	GP542	ERR036790	O. sativa	aus	Philippine	290	72.5	0.78×
233	GP543	ERR036791	O. sativa	intermedia	US	231.6	72.375	0.62×
234	GP544	ERR036792	O. sativa	tropical japonica	US	148	74	0.40×
235	GP545	ERR036793	O. sativa	temperate japonica	Egypt	292	73	0.78×
236	GP546	ERR036794	O. sativa	temperate japonica	Japan	436	72.6667	1.17×
237	GP547	ERR036795	O. sativa	temperate japonica	Japan	196.6	75.6154	0.53×
238	GP548	ERR036796	O. sativa	temperate japonica	Japan	341.3	74.1957	0.91×
239	GP549	ERR036797	O. sativa	temperate japonica	Japan	337.8	73.4348	0.91×
240	GP55	ERR036659	O. sativa	tropical japonica	Ivory Coast	256.3	71.1944	0.69×
241	GP550	ERR036798	O. sativa	temperate japonica	Japan	163.8	74.4545	0.44×
242	GP551	ERR036799	O. sativa	temperate japonica	Japan	301.8	71.8571	0.81×
243	GP552	ERR036800	O. sativa	temperate japonica	Japan	310.3	73.881	0.83×
244	GP553	ERR036801	O. sativa	Indica	Japan	228.7	71.4688	0.61×
245	GP554	ERR036802	O. sativa	temperate japonica	Japan	207.4	74.0714	0.56×
246	GP555	ERR036803	O. sativa	temperate japonica	Japan	281.7	74.1316	0.75×
247	GP556	ERR036804	O. sativa	temperate japonica	Japan	139.6	72.9803	0.37×
248	GP557	ERR036805	O. sativa	temperate japonica	Japan	277.6	73.0526	0.74×
249	GP558	ERR036806	O. sativa	temperate japonica	Japan	189.1	72.7308	0.51×
250	GP559	ERR036807	O. sativa	temperate japonica	Japan	165.3	75.1364	0.44×
251	GP56	ERR036660	O. sativa	intermedia	Uganda	256.3	71.1944	0.69×
252	GP560	ERR036808	O. sativa	temperate japonica	North Korea	326.8	74.2727	0.88×
253	GP561	ERR036809	O. sativa	temperate japonica	Japan	379.3	72.9423	1.02×
254	GP562	ERR036810	O. sativa	intermedia	Albania	248.7	73.1471	0.67×
255	GP563	ERR036811	O. sativa	temperate japonica	Albania	506.4	72.3429	1.36×
256	GP564	ERR036812	O. sativa	temperate japonica	Russia	444.8	74.1333	1.19×
257	GP565	ERR036813	O. sativa	temperate japonica	France	236.9	74.0312	0.63×
258	GP566	ERR036814	O. sativa	temperate japonica	Argentina	316.7	71.9773	0.85×
259	GP567	ERR036815	O. sativa	temperate japonica	IRRI	161.6	73.4545	0.43×
260	GP568	ERR036816	O. sativa	temperate japonica	Italy	364.4	72.88	0.98×
261	GP569	ERR036817	O. sativa	temperate japonica	Philippine	382.6	73.5769	1.03×
262	GP57	ERR036661	O. sativa	aus	Madagascar	139.1	73.0194	0.37×
263	GP570	ERR036818	O. sativa	temperate japonica	Philippine	365.4	73.08	0.98×
264	GP571	ERR036819	O. sativa	temperate japonica	Japan	266.6	74.0556	0.71×
265	GP572	ERR036820	O. sativa	Indica	Ivory Coast	172.1	71.7083	0.46×
266	GP573	ERR036821	O. sativa	Indica	Brazil	293.5	73.375	0.79×
267	GP574	ERR036822	O. sativa	Indica	Philippine	415.7	74.2321	1.11×
268	GP575	ERR036823	O. sativa	temperate japonica	Uganda	168.2	70.0833	0.45×
269	GP576	ERR036824	O. sativa	aus	Pakistan	313.5	74.6429	0.84×
270	GP577	ERR068473	O. sativa	intermedia	Brazil	84.4	72.997	0.23×
271	GP578	ERR036825	O. sativa	tropical japonica	Philippine	372.3	74.46	1.00×
272	GP579	ERR036826	O. sativa	temperate japonica	Philippine	356.7	74.3125	0.96×
273	GP58	ERR036662	O. sativa	Indica	India	223.4	74.4667	0.60×
274	GP580	ERR036827	O. sativa	temperate japonica	Laos	385.5	74.1346	1.03×
275	GP581	ERR036828	O. sativa	temperate japonica	Bulgaria	170.6	71.0833	0.46×
276	GP582	ERR036829	O. sativa	temperate japonica	Laos	216.3	72.1	0.58×
277	GP583	ERR036830	O. sativa	temperate japonica	Thailand	368.9	73.78	0.99×
278	GP584	ERR036831	O. sativa	temperate japonica	US	387.3	71.7222	1.04×
279	GP585	ERR036832	O. sativa	temperate japonica	North Korea	213.2	71.0667	0.57×
280	GP587	ERR036833	O. sativa	Indica	Japan	310.7	73.9762	0.83×
281	GP588	ERR036834	O. sativa	temperate japonica	Italy	381.8	73.4231	1.02×
282	GP589	ERR036835	O. sativa	Indica	Egypt	294.1	73.525	0.79×
283	GP59	ERR036663	O. sativa	temperate japonica	Philippine	223.2	74.4	0.60×
284	GP590	ERR036836	O. sativa	temperate japonica	India	251.8	74.0588	0.67×
285	GP591	ERR036837	O. sativa	temperate japonica	North Korea	347.4	72.375	0.93×
286	GP592	ERR036838	O. sativa	temperate japonica	Japan	490	72.0588	1.31×
287	GP593	ERR036839	O. sativa	Indica	North Korea	390.3	72.2778	1.05×
288	GP594	ERR036840	O. sativa	temperate japonica	Argentina	162.9	74.0455	0.44×
289	GP595	ERR036841	O. sativa	temperate japonica	Japan	441.1	73.5167	1.18×
290	GP596	ERR036842	O. sativa	temperate japonica	Japan	311.4	74.1429	0.83×
291	GP597	ERR036843	O. sativa	temperate japonica	South Korea	253.8	74.6471	0.68×
292	GP598	ERR036844	O. sativa	temperate japonica	South Korea	163	74.0909	0.44×
293	GP599	ERR036845	O. sativa	temperate japonica	South Korea	238.8	74.625	0.64×
294	GP6	ERR068461	O. sativa	Indica	Thailand	64.1	73.0151	0.17×
295	GP60	ERR036664	O. sativa	Indica	India	288.7	72.175	0.77×
296	GP601	ERR036846	O. sativa	temperate japonica	North Korea	219.1	73.0333	0.59×
297	GP602	ERR036847	O. sativa	temperate japonica	North Korea	224.9	74.9667	0.60×
298	GP603	ERR036848	O. sativa	temperate japonica	South Korea	426.8	73.5862	1.14×
299	GP605	ERR036849	O. sativa	temperate japonica	South Korea	419.9	72.3966	1.12×
300	GP606	ERR036850	O. sativa	temperate japonica	South Korea	384.2	73.8846	1.03×
301	GP607	ERR036851	O. sativa	temperate japonica	Japan	503.9	71.9857	1.35×
302	GP608	ERR036852	O. sativa	temperate japonica	Japan	133.3	73.0061	0.36×
303	GP609	ERR036853	O. sativa	temperate japonica	Japan	218.4	72.8	0.59×
304	GP61	ERR036665	O. sativa	aus	India	280.8	73.8947	0.75×
305	GP610	ERR036854	O. sativa	temperate japonica	South Korea	89.6	73.0027	0.24×
306	GP611	ERR036855	O. sativa	tropical japonica	Australia	335.2	72.8696	0.90×
307	GP612	ERR036856	O. sativa	temperate japonica	US	393.2	72.8148	1.05×
308	GP613	ERR036857	O. sativa	intermedia	US	360.9	72.18	0.97×
309	GP614	ERR036858	O. sativa	temperate japonica	US	170.4	71	0.46×
310	GP615	ERR036859	O. sativa	intermedia	US	241.3	70.9706	0.65×
311	GP616	ERR036860	O. sativa	intermedia	US	348.6	72.625	0.93×
312	GP617	ERR036861	O. sativa	intermedia	US	326.8	74.2727	0.88×
313	GP619	ERR036862	O. sativa	temperate japonica	Japan	248.1	72.9706	0.66×
314	GP62	ERR036666	O. sativa	aus	India	226.1	75.3667	0.61×
315	GP620	ERR036863	O. sativa	temperate japonica	IRRI	680.1	72.3511	1.82×
316	GP621	ERR036864	O. sativa	temperate japonica	Japan	114.8	72.9915	0.31×
317	GP622	ERR036865	O. sativa	Indica	IRRI	222.6	74.2	0.60×
318	GP623	ERR036866	O. sativa	temperate japonica	Japan	115.9	72.9855	0.31×
319	GP624	ERR036867	O. sativa	Indica	Hungary	362.5	72.5	0.97×
320	GP625	ERR036868	O. sativa	aus	India	281.5	74.0789	0.75×
321	GP626	ERR036869	O. sativa	tropical japonica	Indonesia	256.8	71.3333	0.69×
322	GP627	ERR036870	O. sativa	intermedia	Indonesia	146	73	0.39×
323	GP628	ERR036871	O. sativa	Indica	Indonesia	175.4	73.0833	0.47×
324	GP629	ERR036872	O. sativa	tropical japonica	Indonesia	673.9	73.25	1.81×
325	GP63	ERR036667	O. sativa	aus	India	235.8	73.6875	0.63×
326	GP630	ERR036873	O. sativa	temperate japonica	Japan	357	74.375	0.96×
327	GP631	ERR036874	O. sativa	Indica	Japan	190.4	73.2308	0.51×
328	GP632	ERR036875	O. sativa	temperate japonica	Japan	199.4	71.2143	0.53×
329	GP633	ERR036876	O. sativa	Indica	Philippine	59.7	73.0497	0.16×
330	GP634	ERR036877	O. sativa	temperate japonica	North Korea	224	74.6667	0.60×
331	GP635	ERR036878	O. sativa	intermedia	North Korea	146	73.0003	0.39×
332	GP636	ERR036879	O. sativa	temperate japonica	North Korea	415.5	74.1964	1.11×
333	GP637	ERR036880	O. sativa	intermedia	North Korea	344.7	71.8125	0.92×
334	GP638	ERR036881	O. sativa	temperate japonica	North Korea	247.9	72.9118	0.66×
335	GP639	ERR036882	O. sativa	Indica	North Korea	95	72.9778	0.25×
336	GP64	ERR036668	O. sativa	Indica	Burma	222.7	74.2333	0.60×
337	GP640	ERR036883	O. sativa	tropical japonica	US	172.7	71.9583	0.46×
338	GP641	ERR036884	O. sativa	tropical japonica	US	183.6	70.6154	0.49×
339	GP642	ERR036885	O. sativa	tropical japonica	US	245.1	72.0882	0.66×
340	GP643	ERR036886	O. sativa	tropical japonica	Ivory Coast	201.3	71.8929	0.54×
341	GP644	ERR036887	O. sativa	tropical japonica	Ivory Coast	323.7	73.5682	0.87×
342	GP645	ERR036888	O. sativa	intermedia	Sri Lanka	194	74.6154	0.52×
343	GP646	ERR036889	O. sativa	temperate japonica	Thailand	474.9	71.9545	1.27×
344	GP647	ERR036890	O. sativa	tropical japonica	US	318.6	72.4091	0.85×
345	GP648	ERR036891	O. sativa	temperate japonica	Japan	219.4	73.1333	0.59×
346	GP649	ERR036892	O. sativa	temperate japonica	Japan	234.7	73.3438	0.63×
347	GP65	ERR036669	O. sativa	Indica	IRRI	203.3	72.6071	0.54×
348	GP650	ERR036893	O. sativa	temperate japonica	Japan	394.7	73.0926	1.06×
349	GP651	ERR036894	O. sativa	temperate japonica	North Korea	463.1	72.3594	1.24×
350	GP652	ERR036895	O. sativa	Indica	North Korea	403.3	72.0179	1.08×
351	GP653	ERR036896	O. sativa	temperate japonica	Japan	326.2	74.1364	0.87×
352	GP654	ERR036897	O. sativa	temperate japonica	Italy	568.1	72.8333	1.52×
353	GP655	ERR036898	O. sativa	temperate japonica	Japan	574	73.5897	1.54×
354	GP656	ERR036899	O. sativa	temperate japonica	Japan	330	71.7391	0.88×
355	GP657	ERR036900	O. sativa	temperate japonica	Vietnam	447.5	72.1774	1.20×
356	GP658	ERR036901	O. sativa	intermedia	Brazil	513.8	73.4	1.38×
357	GP659	ERR036902	O. sativa	tropical japonica	Brazil	485.2	73.5152	1.30×
358	GP66	ERR036670	O. sativa	Indica	Vietnam	115.8	72.9967	0.31×
359	GP660	ERR036903	O. sativa	temperate japonica	Japan	377.2	72.5385	1.01×
360	GP661	ERR036904	O. sativa	temperate japonica	Italy	234.6	73.3125	0.63×
361	GP662	ERR036905	O. sativa	temperate japonica	Japan	479	72.5758	1.28×
362	GP663	ERR036906	O. sativa	temperate japonica	Japan	424.5	73.1897	1.14×
363	GP664	ERR036907	O. sativa	temperate japonica	Japan	483.9	73.3182	1.30×
364	GP665	ERR036908	O. sativa	temperate japonica	Japan	330.8	71.913	0.89×
365	GP666	ERR036909	O. sativa	temperate japonica	Japan	232.8	72.75	0.62×
366	GP667	ERR036910	O. sativa	temperate japonica	Japan	429.8	74.1034	1.15×
367	GP668	ERR036911	O. sativa	temperate japonica	Japan	344.2	71.7083	0.92×
368	GP669	ERR036912	O. sativa	temperate japonica	Japan	404	72.1429	1.08×
369	GP67	ERR036671	O. sativa	aus	India	185.8	71.4615	0.50×
370	GP670	ERR036913	O. sativa	temperate japonica	Japan	531.2	73.7778	1.42×
371	GP671	ERR036914	O. sativa	temperate japonica	Japan	420.9	72.569	1.13×
372	GP672	ERR036915	O. sativa	temperate japonica	Japan	418.1	72.0862	1.12×
373	GP673	ERR036916	O. sativa	temperate japonica	Japan	402.8	71.9286	1.08×
374	GP674	ERR036917	O. sativa	temperate japonica	Japan	403.4	72.0357	1.08×
375	GP675	ERR036918	O. sativa	temperate japonica	Japan	471.7	73.7031	1.26×
376	GP676	ERR036919	O. sativa	Indica	Japan	588.2	73.525	1.58×
377	GP677	ERR036920	O. sativa	temperate japonica	North Korea	278.6	73.3158	0.75×
378	GP678	ERR036921	O. sativa	temperate japonica	South Korea	409.5	73.125	1.10×
379	GP679	ERR036922	O. sativa	tropical japonica	Indonesia	314.8	71.5455	0.84×
380	GP68	ERR036672	O. sativa	Indica	IRRI	366.5	73.3	0.98×
381	GP680	ERR036923	O. sativa	temperate japonica	Cuba	318.2	72.3182	0.85×
382	GP681	ERR036924	O. sativa	intermedia	Cuba	228.9	71.5312	0.61×
383	GP682	ERR036925	O. sativa	temperate japonica	Indonesia	283.2	74.5263	0.76×
384	GP683	ERR036926	O. sativa	tropical japonica	Indonesia	238.8	74.625	0.64×
385	GP684	ERR036927	O. sativa	tropical japonica	Italy	319.3	72.5682	0.86×
386	GP685	ERR036928	O. sativa	temperate japonica	Italy	169.8	70.75	0.45×
387	GP686	ERR036929	O. sativa	tropical japonica	Hungary	446.9	72.0806	1.20×
388	GP687	ERR036930	O. sativa	intermedia	Indonesia	403.7	72.0893	1.08×
389	GP688	ERR036931	O. sativa	tropical japonica	Indonesia	272	71.5789	0.73×
390	GP689	ERR036932	O. sativa	intermedia	Indonesia	418.5	72.1552	1.12×
391	GP69	ERR036673	O. sativa	Indica	IRRI	294.3	73.575	0.79×
392	GP690	ERR036933	O. sativa	tropical japonica	Indonesia	404	72.1429	1.08×
393	GP691	ERR036934	O. sativa	temperate japonica	Hungary	185.3	71.2692	0.50×
394	GP692	ERR036935	O. sativa	temperate japonica	Hungary	559.4	73.6053	1.50×
395	GP693	ERR068474	O. sativa	intermedia	Colombia	251.4	73.9412	0.67×
396	GP694	ERR068475	O. sativa	temperate japonica	South Korea	532.5	73.9583	1.43×
397	GP695	ERR068476	O. sativa	tropical japonica	Brazil	282.4	74.3158	0.76×
398	GP696	ERR068477	O. sativa	tropical japonica	Brazil	182.7	70.2692	0.49×
399	GP697	ERR068478	O. sativa	tropical japonica	Ivory Coast	406.4	72.5714	1.09×
400	GP698	ERR068479	O. sativa	tropical japonica	Ivory Coast	388.5	71.9444	1.04×
401	GP699	ERR068480	O. sativa	tropical japonica	Ivory Coast	375.1	72.1346	1.00×
402	GP7	ERR036611	O. sativa	tropical japonica	Ivory Coast	292	73	0.78×
403	GP70	ERR036674	O. sativa	Indica	IRRI	216.7	72.2333	0.58×
404	GP700	ERR068481	O. sativa	tropical japonica	Ivory Coast	300.6	71.5714	0.81×
405	GP701	ERR068482	O. sativa	tropical japonica	Ivory Coast	313.3	74.5952	0.84×
406	GP702	ERR068483	O. sativa	temperate japonica	South Korea	258.6	71.8333	0.69×
407	GP703	ERR068484	O. sativa	temperate japonica	South Korea	242.4	71.2941	0.65×
408	GP704	ERR068485	O. sativa	tropical japonica	Ivory Coast	373.9	71.9038	1.00×
409	GP705	ERR068486	O. sativa	tropical japonica	Ivory Coast	585.5	73.1875	1.57×
410	GP706	ERR068487	O. sativa	tropical japonica	Ivory Coast	729.8	72.98	1.96×
411	GP707	ERR068488	O. sativa	temperate japonica	South Korea	367.3	73.46	0.98×
412	GP708	ERR068489	O. sativa	temperate japonica	South Korea	445.1	74.1833	1.19×
413	GP709	ERR068490	O. sativa	temperate japonica	South Korea	261.4	72.6111	0.70×
414	GP71	ERR036675	O. sativa	Indica	IRRI	257	71.3889	0.69×
415	GP710	ERR068491	O. sativa	temperate japonica	South Korea	284.3	74.8158	0.76×
416	GP711	ERR068492	O. sativa	tropical japonica	Indonesia	349.8	72.875	0.94×
417	GP712	ERR068493	O. sativa	tropical japonica	Malaysia	277.3	72.9737	0.74×
418	GP713	ERR068494	O. sativa	aus	Bengal	290	72.5	0.78×
419	GP714	ERR068495	O. sativa	tropical japonica	Indonesia	459.1	74.0484	1.23×
420	GP715	ERR068496	O. sativa	aus	Bengal	598.2	72.9512	1.60×
421	GP716	ERR068497	O. sativa	Indica	North Korea	632.9	73.593	1.70×
422	GP717	ERR068498	O. sativa	temperate japonica	Brazil	237.3	74.1562	0.64×
423	GP718	ERR068499	O. sativa	tropical japonica	India	326	74.0909	0.87×
424	GP719	ERR068500	O. sativa	intermedia	US	322.2	73.2273	0.86×
425	GP72	ERR036676	O. sativa	Indica	IRRI	230	71.875	0.62×
426	GP720	ERR068501	O. sativa	intermedia	Brazil	234.8	73.375	0.63×
427	GP721	ERR068502	O. sativa	tropical japonica	Ivory Coast	165.4	75.1818	0.44×
428	GP722	ERR068503	O. sativa	Indica	Ivory Coast	137.7	73.0244	0.37×
429	GP723	ERR068504	O. sativa	tropical japonica	Ivory Coast	191.9	73.8077	0.51×
430	GP724	ERR068505	O. sativa	tropical japonica	Ivory Coast	212.6	70.8667	0.57×
431	GP725	ERR068506	O. sativa	tropical japonica	Ivory Coast	126.1	73.0121	0.34×
432	GP726	ERR068507	O. sativa	tropical japonica	Ivory Coast	361.6	72.32	0.97×
433	GP727	ERR068508	O. sativa	tropical japonica	Ivory Coast	316.2	71.8636	0.85×
434	GP728	ERR068509	O. sativa	tropical japonica	Ivory Coast	268.1	74.4722	0.72×
435	GP729	ERR068510	O. sativa	tropical japonica	Ivory Coast	203.6	72.7143	0.55×
436	GP73	ERR036677	O. sativa	Indica	IRRI	329.9	71.7174	0.88×
437	GP730	ERR068511	O. sativa	tropical japonica	Nigeria	313.8	74.7143	0.84×
438	GP731	ERR068512	O. sativa	tropical japonica	Nigeria	196.6	75.6154	0.53×
439	GP732	ERR068513	O. sativa	tropical japonica	Nigeria	118	73.0008	0.32×
440	GP733	ERR068514	O. sativa	tropical japonica	Nigeria	123.5	73.0043	0.33×
441	GP734	ERR068515	O. sativa	tropical japonica	Nigeria	503.5	74.0441	1.35×
442	GP735	ERR068516	O. sativa	tropical japonica	Nigeria	141	72.9824	0.38×
443	GP736	ERR068517	O. sativa	intermedia	Nigeria	155.6	70.7273	0.42×
444	GP737	ERR068518	O. sativa	intermedia	Nigeria	292.1	73.025	0.78×
445	GP738	ERR068519	O. sativa	temperate japonica	South Korea	331.3	72.0217	0.89×
446	GP739	ERR068520	O. sativa	temperate japonica	Hungary	273.6	72	0.73×
447	GP74	ERR036678	O. sativa	intermedia	IRRI	360.1	72.02	0.96×
448	GP740	ERR068521	O. sativa	temperate japonica	Hungary	318	72.2727	0.85×
449	GP741	ERR068522	O. sativa	temperate japonica	Japan	187.2	72	0.50×
450	GP742	ERR068523	O. sativa	temperate japonica	South Korea	424.7	73.2241	1.14×
451	GP743	ERR068524	O. sativa	temperate japonica	South Korea	231.1	72.2188	0.62×
452	GP744	ERR068525	O. sativa	tropical japonica	Brazil	263.7	73.25	0.71×
453	GP745	ERR068526	O. sativa	tropical japonica	Brazil	160.4	72.9091	0.43×
454	GP746	ERR068527	O. sativa	temperate japonica	South Korea	303	72.1429	0.81×
455	GP747	ERR068528	O. sativa	temperate japonica	South Korea	293.9	73.475	0.79×
456	GP748	ERR068529	O. sativa	temperate japonica	South Korea	525.1	72.9306	1.41×
457	GP749	ERR068530	O. sativa	temperate japonica	South Korea	285.5	71.375	0.76×
458	GP75	ERR036679	O. sativa	aus	Philippine	227	70.9375	0.61×
459	GP750	ERR068531	O. sativa	temperate japonica	Indonesia	267	74.1667	0.72×
460	GP751	ERR068532	O. sativa	tropical japonica	Brazil	274.1	72.1316	0.73×
461	GP752	ERR068533	O. sativa	intermedia	IRRI	136	72.9791	0.36×
462	GP753	ERR068534	O. sativa	tropical japonica	US	347.2	72.3333	0.93×
463	GP754	ERR068535	O. sativa	temperate japonica	North Korea	556.5	73.2237	1.49×
464	GP755	ERR068536	O. sativa	temperate japonica	North Korea	445.4	71.8387	1.19×
465	GP756	ERR068537	O. sativa	temperate japonica	North Korea	527.6	73.2778	1.41×
466	GP758	ERR068538	O. sativa	tropical japonica	US	153.8	69.9091	0.41×
467	GP759	ERR068539	O. sativa	temperate japonica	US	287.8	71.95	0.77×
468	GP76	ERR036680	O. sativa	Indica	Madagascar	344	71.6667	0.92×
469	GP760	ERR068540	O. sativa	temperate japonica	Japan	142.7	72.9872	0.38×
470	GP761	ERR068541	O. sativa	tropical japonica	Indonesia	243.8	71.7059	0.65×
471	GP762	ERR068542	O. sativa	intermedia	Indonesia	188	72.3077	0.50×
472	GP764	ERR068543	O. sativa	aus	India	461.6	72.125	1.24×
473	GP765	ERR068544	O. sativa	temperate japonica	North Korea	188	72.3077	0.50×
474	GP766	ERR068545	O. sativa	temperate japonica	North Korea	344.5	71.7708	0.92×
475	GP767	ERR068546	O. sativa	Indica	North Korea	190	73.0769	0.51×
476	GP768	ERR068547	O. sativa	temperate japonica	North Korea	212.8	70.9333	0.57×
477	GP769	ERR068548	O. sativa	temperate japonica	North Korea	93.2	73.0002	0.25×
478	GP77	ERR036681	O. sativa	tropical japonica	IRRI	331.8	72.1304	0.89×
479	GP770	ERR068549	O. sativa	temperate japonica	North Korea	501.2	73.7059	1.34×
480	GP771	ERR068550	O. sativa	temperate japonica	North Korea	323.7	73.5682	0.87×
481	GP772	ERR068551	O. sativa	Indica	North Korea	253.7	74.6176	0.68×
482	GP773	ERR068552	O. sativa	temperate japonica	North Korea	437.8	72.9667	1.17×
483	GP774	ERR068553	O. sativa	temperate japonica	North Korea	80.5	73.0206	0.22×
484	GP775	ERR068554	O. sativa	temperate japonica	North Korea	310.2	73.8571	0.83×
485	GP776	ERR068555	O. sativa	temperate japonica	South Korea	240.1	75.0312	0.64×
486	GP777	ERR068556	O. sativa	temperate japonica	South Korea	316.2	71.8636	0.85×
487	GP779	ERR068557	O. sativa	temperate japonica	Japan	533.2	72.0541	1.43×
488	GP78	ERR036682	O. sativa	Indica	IRRI	268.5	74.5833	0.72×
489	GP780	ERR068558	O. sativa	temperate japonica	Japan	354.2	73.7917	0.95×
490	GP782	ERR068559	O. sativa	temperate japonica	South Korea	221.3	73.7667	0.59×
491	GP783	ERR068560	O. sativa	temperate japonica	Japan	215.6	71.8667	0.58×
492	GP784	ERR068561	O. sativa	temperate japonica	Japan	279.5	73.5526	0.75×
493	GP785	ERR068562	O. sativa	Indica	Japan	103.3	73.0168	0.28×
494	GP786	ERR068563	O. sativa	temperate japonica	Japan	192.4	74	0.52×
495	GP787	ERR068564	O. sativa	temperate japonica	Japan	216.8	72.2667	0.58×
496	GP788	ERR068565	O. sativa	temperate japonica	Japan	459.5	74.1129	1.23×
497	GP789	ERR068566	O. sativa	temperate japonica	Japan	592.2	72.2195	1.59×
498	GP79	ERR036683	O. sativa	Indica	IRRI	300.7	71.5952	0.81×
499	GP790	ERR068567	O. sativa	temperate japonica	Japan	178.2	74.25	0.48×
500	GP791	ERR068568	O. sativa	temperate japonica	Japan	390.2	72.2593	1.05×
501	GP792	ERR068569	O. sativa	temperate japonica	Japan	137.3	72.9776	0.37×
502	GP793	ERR068570	O. sativa	temperate japonica	Japan	308.4	73.4286	0.83×
503	GP794	ERR068571	O. sativa	temperate japonica	Japan	147	73.5	0.39×
504	GP795	ERR068572	O. sativa	temperate japonica	Japan	158.1	71.8636	0.42×
505	GP796	ERR068573	O. sativa	temperate japonica	Japan	311.2	74.0952	0.83×
506	GP797	ERR068574	O. sativa	temperate japonica	Japan	213.9	71.3	0.57×
507	GP798	ERR068575	O. sativa	temperate japonica	Japan	346.2	72.125	0.93×
508	GP799	ERR068576	O. sativa	temperate japonica	Japan	441.2	73.5333	1.18×
509	GP8	ERR036612	O. sativa	aus	Bengal	571.2	73.2308	1.53×
510	GP80	ERR036684	O. sativa	Indica	IRRI	326.5	74.2045	0.87×
511	GP800	ERR068577	O. sativa	temperate japonica	Japan	201.7	72.0357	0.54×
512	GP801	ERR068578	O. sativa	temperate japonica	Japan	359.3	71.86	0.96×
513	GP802	ERR068579	O. sativa	temperate japonica	Japan	247.9	72.9118	0.66×
514	GP803	ERR068580	O. sativa	temperate japonica	Japan	255.8	71.0556	0.69×
515	GP804	ERR068581	O. sativa	temperate japonica	Japan	100.3	73.0081	0.27×
516	GP805	ERR068582	O. sativa	temperate japonica	Japan	325.9	74.0682	0.87×
517	GP806	ERR068583	O. sativa	temperate japonica	Japan	238.7	74.5938	0.64×
518	GP807	ERR068584	O. sativa	temperate japonica	Japan	157.3	71.5	0.42×
519	GP808	ERR068585	O. sativa	temperate japonica	Japan	217.4	72.4667	0.58×
520	GP809	ERR068586	O. sativa	temperate japonica	Japan	402.5	71.875	1.08×
521	GP81	ERR036685	O. sativa	Indica	IRRI	303.4	72.2381	0.81×
522	GP810	ERR068587	O. sativa	temperate japonica	Japan	318.4	72.3636	0.85×
523	GP811	ERR068588	O. sativa	temperate japonica	Japan	325.9	74.0682	0.87×
524	GP812	ERR068589	O. sativa	temperate japonica	Japan	451	72.7419	1.21×
525	GP813	ERR068590	O. sativa	temperate japonica	Japan	353.9	73.7292	0.95×
526	GP814	ERR068591	O. sativa	temperate japonica	Japan	265.1	73.6389	0.71×
527	GP815	ERR068592	O. sativa	Indica	Japan	403	71.9643	1.08×
528	GP82	ERR036686	O. sativa	Indica	IRRI	374.7	72.0577	1.00×
529	GP83	ERR036687	O. sativa	Indica	India	110.7	73.0205	0.30×
530	GP84	ERR036688	O. sativa	Indica	IRRI	227.4	71.0625	0.61×
531	GP85	ERR036689	O. sativa	Indica	Thailand	245.4	72.1765	0.66×
532	GP86	ERR036690	O. sativa	tropical japonica	US	281.6	74.1053	0.75×
533	GP87	ERR036691	O. sativa	Indica	India	214.6	71.5333	0.57×
534	GP88	ERR036692	O. sativa	temperate japonica	Egypt	215.6	71.8667	0.58×
535	GP89	ERR036693	O. sativa	aus	Bengal	264.7	73.5278	0.71×
536	GP9	ERR036613	O. sativa	Indica	Philippine	229.5	71.7188	0.61×
537	GP90	ERR036694	O. sativa	Indica	IRRI	286.6	71.65	0.77×
538	GP91	ERR036695	O. sativa	Indica	IRRI	233.1	72.8438	0.62×
539	GP92	ERR036696	O. sativa	Indica	IRRI	271.6	71.4737	0.73×
540	GP93	ERR036697	O. sativa	Indica	IRRI	184.8	71.0769	0.50×
541	GP94	ERR036698	O. sativa	Indica	IRRI	298.9	74.725	0.80×
542	GP95	ERR036699	O. sativa	Indica	IRRI	183.7	70.6538	0.49×
543	GP96	ERR036700	O. sativa	Indica	IRRI	322	73.1818	0.86×
544	GP97	ERR036701	O. sativa	Indica	IRRI	283.9	74.7105	0.76×
545	GP98	ERR036702	O. sativa	Indica	IRRI	210.2	75.0714	0.56×
546	GP99	ERR036703	O. sativa	Indica	IRRI	269.9	74.9722	0.72×
547	Guangluai4	ERR009558	O. sativa	Indica	China	396.5	73.4259	1.06×
548	Guan-Yin-Tsan	SRR063628	O. sativa	Indica	China	6800	100	18.22×
549	GUARANI	SRR926065	O. sativa	Indica	Brazil	182.8	92.8833	0.49×
550	Haginomae Mochi	SRR063603	O. sativa	temperate japonica	Japan	7100	100.282	19.02×
551	HAISHA CAMAN	SRR063614	Landrace	IV	Bangladesh	6100	100	16.34×
552	Haodali	SRR926018	O. sativa	Japonica	Menghai,Yunnan,China	280.5	93.5	0.75×
553	Haohaohao	SRR926007	O. sativa	Japonica	Lancang,Yunnan,China	262.6	93.7857	0.70×
554	Heijugu	SRR926022	O. sativa	Japonica	Shizong,Yunnan,China	231.6	96.5	0.62×
555	Hexi 35	SRR926108	O. sativa	Japonica	IRRI	137.5	92.8775	0.37×
556	Hexi 39	SRR926109	O. sativa	Japonica	IRRI	136.3	92.8551	0.37×
557	HK 47	SRR063608	O. nivara	-	Madhya Pradesh,India	5800	99.3151	15.54×
558	Honghangu	SRR926017	O. sativa	Japonica	Menghai,Yunnan,China	258.8	92.4286	0.69×
559	Hongyou 3	SRR926154	O. sativa	Indica	YAAS	270.3	90.1	0.72×
560	Hongyou 4	SRR926155	O. sativa	Indica	YAAS	303.6	94.875	0.81×
561	Hongzaosheng	SRR926121	O. sativa	Japonica	-	129.5	92.8925	0.35×
562	HP1	ERR009730	O. sativa	temperate japonica	China	188.2	72.3846	0.50×
563	HP10	ERR009639	O. sativa	temperate japonica	China	443.8	73.9667	1.19×
564	HP100	ERR037130	O. sativa	temperate japonica	China	294.3	73.575	0.79×
565	HP101	ERR037131	O. sativa	temperate japonica	China	206.2	73.6429	0.55×
566	HP102	ERR037132	O. sativa	temperate japonica	China	240.2	75.0625	0.64×
567	HP103	ERR037133	O. sativa	temperate japonica	China	205.5	73.3929	0.55×
568	HP104	ERR037134	O. sativa	temperate japonica	China	631.3	73.407	1.69×
569	HP105	ERR037135	O. sativa	temperate japonica	China	295.7	73.925	0.79×
570	HP106	ERR037136	O. sativa	temperate japonica	China	260.4	72.3333	0.70×
571	HP107	ERR037137	O. sativa	temperate japonica	China	383.4	73.7308	1.03×
572	HP108	ERR037138	O. sativa	temperate japonica	China	327	74.3182	0.88×
573	HP109	ERR037139	O. sativa	temperate japonica	China	328.8	71.4783	0.88×
574	HP11	ERR009638	O. sativa	temperate japonica	China	339.8	73.8696	0.91×
575	HP110	ERR037140	O. sativa	temperate japonica	China	446.8	72.0645	1.20×
576	HP111	ERR037141	O. sativa	temperate japonica	China	246.5	72.5	0.66×
577	HP112	ERR037142	O. sativa	temperate japonica	China	359.3	71.86	0.96×
578	HP113	ERR037143	O. sativa	temperate japonica	China	394.1	72.9815	1.06×
579	HP114	ERR037144	O. sativa	temperate japonica	China	282.2	74.2632	0.76×
580	HP115	ERR037145	O. sativa	temperate japonica	China	433.9	72.3167	1.16×
581	HP116	ERR037146	O. sativa	temperate japonica	China	346	72.0833	0.93×
582	HP117	ERR037147	O. sativa	temperate japonica	China	443.8	73.9667	1.19×
583	HP119	ERR037148	O. sativa	Indica	China	716.1	73.0714	1.92×
584	HP12	ERR009538	O. sativa	temperate japonica	China	408.4	72.9286	1.09×
585	HP120	ERR037149	O. sativa	Indica	China	473.4	73.9688	1.27×
586	HP121	ERR037150	O. sativa	Indica	China	386	74.2308	1.03×
587	HP122	ERR037151	O. sativa	temperate japonica	China	425.1	73.2931	1.14×
588	HP123	ERR037152	O. sativa	temperate japonica	China	292	73	0.78×
589	HP124	ERR037153	O. sativa	temperate japonica	China	510.9	72.9857	1.37×
590	HP125	ERR037154	O. sativa	temperate japonica	China	267.6	74.3333	0.72×
591	HP127	ERR037155	O. sativa	temperate japonica	China	429.8	74.1034	1.15×
592	HP128	ERR037156	O. sativa	temperate japonica	China	564.9	72.4231	1.51×
593	HP129	ERR037157	O. sativa	temperate japonica	China	197.2	70.4286	0.53×
594	HP13	ERR009623	O. sativa	temperate japonica	China	238.6	74.5625	0.64×
595	HP130	ERR037158	O. sativa	temperate japonica	China	332.8	72.3478	0.89×
596	HP131	ERR037159	O. sativa	temperate japonica	China	282.2	74.2632	0.76×
597	HP132	ERR037160	O. sativa	temperate japonica	China	506.8	72.4	1.36×
598	HP133	ERR037161	O. sativa	temperate japonica	China	565.3	72.4744	1.51×
599	HP134	ERR037162	O. sativa	temperate japonica	China	477.9	72.4091	1.28×
600	HP135	ERR037163	O. sativa	temperate japonica	China	520.5	72.2917	1.39×
601	HP136	ERR037164	O. sativa	temperate japonica	China	318.8	72.4545	0.85×
602	HP137	ERR037165	O. sativa	temperate japonica	China	384.6	73.9615	1.03×
603	HP138	ERR037166	O. sativa	temperate japonica	China	355.1	73.9792	0.95×
604	HP139	ERR037167	O. sativa	temperate japonica	China	427.1	73.6379	1.14×
605	HP14	ERR009480	O. sativa	temperate japonica	China	466.4	72.875	1.25×
606	HP140	ERR037168	O. sativa	temperate japonica	China	310.6	73.9524	0.83×
607	HP141	ERR037169	O. sativa	temperate japonica	China	250	73.5294	0.67×
608	HP142	ERR037170	O. sativa	temperate japonica	China	311.1	74.0714	0.83×
609	HP143	ERR037171	O. sativa	Indica	China	381.4	73.3462	1.02×
610	HP144	ERR037172	O. sativa	Indica	China	345.7	72.0208	0.93×
611	HP145	ERR037173	O. sativa	temperate japonica	China	294.7	73.675	0.79×
612	HP146	ERR037174	O. sativa	temperate japonica	China	312.8	74.4762	0.84×
613	HP147	ERR037175	O. sativa	temperate japonica	China	406.8	72.6429	1.09×
614	HP148	ERR037176	O. sativa	temperate japonica	China	254.5	74.8529	0.68×
615	HP149	ERR037177	O. sativa	Indica	China	388.1	71.8704	1.04×
616	HP15	ERR009889	O. sativa	temperate japonica	China	328.5	74.6591	0.88×
617	HP150	ERR037178	O. sativa	temperate japonica	China	221.5	73.8333	0.59×
618	HP151	ERR037179	O. sativa	temperate japonica	China	702.5	73.1771	1.88×
619	HP152	ERR037180	O. sativa	temperate japonica	China	200.2	71.5	0.54×
620	HP153	ERR037181	O. sativa	temperate japonica	China	220	73.3333	0.59×
621	HP154	ERR037182	O. sativa	temperate japonica	China	435	72.5	1.17×
622	HP155	ERR037183	O. sativa	temperate japonica	China	332.6	72.3043	0.89×
623	HP156	ERR037184	O. sativa	temperate japonica	China	572.2	73.359	1.53×
624	HP157	ERR037185	O. sativa	temperate japonica	China	443	73.8333	1.19×
625	HP158	ERR037186	O. sativa	temperate japonica	China	249.1	73.2647	0.67×
626	HP159	ERR037187	O. sativa	temperate japonica	China	231.3	72.2812	0.62×
627	HP16	ERR009692	O. sativa	temperate japonica	China	281.8	74.1579	0.75×
628	HP160	ERR037188	O. sativa	temperate japonica	China	512.1	73.1571	1.37×
629	HP161	ERR037189	O. sativa	temperate japonica	China	335.6	72.9565	0.90×
630	HP162	ERR037190	O. sativa	temperate japonica	China	274.9	72.3421	0.74×
631	HP163	ERR037191	O. sativa	temperate japonica	China	555	73.0263	1.49×
632	HP164	ERR037192	O. sativa	Indica	China	302.3	71.9762	0.81×
633	HP165	ERR037193	O. sativa	temperate japonica	China	373.3	71.7885	1.00×
634	HP166	ERR037194	O. sativa	temperate japonica	China	514.3	73.4714	1.38×
635	HP167	ERR037195	O. sativa	Indica	China	271.3	71.3947	0.73×
636	HP168	ERR037196	O. sativa	temperate japonica	China	325.6	74	0.87×
637	HP169	ERR037197	O. sativa	temperate japonica	China	348.2	72.5417	0.93×
638	HP17	ERR009717	O. sativa	temperate japonica	China	337.2	73.3043	0.90×
639	HP170	ERR037198	O. sativa	temperate japonica	China	241.5	71.0294	0.65×
640	HP171	ERR037199	O. sativa	temperate japonica	China	251.1	73.8529	0.67×
641	HP172	ERR037200	O. sativa	temperate japonica	China	318.3	72.3409	0.85×
642	HP173	ERR037201	O. sativa	temperate japonica	China	683.6	72.7234	1.83×
643	HP174	ERR037202	O. sativa	Indica	China	335.3	72.8913	0.90×
644	HP175	ERR037203	O. sativa	temperate japonica	China	201.6	72	0.54×
645	HP176	ERR009644	O. sativa	Indica	China	422.2	72.7931	1.13×
646	HP177	ERR009739	O. sativa	Indica	China	388.7	71.9815	1.04×
647	HP178	ERR009528	O. sativa	intermedia	China	419.6	72.3448	1.12×
648	HP179	ERR009626	O. sativa	Indica	China	994.5	73.125	2.66×
649	HP18	ERR009543	O. sativa	temperate japonica	China	275.2	72.4211	0.74×
650	HP180	ERR009689	O. sativa	Indica	China	393	72.7778	1.05×
651	HP181	ERR009589	O. sativa	Indica	China	363.7	72.74	0.97×
652	HP182	ERR009715	O. sativa	Indica	China	591	73.875	1.58×
653	HP183	ERR009925	O. sativa	Indica	China	253.8	74.6471	0.68×
654	HP184	ERR009637	O. sativa	Indica	China	438.1	73.0167	1.17×
655	HP185	ERR009829	O. sativa	Indica	China	298.8	74.7	0.80×
656	HP186	ERR009827	O. sativa	Indica	China	413.7	73.875	1.11×
657	HP187	ERR009463	O. sativa	Indica	China	385.3	74.0962	1.03×
658	HP188	ERR009794	O. sativa	Indica	China	594.1	72.4512	1.59×
659	HP189	ERR009676	O. sativa	Indica	China	227	70.9375	0.61×
660	HP19	ERR009596	O. sativa	temperate japonica	China	312.5	74.4048	0.84×
661	HP190	ERR009865	O. sativa	Indica	China	739.3	72.4804	1.98×
662	HP191	ERR009690	O. sativa	Indica	China	475	71.9697	1.27×
663	HP192	ERR009941	O. sativa	Indica	China	408.7	72.9821	1.09×
664	HP193	ERR009649	O. sativa	Indica	China	560.6	73.7632	1.50×
665	HP194	ERR009475	O. sativa	Indica	China	444.7	74.1167	1.19×
666	HP195	ERR009810	O. sativa	Indica	China	457.6	73.8065	1.23×
667	HP196	ERR009782	O. sativa	Indica	China	500.4	73.5882	1.34×
668	HP197	ERR009653	O. sativa	Indica	China	494.4	72.7059	1.32×
669	HP198	ERR009672	O. sativa	Indica	China	439.4	73.2333	1.18×
670	HP199	ERR009759	O. sativa	Indica	China	529	73.4722	1.42×
671	HP2	ERR009694	O. sativa	temperate japonica	China	272.7	71.7632	0.73×
672	HP20	ERR009798	O. sativa	temperate japonica	China	334.8	72.7826	0.90×
673	HP200	ERR009903	O. sativa	Indica	China	255.8	71.0556	0.69×
674	HP201	ERR009721	O. sativa	Indica	China	409.7	73.1607	1.10×
675	HP202	ERR009816	O. sativa	Indica	China	218.2	72.7333	0.58×
676	HP203	ERR009710	O. sativa	Indica	China	275.8	72.5789	0.74×
677	HP204	ERR009682	O. sativa	Indica	China	243.3	71.5588	0.65×
678	HP205	ERR009598	O. sativa	Indica	China	542.4	73.2973	1.45×
679	HP206	ERR009445	O. sativa	Indica	China	309.3	73.6429	0.83×
680	HP207	ERR009675	O. sativa	Indica	China	565.4	72.4872	1.51×
681	HP208	ERR009517	O. sativa	Indica	China	508.2	72.6	1.36×
682	HP209	ERR009803	O. sativa	Indica	China	358.7	71.74	0.96×
683	HP21	ERR009628	O. sativa	temperate japonica	China	186.8	71.8462	0.50×
684	HP210	ERR009747	O. sativa	Indica	China	422.7	72.8793	1.13×
685	HP211	ERR009683	O. sativa	Indica	China	355.3	74.0208	0.95×
686	HP212	ERR009899	O. sativa	Indica	China	455.6	73.4839	1.22×
687	HP213	ERR009879	O. sativa	Indica	China	266.8	74.1111	0.71×
688	HP214	ERR009521	O. sativa	Indica	China	387.8	71.8148	1.04×
689	HP215	ERR009809	O. sativa	Indica	China	487.7	73.8939	1.31×
690	HP216	ERR009544	O. sativa	Indica	China	342.2	74.3913	0.92×
691	HP217	ERR009640	O. sativa	Indica	China	335.9	73.0217	0.90×
692	HP218	ERR009863	O. sativa	Indica	China	426.2	73.4828	1.14×
693	HP219	ERR009537	O. sativa	Indica	China	298	74.5	0.80×
694	HP22	ERR009473	O. sativa	temperate japonica	China	391.5	72.5	1.05×
695	HP220	ERR009524	O. sativa	Indica	China	717.1	73.1735	1.92×
696	HP221	ERR009874	O. sativa	Indica	China	212.2	70.7333	0.57×
697	HP222	ERR009741	O. sativa	Indica	China	406.4	72.5714	1.09×
698	HP223	ERR009451	O. sativa	intermedia	China	230.4	72	0.62×
699	HP224	ERR009866	O. sativa	Indica	China	685.9	72.9681	1.84×
700	HP225	ERR009712	O. sativa	Indica	China	254.9	74.9706	0.68×
701	HP226	ERR009939	O. sativa	Indica	China	330.9	71.9348	0.89×
702	HP227	ERR009615	O. sativa	Indica	China	359.5	71.9	0.96×
703	HP228	ERR009926	O. sativa	Indica	China	334.5	72.7174	0.90×
704	HP229	ERR009853	O. sativa	Indica	China	280.7	73.8684	0.75×
705	HP23	ERR009937	O. sativa	temperate japonica	China	390	72.2222	1.04×
706	HP230	ERR009549	O. sativa	Indica	China	305.8	72.8095	0.82×
707	HP231	ERR009910	O. sativa	Indica	China	455.4	73.4516	1.22×
708	HP232	ERR009929	O. sativa	Indica	China	389.5	72.1296	1.04×
709	HP233	ERR009646	O. sativa	Indica	China	531	73.75	1.42×
710	HP234	ERR009753	O. sativa	Indica	China	627.9	73.0116	1.68×
711	HP235	ERR009471	O. sativa	Indica	China	451.6	72.8387	1.21×
712	HP236	ERR009430	O. sativa	Indica	China	613.3	73.0119	1.64×
713	HP237	ERR009851	O. sativa	Indica	China	388.7	71.9815	1.04×
714	HP238	ERR009604	O. sativa	Indica	China	407	72.6786	1.09×
715	HP239	ERR009947	O. sativa	Indica	China	288	72	0.77×
716	HP24	ERR037110	O. sativa	temperate japonica	China	398.1	73.7222	1.07×
717	HP240	ERR009673	O. sativa	Indica	China	457.3	73.7581	1.23×
718	HP241	ERR009579	O. sativa	temperate japonica	China	407	72.6786	1.09×
719	HP242	ERR009570	O. sativa	Indica	China	496.7	73.0441	1.33×
720	HP243	ERR009873	O. sativa	Indica	China	399.3	73.9444	1.07×
721	HP244	ERR009921	O. sativa	Indica	China	345.1	71.8958	0.92×
722	HP245	ERR009837	O. sativa	Indica	China	445.8	71.9032	1.19×
723	HP246	ERR009657	O. sativa	Indica	China	554.1	72.9079	1.48×
724	HP247	ERR009920	O. sativa	Indica	China	494	72.6471	1.32×
725	HP248	ERR009601	O. sativa	Indica	China	547.8	72.0789	1.47×
726	HP249	ERR009845	O. sativa	Indica	China	453.6	73.1613	1.22×
727	HP25	ERR009540	O. sativa	temperate japonica	China	325.4	73.9545	0.87×
728	HP250	ERR009844	O. sativa	Indica	China	333	72.3913	0.89×
729	HP251	ERR009799	O. sativa	Indica	China	365.9	73.18	0.98×
730	HP252	ERR009790	O. sativa	Indica	China	547.9	72.0921	1.47×
731	HP253	ERR009727	O. sativa	Indica	China	464.1	72.5156	1.24×
732	HP254	ERR009632	O. sativa	Indica	China	681.5	72.5	1.83×
733	HP255	ERR009610	O. sativa	Indica	China	220.5	73.5	0.59×
734	HP256	ERR009858	O. sativa	temperate japonica	China	243.5	71.6176	0.65×
735	HP257	ERR009723	O. sativa	Indica	China	431.6	71.9333	1.16×
736	HP258	ERR009614	O. sativa	temperate japonica	China	388.5	71.9444	1.04×
737	HP259	ERR009681	O. sativa	Indica	China	471.1	73.6094	1.26×
738	HP26	ERR009647	O. sativa	Indica	China	218.7	72.9	0.59×
739	HP260	ERR009830	O. sativa	Indica	China	450.8	72.7097	1.21×
740	HP261	ERR009857	O. sativa	Indica	China	417.7	72.0172	1.12×
741	HP262	ERR009818	O. sativa	Indica	China	601.5	73.3537	1.61×
742	HP263	ERR009592	O. sativa	Indica	China	195.1	75.0385	0.52×
743	HP264	ERR009909	O. sativa	Indica	China	474.8	71.9394	1.27×
744	HP265	ERR009934	O. sativa	Indica	China	417.7	72.0172	1.12×
745	HP266	ERR009737	O. sativa	Indica	China	236.9	74.0312	0.63×
746	HP267	ERR009679	O. sativa	Indica	China	299.8	71.381	0.80×
747	HP268	ERR009743	O. sativa	Indica	China	218.1	72.7	0.58×
748	HP269	ERR009817	O. sativa	Indica	China	375.9	72.2885	1.01×
749	HP27	ERR009578	O. sativa	intermedia	China	178.6	74.4167	0.48×
750	HP270	ERR009660	O. sativa	Indica	China	520.3	72.2639	1.39×
751	HP271	ERR009846	O. sativa	temperate japonica	China	421.8	72.7241	1.13×
752	HP272	ERR009612	O. sativa	temperate japonica	China	386.6	74.3462	1.04×
753	HP273	ERR009553	O. sativa	Indica	China	330.6	71.8696	0.89×
754	HP274	ERR009567	O. sativa	Indica	China	210	75	0.56×
755	HP275	ERR009563	O. sativa	temperate japonica	China	255.2	75.0588	0.68×
756	HP276	ERR009904	O. sativa	Indica	China	443.9	73.9833	1.19×
757	HP277	ERR009583	O. sativa	Indica	China	362.7	72.54	0.97×
758	HP278	ERR009443	O. sativa	temperate japonica	China	345.2	71.9167	0.92×
759	HP279	ERR009773	O. sativa	Indica	China	463.8	72.4688	1.24×
760	HP28	ERR009489	O. sativa	intermedia	China	301	71.6667	0.81×
761	HP280	ERR009841	O. sativa	temperate japonica	China	313.6	74.6667	0.84×
762	HP281	ERR009760	O. sativa	Indica	China	450.6	72.6774	1.21×
763	HP282	ERR009896	O. sativa	temperate japonica	China	480.4	72.7879	1.29×
764	HP283	ERR009491	O. sativa	temperate japonica	China	371.8	74.36	1.00×
765	HP284	ERR009436	O. sativa	temperate japonica	China	493.2	72.5294	1.32×
766	HP285	ERR009804	O. sativa	Indica	China	389.7	72.1667	1.04×
767	HP287	ERR009831	O. sativa	Indica	China	506	72.2857	1.36×
768	HP288	ERR009611	O. sativa	Indica	China	332.1	72.1957	0.89×
769	HP289	ERR009887	O. sativa	Indica	China	481.1	72.8939	1.29×
770	HP29	ERR037111	O. sativa	temperate japonica	China	467.7	73.0781	1.25×
771	HP290	ERR009559	O. sativa	Indica	China	406.3	72.5536	1.09×
772	HP291	ERR009771	O. sativa	Indica	China	247.9	72.9118	0.66×
773	HP292	ERR009481	O. sativa	Indica	China	384.5	73.9423	1.03×
774	HP293	ERR009751	O. sativa	intermedia	China	370.2	74.04	0.99×
775	HP294	ERR009564	O. sativa	intermedia	China	333.5	72.5	0.89×
776	HP295	ERR009780	O. sativa	Indica	China	242.2	71.2353	0.65×
777	HP296	ERR009602	O. sativa	Indica	China	417.7	72.0172	1.12×
778	HP297	ERR009685	O. sativa	Indica	China	507.9	72.5571	1.36×
779	HP298	ERR009785	O. sativa	Indica	China	336.3	73.1087	0.90×
780	HP299	ERR009774	O. sativa	Indica	China	552	72.6316	1.48×
781	HP3	ERR009464	O. sativa	temperate japonica	China	352.2	73.375	0.94×
782	HP30	ERR009641	O. sativa	temperate japonica	China	246.7	72.5588	0.66×
783	HP300	ERR009474	O. sativa	Indica	China	715.3	72.9898	1.92×
784	HP301	ERR009945	O. sativa	Indica	China	234.1	73.1562	0.63×
785	HP302	ERR009795	O. sativa	Indica	China	498.4	73.2941	1.34×
786	HP303	ERR009911	O. sativa	Indica	China	699.4	72.8542	1.87×
787	HP304	ERR009811	O. sativa	Indica	China	580.6	72.575	1.56×
788	HP305	ERR009595	O. sativa	Indica	China	534.4	72.2162	1.43×
789	HP306	ERR009789	O. sativa	Indica	China	482.9	73.1667	1.29×
790	HP307	ERR009946	O. sativa	Indica	China	452.6	73	1.21×
791	HP308	ERR009725	O. sativa	temperate japonica	China	405.3	72.375	1.09×
792	HP309	ERR009565	O. sativa	temperate japonica	China	378.9	72.8654	1.02×
793	HP31	ERR009779	O. sativa	temperate japonica	China	285.3	71.325	0.76×
794	HP310	ERR009608	O. sativa	Indica	China	294.1	73.525	0.79×
795	HP311	ERR009606	O. sativa	Indica	China	370.6	74.12	0.99×
796	HP312	ERR009506	O. sativa	Indica	China	381.8	73.4231	1.02×
797	HP313	ERR009850	O. sativa	Indica	China	397.9	73.6852	1.07×
798	HP314	ERR009582	O. sativa	temperate japonica	China	543.1	73.3919	1.46×
799	HP315	ERR009654	O. sativa	temperate japonica	China	205.3	73.3214	0.55×
800	HP316	ERR009642	O. sativa	Indica	China	327.8	74.5	0.88×
801	HP317	ERR009580	O. sativa	Indica	China	390	72.2222	1.04×
802	HP318	ERR009880	O. sativa	Indica	China	248.2	73	0.66×
803	HP319	ERR009504	O. sativa	Indica	China	377.7	72.6346	1.01×
804	HP32	ERR009813	O. sativa	temperate japonica	China	175.7	73.2083	0.47×
805	HP320	ERR009855	O. sativa	Indica	China	277	72.8947	0.74×
806	HP321	ERR009699	O. sativa	Indica	China	274.1	72.1316	0.73×
807	HP322	ERR009429	O. sativa	Indica	China	390.2	72.2593	1.05×
808	HP323	ERR009871	O. sativa	Indica	China	336.2	73.087	0.90×
809	HP324	ERR009877	O. sativa	Indica	China	535.8	72.4054	1.44×
810	HP325	ERR009732	O. sativa	Indica	China	427.3	73.6724	1.14×
811	HP326	ERR009525	O. sativa	Indica	China	478.2	72.4545	1.28×
812	HP327	ERR009621	O. sativa	Indica	China	231	72.1875	0.62×
813	HP328	ERR009603	O. sativa	Indica	China	295.7	73.925	0.79×
814	HP329	ERR009432	O. sativa	Indica	China	343	74.5652	0.92×
815	HP33	ERR009515	O. sativa	temperate japonica	China	191.8	73.7692	0.51×
816	HP330	ERR009836	O. sativa	temperate japonica	China	293.2	73.3	0.79×
817	HP331	ERR009668	O. sativa	temperate japonica	China	442.8	73.8	1.19×
818	HP332	ERR009731	O. sativa	Indica	China	379.6	73	1.02×
819	HP333	ERR009482	O. sativa	Indica	China	738.9	72.4412	1.98×
820	HP334	ERR009562	O. sativa	Indica	China	548.2	72.1316	1.47×
821	HP335	ERR009890	O. sativa	Indica	China	493.7	72.6029	1.32×
822	HP336	ERR009664	O. sativa	Indica	China	403.1	71.9821	1.08×
823	HP337	ERR009629	O. sativa	Indica	China	367.8	73.56	0.99×
824	HP338	ERR009686	O. sativa	Indica	China	577.2	72.15	1.55×
825	HP339	ERR009906	O. sativa	Indica	China	543.2	73.4054	1.46×
826	HP34	ERR009901	O. sativa	temperate japonica	China	217.2	72.4	0.58×
827	HP340	ERR009498	O. sativa	Indica	China	481.5	72.9545	1.29×
828	HP341	ERR009613	O. sativa	Indica	China	306.2	72.9048	0.82×
829	HP342	ERR009734	O. sativa	Indica	China	459.1	74.0484	1.23×
830	HP343	ERR009738	O. sativa	Indica	China	672.9	73.1413	1.80×
831	HP344	ERR009465	O. sativa	Indica	China	397.8	73.6667	1.07×
832	HP345	ERR009455	O. sativa	intermedia	China	395.2	73.1852	1.06×
833	HP346	ERR009671	O. sativa	Indica	China	345.8	72.0417	0.93×
834	HP347	ERR009677	O. sativa	Indica	China	422.9	72.9138	1.13×
835	HP348	ERR009522	O. sativa	Indica	China	530.5	73.6806	1.42×
836	HP349	ERR009905	O. sativa	Indica	China	316.8	72	0.85×
837	HP35	ERR037112	O. sativa	temperate japonica	China	671.6	73	1.80×
838	HP350	ERR009944	O. sativa	Indica	China	349.8	72.875	0.94×
839	HP351	ERR009847	O. sativa	Indica	China	357.4	74.4583	0.96×
840	HP352	ERR009894	O. sativa	Indica	China	311	74.0476	0.83×
841	HP353	ERR009674	O. sativa	Indica	China	285.5	71.375	0.76×
842	HP354	ERR009913	O. sativa	Indica	China	364.7	72.94	0.98×
843	HP355	ERR009634	O. sativa	Indica	China	433.6	72.2667	1.16×
844	HP356	ERR009942	O. sativa	Indica	China	397.1	73.537	1.06×
845	HP357	ERR009812	O. sativa	Indica	China	534.3	72.2027	1.43×
846	HP358	ERR009891	O. sativa	temperate japonica	China	303.3	72.2143	0.81×
847	HP359	ERR009802	O. sativa	Indica	China	344.3	71.7292	0.92×
848	HP36	ERR009625	O. sativa	temperate japonica	China	183.8	70.6923	0.49×
849	HP360	ERR009788	O. sativa	Indica	China	288.5	72.125	0.77×
850	HP361	ERR009748	O. sativa	Indica	China	356.7	74.3125	0.96×
851	HP362	ERR009520	O. sativa	Indica	China	258.4	71.7778	0.69×
852	HP363	ERR009539	O. sativa	temperate japonica	China	327.8	74.5	0.88×
853	HP364	ERR009691	O. sativa	Indica	China	249.9	73.5	0.67×
854	HP365	ERR009461	O. sativa	Indica	China	221	73.6667	0.59×
855	HP366	ERR009923	O. sativa	Indica	China	344	71.6667	0.92×
856	HP367	ERR009552	O. sativa	Indica	China	358.2	71.64	0.96×
857	HP368	ERR009856	O. sativa	Indica	China	362	72.4	0.97×
858	HP369	ERR009434	O. sativa	Indica	China	307.4	73.1905	0.82×
859	HP37	ERR009508	O. sativa	temperate japonica	China	201.1	71.8214	0.54×
860	HP370	ERR009667	O. sativa	temperate japonica	China	692.6	73.6809	1.86×
861	HP371	ERR009545	O. sativa	temperate japonica	China	385.6	74.1538	1.03×
862	HP372	ERR009593	O. sativa	temperate japonica	China	277	72.8947	0.74×
863	HP373	ERR009826	O. sativa	Indica	China	255.8	71.0556	0.69×
864	HP374	ERR009745	O. sativa	Indica	China	297	74.25	0.80×
865	HP375	ERR009861	O. sativa	temperate japonica	China	547	73.9189	1.47×
866	HP376	ERR009764	O. sativa	temperate japonica	China	195.5	75.1923	0.52×
867	HP377	ERR009454	O. sativa	Indica	China	267.4	74.2778	0.72×
868	HP378	ERR009917	O. sativa	temperate japonica	China	353.3	73.6042	0.95×
869	HP379	ERR009488	O. sativa	Indica	China	597.1	72.8171	1.60×
870	HP38	ERR037113	O. sativa	temperate japonica	China	369.5	73.9	0.99×
871	HP380	ERR009590	O. sativa	Indica	China	434.7	72.45	1.16×
872	HP381	ERR009499	O. sativa	intermedia	China	305.9	72.8333	0.82×
873	HP382	ERR009587	O. sativa	temperate japonica	China	246.9	72.6176	0.66×
874	HP383	ERR009534	O. sativa	Indica	China	270.3	71.1316	0.72×
875	HP384	ERR009513	O. sativa	temperate japonica	China	384.1	73.8654	1.03×
876	HP385	ERR009650	O. sativa	temperate japonica	China	211.3	75.4643	0.57×
877	HP386	ERR009526	O. sativa	Indica	China	541.8	73.2162	1.45×
878	HP387	ERR009838	O. sativa	Indica	China	228.2	71.3125	0.61×
879	HP388	ERR009503	O. sativa	temperate japonica	China	301.9	71.881	0.81×
880	HP389	ERR009658	O. sativa	temperate japonica	China	205.9	73.5357	0.55×
881	HP39	ERR037114	O. sativa	temperate japonica	China	651.1	72.3444	1.74×
882	HP390	ERR009505	O. sativa	temperate japonica	China	212.4	70.8	0.57×
883	HP391	ERR009688	O. sativa	temperate japonica	China	504.5	72.0714	1.35×
884	HP392	ERR009892	O. sativa	Indica	China	314.1	71.3864	0.84×
885	HP393	ERR009678	O. sativa	Indica	China	631.5	73.4302	1.69×
886	HP394	ERR009885	O. sativa	Indica	China	539.3	72.8784	1.44×
887	HP395	ERR009591	O. sativa	Indica	China	274.7	72.2895	0.74×
888	HP396	ERR009757	O. sativa	Indica	China	263.2	73.1111	0.71×
889	HP397	ERR009546	O. sativa	Indica	China	346	72.0833	0.93×
890	HP398	ERR009749	O. sativa	temperate japonica	China	511.9	73.1286	1.37×
891	HP399	ERR009698	O. sativa	Indica	China	310.3	73.881	0.83×
892	HP4	ERR009542	O. sativa	temperate japonica	China	233	72.8125	0.62×
893	HP40	ERR009897	O. sativa	temperate japonica	China	216.2	72.0667	0.58×
894	HP400	ERR009493	O. sativa	Indica	China	342.7	74.5	0.92×
895	HP401	ERR009470	O. sativa	temperate japonica	China	359.9	71.98	0.96×
896	HP402	ERR009512	O. sativa	temperate japonica	China	244.3	71.8529	0.65×
897	HP403	ERR009935	O. sativa	temperate japonica	China	200	71.4286	0.54×
898	HP404	ERR009783	O. sativa	temperate japonica	China	382.8	73.6154	1.03×
899	HP405	ERR009806	O. sativa	Indica	China	447.5	72.1774	1.20×
900	HP406	ERR009693	O. sativa	temperate japonica	China	474	74.0625	1.27×
901	HP407	ERR009516	O. sativa	Indica	China	389.3	72.0926	1.04×
902	HP408	ERR009519	O. sativa	Indica	China	792.9	73.4167	2.12×
903	HP409	ERR009766	O. sativa	Indica	China	356.8	74.3333	0.96×
904	HP41	ERR037115	O. sativa	intermedia	China	310.1	73.8333	0.83×
905	HP410	ERR009750	O. sativa	Indica	China	344.7	71.8125	0.92×
906	HP411	ERR009775	O. sativa	Indica	China	419.3	72.2931	1.12×
907	HP412	ERR009854	O. sativa	Indica	China	255	75	0.68×
908	HP413	ERR009659	O. sativa	Indica	China	247.3	72.7353	0.66×
909	HP414	ERR009907	O. sativa	Indica	China	383.8	73.8077	1.03×
910	HP415	ERR009457	O. sativa	Indica	China	199.6	71.2857	0.53×
911	HP416	ERR009819	O. sativa	Indica	China	314.6	71.5	0.84×
912	HP417	ERR009914	O. sativa	Indica	China	574.4	73.641	1.54×
913	HP418	ERR009814	O. sativa	Indica	China	328.4	74.6364	0.88×
914	HP419	ERR009833	O. sativa	Indica	China	487.2	73.8182	1.31×
915	HP42	ERR009492	O. sativa	Indica	China	178.1	74.2083	0.48×
916	HP420	ERR009466	O. sativa	Indica	China	299	74.75	0.80×
917	HP421	ERR009835	O. sativa	temperate japonica	China	484.6	73.4242	1.30×
918	HP422	ERR009821	O. sativa	Indica	China	336	73.0435	0.90×
919	HP423	ERR009635	O. sativa	Indica	China	557.4	73.3421	1.49×
920	HP424	ERR009800	O. sativa	Indica	China	271	71.3158	0.73×
921	HP425	ERR009514	O. sativa	temperate japonica	China	197.7	70.6071	0.53×
922	HP426	ERR009916	O. sativa	temperate japonica	China	332.9	72.3696	0.89×
923	HP427	ERR009776	O. sativa	Indica	China	465.6	72.75	1.25×
924	HP428	ERR009767	O. sativa	Indica	China	529.1	73.4861	1.42×
925	HP429	ERR009768	O. sativa	Indica	China	412.7	73.6964	1.11×
926	HP43	ERR009881	O. sativa	temperate japonica	China	208.7	74.5357	0.56×
927	HP430	ERR009828	O. sativa	Indica	China	324.8	73.8182	0.87×
928	HP431	ERR009704	O. sativa	Indica	China	417.6	72	1.12×
929	HP432	ERR009566	O. sativa	Indica	China	363.3	72.66	0.97×
930	HP433	ERR009680	O. sativa	Indica	China	311.5	74.1667	0.83×
931	HP434	ERR009700	O. sativa	Indica	China	318.5	72.3864	0.85×
932	HP435	ERR009762	O. sativa	Indica	China	348.3	72.5625	0.93×
933	HP436	ERR009754	O. sativa	temperate japonica	China	294.8	73.7	0.79×
934	HP437	ERR009588	O. sativa	Indica	China	496.7	73.0441	1.33×
935	HP438	ERR009651	O. sativa	Indica	China	214.9	71.6333	0.58×
936	HP439	ERR009868	O. sativa	temperate japonica	China	397.8	73.6667	1.07×
937	HP44	ERR009500	O. sativa	temperate japonica	China	253.5	74.5588	0.68×
938	HP440	ERR009573	O. sativa	Indica	China	600.4	73.2195	1.61×
939	HP441	ERR009822	O. sativa	Indica	China	227.7	71.1562	0.61×
940	HP442	ERR009442	O. sativa	Indica	China	663.3	73.7	1.78×
941	HP443	ERR009617	O. sativa	Indica	China	286.7	71.675	0.77×
942	HP444	ERR009529	O. sativa	Indica	China	428	73.7931	1.15×
943	HP445	ERR009707	O. sativa	Indica	China	237.9	74.3438	0.64×
944	HP446	ERR009662	O. sativa	Indica	China	263.1	73.0833	0.70×
945	HP447	ERR009784	O. sativa	Indica	China	401.4	74.3333	1.08×
946	HP448	ERR009772	O. sativa	Indica	China	306.6	73	0.82×
947	HP449	ERR009487	O. sativa	Indica	China	378.2	72.7308	1.01×
948	HP45	ERR009535	O. sativa	temperate japonica	China	197.9	70.6786	0.53×
949	HP450	ERR009900	O. sativa	Indica	China	643.4	73.1136	1.72×
950	HP451	ERR009825	O. sativa	Indica	China	219.2	73.0667	0.59×
951	HP452	ERR009761	O. sativa	Indica	China	371.2	74.24	0.99×
952	HP453	ERR009469	O. sativa	Indica	China	653.1	72.5667	1.75×
953	HP454	ERR009501	O. sativa	temperate japonica	China	536.4	72.4865	1.44×
954	HP455	ERR009462	O. sativa	Indica	China	351.5	73.2292	0.94×
955	HP456	ERR009722	O. sativa	Indica	China	499.5	73.4559	1.34×
956	HP457	ERR009656	O. sativa	Indica	China	596.1	72.6951	1.60×
957	HP458	ERR009696	O. sativa	Indica	China	385.2	74.0769	1.03×
958	HP459	ERR009755	O. sativa	Indica	China	424.8	73.2414	1.14×
959	HP46	ERR009882	O. sativa	temperate japonica	China	180.7	75.2917	0.48×
960	HP460	ERR009940	O. sativa	Indica	China	322.1	73.2045	0.86×
961	HP461	ERR009472	O. sativa	Indica	China	436.3	72.7167	1.17×
962	HP462	ERR009883	O. sativa	temperate japonica	China	414.8	74.0714	1.11×
963	HP463	ERR009518	O. sativa	Indica	China	441.7	73.6167	1.18×
964	HP464	ERR009733	O. sativa	Indica	China	428.9	73.9483	1.15×
965	HP465	ERR009483	O. sativa	Indica	China	219.4	73.1333	0.59×
966	HP466	ERR009448	O. sativa	temperate japonica	China	326.5	74.2045	0.87×
967	HP467	ERR009485	O. sativa	Indica	China	375.9	72.2885	1.01×
968	HP468	ERR009792	O. sativa	temperate japonica	China	319.8	72.6818	0.86×
969	HP469	ERR009706	O. sativa	Indica	China	314.1	71.3864	0.84×
970	HP47	ERR009815	O. sativa	intermedia	China	225.3	75.1	0.60×
971	HP470	ERR009687	O. sativa	Indica	China	405.1	72.3393	1.09×
972	HP471	ERR009796	O. sativa	Indica	China	343.6	71.5833	0.92×
973	HP472	ERR009433	O. sativa	Indica	China	353.6	73.6667	0.95×
974	HP473	ERR009447	O. sativa	Indica	China	465.9	72.7969	1.25×
975	HP474	ERR009824	O. sativa	Indica	China	581.2	72.65	1.56×
976	HP475	ERR009618	O. sativa	Indica	China	426.4	73.5172	1.14×
977	HP476	ERR009843	O. sativa	Indica	China	415.4	74.1786	1.11×
978	HP477	ERR009793	O. sativa	Indica	China	461.1	72.0469	1.24×
979	HP478	ERR009832	O. sativa	Indica	China	628.6	73.093	1.68×
980	HP479	ERR009574	O. sativa	Indica	China	479.8	72.697	1.29×
981	HP48	ERR009711	O. sativa	temperate japonica	China	228.5	71.4062	0.61×
982	HP480	ERR009943	O. sativa	Indica	China	232.1	72.5312	0.62×
983	HP481	ERR009652	O. sativa	Indica	China	235.6	73.625	0.63×
984	HP482	ERR009624	O. sativa	Indica	China	232.9	72.7812	0.62×
985	HP483	ERR009842	O. sativa	Indica	China	910.1	73.3952	2.44×
986	HP484	ERR009924	O. sativa	Indica	China	218.2	72.7333	0.58×
987	HP485	ERR009577	O. sativa	Indica	China	291.4	72.85	0.78×
988	HP486	ERR009600	O. sativa	Indica	China	189.7	72.9615	0.51×
989	HP487	ERR009467	O. sativa	Indica	China	400.6	74.1852	1.07×
990	HP488	ERR009724	O. sativa	Indica	China	346.7	72.2292	0.93×
991	HP489	ERR009584	O. sativa	Indica	China	396.7	73.463	1.06×
992	HP49	ERR037116	O. sativa	temperate japonica	China	850.5	73.319	2.28×
993	HP490	ERR009852	O. sativa	Indica	China	353.8	73.7083	0.95×
994	HP491	ERR009936	O. sativa	Indica	China	212.5	70.8333	0.57×
995	HP492	ERR009884	O. sativa	Indica	China	280.1	73.7105	0.75×
996	HP493	ERR009864	O. sativa	Indica	China	232.3	72.5938	0.62×
997	HP494	ERR009556	O. sativa	Indica	China	339.2	73.7391	0.91×
998	HP495	ERR009726	O. sativa	Indica	China	490.8	72.1765	1.31×
999	HP496	ERR009932	O. sativa	Indica	China	432.1	72.0167	1.16×
1000	HP497	ERR009536	O. sativa	Indica	China	286.9	71.725	0.77×
1001	HP498	ERR009532	O. sativa	Indica	China	520	72.2222	1.39×
1002	HP499	ERR009446	O. sativa	Indica	China	376.6	72.4231	1.01×
1003	HP5	ERR009636	O. sativa	temperate japonica	China	330.6	71.8696	0.89×
1004	HP50	ERR009867	O. sativa	temperate japonica	China	417	71.8966	1.12×
1005	HP500	ERR009439	O. sativa	Indica	China	683.2	72.6809	1.83×
1006	HP501	ERR009663	O. sativa	Indica	China	299.8	71.381	0.80×
1007	HP502	ERR009756	O. sativa	Indica	China	214.3	71.4333	0.57×
1008	HP503	ERR009834	O. sativa	Indica	China	363.3	72.66	0.97×
1009	HP504	ERR009702	O. sativa	Indica	China	343.2	71.5	0.92×
1010	HP505	ERR009849	O. sativa	Indica	China	434	72.3333	1.16×
1011	HP506	ERR009548	O. sativa	Indica	China	435.7	72.6167	1.17×
1012	HP507	ERR009820	O. sativa	Indica	China	202	72.1429	0.54×
1013	HP508	ERR009740	O. sativa	Indica	China	357.1	74.3958	0.96×
1014	HP509	ERR009807	O. sativa	Indica	China	301.4	71.7619	0.81×
1015	HP51	ERR009449	O. sativa	temperate japonica	China	270.8	71.2632	0.73×
1016	HP510	ERR009456	O. sativa	Indica	China	349.6	72.8333	0.94×
1017	HP511	ERR009769	O. sativa	temperate japonica	China	354.8	73.9167	0.95×
1018	HP512	ERR009627	O. sativa	temperate japonica	China	322.8	73.3636	0.86×
1019	HP513	ERR009918	O. sativa	Indica	China	323.6	73.5455	0.87×
1020	HP514	ERR009797	O. sativa	Indica	China	217.5	72.5	0.58×
1021	HP515	ERR009742	O. sativa	Indica	China	399.2	73.9259	1.07×
1022	HP516	ERR009551	O. sativa	Indica	China	261.7	72.6944	0.70×
1023	HP517	ERR009703	O. sativa	Indica	China	270	75	0.72×
1024	HP518	ERR009431	O. sativa	Indica	China	295.8	73.95	0.79×
1025	HP519	ERR009607	O. sativa	intermedia	China	485.8	73.6061	1.30×
1026	HP52	ERR009458	O. sativa	temperate japonica	China	308.7	73.5	0.83×
1027	HP520	ERR009622	O. sativa	Indica	China	429.1	73.9828	1.15×
1028	HP521	ERR009777	O. sativa	Indica	China	284	74.7368	0.76×
1029	HP522	ERR009758	O. sativa	Indica	China	340.1	73.9348	0.91×
1030	HP523	ERR009708	O. sativa	Indica	China	325.9	74.0682	0.87×
1031	HP524	ERR009479	O. sativa	Indica	China	266	73.8889	0.71×
1032	HP525	ERR009507	O. sativa	temperate japonica	China	328	74.5455	0.88×
1033	HP526	ERR009927	O. sativa	Indica	China	407.6	72.7857	1.09×
1034	HP527	ERR009872	O. sativa	Indica	China	393.1	72.7963	1.05×
1035	HP528	ERR009902	O. sativa	Indica	China	504.8	72.1143	1.35×
1036	HP529	ERR009848	O. sativa	Indica	China	554.3	72.9342	1.49×
1037	HP53	ERR009527	O. sativa	temperate japonica	China	273.8	72.0526	0.73×
1038	HP530	ERR009752	O. sativa	Indica	China	560.6	73.7632	1.50×
1039	HP531	ERR009441	O. sativa	Indica	China	258	71.6667	0.69×
1040	HP532	ERR009502	O. sativa	temperate japonica	China	323.5	73.5227	0.87×
1041	HP533	ERR009714	O. sativa	Indica	China	207.7	74.1786	0.56×
1042	HP534	ERR009791	O. sativa	Indica	China	341.4	74.2174	0.91×
1043	HP535	ERR009450	O. sativa	Indica	China	556.1	73.1711	1.49×
1044	HP536	ERR009633	O. sativa	Indica	China	358.4	71.68	0.96×
1045	HP537	ERR009569	O. sativa	Indica	China	257.2	71.4444	0.69×
1046	HP538	ERR009509	O. sativa	Indica	China	334.6	72.7391	0.90×
1047	HP539	ERR009886	O. sativa	Indica	China	544.1	73.527	1.46×
1048	HP54	ERR009908	O. sativa	temperate japonica	China	252	74.1176	0.68×
1049	HP540	ERR009697	O. sativa	Indica	China	401.4	74.3333	1.08×
1050	HP541	ERR009713	O. sativa	Indica	China	359.9	71.98	0.96×
1051	HP542	ERR009557	O. sativa	Indica	China	195.2	75.0769	0.52×
1052	HP543	ERR009586	O. sativa	Indica	China	302.5	72.0238	0.81×
1053	HP544	ERR009938	O. sativa	Indica	China	408.8	73	1.10×
1054	HP545	ERR009922	O. sativa	Indica	China	316.8	72	0.85×
1055	HP546	ERR009729	O. sativa	Indica	China	475.4	72.0303	1.27×
1056	HP547	ERR009895	O. sativa	Indica	China	243	71.4706	0.65×
1057	HP548	ERR009576	O. sativa	Indica	China	408.6	72.9643	1.09×
1058	HP549	ERR009888	O. sativa	Indica	China	284.1	74.7632	0.76×
1059	HP55	ERR009511	O. sativa	temperate japonica	China	371.6	74.32	1.00×
1060	HP550	ERR009787	O. sativa	Indica	China	318.9	72.4773	0.85×
1061	HP551	ERR009898	O. sativa	Indica	China	370.9	74.18	0.99×
1062	HP552	ERR009631	O. sativa	Indica	China	390.8	72.3704	1.05×
1063	HP553	ERR009859	O. sativa	Indica	China	492	72.3529	1.32×
1064	HP554	ERR009494	O. sativa	temperate japonica	China	348.7	72.6458	0.93×
1065	HP555	ERR009599	O. sativa	Indica	China	362.8	72.56	0.97×
1066	HP556	ERR009497	O. sativa	Indica	China	420.5	72.5	1.13×
1067	HP557	ERR009572	O. sativa	Indica	China	447.7	72.2097	1.20×
1068	HP558	ERR009720	O. sativa	Indica	China	438.7	73.1167	1.18×
1069	HP559	ERR009555	O. sativa	Indica	China	311	74.0476	0.83×
1070	HP56	ERR009684	O. sativa	temperate japonica	China	190.3	73.1923	0.51×
1071	HP560	ERR009452	O. sativa	Indica	China	406.9	72.6607	1.09×
1072	HP561	ERR009869	O. sativa	Indica	China	395.6	73.2593	1.06×
1073	HP562	ERR009428	O. sativa	Indica	China	352	73.3333	0.94×
1074	HP563	ERR009510	O. sativa	Indica	China	423	72.931	1.13×
1075	HP564	ERR009655	O. sativa	temperate japonica	China	420.8	72.5517	1.13×
1076	HP565	ERR009765	O. sativa	Indica	China	438.6	73.1	1.18×
1077	HP566	ERR009919	O. sativa	Indica	China	426.7	73.569	1.14×
1078	HP567	ERR009666	O. sativa	Indica	China	508.8	72.6857	1.36×
1079	HP568	ERR009478	O. sativa	temperate japonica	China	222	74	0.59×
1080	HP569	ERR009437	O. sativa	Indica	China	210.2	75.0714	0.56×
1081	HP57	ERR009805	O. sativa	temperate japonica	China	535.8	72.4054	1.44×
1082	HP570	ERR009933	O. sativa	Indica	China	340.7	74.0652	0.91×
1083	HP571	ERR009581	O. sativa	Indica	China	378.6	72.8077	1.01×
1084	HP572	ERR009912	O. sativa	Indica	China	307.4	73.1905	0.82×
1085	HP573	ERR009495	O. sativa	Indica	China	546.5	73.8514	1.46×
1086	HP574	ERR009878	O. sativa	temperate japonica	China	458.9	74.0161	1.23×
1087	HP575	ERR009735	O. sativa	Indica	China	313.7	74.6905	0.84×
1088	HP576	ERR009560	O. sativa	Indica	China	339.4	73.7826	0.91×
1089	HP577	ERR009460	O. sativa	Indica	China	285.9	71.475	0.77×
1090	HP578	ERR009701	O. sativa	Indica	China	223.4	74.4667	0.60×
1091	HP579	ERR009550	O. sativa	Indica	China	456	73.5484	1.22×
1092	HP58	ERR037117	O. sativa	temperate japonica	China	470	73.4375	1.26×
1093	HP580	ERR009648	O. sativa	Indica	China	259.3	72.0278	0.69×
1094	HP581	ERR009630	O. sativa	Indica	China	418.8	72.2069	1.12×
1095	HP582	ERR009719	O. sativa	Indica	China	399	73.8889	1.07×
1096	HP583	ERR009486	O. sativa	Indica	China	260.3	72.3056	0.70×
1097	HP584	ERR009484	O. sativa	Indica	China	370.1	74.02	0.99×
1098	HP585	ERR009718	O. sativa	temperate japonica	China	470.9	73.5781	1.26×
1099	HP586	ERR009533	O. sativa	temperate japonica	China	279	73.4211	0.75×
1100	HP587	ERR009716	O. sativa	temperate japonica	China	453.7	73.1774	1.22×
1101	HP588	ERR009531	O. sativa	temperate japonica	China	402.4	71.8571	1.08×
1102	HP589	ERR009645	O. sativa	Indica	China	267.6	74.3333	0.72×
1103	HP59	ERR009496	O. sativa	temperate japonica	China	376.4	72.3846	1.01×
1104	HP590	ERR009928	O. sativa	Indica	China	380.9	73.25	1.02×
1105	HP591	ERR009523	O. sativa	Indica	China	425.2	73.3103	1.14×
1106	HP592	ERR009490	O. sativa	Indica	China	424.6	73.2069	1.14×
1107	HP593	ERR009876	O. sativa	Indica	China	439.3	73.2167	1.18×
1108	HP594	ERR009597	O. sativa	intermedia	China	292.2	73.05	0.78×
1109	HP595	ERR009547	O. sativa	Indica	China	390.8	72.3704	1.05×
1110	HP596	ERR009930	O. sativa	temperate japonica	China	428.7	73.9138	1.15×
1111	HP597	ERR009477	O. sativa	Indica	China	429	73.9655	1.15×
1112	HP598	ERR009770	O. sativa	Indica	China	233.9	73.0938	0.63×
1113	HP599	ERR009665	O. sativa	temperate japonica	China	486.1	73.6515	1.30×
1114	HP6	ERR009695	O. sativa	temperate japonica	China	220.2	73.4	0.59×
1115	HP60	ERR009530	O. sativa	temperate japonica	China	438.2	73.0333	1.17×
1116	HP600	ERR009541	O. sativa	Indica	China	520.4	72.2778	1.39×
1117	HP601	ERR009435	O. sativa	Indica	China	366.2	73.24	0.98×
1118	HP602	ERR009609	O. sativa	temperate japonica	China	341.7	74.2826	0.92×
1119	HP603	ERR009763	O. sativa	Indica	China	540.2	73	1.45×
1120	HP604	ERR009915	O. sativa	Indica	China	414.3	73.9821	1.11×
1121	HP605	ERR009786	O. sativa	temperate japonica	China	464.1	72.5156	1.24×
1122	HP606	ERR009840	O. sativa	Indica	China	564.5	72.3718	1.51×
1123	HP607	ERR009594	O. sativa	Indica	China	517	73.8571	1.39×
1124	HP608	ERR009709	O. sativa	Indica	China	452.8	73.0323	1.21×
1125	HP609	ERR009893	O. sativa	Indica	China	608.6	72.4524	1.63×
1126	HP61	ERR009839	O. sativa	Indica	China	319.9	72.7045	0.86×
1127	HP610	ERR009575	O. sativa	Indica	China	451.6	72.8387	1.21×
1128	HP611	ERR009568	O. sativa	Indica	China	356.6	74.2917	0.96×
1129	HP612	ERR009619	O. sativa	Indica	China	654.6	72.7333	1.75×
1130	HP613	ERR009585	O. sativa	Indica	China	424.9	73.2586	1.14×
1131	HP614	ERR009705	O. sativa	intermedia	China	400.7	74.2037	1.07×
1132	HP62	ERR009781	O. sativa	temperate japonica	China	264.6	73.5	0.71×
1133	HP63	ERR009438	O. sativa	intermedia	China	288.1	72.025	0.77×
1134	HP64	ERR009616	O. sativa	temperate japonica	China	265.4	73.7222	0.71×
1135	HP65	ERR009444	O. sativa	temperate japonica	China	270.5	71.1842	0.72×
1136	HP66	ERR009605	O. sativa	temperate japonica	China	272.6	71.7368	0.73×
1137	HP67	ERR009875	O. sativa	temperate japonica	China	233.9	73.0938	0.63×
1138	HP68	ERR009620	O. sativa	temperate japonica	China	179.7	74.875	0.48×
1139	HP69	ERR009561	O. sativa	Indica	China	374.5	72.0192	1.00×
1140	HP7	ERR009440	O. sativa	temperate japonica	China	208.8	74.5714	0.56×
1141	HP70	ERR009870	O. sativa	temperate japonica	China	348.4	72.5833	0.93×
1142	HP71	ERR009746	O. sativa	Indica	China	556.6	73.2368	1.49×
1143	HP72	ERR009862	O. sativa	temperate japonica	China	486.5	73.7121	1.30×
1144	HP73	ERR009931	O. sativa	temperate japonica	China	492.8	72.4706	1.32×
1145	HP74	ERR009669	O. sativa	temperate japonica	China	284.6	74.8947	0.76×
1146	HP75	ERR009744	O. sativa	Indica	China	316.7	71.9773	0.85×
1147	HP76	ERR009459	O. sativa	Indica	China	275	72.3684	0.74×
1148	HP77	ERR009643	O. sativa	temperate japonica	China	198	70.7143	0.53×
1149	HP78	ERR009670	O. sativa	temperate japonica	China	486.4	73.697	1.30×
1150	HP79	ERR009661	O. sativa	temperate japonica	China	397.3	73.5741	1.06×
1151	HP8	ERR009736	O. sativa	temperate japonica	China	510.2	72.8857	1.37×
1152	HP80	ERR009728	O. sativa	temperate japonica	China	500.7	73.6324	1.34×
1153	HP81	ERR009823	O. sativa	temperate japonica	China	412.6	73.6786	1.11×
1154	HP82	ERR009801	O. sativa	temperate japonica	China	252.5	74.2647	0.68×
1155	HP83	ERR037118	O. sativa	temperate japonica	China	290.5	72.625	0.78×
1156	HP84	ERR009860	O. sativa	temperate japonica	China	454	73.2258	1.22×
1157	HP85	ERR009778	O. sativa	temperate japonica	China	379.1	72.9038	1.02×
1158	HP86	ERR009554	O. sativa	temperate japonica	China	338.6	73.6087	0.91×
1159	HP87	ERR009571	O. sativa	temperate japonica	China	407.2	72.7143	1.09×
1160	HP88	ERR009808	O. sativa	temperate japonica	China	402	71.7857	1.08×
1161	HP89	ERR037119	O. sativa	temperate japonica	China	384	73.8462	1.03×
1162	HP9	ERR009476	O. sativa	temperate japonica	China	333.3	72.4565	0.89×
1163	HP90	ERR037120	O. sativa	temperate japonica	China	360.9	72.18	0.97×
1164	HP91	ERR037121	O. sativa	temperate japonica	China	256.6	71.2778	0.69×
1165	HP92	ERR037122	O. sativa	temperate japonica	China	216.7	72.2333	0.58×
1166	HP93	ERR037123	O. sativa	temperate japonica	China	317.1	72.0682	0.85×
1167	HP94	ERR037124	O. sativa	temperate japonica	China	196.7	75.6538	0.53×
1168	HP95	ERR037125	O. sativa	temperate japonica	China	424.1	73.1207	1.14×
1169	HP96	ERR037126	O. sativa	temperate japonica	China	225.7	75.2333	0.60×
1170	HP97	ERR037127	O. sativa	temperate japonica	China	421.7	72.7069	1.13×
1171	HP98	ERR037128	O. sativa	temperate japonica	China	356.7	74.3125	0.96×
1172	HP99	ERR037129	O. sativa	temperate japonica	China	442.3	73.7167	1.19×
1173	HP990	ERR037204	O. sativa	temperate japonica	China	297.8	74.45	0.80×
1174	HP991	ERR037205	O. sativa	Indica	China	271.1	71.3421	0.73×
1175	HP992	ERR037206	O. sativa	temperate japonica	China	166.2	75.5455	0.45×
1176	HP993	ERR037207	O. sativa	Indica	China	675.4	73.413	1.81×
1177	HP994	ERR037208	O. sativa	Indica	China	223.2	74.4	0.60×
1178	HP995	ERR037209	O. sativa	temperate japonica	China	223.9	74.6333	0.60×
1179	Huangkehongmangjingzhan	SRR926037	O. sativa	Japonica	Guizhou,China	137.4	92.873	0.37×
1180	Huangpigu	SRR926013	O. sativa	Japonica	Lancang,Yunnan,China	277.1	92.3667	0.74×
1181	Hwacheong	ERR192467	O. sativa	Japonica	Korean	3600	101.695	9.65×
1182	IAC 25	SRR926048	O. sativa	Japonica	IITA(Nigeria)1	136.2	92.8742	0.36×
1183	Ilpum	ERR169812	O. sativa	japonica	Korean	3300	102.484	8.84×
1184	IR 20	SRR926164	O. sativa	Indica	-	279.4	93.1333	0.75×
1185	IR 22	SRR926127	O. sativa	Indica	IRRI1	357	93.9474	0.96×
1186	IR 24	SRR926165	O. sativa	Indica	-	270.3	90.1	0.72×
1187	IR 28	SRR926166	O. sativa	Indica	-	252.3	90.1071	0.68×
1188	IR 29	SRR926128	O. sativa	Indica	IRRI	404.8	92	1.08×
1189	IR 30	SRR926129	O. sativa	Indica	IRRI	338.4	94	0.91×
1190	IR 36	SRR063616	O. sativa	Indica	Brazil	6800	100.295	18.22×
1191	IR 38	SRR926167	O. sativa	Indica	-	252.8	90.2857	0.68×
1192	IR 40	SRR926168	O. sativa	Indica	-	294.3	91.9688	0.79×
1193	IR 43	SRR926131	O. sativa	Indica	IRRI	394.5	93.9286	1.06×
1194	IR 50	SRR926132	O. sativa	Indica	IRRI	362.2	90.55	0.97×
1195	IR 56	SRR926133	O. sativa	Indica	IRRI	409.5	93.0682	1.10×
1196	IR 64	SRR926134	O. sativa	Indica	IRRI	361.3	95.0789	0.97×
1197	IR 72	SRR926150	O. sativa	Indica	YAAS	399.7	90.8409	1.07×
1198	IR 74	SRR926135	O. sativa	Indica	IRRI	424	92.1739	1.14×
1199	IR64	-	O. sativa	Indica	India	27400	75.8716	73.41×
1200	IR8	SRR869317	O. sativa	Indica	Philippines	10200	76.3473	27.33×
1201	IRAT 104	SRR926053	O. sativa	Japonica	France	183.3	92.8775	0.49×
1202	IRAT 109	SRR926054	O. sativa	Japonica	France	219.3	91.375	0.59×
1203	IRAT 110	SRR926055	O. sativa	Japonica	France	202.8	92.1818	0.54×
1204	IRAT 112	SRR926056	O. sativa	Japonica	France	208.6	94.8182	0.56×
1205	IRAT 12	SRR926068	O. sativa	Indica	France	210.4	95.6364	0.56×
1206	ITA 117	SRR926049	O. sativa	Japonica	IITA(Nigeria)	168.6	92.8539	0.45×
1207	ITA 118	SRR926050	O. sativa	Japonica	IITA(Nigeria)	208.6	94.8182	0.56×
1208	Jambu	SRR063633	O. sativa	tropical japonica	Indonesia	6300	99.6835	16.88×
1209	Jasmine85	SRR488178	O. sativa	Indica	Philippines	1600	55.5556	4.29×
1210	JC101	SRR063612	O. sativa	aromatic	India	5900	100	15.81×
1211	JC111	SRR063594	O. sativa	aromatic	India	6400	99.3789	17.15×
1212	JC91	SRR063617	O. sativa	Indica	India	6800	99.7067	18.22×
1213	Jhona349	SRR063592	O. sativa	aus	India	5100	99.6094	13.66×
1214	Jiangchengkugu	SRR926085	O. sativa	Indica	-	211.1	95.9545	0.57×
1215	Jiaojiajingdabaigu	SRR926021	O. sativa	Japonica	Shizong,Yunnan,China	256.8	91.7143	0.69×
1216	Jingjing 1	SRR926090	O. sativa	Japonica	Yunnan,China	147.4	92.8636	0.39×
1217	Jinmazhan	SRR926139	O. sativa	Indica	Guizhou,China	318.1	93.5588	0.85×
1218	Kalamkati	SRR063604	O. sativa	aus	India	6600	100.304	17.68×
1219	Kitaaki	SRR926120	O. sativa	Japonica	YAAS	137.2	92.6464	0.37×
1220	Kitrana 508	SRR063606	O. sativa	aromatic	Madagascar	7200	99.723	19.29×
1221	KMP 34	SRR926073	O. sativa	Indica	C?ted'Ivoire	174.3	92.8809	0.47×
1222	KUI SALI	SRR063618	O. sativa	aromatic	Bangladesh	6400	100.629	17.15×
1223	L 89-12	SRR063610	O. nivara	-	Vientiane,Laos	6100	99.3485	16.34×
1224	L201	SRR488179	O. sativa	japonica	USA California	1600	54.0541	4.29×
1225	Lancangdabaigu	SRR926011	O. sativa	Japonica	Lancang,Yunnan,China	280.1	93.3667	0.75×
1226	Landigu	SRR926012	O. sativa	Japonica	Lancang,Yunnan,China	255.3	91.1786	0.68×
1227	Lemont	SRR063613	O. sativa	tropical japonica	TX,USA	6000	100.334	16.08×
1228	Leung Pratew	SRR063615	O. sativa	Indica	Thailand	6400	100.313	17.15×
1229	Liandaogu	SRR926029	O. sativa	Japonica	Lvchun,Yunnan,China	248.4	95.5385	0.67×
1230	Liao 942	SRR926092	O. sativa	Japonica	-	155.1	92.881	0.42×
1231	Lijiangxintuanheigu	SRR926123	O. sativa	Japonica	-	367.7	91.925	0.99×
1232	Liuzhiwanmi	SRR926087	O. sativa	Japonica	Guizhou,China	117	92.8414	0.31×
1233	Lunanhangu	SRR926031	O. sativa	Japonica	Lunan,Hebei,China	229.5	95.625	0.61×
1234	Luyin 46	SRR926086	O. sativa	Indica	-	130.5	92.8886	0.35×
1235	Maintmolotsy	SRR063590	O. sativa	tropical japonica	Madagascar	4900	74.9235	13.13×
1236	Mansaku	SRR063630	O. sativa	temperate japonica	Japan	6800	100.592	18.22×
1237	Mazigu	SRR926016	O. sativa	Japonica	Menghai,Yunnan,China	247.6	95.2308	0.66×
1238	MCR010277	SRR488181	O. sativa	admix	USA	1400	52.2388	3.75×
1239	Mehr	SRR063595	O. sativa	aus	Iran	6900	100	18.49×
1240	Menggudao	SRR926096	O. sativa	Japonica	-	176.3	92.83	0.47×
1241	Mengwanggu	SRR926015	O. sativa	Japonica	Menghai,Yunnan,China	149.9	92.8859	0.40×
1242	Minghui 63	SRR926141	O. sativa	Indica	-	329.6	91.5556	0.88×
1243	Miriti	SRR063634	O. sativa	Indica	Bangladesh	6100	99.3485	16.34×
1244	Miyang 46	SRR926140	O. sativa	Indica	-	341.7	94.9167	0.92×
1245	MV 89-80	SRR063621	O. nivara	-	Medinipur,India	6400	100.313	17.15×
1246	N22	SRR191915	O. sativa	Indica	China	22900	73.5389	61.35×
1247	Nam Reo	SRR926058	O. sativa	Japonica	Thailand	238.6	91.7692	0.64×
1248	Nantehao	SRR926160	O. sativa	Indica	-	291.2	91	0.78×
1249	Nipponbare	-	O. sativa	japonica	Japan	-	-	-
1250	Nongken-58	ERR009453	O. sativa	japonica	Hubei,China	411	73.3929	1.10×
1251	Norin 20	SRR063629	O. sativa	temperate japonica	Japan	6800	100.592	18.22×
1252	NPE 844	SRR063598	O. sativa	tropical japonica	Pakistan	7100	100.282	19.02×
1253	Omachi	-	O. sativa	japonica	Japan	22300	74.8596	59.75×
1254	Oryza-brachyantha	-	O. brachyantha	-	-	44200	66.0688	118.42×
1255	P46	SRR063623	O. rufipogon	-	Hainan,China	5500	100.365	14.74×
1256	Pa64s	SRR908209	O. sativa	Indica	China	5500	90.4605	14.74×
1257	PADI PADIAN	SRR063609	O. rufipogon	-	Kromat Watu,Indonesia	6600	100.304	17.68×
1258	Pangxiegu	SRR926009	O. sativa	Japonica	Lancang,Yunnan,China	250.2	96.2308	0.67×
1259	Peta	SRR926162	O. sativa	Indica	-	274.5	91.5	0.74×
1260	Phudugey	SRR063596	O. sativa	temperate japonica	Bhutan	6200	99.6785	16.61×
1261	Popot 165	SRR063626	O. sativa	Indica	Indonesia(E.Kalimantan)	6700	99.4065	17.95×
1262	Qinglonghanniangu	SRR926059	O. sativa	Indica	Guizhou,China	138.3	92.8688	0.37×
1263	Qinglonghuangnuo	SRR926040	O. sativa	Japonica	Guizhou,China	234.1	90.0385	0.63×
1264	RD 23	SRR926152	O. sativa	Indica	IRRI	353.2	92.9474	0.95×
1265	Salumpikit	SRR926075	O. sativa	Indica	India	198.2	90.0909	0.53×
1266	Sanbang 70 Luo	SRR926033	O. sativa	Japonica	Tengchong,Yunnan,China	215.3	89.7083	0.58×
1267	Sanlicun	SRR926027	O. sativa	Japonica	Guangnan,Yunnan,	239.6	92.1538	0.64×
1268	Shanekuai	SRR926036	O. sativa	Japonica	Mojiang,Yunnan,China	197.6	89.8182	0.53×
1269	Shenglixian	SRR926158	O. sativa	Indica	-	146.2	92.8674	0.39×
1270	Shennong 1033	SRR926091	O. sativa	Japonica	Shenyang,Liaoning,China	156.5	92.8534	0.42×
1271	Shennong 8712	SRR926093	O. sativa	Japonica	-	141.9	92.8962	0.38×
1272	Shuanggui 36	SRR926137	O. sativa	Indica	Guangdong,China	334.7	92.9722	0.90×
1273	Shu-Feng-121-1655	SRR488182	O. sativa	Indica	China	1500	54.3478	4.02×
1274	Ta Hung Ku	SRR063637	O. sativa	temperate japonica	China	6200	99.6785	16.61×
1275	Tainan 1	SRR926101	O. sativa	Japonica	zhoujiawu	186.4	93.2	0.50×
1276	Taiwanludao 1	SRR926044	O. sativa	Japonica	Taiwan	210.7	95.7727	0.56×
1277	Taizhong 150	SRR926099	O. sativa	Japonica	zhoujiawu	149.1	92.8195	0.40×
1278	Taizhong 179	SRR926100	O. sativa	Japonica	zhoujiawu	151.1	92.8526	0.40×
1279	Taizhong 65	SRR926098	O. sativa	Japonica	zhoujiawu	152.6	92.83	0.41×
1280	TD2	SRR063593	O. sativa	Indica	Thailand	4500	100.897	12.06×
1281	TeQing	SRR488183	O. sativa	Indica	China	2000	53.4759	5.36×
1282	TGR 78	SRR926067	O. sativa	Indica	Duoge	158.1	92.8422	0.42×
1283	Toride 1	SRR926122	O. sativa	Japonica	-	350.8	92.3158	0.94×
1284	TOS 2300	SRR926062	O. sativa	Indica	IITA(Nigeria)	199.7	90.7727	0.54×
1285	Trembese	SRR063636	O. sativa	tropical japonica	Indonesia(East Java)	6200	99.359	16.61×
1286	UPL RI-5	SRR926070	O. sativa	Indica	Philippines	131.5	92.8953	0.35×
1287	VOC4	SRR063619	O. rufipogon	-	Nepal	7000	100.287	18.75×
1288	W0101	ERR068593	O. rufipogon	Or-I	India	586.1	117.22	1.57×
1289	W0102	ERR068594	O. rufipogon	Or-I	India	575.9	115.18	1.54×
1290	W0103	ERR068595	O. rufipogon	Or-I	India	486.6	115.857	1.30×
1291	W0106	ERR068596	O. rufipogon	Or-I	India	744.7	116.359	2.00×
1292	W0107	ERR068597	O. rufipogon	Or-I	India	793.6	116.706	2.13×
1293	W0120	ERR068599	O. rufipogon	Or-II	India	398	117.059	1.07×
1294	W0121	ERR068600	O. rufipogon	Or-I	India	456.2	120.053	1.22×
1295	W0123	ERR068601	O. rufipogon	Or-I	India	107.3	116.963	0.29×
1296	W0124	ERR068602	O. rufipogon	Or-I	India	440	115.789	1.18×
1297	W0125	ERR068603	O. rufipogon	Or-III	India	936.8	117.1	2.51×
1298	W0126	ERR068604	O. rufipogon	Or-III	India	669.5	115.431	1.79×
1299	W0128	ERR068605	O. rufipogon	Or-I	India	992.8	118.19	2.66×
1300	W0130	ERR068606	O. rufipogon	Or-I	India	442.5	116.447	1.19×
1301	W0132	ERR068607	O. rufipogon	Or-II	India	576.7	115.34	1.55×
1302	W0133	ERR068608	O. rufipogon	Or-III	India	334.8	119.571	0.90×
1303	W0134	ERR068609	O. rufipogon	Or-III	India	481.1	114.548	1.29×
1304	W0135	ERR068610	O. rufipogon	Or-III	India	351.2	117.067	0.94×
1305	W0136	ERR068611	O. rufipogon	Or-III	India	236.8	118.4	0.63×
1306	W0137	ERR068612	O. rufipogon	Or-III	India	366.6	114.562	0.98×
1307	W0138	ERR068613	O. rufipogon	Or-III	India	420	116.667	1.13×
1308	W0141	ERR068614	O. rufipogon	Or-III	India	458.7	114.675	1.23×
1309	W0144	ERR068616	O. rufipogon	Or-I	Sri Lanka	282.8	117.833	0.76×
1310	W0145	ERR068617	O. rufipogon	Or-II	Thailand	127.8	117.02	0.34×
1311	W0147	ERR068618	O. rufipogon	Or-I	India	86	116.941	0.23×
1312	W0148	ERR068619	O. rufipogon	Or-I	India	637.9	118.13	1.71×
1313	W0149	ERR068620	O. rufipogon	Or-III	India	652	116.429	1.75×
1314	W0151	ERR068621	O. rufipogon	Or-I	India	800.4	117.706	2.14×
1315	W0152	ERR068622	O. rufipogon	Or-I	India	712.5	118.75	1.91×
1316	W0153	ERR068623	O. rufipogon	Or-III	India	1000	111.111	2.68×
1317	W0157	ERR068624	O. rufipogon	Or-II	India	494.7	117.786	1.33×
1318	W0164	ERR068626	O. rufipogon	Or-II	Thailand	650.8	116.214	1.74×
1319	W0165	ERR068627	O. rufipogon	Or-II	Thailand	450.3	118.5	1.21×
1320	W0166	ERR068628	O. rufipogon	Or-II	Thailand	311.4	119.769	0.83×
1321	W0168	ERR068629	O. rufipogon	Or-I	Thailand	647.7	115.661	1.74×
1322	W0169	ERR068630	O. rufipogon	Or-II	Thailand	461	115.25	1.24×
1323	W0170	ERR068631	O. rufipogon	Or-I	Thailand	758.5	118.516	2.03×
1324	W0172	ERR068633	O. rufipogon	Or-III	Thailand	466.2	116.55	1.25×
1325	W0173	ERR068634	O. rufipogon	Or-I	Thailand	791	116.324	2.12×
1326	W0174	ERR068635	O. rufipogon	Or-II	Thailand	1300	120.37	3.48×
1327	W0175	ERR068636	O. rufipogon	Or-II	Thailand	1500	115.385	4.02×
1328	W0176	ERR068637	O. rufipogon	Or-I	Thailand	572.4	119.25	1.53×
1329	W0178	ERR068638	O. rufipogon	Or-I	Thailand	435.3	114.553	1.17×
1330	W0179	ERR068639	O. rufipogon	Or-I	Thailand	444.6	117	1.19×
1331	W0180	ERR068640	O. rufipogon	Or-II	Thailand	1400	120.69	3.75×
1332	W0234	ERR068641	O. rufipogon	Or-II	Thailand	842.6	117.028	2.26×
1333	W0549	ERR068642	O. rufipogon	Or-III	India	554.7	115.562	1.49×
1334	W0573	ERR068643	O. rufipogon	Or-III	Malaya	764.4	115.818	2.05×
1335	W0574	ERR068644	O. rufipogon	Or-I	Malaya	980.1	116.679	2.63×
1336	W0576	ERR068645	O. rufipogon	Or-II	Malaya	1500	115.385	4.02×
1337	W0587	ERR068646	O. rufipogon	Or-II	Malaya	563.5	117.396	1.51×
1338	W0589	ERR068647	O. rufipogon	Or-I	Malaya	498.8	118.762	1.34×
1339	W0590	ERR068648	O. rufipogon	Or-I	Malaya	797.8	117.324	2.14×
1340	W0593	ERR068649	O. rufipogon	Or-III	Malaya	347.1	115.7	0.93×
1341	W0594	ERR068650	O. rufipogon	Or-II	Malaya	566.2	117.958	1.52×
1342	W0596	ERR068651	O. rufipogon	Or-II	Malaya	438.9	115.5	1.18×
1343	W0599	ERR069051	O. meridionalis	-	-	914.2	117.205	2.45×
1344	W0600	ERR068652	O. rufipogon	Or-II	Malaya	400	117.647	1.07×
1345	W0605	ERR068653	O. rufipogon	Or-I	Malaya	372.2	116.312	1.00×
1346	W0606	ERR068654	O. rufipogon	Or-II	Malaya	489.2	116.476	1.31×
1347	W0610	ERR068655	O. rufipogon	Or-I	Burma	293.9	113.038	0.79×
1348	W0621	ERR068656	O. rufipogon	Or-III	Burma	575.3	115.06	1.54×
1349	W0623	ERR068657	O. rufipogon	Or-III	Burma	207.5	116.974	0.56×
1350	W0624	ERR068658	O. rufipogon	Or-II	Burma	320	114.286	0.86×
1351	W0625	ERR068659	O. rufipogon	Or-III	Burma	208.4	117.003	0.56×
1352	W0626	ERR068660	O. rufipogon	Or-I	Burma	839	116.528	2.25×
1353	W0627	ERR068661	O. rufipogon	Or-I	Burma	533.8	116.043	1.43×
1354	W0628	ERR068662	O. rufipogon	Or-II	Burma	949.3	115.768	2.54×
1355	W0629	ERR068663	O. rufipogon	Or-III	Burma	148.4	116.997	0.40×
1356	W0630	ERR068664	O. rufipogon	Or-I	Burma	333.7	119.179	0.89×
1357	W0631	ERR068665	O. rufipogon	Or-I	Burma	214	116.974	0.57×
1358	W0632	ERR068666	O. rufipogon	Or-I	Burma	527.8	114.739	1.41×
1359	W0633	ERR068667	O. rufipogon	Or-I	Burma	205.6	117.004	0.55×
1360	W0634	ERR068668	O. rufipogon	Or-II	Burma	465.6	116.4	1.25×
1361	W0635	ERR068669	O. rufipogon	Or-II	Burma	216.1	116.985	0.58×
1362	W0636	ERR069043	O. meridionalis	-	-	393	115.588	1.05×
1363	W0637	ERR068670	O. rufipogon	Or-III	Burma	394.4	116	1.06×
1364	W0638	ERR068671	O. rufipogon	Or-I	Burma	515.2	117.091	1.38×
1365	W0639	ERR068672	O. rufipogon	Or-I	Burma	276.1	115.042	0.74×
1366	W1080	ERR068673	O. rufipogon	Or-I	India	638.5	118.241	1.71×
1367	W1082	ERR068674	O. rufipogon	Or-I	India	586.2	117.24	1.57×
1368	W1083	ERR068675	O. rufipogon	Or-I	India	567.9	118.312	1.52×
1369	W1084	ERR068676	O. rufipogon	Or-I	India	660.3	117.911	1.77×
1370	W1086	ERR068677	O. rufipogon	Or-I	India	616.1	118.481	1.65×
1371	W1087	ERR068678	O. rufipogon	Or-II	India	2600	118.182	6.97×
1372	W1090	ERR068679	O. rufipogon	Or-I	India	106.9	117.013	0.29×
1373	W1092	ERR068680	O. rufipogon	Or-I	India	515.3	117.114	1.38×
1374	W1093	ERR068681	O. rufipogon	Or-II	India	2100	117.978	5.63×
1375	W1096	ERR068682	O. rufipogon	Or-II	India	2000	117.647	5.36×
1376	W1102	ERR068683	O. rufipogon	Or-III	India	349.9	116.633	0.94×
1377	W1105	ERR068684	O. rufipogon	Or-I	India	619.6	119.154	1.66×
1378	W1107	ERR068685	O. rufipogon	Or-I	India	657.2	117.357	1.76×
1379	W1111	ERR068686	O. rufipogon	Or-I	India	752.9	117.641	2.02×
1380	W1112	ERR068687	O. rufipogon	Or-I	India	313.9	120.731	0.84×
1381	W1114	ERR068688	O. rufipogon	Or-III	India	495.7	118.024	1.33×
1382	W1117	ERR068689	O. rufipogon	Or-I	India	651.5	116.339	1.75×
1383	W1119	ERR068690	O. rufipogon	Or-III	India	723.8	116.742	1.94×
1384	W1121	ERR068691	O. rufipogon	Or-I	India	483.9	115.214	1.30×
1385	W1122	ERR068692	O. rufipogon	Or-II	India	1400	114.754	3.75×
1386	W1124	ERR068693	O. rufipogon	Or-II	India	1300	118.182	3.48×
1387	W1126	ERR068694	O. rufipogon	Or-II	India	1200	120	3.22×
1388	W1142	ERR068695	O. rufipogon	Or-I	India	435.7	114.658	1.17×
1389	W1143	ERR068696	O. rufipogon	Or-I	India	314.7	121.038	0.84×
1390	W1161	ERR068697	O. rufipogon	Or-III	Sri Lanka	561.5	116.979	1.50×
1391	W1214	ERR068698	O. rufipogon	Or-III	Philippines	1200	117.647	3.22×
1392	W1230	ERR068699	O. rufipogon	Or-I	Dutch NewGuinea	400.9	117.912	1.07×
1393	W1235	ERR069046	O. meridionalis	-	-	482.7	114.929	1.29×
1394	W1236	ERR068700	O. rufipogon	Or-II	Australian NewGuinea	374.5	117.031	1.00×
1395	W1238	ERR068701	O. rufipogon	Or-III	Neth. NewGuinea	332.5	118.75	0.89×
1396	W1239	ERR069044	O. meridionalis	-	-	579.7	115.94	1.55×
1397	W1244	ERR068702	O. rufipogon	Or-III	Nepal	360	120	0.96×
1398	W1292	ERR068703	O. rufipogon	Or-II	Indonesia	403.6	118.706	1.08×
1399	W1294	ERR068704	O. rufipogon	Or-III	Philippines	382.6	119.562	1.03×
1400	W1295	ERR068705	O. rufipogon	Or-I	Cambodia	440.9	116.026	1.18×
1401	W1532	ERR068706	O. rufipogon	Or-I	India	378.7	118.344	1.01×
1402	W1533	ERR068707	O. rufipogon	Or-I	India	368.8	115.25	0.99×
1403	W1534	ERR068708	O. rufipogon	Or-III	India	262.2	119.182	0.70×
1404	W1536	ERR068709	O. rufipogon	Or-III	Sri Lanka	320.8	114.571	0.86×
1405	W1542	ERR068710	O. rufipogon	Or-III	Malaya	438.2	115.316	1.17×
1406	W1546	ERR068711	O. rufipogon	Or-I	Thailand	451.5	118.816	1.21×
1407	W1547	ERR068712	O. rufipogon	Or-I	Thailand	690.3	115.05	1.85×
1408	W1550	ERR068713	O. rufipogon	Or-II	Thailand	1600	115.942	4.29×
1409	W1551	ERR068714	O. rufipogon	Or-I	Thailand	634.4	117.481	1.70×
1410	W1552	ERR068715	O. rufipogon	Or-II	Thailand	623.3	115.426	1.67×
1411	W1553	ERR068716	O. rufipogon	Or-II	Thailand	450.1	118.447	1.21×
1412	W1555	ERR068718	O. rufipogon	Or-II	Thailand	378.6	118.312	1.01×
1413	W1556	ERR068719	O. rufipogon	Or-II	Thailand	464.8	116.2	1.25×
1414	W1557	ERR068720	O. rufipogon	Or-II	Thailand	288	120	0.77×
1415	W1558	ERR068721	O. rufipogon	Or-II	Thailand	1100	114.583	2.95×
1416	W1559	ERR068722	O. rufipogon	Or-I	Thailand	1800	118.421	4.82×
1417	W1560	ERR068723	O. rufipogon	Or-III	Thailand	598.5	115.096	1.60×
1418	W1619	ERR068724	O. rufipogon	Or-I	Thailand	409.9	113.861	1.10×
1419	W1666	ERR068725	O. rufipogon	Or-I	India	281.4	117.25	0.75×
1420	W1668	ERR068726	O. rufipogon	Or-III	India	560.8	116.833	1.50×
1421	W1669	ERR068727	O. rufipogon	Or-III	India	1500	119.048	4.02×
1422	W1675	ERR068728	O. rufipogon	Or-I	India	471.6	117.9	1.26×
1423	W1676	ERR068729	O. rufipogon	Or-I	India	464.9	116.225	1.25×
1424	W1677	ERR068730	O. rufipogon	Or-I	India	1100	119.565	2.95×
1425	W1679	ERR068731	O. rufipogon	Or-I	India	563.2	117.333	1.51×
1426	W1681	ERR068732	O. rufipogon	Or-I	India	373	116.562	1.00×
1427	W1685	ERR068734	O. rufipogon	Or-I	India	623.7	115.5	1.67×
1428	W1687	ERR068735	O. rufipogon	Or-II	India	955.3	116.5	2.56×
1429	W1690	ERR068736	O. rufipogon	Or-I	Thailand	585.3	117.06	1.57×
1430	W1695	ERR068737	O. rufipogon	Or-I	Thailand	479.4	119.85	1.28×
1431	W1696	ERR068738	O. rufipogon	Or-I	Thailand	275.1	114.625	0.74×
1432	W1698	ERR068739	O. rufipogon	Or-I	Thailand	675.3	116.431	1.81×
1433	W1700	ERR068740	O. rufipogon	Or-I	Thailand	446	117.368	1.19×
1434	W1715	ERR068741	O. rufipogon	Or-II	China	2000	114.943	5.36×
1435	W1716	ERR068742	O. rufipogon	Or-III	China	1600	114.286	4.29×
1436	W1718	ERR068743	O. rufipogon	Or-II	China	644.4	115.071	1.73×
1437	W1719	ERR068744	O. rufipogon	Or-I	China	410.7	114.083	1.10×
1438	W1721	ERR068745	O. rufipogon	Or-I	China	389.5	114.559	1.04×
1439	W1723	ERR068746	O. rufipogon	Or-I	China	442.1	116.342	1.18×
1440	W1724	ERR068747	O. rufipogon	Or-III	China	620.1	119.25	1.66×
1441	W1725	ERR068748	O. rufipogon	Or-III	Thailand	2800	117.647	7.50×
1442	W1726	ERR068749	O. rufipogon	Or-I	Thailand	541.8	117.783	1.45×
1443	W1727	ERR068750	O. rufipogon	Or-I	Thailand	596.7	114.75	1.60×
1444	W1731	ERR068751	O. rufipogon	Or-I	India	625	115.741	1.67×
1445	W1732	ERR068752	O. rufipogon	Or-III	India	573.7	114.74	1.54×
1446	W1735	ERR068753	O. rufipogon	Or-I	India	705.2	117.533	1.89×
1447	W1736	ERR068754	O. rufipogon	Or-II	India	672.3	115.914	1.80×
1448	W1737	ERR068755	O. rufipogon	Or-I	India	472.1	118.025	1.26×
1449	W1738	ERR068756	O. rufipogon	Or-I	India	789.3	116.074	2.11×
1450	W1739	ERR068757	O. rufipogon	Or-III	India	532.6	115.783	1.43×
1451	W1740	ERR068758	O. rufipogon	Or-I	India	829.4	118.486	2.22×
1452	W1741	ERR068759	O. rufipogon	Or-I	India	545.1	118.5	1.46×
1453	W1742	ERR068760	O. rufipogon	Or-II	India	660.1	117.875	1.77×
1454	W1743	ERR068761	O. rufipogon	Or-I	India	449.2	118.211	1.20×
1455	W1746	ERR068762	O. rufipogon	Or-III	India	977.7	116.393	2.62×
1456	W1747	ERR068763	O. rufipogon	Or-I	India	550.8	114.75	1.48×
1457	W1748	ERR068764	O. rufipogon	Or-III	India	2600	115.044	6.97×
1458	W1749	ERR068765	O. rufipogon	Or-I	India	546.5	118.804	1.46×
1459	W1750	ERR068766	O. rufipogon	Or-I	India	804.4	118.294	2.16×
1460	W1751	ERR068767	O. rufipogon	Or-I	India	294.2	113.154	0.79×
1461	W1753	ERR068768	O. rufipogon	Or-I	India	600.3	115.442	1.61×
1462	W1754	ERR068769	O. rufipogon	Or-I	India	865.3	116.932	2.32×
1463	W1756	ERR068770	O. rufipogon	Or-I	India	443.2	116.632	1.19×
1464	W1757	ERR068771	O. rufipogon	Or-I	India	1600	119.403	4.29×
1465	W1759	ERR068772	O. rufipogon	Or-III	India	1200	122.449	3.22×
1466	W1761	ERR068773	O. rufipogon	Or-I	India	500.7	119.214	1.34×
1467	W1762	ERR068774	O. rufipogon	Or-I	India	361.1	120.367	0.97×
1468	W1766	ERR068775	O. rufipogon	Or-III	India	1300	116.071	3.48×
1469	W1770	ERR068776	O. rufipogon	Or-I	India	458.3	114.575	1.23×
1470	W1777	ERR068777	O. rufipogon	Or-III	India	2000	117.647	5.36×
1471	W1780	ERR068778	O. rufipogon	Or-II	India	956.3	116.622	2.56×
1472	W1782	ERR068779	O. rufipogon	Or-III	India	1400	114.754	3.75×
1473	W1783	ERR068780	O. rufipogon	Or-III	India	172.2	117.025	0.46×
1474	W1784	ERR068781	O. rufipogon	Or-III	India	224.1	117.024	0.60×
1475	W1787	ERR068782	O. rufipogon	Or-I	Thailand	723.9	116.758	1.94×
1476	W1788	ERR068783	O. rufipogon	Or-I	Thailand	1200	115.385	3.22×
1477	W1790	ERR068784	O. rufipogon	Or-II	Thailand	2800	118.644	7.50×
1478	W1792	ERR068785	O. rufipogon	Or-I	Thailand	1100	114.583	2.95×
1479	W1794	ERR068786	O. rufipogon	Or-I	Thailand	779.8	118.152	2.09×
1480	W1795	ERR068787	O. rufipogon	Or-I	Thailand	854.5	115.473	2.29×
1481	W1798	ERR068788	O. rufipogon	Or-II	Thailand	1400	120.69	3.75×
1482	W1802	ERR068789	O. rufipogon	Or-I	Bangladesh	748.4	116.938	2.01×
1483	W1803	ERR068790	O. rufipogon	Or-III	Sri Lanka	298.8	114.923	0.80×
1484	W1804	ERR068791	O. rufipogon	Or-II	Sri Lanka	1600	114.286	4.29×
1485	W1806	ERR068792	O. rufipogon	Or-I	Sri Lanka	731.9	118.048	1.96×
1486	W1807	ERR068793	O. rufipogon	Or-III	Sri Lanka	266.2	121	0.71×
1487	W1809	ERR068794	O. rufipogon	Or-III	Sri Lanka	645.6	115.286	1.73×
1488	W1810	ERR068795	O. rufipogon	Or-II	Sri Lanka	785.7	115.544	2.11×
1489	W1811	ERR068796	O. rufipogon	Or-III	Sri Lanka	596	119.2	1.60×
1490	W1813	ERR068797	O. rufipogon	Or-III	Sri Lanka	365.1	114.094	0.98×
1491	W1818	ERR068798	O. rufipogon	Or-I	Bangladesh	874.2	118.135	2.34×
1492	W1819	ERR068799	O. rufipogon	Or-I	Bangladesh	578.2	115.64	1.55×
1493	W1820	ERR068800	O. rufipogon	Or-I	Bangladesh	428.3	118.972	1.15×
1494	W1821	ERR068801	O. rufipogon	Or-I	Bangladesh	483.2	115.048	1.29×
1495	W1822	ERR068802	O. rufipogon	Or-I	Bangladesh	431.5	119.861	1.16×
1496	W1823	ERR068803	O. rufipogon	Or-I	Bangladesh	437.9	115.237	1.17×
1497	W1824	ERR068804	O. rufipogon	Or-I	Bangladesh	557.1	116.062	1.49×
1498	W1825	ERR068805	O. rufipogon	Or-I	Bangladesh	222.1	117.012	0.60×
1499	W1832	ERR068806	O. rufipogon	Or-I	Thailand	641.1	118.722	1.72×
1500	W1839	ERR068807	O. rufipogon	Or-I	China	468.5	117.125	1.26×
1501	W1844	ERR068808	O. rufipogon	Or-III	China	530.1	115.239	1.42×
1502	W1849	ERR068809	O. rufipogon	Or-II	Thailand	4000	116.279	10.72×
1503	W1850	ERR068810	O. rufipogon	Or-II	Thailand	1900	118.75	5.09×
1504	W1852	ERR068811	O. rufipogon	Or-I	Thailand	646.3	115.411	1.73×
1505	W1853	ERR068812	O. rufipogon	Or-I	Thailand	567.6	118.25	1.52×
1506	W1854	ERR068813	O. rufipogon	Or-II	Thailand	1900	115.854	5.09×
1507	W1857	ERR068814	O. rufipogon	Or-II	Thailand	1600	114.286	4.29×
1508	W1858	ERR068815	O. rufipogon	Or-II	Thailand	536.7	116.674	1.44×
1509	W1859	ERR068816	O. rufipogon	Or-II	Thailand	1900	117.284	5.09×
1510	W1862	ERR068817	O. rufipogon	Or-II	Thailand	990.4	117.905	2.65×
1511	W1865	ERR068818	O. rufipogon	Or-I	Thailand	543.5	118.152	1.46×
1512	W1866	ERR068819	O. rufipogon	Or-I	Thailand	664.9	118.732	1.78×
1513	W1870	ERR068820	O. rufipogon	Or-II	Thailand	1700	116.438	4.55×
1514	W1873	ERR068821	O. rufipogon	Or-II	Thailand	322.2	115.071	0.86×
1515	W1879	ERR068822	O. rufipogon	Or-I	Thailand	575.2	115.04	1.54×
1516	W1880	ERR068823	O. rufipogon	Or-II	Thailand	1200	117.647	3.22×
1517	W1881	ERR068824	O. rufipogon	Or-I	Thailand	555.8	115.792	1.49×
1518	W1882	ERR068825	O. rufipogon	Or-II	Thailand	863.1	116.635	2.31×
1519	W1884	ERR068826	O. rufipogon	Or-II	Thailand	937.1	117.138	2.51×
1520	W1890	ERR068827	O. rufipogon	Or-II	Thailand	1400	118.644	3.75×
1521	W1891	ERR068828	O. rufipogon	Or-II	Thailand	696.1	116.017	1.86×
1522	W1893	ERR068829	O. rufipogon	Or-I	Thailand	653.8	116.75	1.75×
1523	W1895	ERR068830	O. rufipogon	Or-II	Thailand	794.7	116.868	2.13×
1524	W1896	ERR068831	O. rufipogon	Or-II	Thailand	1200	117.647	3.22×
1525	W1912	ERR068832	O. rufipogon	Or-I	Thailand	718.1	115.823	1.92×
1526	W1914	ERR068833	O. rufipogon	Or-I	Thailand	1300	118.182	3.48×
1527	W1916	ERR068834	O. rufipogon	Or-II	Thailand	1500	119.048	4.02×
1528	W1919	ERR068835	O. rufipogon	Or-II	Thailand	699.3	116.55	1.87×
1529	W1921	ERR068836	O. rufipogon	Or-I	Thailand	513	116.591	1.37×
1530	W1925	ERR068837	O. rufipogon	Or-I	Thailand	506.6	115.136	1.36×
1531	W1927	ERR068838	O. rufipogon	Or-II	Thailand	546.9	118.891	1.47×
1532	W1928	ERR068839	O. rufipogon	Or-I	Thailand	530.7	115.37	1.42×
1533	W1935	ERR068840	O. rufipogon	Or-I	Thailand	396.4	116.588	1.06×
1534	W1939	ERR068841	O. rufipogon	Or-II	Thailand	656.4	117.214	1.76×
1535	W1940	ERR068842	O. rufipogon	Or-II	Thailand	2100	119.318	5.63×
1536	W1943	ERR068843	O. rufipogon	Or-III	China	1400	116.667	3.75×
1537	W1945	ERR068844	O. rufipogon	Or-III	China	890.7	117.197	2.39×
1538	W1952	ERR068845	O. rufipogon	Or-III	China	971.4	115.643	2.60×
1539	W1957	ERR068846	O. rufipogon	Or-III	China	418.2	116.167	1.12×
1540	W1958	ERR068847	O. rufipogon	Or-III	China	505.3	114.841	1.35×
1541	W1959	ERR068848	O. rufipogon	Or-I	China	707.4	117.9	1.90×
1542	W1963	ERR068849	O. rufipogon	Or-III	China	1000	113.636	2.68×
1543	W1970	ERR068850	O. rufipogon	Or-I	Indonesia	629.8	116.63	1.69×
1544	W1971	ERR068851	O. rufipogon	Or-II	Indonesia	773.7	117.227	2.07×
1545	W1972	ERR068852	O. rufipogon	Or-II	Indonesia	1100	114.583	2.95×
1546	W1973	ERR068853	O. rufipogon	Or-III	Indonesia	1100	114.583	2.95×
1547	W1974	ERR068854	O. rufipogon	Or-II	Indonesia	888.9	116.961	2.38×
1548	W1975	ERR068855	O. rufipogon	Or-II	Indonesia	1100	114.583	2.95×
1549	W1976	ERR068856	O. rufipogon	Or-II	Indonesia	752.9	117.641	2.02×
1550	W1977	ERR068857	O. rufipogon	Or-II	Indonesia	1600	114.286	4.29×
1551	W1978	ERR068858	O. rufipogon	Or-II	Indonesia	821.9	117.414	2.20×
1552	W1979	ERR068859	O. rufipogon	Or-II	Indonesia	936.6	117.075	2.51×
1553	W1981	ERR068860	O. rufipogon	Or-II	Indonesia	559.6	116.583	1.50×
1554	W1982	ERR069049	O. meridionalis	-	-	973.6	115.905	2.61×
1555	W1983	ERR068861	O. rufipogon	Or-I	India	837.4	116.306	2.24×
1556	W1989	ERR068862	O. rufipogon	Or-III	India	511.5	116.25	1.37×
1557	W1990	ERR068863	O. rufipogon	Or-III	India	551.7	114.938	1.48×
1558	W1991	ERR068864	O. rufipogon	Or-III	India	756.5	118.203	2.03×
1559	W1993	ERR068865	O. rufipogon	Or-III	India	544.8	118.435	1.46×
1560	W1995	ERR068866	O. rufipogon	Or-III	India	349.8	116.6	0.94×
1561	W1998	ERR068867	O. rufipogon	Or-III	India	921.4	118.128	2.47×
1562	W2003	ERR068868	O. rufipogon	Or-III	India	774	117.273	2.07×
1563	W2005	ERR068869	O. rufipogon	Or-III	India	811.8	115.971	2.17×
1564	W2007	ERR068870	O. rufipogon	Or-III	India	630.7	116.796	1.69×
1565	W2008	ERR068871	O. rufipogon	Or-III	India	674.4	116.276	1.81×
1566	W2010	ERR068872	O. rufipogon	Or-III	India	435.4	114.579	1.17×
1567	W2012	ERR068873	O. rufipogon	Or-III	India	446.9	117.605	1.20×
1568	W2014	ERR068874	O. rufipogon	Or-III	India	362.6	120.867	0.97×
1569	W2017	ERR068875	O. rufipogon	Or-II	Indonesia	1100	119.565	2.95×
1570	W2021	ERR068876	O. rufipogon	Or-II	Indonesia	1100	119.565	2.95×
1571	W2022	ERR068877	O. rufipogon	Or-II	Indonesia	1800	120	4.82×
1572	W2024	ERR068878	O. rufipogon	Or-II	Indonesia	1800	116.883	4.82×
1573	W2025	ERR068879	O. rufipogon	Or-II	Indonesia	496.8	118.286	1.33×
1574	W2030	ERR068880	O. rufipogon	Or-II	Indonesia	1000	113.636	2.68×
1575	W2036	ERR068881	O. rufipogon	Or-III	Burma	568.3	118.396	1.52×
1576	W2050	ERR068882	O. rufipogon	Or-II	Bangladesh	743.1	116.109	1.99×
1577	W2051	ERR068883	O. rufipogon	Or-II	Bangladesh	597.4	114.885	1.60×
1578	W2052	ERR068884	O. rufipogon	Or-II	Bangladesh	562.9	117.271	1.51×
1579	W2053	ERR068885	O. rufipogon	Or-I	Bangladesh	743.5	116.172	1.99×
1580	W2055	ERR068886	O. rufipogon	Or-II	Bangladesh	866.3	117.068	2.32×
1581	W2056	ERR068887	O. rufipogon	Or-II	Bangladesh	703.7	117.283	1.89×
1582	W2057	ERR068888	O. rufipogon	Or-III	Bangladesh	867.2	117.189	2.32×
1583	W2060	ERR068889	O. rufipogon	Or-I	Bangladesh	564.4	117.583	1.51×
1584	W2061	ERR068890	O. rufipogon	Or-I	Bangladesh	493.2	117.429	1.32×
1585	W2063	ERR068891	O. rufipogon	Or-I	Bangladesh	842.8	117.056	2.26×
1586	W2064	ERR068892	O. rufipogon	Or-I	Bangladesh	1200	120	3.22×
1587	W2066	ERR068893	O. rufipogon	Or-III	Nepal	683.9	117.914	1.83×
1588	W2075	ERR069048	O. meridionalis	-	-	1100	112.245	2.95×
1589	W2078	ERR068894	O. rufipogon	Or-III	Australia	487.2	116	1.31×
1590	W2099	ERR068895	O. rufipogon	Or-III	Australia	687.4	118.517	1.84×
1591	W2108	ERR068896	O. rufipogon	Or-III	Australia	913	117.051	2.45×
1592	W2110	ERR069053	O. meridionalis	-	-	892.5	117.434	2.39×
1593	W2111	ERR069045	O. meridionalis	-	-	304	116.923	0.81×
1594	W2113	ERR069052	O. meridionalis	-	-	1100	119.565	2.95×
1595	W2115	ERR069050	O. meridionalis	-	-	997.1	115.942	2.67×
1596	W2117	ERR069047	O. meridionalis	-	-	400.8	117.882	1.07×
1597	W2193	ERR068897	O. rufipogon	Or-I	India	636.5	117.87	1.71×
1598	W2197	ERR068898	O. rufipogon	Or-II	Indonesia	1500	117.188	4.02×
1599	W2198	ERR068899	O. rufipogon	Or-III	China	1800	116.883	4.82×
1600	W2263	ERR068900	O. rufipogon	Or-I	Cambodia	741.9	115.922	1.99×
1601	W2264	ERR068901	O. rufipogon	Or-II	Vietnam	530.8	115.391	1.42×
1602	W2265	ERR068902	O. rufipogon	Or-I	Laos	1500	119.048	4.02×
1603	W2266	ERR068903	O. rufipogon	Or-II	Laos	606.5	116.635	1.62×
1604	W2267	ERR068904	O. rufipogon	Or-III	Laos	862.8	116.595	2.31×
1605	W2268	ERR068905	O. rufipogon	Or-I	Thailand	706.4	117.733	1.89×
1606	W2269	ERR068906	O. rufipogon	Or-I	Thailand	486.2	115.762	1.30×
1607	W2271	ERR068907	O. rufipogon	Or-I	Thailand	665.2	118.786	1.78×
1608	W2272	ERR068908	O. rufipogon	Or-II	Thailand	732.4	118.129	1.96×
1609	W2275	ERR068909	O. rufipogon	Or-I	Thailand	383.8	119.938	1.03×
1610	W2276	ERR068910	O. rufipogon	Or-II	Thailand	556.3	115.896	1.49×
1611	W2277	ERR068911	O. rufipogon	Or-I	Thailand	528.2	114.826	1.42×
1612	W2278	ERR068912	O. rufipogon	Or-I	Thailand	1100	114.583	2.95×
1613	W2282	ERR068913	O. rufipogon	Or-II	Thailand	2000	116.279	5.36×
1614	W2283	ERR068914	O. rufipogon	Or-II	Thailand	893.4	117.553	2.39×
1615	W2284	ERR068915	O. rufipogon	Or-II	Thailand	460.3	115.075	1.23×
1616	W2288	ERR068916	O. rufipogon	Or-II	Cambodia	1200	122.449	3.22×
1617	W2296	ERR068917	O. rufipogon	Or-I	Cambodia	588.2	117.64	1.58×
1618	W2298	ERR068918	O. rufipogon	Or-I	Laos	368.3	115.094	0.99×
1619	W2299	ERR068919	O. rufipogon	Or-I	Laos	597.4	114.885	1.60×
1620	W2301	ERR068920	O. rufipogon	Or-I	Laos	807.4	115.343	2.16×
1621	W2302	ERR068921	O. rufipogon	Or-I	Laos	1100	122.222	2.95×
1622	W2303	ERR068922	O. rufipogon	Or-I	Laos	616.4	118.538	1.65×
1623	W2304	ERR068923	O. rufipogon	Or-I	Laos	1100	117.021	2.95×
1624	W2305	ERR068924	O. rufipogon	Or-I	Laos	673.9	116.19	1.81×
1625	W2306	ERR068925	O. rufipogon	Or-I	Laos	1300	118.182	3.48×
1626	W2307	ERR068926	O. rufipogon	Or-I	Laos	1000	113.636	2.68×
1627	W2308	ERR068927	O. rufipogon	Or-II	Laos	1000	116.279	2.68×
1628	W2310	ERR068928	O. rufipogon	Or-II	Laos	941.1	117.638	2.52×
1629	W2311	ERR068929	O. rufipogon	Or-II	Laos	967	117.927	2.59×
1630	W2316	ERR068930	O. rufipogon	Or-I	Vietnam	1500	113.636	4.02×
1631	W2318	ERR068931	O. rufipogon	Or-II	Vietnam	1500	119.048	4.02×
1632	W2319	ERR068932	O. rufipogon	Or-I	Vietnam	1200	113.208	3.22×
1633	W2320	ERR068933	O. rufipogon	Or-II	Vietnam	270.1	112.542	0.72×
1634	W2321	ERR068934	O. rufipogon	Or-II	Vietnam	657.9	117.482	1.76×
1635	W2322	ERR068935	O. rufipogon	Or-II	Vietnam	817.5	116.786	2.19×
1636	W2327	ERR068936	O. rufipogon	Or-II	Vietnam	435.8	114.684	1.17×
1637	W2331	ERR068937	O. rufipogon	Or-I	Vietnam	864.7	116.851	2.32×
1638	W2332	ERR068938	O. rufipogon	Or-I	Vietnam	971.5	115.655	2.60×
1639	W3000	ERR068939	O. rufipogon	Or-III	China	399.2	117.412	1.07×
1640	W3001	ERR068940	O. rufipogon	Or-III	China	283.9	118.292	0.76×
1641	W3002	ERR068941	O. rufipogon	Or-III	China	1200	115.385	3.22×
1642	W3003	ERR068942	O. rufipogon	Or-II	China	161.1	117.026	0.43×
1643	W3004	ERR068943	O. rufipogon	Or-III	China	865.3	116.932	2.32×
1644	W3005	ERR068944	O. rufipogon	Or-III	China	487.1	115.976	1.31×
1645	W3006	ERR068945	O. rufipogon	Or-III	China	660.2	117.893	1.77×
1646	W3007	ERR068946	O. rufipogon	Or-III	China	1100	119.565	2.95×
1647	W3008	ERR068947	O. rufipogon	Or-III	China	279.4	116.417	0.75×
1648	W3009	ERR068948	O. rufipogon	Or-III	China	817.4	116.771	2.19×
1649	W3010	ERR068949	O. rufipogon	Or-III	China	1100	117.021	2.95×
1650	W3011	ERR068950	O. rufipogon	Or-III	China	521.5	118.523	1.40×
1651	W3012	ERR068951	O. rufipogon	Or-III	China	750.7	117.297	2.01×
1652	W3013	ERR068952	O. rufipogon	Or-III	China	732.1	118.081	1.96×
1653	W3014	ERR068953	O. rufipogon	Or-III	China	1500	119.048	4.02×
1654	W3015	ERR068954	O. rufipogon	Or-III	China	810.4	115.771	2.17×
1655	W3016	ERR068955	O. rufipogon	Or-III	China	232.1	116.986	0.62×
1656	W3017	ERR068956	O. rufipogon	Or-III	China	821.9	117.414	2.20×
1657	W3018	ERR068957	O. rufipogon	Or-III	China	642.8	119.037	1.72×
1658	W3019	ERR068958	O. rufipogon	Or-III	China	339.2	121.143	0.91×
1659	W3020	ERR068959	O. rufipogon	Or-III	China	892	117.368	2.39×
1660	W3021	ERR068960	O. rufipogon	Or-III	China	586.3	117.26	1.57×
1661	W3022	ERR068961	O. rufipogon	Or-III	China	649.7	116.018	1.74×
1662	W3023	ERR068962	O. rufipogon	Or-III	China	753.5	117.734	2.02×
1663	W3024	ERR068963	O. rufipogon	Or-III	China	271.8	113.25	0.73×
1664	W3025	ERR068964	O. rufipogon	Or-III	China	218.6	116.999	0.59×
1665	W3026	ERR068965	O. rufipogon	Or-III	China	356.7	118.9	0.96×
1666	W3027	ERR068966	O. rufipogon	Or-III	China	1600	98.7654	4.29×
1667	W3028	ERR068967	O. rufipogon	Or-III	China	1100	100	2.95×
1668	W3029	ERR068968	O. rufipogon	Or-III	China	275.8	114.917	0.74×
1669	W3030	ERR068969	O. rufipogon	Or-III	China	987.9	117.607	2.65×
1670	W3031	ERR068970	O. rufipogon	Or-III	China	543.5	118.152	1.46×
1671	W3032	ERR068971	O. rufipogon	Or-III	China	301.4	115.923	0.81×
1672	W3033	ERR068972	O. rufipogon	Or-III	China	535.4	116.391	1.43×
1673	W3034	ERR068973	O. rufipogon	Or-III	China	826.3	118.043	2.21×
1674	W3035	ERR068974	O. rufipogon	Or-III	China	387.9	114.088	1.04×
1675	W3036	ERR068975	O. rufipogon	Or-III	China	231.4	116.985	0.62×
1676	W3037	ERR068976	O. rufipogon	Or-III	China	430.2	119.5	1.15×
1677	W3038	ERR068977	O. rufipogon	Or-III	China	505.3	114.841	1.35×
1678	W3039	ERR068978	O. rufipogon	Or-III	China	410.9	114.139	1.10×
1679	W3040	ERR068979	O. rufipogon	Or-III	China	719.4	116.032	1.93×
1680	W3041	ERR068980	O. rufipogon	Or-III	China	1400	95.8904	3.75×
1681	W3042	ERR068981	O. rufipogon	Or-III	China	651	95.7353	1.74×
1682	W3043	ERR068982	O. rufipogon	Or-III	China	1000	96.1538	2.68×
1683	W3044	ERR068983	O. rufipogon	Or-III	China	1600	97.561	4.29×
1684	W3045	ERR068984	O. rufipogon	Or-III	China	837.5	97.3837	2.24×
1685	W3046	ERR068985	O. rufipogon	Or-III	China	2000	95.2381	5.36×
1686	W3047	ERR068986	O. rufipogon	Or-III	China	1500	93.75	4.02×
1687	W3048	ERR068987	O. rufipogon	Or-III	China	1800	95.7447	4.82×
1688	W3049	ERR068988	O. rufipogon	Or-III	China	1600	97.561	4.29×
1689	W3050	ERR068989	O. rufipogon	Or-III	China	1500	96.1538	4.02×
1690	W3051	ERR068990	O. rufipogon	Or-III	China	1300	98.4848	3.48×
1691	W3052	ERR068991	O. rufipogon	Or-III	China	1500	97.4026	4.02×
1692	W3053	ERR068992	O. rufipogon	Or-III	China	500.1	119.071	1.34×
1693	W3054	ERR068993	O. rufipogon	Or-III	China	774.9	117.409	2.08×
1694	W3055	ERR068994	O. rufipogon	Or-III	China	457	114.25	1.22×
1695	W3056	ERR068995	O. rufipogon	Or-III	China	303.4	116.692	0.81×
1696	W3057	ERR068996	O. rufipogon	Or-III	China	566.5	118.021	1.52×
1697	W3058	ERR068997	O. rufipogon	Or-III	China	583.2	116.64	1.56×
1698	W3059	ERR068998	O. rufipogon	Or-III	China	706.9	117.817	1.89×
1699	W3060	ERR068999	O. rufipogon	Or-III	China	728	117.419	1.95×
1700	W3061	ERR069000	O. rufipogon	Or-III	China	499.3	118.881	1.34×
1701	W3062	ERR069001	O. rufipogon	Or-III	China	925	115.625	2.48×
1702	W3063	ERR069002	O. rufipogon	Or-III	China	540.4	117.478	1.45×
1703	W3064	ERR069003	O. rufipogon	Or-III	China	356.2	118.733	0.95×
1704	W3065	ERR069004	O. rufipogon	Or-III	China	1600	96.3855	4.29×
1705	W3066	ERR069005	O. rufipogon	Or-III	China	1400	98.5915	3.75×
1706	W3067	ERR069006	O. rufipogon	Or-II	China	1500	98.6842	4.02×
1707	W3068	ERR069007	O. rufipogon	Or-II	China	699	97.0833	1.87×
1708	W3069	ERR069008	O. rufipogon	Or-III	China	1100	98.2143	2.95×
1709	W3070	ERR069009	O. rufipogon	Or-III	China	1700	98.8372	4.55×
1710	W3071	ERR069010	O. rufipogon	Or-III	China	1200	93.75	3.22×
1711	W3072	ERR069011	O. rufipogon	Or-II	China	1900	97.9381	5.09×
1712	W3073	ERR069012	O. rufipogon	Or-III	China	1300	97.0149	3.48×
1713	W3074	ERR069013	O. rufipogon	Or-III	China	1100	96.4912	2.95×
1714	W3075	ERR069014	O. rufipogon	Or-III	China	628.8	116.444	1.68×
1715	W3076	ERR069015	O. rufipogon	Or-III	China	181.1	117.028	0.49×
1716	W3077	ERR069016	O. rufipogon	Or-III	China	265.2	120.545	0.71×
1717	W3078	ERR069017	O. rufipogon	Or-III	China	432.8	120.222	1.16×
1718	W3079	ERR069018	O. rufipogon	Or-III	China	665.6	118.857	1.78×
1719	W3080	ERR069019	O. rufipogon	Or-III	China	693.8	115.633	1.86×
1720	W3081	ERR069020	O. rufipogon	Or-III	China	382.7	119.594	1.03×
1721	W3082	ERR069021	O. rufipogon	Or-III	China	600.5	115.481	1.61×
1722	W3083	ERR069022	O. rufipogon	Or-III	China	427.6	118.778	1.15×
1723	W3084	ERR069023	O. rufipogon	Or-II	China	799.4	117.559	2.14×
1724	W3085	ERR069024	O. rufipogon	Or-III	China	483.6	115.143	1.30×
1725	W3086	ERR069025	O. rufipogon	Or-III	China	626.7	116.056	1.68×
1726	W3087	ERR069026	O. rufipogon	Or-III	China	265.6	120.727	0.71×
1727	W3088	ERR069027	O. rufipogon	Or-III	China	143.3	116.978	0.38×
1728	W3089	ERR069028	O. rufipogon	Or-II	China	793	116.618	2.12×
1729	W3090	ERR069029	O. rufipogon	Or-II	China	479.6	119.9	1.28×
1730	W3091	ERR069030	O. rufipogon	Or-II	China	742.6	116.031	1.99×
1731	W3092	ERR069031	O. rufipogon	Or-III	China	1100	117.021	2.95×
1732	W3093	ERR069032	O. rufipogon	Or-III	China	112.6	117.022	0.30×
1733	W3094	ERR069033	O. rufipogon	Or-III	China	1200	117.647	3.22×
1734	W3095	ERR069034	O. rufipogon	Or-III	China	681.9	117.569	1.83×
1735	W3096	ERR069035	O. rufipogon	Or-III	China	353.4	117.8	0.95×
1736	W3097	ERR069036	O. rufipogon	Or-II	China	788.4	115.941	2.11×
1737	W3098	ERR069037	O. rufipogon	Or-II	China	736.4	118.774	1.97×
1738	W3101	ERR069041	O. longistaminata	-	-	125.3	116.994	0.34×
1739	W3102	ERR069042	O. longistaminata	-	-	229.9	117.005	0.62×
1740	W3104	ERR069039	O.Glaberrima	-	-	3400	98.8372	9.11×
1741	W3105	ERR069038	O. rufipogon	Or-I	India	3400	98.8372	9.11×
1742	W3106	ERR069040	O. barthii	-	-	3400	98.8372	9.11×
1743	WAB56-125	SRR926063	O. sativa	Indica	WARDA(westAfrica)	231.6	96.5	0.62×
1744	WAB56-50	SRR926051	O. sativa	Japonica	WARDA(westAfrica)	189	94.5	0.51×
1745	Wangmonianhangu	SRR926060	O. sativa	Indica	Guizhou,China	160.4	92.8914	0.43×
1746	Wangmozihuake	SRR926061	O. sativa	Indica	Guizhou,China	205.3	93.3182	0.55×
1747	Wells	SRR488184	O. sativa	tropical japonica	USA	2000	54.9451	5.36×
1748	Wendao 5	SRR926144	O. sativa	Indica	-	345.4	90.8947	0.93×
1749	Xian 128	SRR926136	O. sativa	Indica	Fujian,China	147.3	92.8862	0.39×
1750	Xiaobaigu	SRR926025	O. sativa	Japonica	Gengma,Yunnan,China	268.9	96.0357	0.72×
1751	Xihonggu	SRR926006	O. sativa	Japonica	Lancang,Yunnan,China	241.3	92.8077	0.65×
1752	Xingrenhonghannian	SRR926046	O. sativa	Japonica	Guizhou,China	184.4	92.8604	0.49×
1753	Xinguiai	SRR926138	O. sativa	Indica	Guangdong,China	367	91.75	0.98×
1754	Xinzhu 62	SRR926104	O. sativa	Japonica	YAAS	143.9	92.8482	0.39×
1755	Xiushui 11	SRR926089	O. sativa	Japonica	Jiangsu,China	154.6	92.885	0.41×
1756	Yangbiguangkeludao	SRR926026	O. sativa	Japonica	Yangbi,Yunnan,China	152.2	92.8475	0.41×
1757	Yuan 3-19	SRR063624	O. rufipogon	-	Yunnan,China	4800	100.418	12.86×
1758	Yundao 1	SRR926107	O. sativa	Japonica	IRRI	136.5	92.8391	0.37×
1759	Yunhui 188	SRR926156	O. sativa	Indica	YAAS	275.6	91.8667	0.74×
1760	Yunjing 219c	SRR926125	O. sativa	Japonica	-	144.1	92.8733	0.39×
1761	Yunjing 78-215c	SRR926126	O. sativa	Japonica	-	401.7	91.2955	1.08×
1762	Yunjing 9	SRR926124	O. sativa	Japonica	-	367.9	91.975	0.99×
1763	Zhaluoge	SRR926034	O. sativa	Japonica	Menglian,Yunnan,	210.4	95.6364	0.56×
1764	Zhaxima	SRR926005	O. sativa	Japonica	Lancang,Yunnan,China	233.7	89.8846	0.63×
1765	Zhonghua 11	SRR926119	O. sativa	Japonica	YAAS	154.1	92.9002	0.41×
1766	Zhuzhan	SRR926142	O. sativa	Indica	-	391.2	93.1429	1.05×
1767	Zigu	SRR926019	O. sativa	Japonica	Shizong,Yunnan,China	264.5	94.4643	0.71×
