# Supplementary material for: Development of Genome-Wide Insertion and Deletion Polymorphism Markers from Next-Generation Sequencing Data in Rice
Source: Rice (N Y). 2015 Aug 14;8:27. doi: 10.1186/s12284-015-0063-4 (PMC4536249; doi:10.1186/s12284-015-0063-4)
Supplement: Additional file 2: Table S2. — e-PCR products of rice genotypes. (XLS 208 kb) [file 12284_2015_63_MOESM2_ESM.xls]

## Sheet: Sheet1
Table S2. e-PCR products of rice genotypes
No.	Genotype	e-PCR product
		Number	Proportion (%)a
1	9311	7748847	86.1373
2	Bowman	20410	0.22688
3	Cocodrie	29552	0.328504
4	ERR009428	1213441	13.4888
5	ERR009429	1161191	12.908
6	ERR009430	1744042	19.387
7	ERR009431	918696	10.2124
8	ERR009432	1018198	11.3184
9	ERR009433	1076036	11.9614
10	ERR009434	854461	9.49831
11	ERR009435	1013520	11.2664
12	ERR009436	1702951	18.9302
13	ERR009437	724404	8.05258
14	ERR009438	893293	9.92997
15	ERR009439	1963071	21.8218
16	ERR009440	740381	8.23018
17	ERR009441	810202	9.00632
18	ERR009442	1879459	20.8923
19	ERR009443	960649	10.6787
20	ERR009444	862723	9.59015
21	ERR009445	924944	10.2818
22	ERR009446	1088224	12.0969
23	ERR009447	1348972	14.9954
24	ERR009448	1126351	12.5207
25	ERR009449	991179	11.0181
26	ERR009450	1734280	19.2785
27	ERR009451	759508	8.4428
28	ERR009452	1284270	14.2761
29	ERR009453	1381276	15.3545
30	ERR009454	790856	8.79127
31	ERR009455	1088838	12.1037
32	ERR009456	1043739	11.6024
33	ERR009457	674402	7.49675
34	ERR009458	1106692	12.3021
35	ERR009459	864109	9.60556
36	ERR009460	941529	10.4662
37	ERR009461	637052	7.08156
38	ERR009462	1032530	11.4777
39	ERR009463	1096778	12.1919
40	ERR009464	1156455	12.8553
41	ERR009465	944041	10.4941
42	ERR009466	994726	11.0575
43	ERR009467	1197063	13.3067
44	ERR009469	1788193	19.8778
45	ERR009470	939516	10.4438
46	ERR009471	1306333	14.5214
47	ERR009472	1188682	13.2136
48	ERR009473	1372800	15.2602
49	ERR009474	1949265	21.6683
50	ERR009475	1295140	14.397
51	ERR009476	1135785	12.6255
52	ERR009477	1198636	13.3242
53	ERR009478	840076	9.3384
54	ERR009479	859451	9.55378
55	ERR009480	1599031	17.7751
56	ERR009481	1032702	11.4797
57	ERR009482	1951228	21.6901
58	ERR009483	736022	8.18172
59	ERR009484	1206585	13.4126
60	ERR009485	1048831	11.659
61	ERR009486	827560	9.19927
62	ERR009487	1206254	13.4089
63	ERR009488	1311547	14.5793
64	ERR009489	1067659	11.8682
65	ERR009490	1281590	14.2463
66	ERR009491	1228106	13.6518
67	ERR009492	600157	6.67143
68	ERR009493	1013916	11.2708
69	ERR009494	1206175	13.408
70	ERR009495	1635584	18.1814
71	ERR009496	1282530	14.2568
72	ERR009497	1324984	14.7287
73	ERR009498	1145232	12.7306
74	ERR009499	504407	5.60706
75	ERR009500	960437	10.6764
76	ERR009501	1587142	17.6429
77	ERR009502	1095162	12.174
78	ERR009503	1100682	12.2353
79	ERR009504	1070043	11.8947
80	ERR009505	801102	8.90516
81	ERR009506	1050221	11.6744
82	ERR009507	1166344	12.9652
83	ERR009508	805783	8.9572
84	ERR009509	1123431	12.4882
85	ERR009510	1381235	15.354
86	ERR009511	1342583	14.9243
87	ERR009512	875076	9.72747
88	ERR009513	1052987	11.7052
89	ERR009514	714346	7.94077
90	ERR009515	646555	7.1872
91	ERR009516	1124419	12.4992
92	ERR009517	1312078	14.5852
93	ERR009518	1310877	14.5719
94	ERR009519	2042951	22.7097
95	ERR009520	622621	6.92114
96	ERR009521	1172940	13.0386
97	ERR009522	1381158	15.3531
98	ERR009523	798697	8.87843
99	ERR009524	1903589	21.1606
100	ERR009525	1226627	13.6354
101	ERR009526	1310816	14.5712
102	ERR009527	1002044	11.1389
103	ERR009528	947863	10.5366
104	ERR009529	1309358	14.555
105	ERR009530	1471105	16.353
106	ERR009531	1213991	13.4949
107	ERR009532	1443136	16.0421
108	ERR009533	979123	10.8841
109	ERR009534	486804	5.41138
110	ERR009535	756089	8.40479
111	ERR009536	817799	9.09077
112	ERR009537	960704	10.6793
113	ERR009538	1375275	15.2878
114	ERR009539	1115271	12.3975
115	ERR009540	1154727	12.8361
116	ERR009541	1441456	16.0234
117	ERR009542	810365	9.00813
118	ERR009543	958897	10.6592
119	ERR009544	959509	10.666
120	ERR009545	1310262	14.5651
121	ERR009546	884037	9.82708
122	ERR009547	1127612	12.5347
123	ERR009548	1242907	13.8163
124	ERR009549	898531	9.9882
125	ERR009550	1392281	15.4768
126	ERR009551	781274	8.68475
127	ERR009552	1016431	11.2988
128	ERR009553	969042	10.772
129	ERR009554	1219251	13.5534
130	ERR009555	1038668	11.546
131	ERR009556	1010097	11.2284
132	ERR009557	582647	6.47679
133	ERR009558	1195447	13.2888
134	ERR009559	1042957	11.5937
135	ERR009560	1113885	12.3821
136	ERR009561	1054692	11.7241
137	ERR009562	1253885	13.9384
138	ERR009563	748376	8.31905
139	ERR009564	958473	10.6545
140	ERR009565	1152470	12.811
141	ERR009566	1128333	12.5427
142	ERR009567	611787	6.80071
143	ERR009568	1088489	12.0998
144	ERR009569	846061	9.40493
145	ERR009570	1534615	17.059
146	ERR009571	1445186	16.0649
147	ERR009572	1394451	15.5009
148	ERR009573	1728767	19.2172
149	ERR009574	1292079	14.3629
150	ERR009575	1314833	14.6159
151	ERR009576	1284160	14.2749
152	ERR009577	919875	10.2255
153	ERR009578	606121	6.73773
154	ERR009579	1385529	15.4017
155	ERR009580	1024461	11.3881
156	ERR009581	1237352	13.7546
157	ERR009582	1754690	19.5054
158	ERR009583	942883	10.4812
159	ERR009584	1219010	13.5507
160	ERR009585	1226463	13.6335
161	ERR009586	868581	9.65527
162	ERR009587	867238	9.64034
163	ERR009588	1369257	15.2209
164	ERR009589	993477	11.0436
165	ERR009590	1110085	12.3399
166	ERR009591	696218	7.73926
167	ERR009592	670273	7.45085
168	ERR009593	938806	10.4359
169	ERR009594	1522549	16.9249
170	ERR009595	1443963	16.0513
171	ERR009596	1091302	12.1311
172	ERR009597	968059	10.7611
173	ERR009598	1461546	16.2468
174	ERR009599	1116496	12.4111
175	ERR009600	622585	6.92074
176	ERR009601	1560368	17.3453
177	ERR009602	1055248	11.7303
178	ERR009603	839824	9.3356
179	ERR009604	1185242	13.1753
180	ERR009605	901356	10.0196
181	ERR009606	1025025	11.3943
182	ERR009607	1512378	16.8118
183	ERR009608	871287	9.68535
184	ERR009609	968319	10.764
185	ERR009610	715530	7.95393
186	ERR009611	1093387	12.1542
187	ERR009612	1471388	16.3562
188	ERR009613	795048	8.83787
189	ERR009614	1422269	15.8101
190	ERR009615	1098224	12.208
191	ERR009616	866251	9.62937
192	ERR009617	947409	10.5315
193	ERR009618	1271043	14.1291
194	ERR009619	1391435	15.4674
195	ERR009620	627253	6.97263
196	ERR009621	678421	7.54142
197	ERR009622	1188397	13.2104
198	ERR009623	773712	8.60069
199	ERR009624	710136	7.89397
200	ERR009625	717425	7.975
201	ERR009626	2391417	26.5833
202	ERR009627	1071455	11.9104
203	ERR009628	673239	7.48382
204	ERR009629	535255	5.94997
205	ERR009630	1291862	14.3605
206	ERR009631	1254103	13.9408
207	ERR009632	1508442	16.7681
208	ERR009633	1115350	12.3984
209	ERR009634	1161762	12.9143
210	ERR009635	1698182	18.8772
211	ERR009636	1093894	12.1599
212	ERR009637	1273486	14.1563
213	ERR009638	1143037	12.7062
214	ERR009639	1480676	16.4594
215	ERR009640	1014870	11.2814
216	ERR009641	884411	9.83124
217	ERR009642	805383	8.95275
218	ERR009643	718207	7.98369
219	ERR009644	776771	8.6347
220	ERR009645	687270	7.63979
221	ERR009646	1541944	17.1405
222	ERR009647	707764	7.8676
223	ERR009648	780899	8.68058
224	ERR009649	1620076	18.009
225	ERR009650	813109	9.03863
226	ERR009651	741000	8.23706
227	ERR009652	691379	7.68547
228	ERR009653	1449784	16.116
229	ERR009654	608603	6.76532
230	ERR009655	1478958	16.4403
231	ERR009656	1730876	19.2407
232	ERR009657	1311792	14.5821
233	ERR009658	824415	9.16431
234	ERR009659	758126	8.42744
235	ERR009660	1573905	17.4958
236	ERR009661	1317905	14.65
237	ERR009662	839228	9.32898
238	ERR009663	709905	7.8914
239	ERR009664	582611	6.47639
240	ERR009665	1515996	16.852
241	ERR009666	1491994	16.5852
242	ERR009667	1280967	14.2394
243	ERR009668	1398339	15.5441
244	ERR009669	917227	10.196
245	ERR009670	1590483	17.68
246	ERR009671	916024	10.1827
247	ERR009672	1220641	13.5688
248	ERR009673	1295159	14.3972
249	ERR009674	746922	8.30289
250	ERR009675	1495909	16.6287
251	ERR009676	621052	6.9037
252	ERR009677	1118111	12.4291
253	ERR009678	1004431	11.1654
254	ERR009679	999787	11.1138
255	ERR009680	916046	10.1829
256	ERR009681	1443518	16.0464
257	ERR009682	691315	7.68476
258	ERR009683	1070689	11.9019
259	ERR009684	697068	7.74871
260	ERR009685	1432165	15.9201
261	ERR009686	1480639	16.459
262	ERR009687	1134034	12.6061
263	ERR009688	1098297	12.2088
264	ERR009689	810226	9.00659
265	ERR009690	1392251	15.4765
266	ERR009691	700265	7.78425
267	ERR009692	960526	10.6773
268	ERR009693	1274424	14.1667
269	ERR009694	922925	10.2594
270	ERR009695	764240	8.4954
271	ERR009696	1182158	13.141
272	ERR009697	630449	7.00816
273	ERR009698	998691	11.1016
274	ERR009699	849151	9.43928
275	ERR009700	902179	10.0287
276	ERR009701	766715	8.52291
277	ERR009702	1008300	11.2084
278	ERR009703	829772	9.22386
279	ERR009704	1169644	13.0019
280	ERR009705	1225512	13.623
281	ERR009706	915022	10.1715
282	ERR009707	734598	8.1659
283	ERR009708	1010629	11.2343
284	ERR009709	1317717	14.6479
285	ERR009710	635620	7.06564
286	ERR009711	824247	9.16245
287	ERR009712	769775	8.55693
288	ERR009713	997053	11.0834
289	ERR009714	691643	7.6884
290	ERR009715	1666822	18.5286
291	ERR009716	1594644	17.7263
292	ERR009717	1169110	12.996
293	ERR009718	1661461	18.469
294	ERR009719	1249424	13.8888
295	ERR009720	1354641	15.0584
296	ERR009721	1166620	12.9683
297	ERR009722	1578189	17.5434
298	ERR009723	1317244	14.6427
299	ERR009724	1103817	12.2702
300	ERR009725	1056398	11.7431
301	ERR009726	1432101	15.9194
302	ERR009727	1152890	12.8157
303	ERR009728	1548947	17.2183
304	ERR009729	1383262	15.3765
305	ERR009730	662516	7.36462
306	ERR009731	1005679	11.1793
307	ERR009732	1234101	13.7184
308	ERR009733	1279647	14.2247
309	ERR009734	1152885	12.8156
310	ERR009735	1072966	11.9272
311	ERR009736	1696914	18.8631
312	ERR009737	821139	9.1279
313	ERR009738	1792353	19.9241
314	ERR009739	783610	8.71072
315	ERR009740	1045737	11.6246
316	ERR009741	1194789	13.2814
317	ERR009742	1159635	12.8907
318	ERR009743	760642	8.4554
319	ERR009744	997105	11.084
320	ERR009745	921680	10.2455
321	ERR009746	1500639	16.6813
322	ERR009747	1222689	13.5916
323	ERR009748	1143204	12.708
324	ERR009749	1596690	17.749
325	ERR009750	1115168	12.3964
326	ERR009751	1025789	11.4028
327	ERR009752	1620668	18.0156
328	ERR009753	1873100	20.8216
329	ERR009754	977615	10.8673
330	ERR009755	1324202	14.72
331	ERR009756	555665	6.17685
332	ERR009757	839062	9.32713
333	ERR009758	581993	6.46952
334	ERR009759	1368206	15.2092
335	ERR009760	1018824	11.3254
336	ERR009761	1042578	11.5894
337	ERR009762	1042583	11.5895
338	ERR009763	1500308	16.6776
339	ERR009764	526904	5.85714
340	ERR009765	1406864	15.6389
341	ERR009766	1167648	12.9797
342	ERR009767	1529084	16.9975
343	ERR009768	1306383	14.5219
344	ERR009769	1239371	13.777
345	ERR009770	715841	7.95739
346	ERR009771	605974	6.73609
347	ERR009772	1024130	11.3844
348	ERR009773	1142087	12.6956
349	ERR009774	1637529	18.203
350	ERR009775	1288846	14.327
351	ERR009776	1317680	14.6475
352	ERR009777	584798	6.5007
353	ERR009778	1317569	14.6463
354	ERR009779	1001068	11.128
355	ERR009780	697060	7.74862
356	ERR009781	938381	10.4312
357	ERR009782	1446731	16.0821
358	ERR009783	1267650	14.0914
359	ERR009784	1231206	13.6863
360	ERR009785	1014099	11.2729
361	ERR009786	1468749	16.3268
362	ERR009787	1021235	11.3522
363	ERR009788	724035	8.04848
364	ERR009789	1348467	14.9898
365	ERR009790	1408728	15.6596
366	ERR009791	1101618	12.2457
367	ERR009792	1076297	11.9643
368	ERR009793	1270929	14.1278
369	ERR009794	1739557	19.3372
370	ERR009795	1382035	15.3629
371	ERR009796	1029500	11.4441
372	ERR009797	679655	7.55514
373	ERR009798	1132223	12.586
374	ERR009799	935682	10.4012
375	ERR009800	868454	9.65386
376	ERR009801	762973	8.48132
377	ERR009802	906955	10.0818
378	ERR009803	864014	9.6045
379	ERR009804	1164227	12.9417
380	ERR009805	1747229	19.4224
381	ERR009806	1211702	13.4695
382	ERR009807	819967	9.11487
383	ERR009808	1402865	15.5944
384	ERR009809	1443493	16.0461
385	ERR009810	1404234	15.6097
386	ERR009811	1664705	18.5051
387	ERR009812	1495928	16.6289
388	ERR009813	651178	7.23859
389	ERR009814	1088240	12.097
390	ERR009815	759356	8.44111
391	ERR009816	633085	7.03746
392	ERR009817	1263216	14.0421
393	ERR009818	1721489	19.1363
394	ERR009819	1009140	11.2177
395	ERR009820	633438	7.04139
396	ERR009821	1000336	11.1199
397	ERR009822	733939	8.15857
398	ERR009823	1361205	15.1313
399	ERR009824	1697969	18.8749
400	ERR009825	652396	7.25213
401	ERR009826	809859	9.00251
402	ERR009827	1276833	14.1935
403	ERR009828	1104234	12.2748
404	ERR009829	891518	9.91024
405	ERR009830	1087768	12.0918
406	ERR009831	1512517	16.8134
407	ERR009832	1852567	20.5934
408	ERR009833	1493782	16.6051
409	ERR009834	989809	11.0029
410	ERR009835	1636767	18.1945
411	ERR009836	958583	10.6557
412	ERR009837	1139994	12.6723
413	ERR009838	723092	8.03799
414	ERR009839	964632	10.723
415	ERR009840	1664235	18.4999
416	ERR009841	913812	10.1581
417	ERR009842	2376005	26.412
418	ERR009843	1151179	12.7967
419	ERR009844	808705	8.98968
420	ERR009845	1364498	15.168
421	ERR009846	1521489	16.9131
422	ERR009847	895872	9.95864
423	ERR009848	1595395	17.7346
424	ERR009849	1249616	13.8909
425	ERR009850	1126907	12.5269
426	ERR009851	1142361	12.6986
427	ERR009852	1033808	11.492
428	ERR009853	884676	9.83418
429	ERR009854	864088	9.60532
430	ERR009855	788449	8.76451
431	ERR009856	1067903	11.871
432	ERR009857	1392163	15.4755
433	ERR009858	857949	9.53708
434	ERR009859	1481514	16.4687
435	ERR009860	1520845	16.9059
436	ERR009861	1736769	19.3062
437	ERR009862	1554413	17.2791
438	ERR009863	1284310	14.2766
439	ERR009864	704149	7.82742
440	ERR009865	2021950	22.4763
441	ERR009866	1854243	20.612
442	ERR009867	1419953	15.7844
443	ERR009868	1387894	15.428
444	ERR009869	1261556	14.0236
445	ERR009870	1118522	12.4336
446	ERR009871	1036187	11.5184
447	ERR009872	1172114	13.0294
448	ERR009873	1236832	13.7488
449	ERR009874	611445	6.79691
450	ERR009875	781134	8.6832
451	ERR009876	1159157	12.8854
452	ERR009877	1523701	16.9377
453	ERR009878	1553300	17.2667
454	ERR009879	820042	9.1157
455	ERR009880	735555	8.17653
456	ERR009881	804946	8.94789
457	ERR009882	701581	7.79887
458	ERR009883	1347311	14.9769
459	ERR009884	845434	9.39796
460	ERR009885	948859	10.5477
461	ERR009886	1719231	19.1112
462	ERR009887	1413933	15.7175
463	ERR009888	891022	9.90473
464	ERR009889	1186972	13.1945
465	ERR009890	1320258	14.6762
466	ERR009891	983197	10.9294
467	ERR009892	1020053	11.3391
468	ERR009893	1751907	19.4744
469	ERR009894	771655	8.57783
470	ERR009895	796704	8.85627
471	ERR009896	1541999	17.1411
472	ERR009897	821895	9.1363
473	ERR009898	1149135	12.7739
474	ERR009899	1421368	15.8001
475	ERR009900	1904152	21.1668
476	ERR009901	748619	8.32175
477	ERR009902	1479415	16.4454
478	ERR009903	752591	8.36591
479	ERR009904	1109118	12.3291
480	ERR009905	851457	9.46492
481	ERR009906	789047	8.77116
482	ERR009907	1315301	14.6211
483	ERR009908	903565	10.0442
484	ERR009909	1556663	17.3041
485	ERR009910	1339664	14.8919
486	ERR009911	1803362	20.0464
487	ERR009912	994575	11.0558
488	ERR009913	896904	9.97011
489	ERR009914	1631494	18.1359
490	ERR009915	1204685	13.3914
491	ERR009916	1117063	12.4174
492	ERR009917	1065496	11.8442
493	ERR009918	892902	9.92563
494	ERR009919	1351016	15.0181
495	ERR009920	1401989	15.5847
496	ERR009921	1096335	12.187
497	ERR009922	920167	10.2287
498	ERR009923	1051257	11.6859
499	ERR009924	676309	7.51795
500	ERR009925	711348	7.90745
501	ERR009926	1029047	11.439
502	ERR009927	1250050	13.8957
503	ERR009928	1084061	12.0506
504	ERR009929	1238282	13.7649
505	ERR009930	1503208	16.7099
506	ERR009931	1579914	17.5625
507	ERR009932	1242543	13.8123
508	ERR009933	1120471	12.4553
509	ERR009934	1351880	15.0277
510	ERR009935	728529	8.09843
511	ERR009936	692342	7.69617
512	ERR009937	1314151	14.6083
513	ERR009938	1148517	12.7671
514	ERR009939	983110	10.9284
515	ERR009940	1042945	11.5935
516	ERR009941	1201992	13.3615
517	ERR009942	1079965	12.005
518	ERR009943	702116	7.80482
519	ERR009944	864965	9.61507
520	ERR009945	710034	7.89284
521	ERR009946	1261193	14.0196
522	ERR009947	928910	10.3259
523	ERR036606	957892	10.6481
524	ERR036607	1044647	11.6124
525	ERR036608	697906	7.75802
526	ERR036609	1225269	13.6203
527	ERR036610	1299338	14.4436
528	ERR036611	1093360	12.1539
529	ERR036612	1830435	20.3474
530	ERR036613	812214	9.02869
531	ERR036614	550460	6.11899
532	ERR036615	986143	10.9621
533	ERR036616	867363	9.64173
534	ERR036617	1320293	14.6766
535	ERR036618	2094449	23.2822
536	ERR036619	570091	6.33721
537	ERR036620	1121960	12.4719
538	ERR036621	2062120	22.9228
539	ERR036622	1443700	16.0484
540	ERR036623	529123	5.88181
541	ERR036624	902527	10.0326
542	ERR036625	1193819	13.2707
543	ERR036626	1009746	11.2245
544	ERR036627	1371020	15.2405
545	ERR036628	1223658	13.6024
546	ERR036629	1323809	14.7156
547	ERR036630	1053876	11.715
548	ERR036631	912518	10.1437
549	ERR036632	1440640	16.0144
550	ERR036633	582579	6.47603
551	ERR036634	1125074	12.5065
552	ERR036635	1330495	14.79
553	ERR036636	587611	6.53197
554	ERR036637	1302206	14.4755
555	ERR036638	1515464	16.8461
556	ERR036639	874508	9.72115
557	ERR036640	791085	8.79381
558	ERR036641	1448512	16.1019
559	ERR036642	707720	7.86712
560	ERR036643	1265797	14.0708
561	ERR036644	833067	9.26049
562	ERR036645	1055593	11.7341
563	ERR036646	939832	10.4473
564	ERR036647	838686	9.32295
565	ERR036648	1483586	16.4918
566	ERR036649	542293	6.02821
567	ERR036650	899434	9.99824
568	ERR036651	953343	10.5975
569	ERR036652	1038246	11.5413
570	ERR036653	697233	7.75054
571	ERR036654	997094	11.0838
572	ERR036655	1150400	12.788
573	ERR036656	1236941	13.75
574	ERR036657	420913	4.67893
575	ERR036658	1039354	11.5536
576	ERR036659	970539	10.7886
577	ERR036660	942023	10.4717
578	ERR036661	479452	5.32966
579	ERR036662	760515	8.45399
580	ERR036663	881006	9.79339
581	ERR036664	939058	10.4387
582	ERR036665	937892	10.4257
583	ERR036666	759369	8.44125
584	ERR036667	853258	9.48494
585	ERR036668	794230	8.82877
586	ERR036669	685694	7.62227
587	ERR036670	384610	4.27538
588	ERR036671	652159	7.24949
589	ERR036672	1190378	13.2324
590	ERR036673	985577	10.9558
591	ERR036674	730262	8.1177
592	ERR036675	827920	9.20328
593	ERR036676	763601	8.4883
594	ERR036677	1086582	12.0786
595	ERR036678	1244558	13.8347
596	ERR036679	736353	8.1854
597	ERR036680	1149965	12.7832
598	ERR036681	1189712	13.225
599	ERR036682	894744	9.9461
600	ERR036683	954108	10.606
601	ERR036684	1052814	11.7032
602	ERR036685	986089	10.9615
603	ERR036686	1157838	12.8707
604	ERR036687	357042	3.96893
605	ERR036688	782516	8.69856
606	ERR036689	824526	9.16555
607	ERR036690	1027946	11.4268
608	ERR036691	734888	8.16912
609	ERR036692	865512	9.62115
610	ERR036693	900494	10.01
611	ERR036694	942993	10.4824
612	ERR036695	801827	8.91322
613	ERR036696	917231	10.1961
614	ERR036697	632206	7.02769
615	ERR036698	994119	11.0508
616	ERR036699	622816	6.92331
617	ERR036700	1032143	11.4734
618	ERR036701	959885	10.6702
619	ERR036702	717390	7.97461
620	ERR036703	888905	9.88119
621	ERR036704	1033921	11.4932
622	ERR036705	650603	7.2322
623	ERR036706	673461	7.48629
624	ERR036707	528200	5.87155
625	ERR036708	438169	4.87075
626	ERR036709	330466	3.67351
627	ERR036710	967653	10.7566
628	ERR036711	791044	8.79336
629	ERR036712	1319087	14.6632
630	ERR036713	644066	7.15953
631	ERR036714	496338	5.51736
632	ERR036715	272933	3.03396
633	ERR036716	768889	8.54708
634	ERR036717	189887	2.11081
635	ERR036718	743938	8.26972
636	ERR036719	1191441	13.2442
637	ERR036720	1519160	16.8872
638	ERR036721	2399018	26.6678
639	ERR036722	1267295	14.0874
640	ERR036723	555831	6.1787
641	ERR036724	1198805	13.3261
642	ERR036725	1244933	13.8389
643	ERR036726	728714	8.10049
644	ERR036727	357789	3.97723
645	ERR036728	380195	4.2263
646	ERR036729	520684	5.788
647	ERR036730	384059	4.26925
648	ERR036731	1298811	14.4378
649	ERR036732	260986	2.90116
650	ERR036733	531753	5.91104
651	ERR036734	819707	9.11198
652	ERR036735	768859	8.54675
653	ERR036736	1002767	11.1469
654	ERR036737	428746	4.766
655	ERR036738	474642	5.27619
656	ERR036739	1934877	21.5084
657	ERR036740	624489	6.94191
658	ERR036741	1233418	13.7108
659	ERR036742	211913	2.35565
660	ERR036743	485687	5.39897
661	ERR036744	456875	5.07869
662	ERR036745	229292	2.54884
663	ERR036746	618050	6.87033
664	ERR036747	1002879	11.1481
665	ERR036748	789530	8.77653
666	ERR036749	916793	10.1912
667	ERR036750	646233	7.18362
668	ERR036751	715442	7.95295
669	ERR036752	768644	8.54436
670	ERR036753	730272	8.11781
671	ERR036754	675423	7.5081
672	ERR036755	746635	8.2997
673	ERR036756	1035007	11.5053
674	ERR036757	609360	6.77373
675	ERR036758	1318870	14.6607
676	ERR036759	1059645	11.7792
677	ERR036760	682118	7.58252
678	ERR036761	952730	10.5907
679	ERR036762	861360	9.575
680	ERR036763	1106116	12.2957
681	ERR036764	1065711	11.8466
682	ERR036765	852345	9.47479
683	ERR036766	747422	8.30845
684	ERR036767	1006226	11.1854
685	ERR036768	949308	10.5526
686	ERR036769	965946	10.7376
687	ERR036770	840156	9.33929
688	ERR036771	1133279	12.5977
689	ERR036772	634105	7.0488
690	ERR036773	1014255	11.2746
691	ERR036774	951514	10.5772
692	ERR036775	479928	5.33495
693	ERR036776	1086750	12.0805
694	ERR036777	744949	8.28096
695	ERR036778	1093718	12.1579
696	ERR036779	839084	9.32738
697	ERR036780	1292168	14.3639
698	ERR036781	357290	3.97169
699	ERR036782	915210	10.1736
700	ERR036783	977492	10.8659
701	ERR036784	989285	10.997
702	ERR036785	863727	9.60131
703	ERR036786	787729	8.75651
704	ERR036787	1061429	11.799
705	ERR036788	1119884	12.4488
706	ERR036789	483139	5.37064
707	ERR036790	982659	10.9234
708	ERR036791	867676	9.64521
709	ERR036792	574466	6.38585
710	ERR036793	1220265	13.5646
711	ERR036794	1714038	19.0535
712	ERR036795	840149	9.33922
713	ERR036796	1411726	15.6929
714	ERR036797	1396388	15.5224
715	ERR036798	692292	7.69562
716	ERR036799	1241776	13.8038
717	ERR036800	1340155	14.8974
718	ERR036801	807982	8.98164
719	ERR036802	870339	9.67481
720	ERR036803	1163494	12.9336
721	ERR036804	594383	6.60725
722	ERR036805	1164927	12.9495
723	ERR036806	816395	9.07516
724	ERR036807	693341	7.70728
725	ERR036808	1321202	14.6867
726	ERR036809	1513949	16.8293
727	ERR036810	934635	10.3895
728	ERR036811	1964806	21.8411
729	ERR036812	1681038	18.6867
730	ERR036813	988417	10.9874
731	ERR036814	1295149	14.3971
732	ERR036815	699739	7.7784
733	ERR036816	1494720	16.6155
734	ERR036817	1464438	16.2789
735	ERR036818	1508094	16.7642
736	ERR036819	1028467	11.4326
737	ERR036820	639279	7.10632
738	ERR036821	1036621	11.5232
739	ERR036822	1374731	15.2817
740	ERR036823	715795	7.95688
741	ERR036824	1108078	12.3176
742	ERR036825	1448353	16.1001
743	ERR036826	1413088	15.7081
744	ERR036827	1574082	17.4977
745	ERR036828	709122	7.8827
746	ERR036829	877045	9.74936
747	ERR036830	1437177	15.9759
748	ERR036831	1545770	17.183
749	ERR036832	904824	10.0582
750	ERR036833	1104573	12.2786
751	ERR036834	1480442	16.4568
752	ERR036835	1073113	11.9289
753	ERR036836	1046323	11.6311
754	ERR036837	1394376	15.5001
755	ERR036838	1954296	21.7242
756	ERR036839	1373934	15.2728
757	ERR036840	645879	7.17968
758	ERR036841	1683809	18.7175
759	ERR036842	1201014	13.3506
760	ERR036843	1039239	11.5523
761	ERR036844	680355	7.56292
762	ERR036845	973623	10.8229
763	ERR036846	891810	9.91349
764	ERR036847	882367	9.80852
765	ERR036848	1661808	18.4729
766	ERR036849	1590377	17.6789
767	ERR036850	1461033	16.241
768	ERR036851	1840830	20.4629
769	ERR036852	551880	6.13478
770	ERR036853	906021	10.0715
771	ERR036854	397927	4.42341
772	ERR036855	1318935	14.6615
773	ERR036856	1576815	17.5281
774	ERR036857	1369965	15.2287
775	ERR036858	692672	7.69984
776	ERR036859	869394	9.66431
777	ERR036860	1302749	14.4815
778	ERR036861	1198706	13.325
779	ERR036862	1017654	11.3124
780	ERR036863	2494215	27.726
781	ERR036864	440122	4.89246
782	ERR036865	710534	7.8984
783	ERR036866	446837	4.9671
784	ERR036867	1091653	12.135
785	ERR036868	877189	9.75096
786	ERR036869	875495	9.73213
787	ERR036870	507249	5.63865
788	ERR036871	526003	5.84712
789	ERR036872	2039237	22.6684
790	ERR036873	1248990	13.8839
791	ERR036874	592304	6.58414
792	ERR036875	733364	8.15218
793	ERR036876	190412	2.11665
794	ERR036877	744528	8.27628
795	ERR036878	489876	5.44553
796	ERR036879	1400645	15.5698
797	ERR036880	1042850	11.5925
798	ERR036881	867767	9.64622
799	ERR036882	304932	3.38967
800	ERR036883	596050	6.62578
801	ERR036884	614660	6.83265
802	ERR036885	724934	8.05847
803	ERR036886	686804	7.63461
804	ERR036887	1046771	11.6361
805	ERR036888	635529	7.06463
806	ERR036889	1835829	20.4073
807	ERR036890	1216678	13.5248
808	ERR036891	912543	10.144
809	ERR036892	945807	10.5137
810	ERR036893	1488420	16.5455
811	ERR036894	1771302	19.69
812	ERR036895	1364581	15.1689
813	ERR036896	1246551	13.8568
814	ERR036897	2157278	23.9806
815	ERR036898	2150878	23.9095
816	ERR036899	1294052	14.3849
817	ERR036900	1609049	17.8864
818	ERR036901	1708182	18.9884
819	ERR036902	1861360	20.6911
820	ERR036903	1383863	15.3832
821	ERR036904	895696	9.95668
822	ERR036905	1870374	20.7913
823	ERR036906	1613412	17.9349
824	ERR036907	1864080	20.7214
825	ERR036908	1351197	15.0201
826	ERR036909	942273	10.4744
827	ERR036910	1688940	18.7745
828	ERR036911	1398357	15.5443
829	ERR036912	1570377	17.4565
830	ERR036913	1986033	22.077
831	ERR036914	1643527	18.2697
832	ERR036915	1566410	17.4124
833	ERR036916	1571249	17.4662
834	ERR036917	1508514	16.7689
835	ERR036918	1755158	19.5106
836	ERR036919	1840902	20.4637
837	ERR036920	1020708	11.3463
838	ERR036921	1637808	18.2061
839	ERR036922	1143778	12.7144
840	ERR036923	1250920	13.9054
841	ERR036924	880044	9.78269
842	ERR036925	1030838	11.4589
843	ERR036926	964940	10.7264
844	ERR036927	1133345	12.5984
845	ERR036928	667689	7.42213
846	ERR036929	1626744	18.0831
847	ERR036930	1434541	15.9466
848	ERR036931	1063128	11.8179
849	ERR036932	1461854	16.2502
850	ERR036933	1447198	16.0873
851	ERR036934	740064	8.22666
852	ERR036935	2039142	22.6674
853	ERR037110	1304243	14.4982
854	ERR037111	1545535	17.1804
855	ERR037112	2184734	24.2858
856	ERR037113	1350992	15.0178
857	ERR037114	2214583	24.6176
858	ERR037115	1002506	11.144
859	ERR037116	2771096	30.8039
860	ERR037117	1203853	13.3822
861	ERR037118	901262	10.0186
862	ERR037119	1048623	11.6566
863	ERR037120	1031431	11.4655
864	ERR037121	737520	8.19838
865	ERR037122	588621	6.54319
866	ERR037123	860513	9.56558
867	ERR037124	364529	4.05216
868	ERR037125	1178347	13.0987
869	ERR037126	585764	6.51144
870	ERR037127	1415381	15.7336
871	ERR037128	1245358	13.8436
872	ERR037129	1602340	17.8118
873	ERR037130	950471	10.5656
874	ERR037131	469635	5.22053
875	ERR037132	644591	7.16536
876	ERR037133	552355	6.14006
877	ERR037134	849882	9.44741
878	ERR037135	1003718	11.1575
879	ERR037136	912638	10.145
880	ERR037137	1188397	13.2104
881	ERR037138	1144440	12.7218
882	ERR037139	1017474	11.3104
883	ERR037140	1440160	16.009
884	ERR037141	583351	6.48461
885	ERR037142	1168601	12.9903
886	ERR037143	1343740	14.9372
887	ERR037144	984451	10.9433
888	ERR037145	1477230	16.4211
889	ERR037146	1233229	13.7087
890	ERR037147	1530478	17.013
891	ERR037148	1989040	22.1105
892	ERR037149	1401637	15.5808
893	ERR037150	1129574	12.5565
894	ERR037151	1399012	15.5516
895	ERR037152	958425	10.654
896	ERR037153	1697545	18.8702
897	ERR037154	923764	10.2687
898	ERR037155	1577268	17.5331
899	ERR037156	1815621	20.1827
900	ERR037157	681579	7.57653
901	ERR037158	1102860	12.2595
902	ERR037159	963177	10.7068
903	ERR037160	1550266	17.233
904	ERR037161	1853278	20.6013
905	ERR037162	1696483	18.8583
906	ERR037163	1636646	18.1932
907	ERR037164	1158317	12.876
908	ERR037165	1265394	14.0663
909	ERR037166	1285704	14.2921
910	ERR037167	1419245	15.7765
911	ERR037168	1133029	12.5949
912	ERR037169	914388	10.1645
913	ERR037170	1099411	12.2212
914	ERR037171	1142823	12.7038
915	ERR037172	884357	9.83064
916	ERR037173	1087951	12.0938
917	ERR037174	1084123	12.0513
918	ERR037175	1440714	16.0152
919	ERR037176	911357	10.1308
920	ERR037177	1203973	13.3835
921	ERR037178	771171	8.57245
922	ERR037179	1665053	18.509
923	ERR037180	704051	7.82633
924	ERR037181	761614	8.46621
925	ERR037182	1415385	15.7336
926	ERR037183	867972	9.6485
927	ERR037184	1842656	20.4832
928	ERR037185	1434223	15.943
929	ERR037186	789060	8.7713
930	ERR037187	872786	9.70201
931	ERR037188	1775745	19.7394
932	ERR037189	1148241	12.764
933	ERR037190	949011	10.5493
934	ERR037191	1841027	20.4651
935	ERR037192	847073	9.41618
936	ERR037193	1274320	14.1655
937	ERR037194	1683708	18.7163
938	ERR037195	826968	9.19269
939	ERR037196	1028686	11.435
940	ERR037197	1246115	13.852
941	ERR037198	879385	9.77537
942	ERR037199	790725	8.78981
943	ERR037200	1136557	12.6341
944	ERR037201	2137883	23.765
945	ERR037202	840154	9.33927
946	ERR037203	706311	7.85145
947	ERR037204	1135744	12.6251
948	ERR037205	760864	8.45787
949	ERR037206	579474	6.44152
950	ERR037207	1926059	21.4103
951	ERR037208	672948	7.48059
952	ERR037209	769285	8.55148
953	ERR068461	223719	2.48689
954	ERR068462	208729	2.32026
955	ERR068463	117040	1.30103
956	ERR068464	29848	0.331795
957	ERR068465	2433746	27.0539
958	ERR068466	2653433	29.4959
959	ERR068467	2358174	26.2138
960	ERR068468	2893867	32.1686
961	ERR068469	770489	8.56486
962	ERR068470	1487258	16.5326
963	ERR068471	2100437	23.3488
964	ERR068472	307628	3.41964
965	ERR068473	328271	3.64911
966	ERR068474	927129	10.3061
967	ERR068475	1986816	22.0857
968	ERR068476	1087422	12.0879
969	ERR068477	708435	7.87506
970	ERR068478	1494827	16.6167
971	ERR068479	1414037	15.7186
972	ERR068480	1374398	15.278
973	ERR068481	1105795	12.2922
974	ERR068482	1161656	12.9131
975	ERR068483	1052251	11.697
976	ERR068484	960494	10.677
977	ERR068485	1382409	15.3671
978	ERR068486	2127404	23.6485
979	ERR068487	2578108	28.6586
980	ERR068488	1485289	16.5107
981	ERR068489	1759075	19.5541
982	ERR068490	1066988	11.8608
983	ERR068491	1169609	13.0015
984	ERR068492	1427117	15.864
985	ERR068493	1135988	12.6278
986	ERR068494	1071148	11.907
987	ERR068495	1785210	19.8446
988	ERR068496	2033897	22.6091
989	ERR068497	2064658	22.951
990	ERR068498	924616	10.2782
991	ERR068499	1268130	14.0967
992	ERR068500	1204234	13.3864
993	ERR068501	920222	10.2293
994	ERR068502	632308	7.02883
995	ERR068503	479037	5.32504
996	ERR068504	729500	8.10923
997	ERR068505	824695	9.16743
998	ERR068506	506003	5.6248
999	ERR068507	1369913	15.2281
1000	ERR068508	1202276	13.3647
1001	ERR068509	1039241	11.5524
1002	ERR068510	801081	8.90493
1003	ERR068511	1175139	13.063
1004	ERR068512	753982	8.38137
1005	ERR068513	450825	5.01143
1006	ERR068514	471687	5.24334
1007	ERR068515	1771967	19.6974
1008	ERR068516	556811	6.18959
1009	ERR068517	558997	6.21389
1010	ERR068518	1068929	11.8824
1011	ERR068519	1298479	14.4341
1012	ERR068520	1061887	11.8041
1013	ERR068521	1187767	13.2034
1014	ERR068522	751486	8.35362
1015	ERR068523	1720063	19.1205
1016	ERR068524	934548	10.3886
1017	ERR068525	1069187	11.8852
1018	ERR068526	639243	7.10592
1019	ERR068527	1247094	13.8629
1020	ERR068528	1215499	13.5117
1021	ERR068529	1990878	22.1309
1022	ERR068530	1148893	12.7713
1023	ERR068531	1057480	11.7551
1024	ERR068532	1094147	12.1627
1025	ERR068533	506581	5.63123
1026	ERR068534	1244963	13.8392
1027	ERR068535	1983392	22.0477
1028	ERR068536	1699372	18.8905
1029	ERR068537	1994429	22.1704
1030	ERR068538	587419	6.52983
1031	ERR068539	1088091	12.0954
1032	ERR068540	619426	6.88563
1033	ERR068541	995299	11.0639
1034	ERR068542	708976	7.88108
1035	ERR068543	1587084	17.6423
1036	ERR068544	756218	8.40623
1037	ERR068545	1354506	15.0569
1038	ERR068546	666243	7.40605
1039	ERR068547	875667	9.73404
1040	ERR068548	385991	4.29073
1041	ERR068549	1910273	21.2349
1042	ERR068550	1276582	14.1907
1043	ERR068551	879084	9.77202
1044	ERR068552	1758673	19.5497
1045	ERR068553	326578	3.63029
1046	ERR068554	1243904	13.8274
1047	ERR068555	964732	10.7241
1048	ERR068556	1277284	14.1985
1049	ERR068557	2042456	22.7042
1050	ERR068558	1399430	15.5563
1051	ERR068559	903760	10.0463
1052	ERR068560	842368	9.36388
1053	ERR068561	1092538	12.1448
1054	ERR068562	358982	3.99049
1055	ERR068563	729310	8.10711
1056	ERR068564	860637	9.56696
1057	ERR068565	1734855	19.2849
1058	ERR068566	2198217	24.4357
1059	ERR068567	709608	7.8881
1060	ERR068568	1508992	16.7742
1061	ERR068569	592698	6.58852
1062	ERR068570	1280705	14.2365
1063	ERR068571	634935	7.05803
1064	ERR068572	669774	7.4453
1065	ERR068573	1242627	13.8132
1066	ERR068574	861768	9.57954
1067	ERR068575	1396871	15.5278
1068	ERR068576	1744920	19.3968
1069	ERR068577	846246	9.40699
1070	ERR068578	1462750	16.2601
1071	ERR068579	1010967	11.2381
1072	ERR068580	1043212	11.5965
1073	ERR068581	437497	4.86328
1074	ERR068582	1344718	14.9481
1075	ERR068583	985438	10.9543
1076	ERR068584	660705	7.34449
1077	ERR068585	909835	10.1139
1078	ERR068586	1589407	17.6681
1079	ERR068587	1294507	14.3899
1080	ERR068588	1344645	14.9473
1081	ERR068589	1754798	19.5066
1082	ERR068590	1407917	15.6506
1083	ERR068591	1098784	12.2142
1084	ERR068592	1378202	15.3203
1085	ERR068593	3213257	35.719
1086	ERR068594	2724865	30.29
1087	ERR068595	2286587	25.418
1088	ERR068596	3711614	41.2588
1089	ERR068597	3863486	42.9471
1090	ERR068599	1885831	20.9632
1091	ERR068600	2160138	24.0124
1092	ERR068601	451046	5.01389
1093	ERR068602	2086953	23.1989
1094	ERR068603	4184991	46.521
1095	ERR068604	3387054	37.651
1096	ERR068605	4407662	48.9962
1097	ERR068606	2326670	25.8636
1098	ERR068607	2794695	31.0662
1099	ERR068608	1871361	20.8023
1100	ERR068609	2458925	27.3338
1101	ERR068610	1945765	21.6294
1102	ERR068611	1310390	14.5665
1103	ERR068612	2039195	22.668
1104	ERR068613	2201646	24.4738
1105	ERR068614	2381093	26.4686
1106	ERR068616	1525138	16.9537
1107	ERR068617	647034	7.19252
1108	ERR068618	409920	4.55673
1109	ERR068619	3280877	36.4707
1110	ERR068620	3118297	34.6634
1111	ERR068621	3641426	40.4786
1112	ERR068622	3439452	38.2334
1113	ERR068623	4364546	48.5169
1114	ERR068624	2144054	23.8336
1115	ERR068626	3177142	35.3176
1116	ERR068627	1867595	20.7605
1117	ERR068628	1382992	15.3735
1118	ERR068629	3228449	35.8879
1119	ERR068630	2367218	26.3143
1120	ERR068631	3417893	37.9938
1121	ERR068633	2436607	27.0857
1122	ERR068634	3766623	41.8703
1123	ERR068635	4900950	54.4797
1124	ERR068636	5555903	61.7602
1125	ERR068637	2928577	32.5545
1126	ERR068638	2265949	25.1886
1127	ERR068639	2378333	26.4379
1128	ERR068640	4838932	53.7903
1129	ERR068641	3971509	44.1479
1130	ERR068642	2914463	32.3976
1131	ERR068643	3448714	38.3364
1132	ERR068644	4184264	46.5129
1133	ERR068645	5351269	59.4855
1134	ERR068646	2892184	32.1499
1135	ERR068647	2650918	29.468
1136	ERR068648	3836069	42.6423
1137	ERR068649	1940224	21.5678
1138	ERR068650	2887497	32.0978
1139	ERR068651	2469013	27.4459
1140	ERR068652	2238760	24.8864
1141	ERR068653	2053699	22.8292
1142	ERR068654	2728100	30.3259
1143	ERR068655	1696085	18.8539
1144	ERR068656	3159948	35.1264
1145	ERR068657	1327540	14.7571
1146	ERR068658	1736307	19.301
1147	ERR068659	1347402	14.9779
1148	ERR068660	2697638	29.9873
1149	ERR068661	2382601	26.4853
1150	ERR068662	3916314	43.5343
1151	ERR068663	976734	10.8575
1152	ERR068664	1890195	21.0117
1153	ERR068665	1149450	12.7774
1154	ERR068666	2568206	28.5485
1155	ERR068667	1173311	13.0427
1156	ERR068668	2055715	22.8516
1157	ERR068669	1294409	14.3888
1158	ERR068670	2010420	22.3481
1159	ERR068671	2539126	28.2253
1160	ERR068672	1739367	19.3351
1161	ERR068673	2705487	30.0746
1162	ERR068674	3228201	35.8851
1163	ERR068675	3097900	34.4367
1164	ERR068676	3322724	36.9359
1165	ERR068677	3254286	36.1751
1166	ERR068678	6136228	68.2112
1167	ERR068679	715148	7.94969
1168	ERR068680	2937187	32.6502
1169	ERR068681	5906246	65.6547
1170	ERR068682	5689056	63.2404
1171	ERR068683	2113675	23.4959
1172	ERR068684	3312783	36.8254
1173	ERR068685	3422576	38.0458
1174	ERR068686	3558340	39.555
1175	ERR068687	1826785	20.3068
1176	ERR068688	2739878	30.4569
1177	ERR068689	3111891	34.5922
1178	ERR068690	3310116	36.7957
1179	ERR068691	2369077	26.335
1180	ERR068692	5196940	57.7699
1181	ERR068693	4153575	46.1717
1182	ERR068694	4691079	52.1467
1183	ERR068695	2336517	25.9731
1184	ERR068696	1757896	19.541
1185	ERR068697	2326600	25.8628
1186	ERR068698	4579323	50.9044
1187	ERR068699	2053833	22.8307
1188	ERR068700	1933415	21.4921
1189	ERR068701	1859937	20.6753
1190	ERR068702	2219155	24.6684
1191	ERR068703	2228870	24.7764
1192	ERR068704	2066311	22.9694
1193	ERR068705	2355590	26.1851
1194	ERR068706	2198784	24.442
1195	ERR068707	2164684	24.0629
1196	ERR068708	1519654	16.8927
1197	ERR068709	1798917	19.997
1198	ERR068710	2362482	26.2617
1199	ERR068711	2377445	26.428
1200	ERR068712	3360091	37.3512
1201	ERR068713	5437920	60.4487
1202	ERR068714	3205036	35.6276
1203	ERR068715	2978755	33.1123
1204	ERR068716	2485148	27.6253
1205	ERR068718	2055121	22.845
1206	ERR068719	2536034	28.1909
1207	ERR068720	1683144	18.7101
1208	ERR068721	4514820	50.1874
1209	ERR068722	5960998	66.2633
1210	ERR068723	3298864	36.6706
1211	ERR068724	2329947	25.9
1212	ERR068725	1608213	17.8771
1213	ERR068726	2952317	32.8184
1214	ERR068727	5878043	65.3412
1215	ERR068728	2611581	29.0307
1216	ERR068729	2403980	26.723
1217	ERR068730	4199805	46.6856
1218	ERR068731	2909797	32.3457
1219	ERR068732	2163292	24.0475
1220	ERR068734	2818616	31.3321
1221	ERR068735	3956225	43.978
1222	ERR068736	2970982	33.0259
1223	ERR068737	2539553	28.23
1224	ERR068738	1448233	16.0988
1225	ERR068739	3289903	36.571
1226	ERR068740	2290992	25.467
1227	ERR068741	6287833	69.8964
1228	ERR068742	6174696	68.6388
1229	ERR068743	3252275	36.1528
1230	ERR068744	2271786	25.2535
1231	ERR068745	1979497	22.0044
1232	ERR068746	2412086	26.8131
1233	ERR068747	3183064	35.3834
1234	ERR068748	7000908	77.8231
1235	ERR068749	2763712	30.7218
1236	ERR068750	2885013	32.0702
1237	ERR068751	3028921	33.6699
1238	ERR068752	2915428	32.4083
1239	ERR068753	3390549	37.6898
1240	ERR068754	3319143	36.8961
1241	ERR068755	2455585	27.2966
1242	ERR068756	3661241	40.6989
1243	ERR068757	2885639	32.0772
1244	ERR068758	4274989	47.5214
1245	ERR068759	3079789	34.2354
1246	ERR068760	3534424	39.2892
1247	ERR068761	2709662	30.121
1248	ERR068762	4286294	47.6471
1249	ERR068763	3149977	35.0156
1250	ERR068764	6680571	74.2622
1251	ERR068765	3133344	34.8307
1252	ERR068766	4094630	45.5165
1253	ERR068767	1866963	20.7534
1254	ERR068768	3324542	36.9561
1255	ERR068769	4271673	47.4845
1256	ERR068770	2665597	29.6312
1257	ERR068771	5745496	63.8677
1258	ERR068772	4695671	52.1977
1259	ERR068773	2884527	32.0648
1260	ERR068774	2087996	23.2105
1261	ERR068775	4966376	55.2069
1262	ERR068776	2777280	30.8726
1263	ERR068777	6374059	70.8549
1264	ERR068778	3308078	36.7731
1265	ERR068779	5348998	59.4602
1266	ERR068780	1138690	12.6578
1267	ERR068781	1419561	15.78
1268	ERR068782	3570729	39.6927
1269	ERR068783	5143607	57.1771
1270	ERR068784	6617155	73.5572
1271	ERR068785	4818948	53.5681
1272	ERR068786	3959749	44.0171
1273	ERR068787	4201823	46.7081
1274	ERR068788	5397630	60.0008
1275	ERR068789	3911847	43.4846
1276	ERR068790	1828601	20.327
1277	ERR068791	5872310	65.2774
1278	ERR068792	3434421	38.1775
1279	ERR068793	1639581	18.2258
1280	ERR068794	3424957	38.0723
1281	ERR068795	3975246	44.1894
1282	ERR068796	2896645	32.1995
1283	ERR068797	1940413	21.5699
1284	ERR068798	4003470	44.5031
1285	ERR068799	3137859	34.8809
1286	ERR068800	2380840	26.4658
1287	ERR068801	2841361	31.585
1288	ERR068802	2389261	26.5594
1289	ERR068803	2325406	25.8495
1290	ERR068804	3133024	34.8271
1291	ERR068805	1517147	16.8648
1292	ERR068806	3403748	37.8365
1293	ERR068807	2794155	31.0602
1294	ERR068808	2955138	32.8497
1295	ERR068809	7283684	80.9665
1296	ERR068810	5986174	66.5432
1297	ERR068811	3530121	39.2413
1298	ERR068812	3200249	35.5744
1299	ERR068813	5948643	66.126
1300	ERR068814	5362858	59.6143
1301	ERR068815	3078660	34.2228
1302	ERR068816	6072646	67.5044
1303	ERR068817	4691033	52.1462
1304	ERR068818	2943002	32.7148
1305	ERR068819	3539132	39.3415
1306	ERR068820	6113436	67.9578
1307	ERR068821	1951705	21.6954
1308	ERR068822	3154702	35.0681
1309	ERR068823	5129239	57.0173
1310	ERR068824	2757582	30.6537
1311	ERR068825	4418414	49.1157
1312	ERR068826	4660654	51.8085
1313	ERR068827	5501879	61.1597
1314	ERR068828	3606860	40.0944
1315	ERR068829	3164310	35.1749
1316	ERR068830	4024104	44.7325
1317	ERR068831	5379217	59.7961
1318	ERR068832	3607612	40.1027
1319	ERR068833	4907188	54.549
1320	ERR068834	5709504	63.4677
1321	ERR068835	3897689	43.3273
1322	ERR068836	2808830	31.2234
1323	ERR068837	2147087	23.8673
1324	ERR068838	3077916	34.2146
1325	ERR068839	2428744	26.9983
1326	ERR068840	2027330	22.5361
1327	ERR068841	3641596	40.4805
1328	ERR068842	6505913	72.3207
1329	ERR068843	4463341	49.6151
1330	ERR068844	4204529	46.7381
1331	ERR068845	5096095	56.6489
1332	ERR068846	2599521	28.8966
1333	ERR068847	2477012	27.5348
1334	ERR068848	3875594	43.0817
1335	ERR068849	4636361	51.5384
1336	ERR068850	2988836	33.2243
1337	ERR068851	3795587	42.1923
1338	ERR068852	4759455	52.9068
1339	ERR068853	3220353	35.7979
1340	ERR068854	4261154	47.3676
1341	ERR068855	4814060	53.5138
1342	ERR068856	3764258	41.844
1343	ERR068857	5613713	62.4028
1344	ERR068858	3876228	43.0887
1345	ERR068859	4153095	46.1664
1346	ERR068860	3191019	35.4718
1347	ERR068861	3181152	35.3621
1348	ERR068862	2940610	32.6882
1349	ERR068863	3427549	38.1011
1350	ERR068864	3790027	42.1305
1351	ERR068865	3230567	35.9114
1352	ERR068866	2207688	24.541
1353	ERR068867	4219260	46.9019
1354	ERR068868	3813777	42.3945
1355	ERR068869	3763283	41.8332
1356	ERR068870	3194281	35.5081
1357	ERR068871	3293608	36.6122
1358	ERR068872	2482262	27.5932
1359	ERR068873	2523036	28.0464
1360	ERR068874	2120958	23.5769
1361	ERR068875	4184714	46.5179
1362	ERR068876	4620219	51.359
1363	ERR068877	5763622	64.0692
1364	ERR068878	5843305	64.955
1365	ERR068879	2564854	28.5113
1366	ERR068880	4550585	50.5849
1367	ERR068881	3147197	34.9847
1368	ERR068882	3430052	38.1289
1369	ERR068883	3221794	35.8139
1370	ERR068884	3265130	36.2956
1371	ERR068885	3946806	43.8733
1372	ERR068886	3895967	43.3081
1373	ERR068887	3729739	41.4603
1374	ERR068888	3819786	42.4613
1375	ERR068889	3263200	36.2742
1376	ERR068890	2919235	32.4506
1377	ERR068891	3710766	41.2494
1378	ERR068892	4969643	55.2433
1379	ERR068893	3704369	41.1783
1380	ERR068894	2617195	29.0931
1381	ERR068895	3440886	38.2494
1382	ERR068896	3938741	43.7836
1383	ERR068897	3337687	37.1022
1384	ERR068898	5286680	58.7675
1385	ERR068899	6298991	70.0205
1386	ERR068900	3258635	36.2234
1387	ERR068901	2872277	31.9286
1388	ERR068902	5118596	56.899
1389	ERR068903	2805608	31.1875
1390	ERR068904	4049794	45.0181
1391	ERR068905	3670228	40.7988
1392	ERR068906	2638652	29.3316
1393	ERR068907	3483608	38.7243
1394	ERR068908	3635842	40.4165
1395	ERR068909	2243311	24.937
1396	ERR068910	3083095	34.2721
1397	ERR068911	3045900	33.8587
1398	ERR068912	4885723	54.3104
1399	ERR068913	5289187	58.7954
1400	ERR068914	4192376	46.603
1401	ERR068915	2548778	28.3326
1402	ERR068916	5016447	55.7635
1403	ERR068917	3305992	36.7499
1404	ERR068918	2225150	24.7351
1405	ERR068919	3110250	34.574
1406	ERR068920	3981553	44.2595
1407	ERR068921	4824963	53.635
1408	ERR068922	3424874	38.0714
1409	ERR068923	5000284	55.5839
1410	ERR068924	3643138	40.4976
1411	ERR068925	5445853	60.5369
1412	ERR068926	4969314	55.2396
1413	ERR068927	4544746	50.52
1414	ERR068928	4490248	49.9142
1415	ERR068929	3766550	41.8695
1416	ERR068930	6067951	67.4522
1417	ERR068931	5650915	62.8164
1418	ERR068932	5358603	59.567
1419	ERR068933	1238664	13.7692
1420	ERR068934	2856087	31.7487
1421	ERR068935	2851447	31.6971
1422	ERR068936	2191349	24.3593
1423	ERR068937	3456705	38.4252
1424	ERR068938	4337556	48.2169
1425	ERR068939	2603911	28.9454
1426	ERR068940	1988722	22.1069
1427	ERR068941	5100216	56.6947
1428	ERR068942	1162039	12.9174
1429	ERR068943	4240474	47.1377
1430	ERR068944	2823263	31.3838
1431	ERR068945	3690235	41.0212
1432	ERR068946	5208671	57.9003
1433	ERR068947	2052995	22.8214
1434	ERR068948	4363639	48.5068
1435	ERR068949	5112579	56.8322
1436	ERR068950	3295017	36.6279
1437	ERR068951	3962146	44.0438
1438	ERR068952	3982209	44.2668
1439	ERR068953	5632840	62.6154
1440	ERR068954	4280586	47.5836
1441	ERR068955	1709000	18.9975
1442	ERR068956	4191405	46.5923
1443	ERR068957	3703208	41.1654
1444	ERR068958	1988550	22.105
1445	ERR068959	3692289	41.044
1446	ERR068960	3649457	40.5679
1447	ERR068961	3919746	43.5725
1448	ERR068962	3756235	41.7548
1449	ERR068963	1023582	11.3783
1450	ERR068964	990098	11.0061
1451	ERR068965	1613643	17.9375
1452	ERR068966	5380223	59.8073
1453	ERR068967	4208222	46.7792
1454	ERR068968	1878697	20.8839
1455	ERR068969	5230489	58.1429
1456	ERR068970	3277727	36.4357
1457	ERR068971	1912804	21.263
1458	ERR068972	2928047	32.5486
1459	ERR068973	4463466	49.6165
1460	ERR068974	2624583	29.1752
1461	ERR068975	1478841	16.439
1462	ERR068976	2774247	30.8389
1463	ERR068977	3217427	35.7654
1464	ERR068978	2751402	30.585
1465	ERR068979	4102560	45.6046
1466	ERR068980	4931143	54.8153
1467	ERR068981	3102706	34.4901
1468	ERR068982	4187512	46.549
1469	ERR068983	5233807	58.1797
1470	ERR068984	3537889	39.3277
1471	ERR068985	5970073	66.3642
1472	ERR068986	5224215	58.0731
1473	ERR068987	5504033	61.1836
1474	ERR068988	5155760	57.3122
1475	ERR068989	5327150	59.2174
1476	ERR068990	4386693	48.7631
1477	ERR068991	5205255	57.8624
1478	ERR068992	2968659	33
1479	ERR068993	4174020	46.399
1480	ERR068994	2717869	30.2122
1481	ERR068995	1992365	22.1474
1482	ERR068996	3418410	37.9995
1483	ERR068997	3298903	36.6711
1484	ERR068998	3834546	42.6254
1485	ERR068999	3908883	43.4517
1486	ERR069000	2910633	32.355
1487	ERR069001	4643400	51.6167
1488	ERR069002	3306221	36.7524
1489	ERR069003	2363570	26.2738
1490	ERR069004	5196872	57.7692
1491	ERR069005	4780766	53.1437
1492	ERR069006	5126955	56.992
1493	ERR069007	3109043	34.5606
1494	ERR069008	4326176	48.0904
1495	ERR069009	5469303	60.7975
1496	ERR069010	4602632	51.1635
1497	ERR069011	5839824	64.9163
1498	ERR069012	4749316	52.7941
1499	ERR069013	4587354	50.9937
1500	ERR069014	3912267	43.4893
1501	ERR069015	1463946	16.2734
1502	ERR069016	1991192	22.1344
1503	ERR069017	2892610	32.1547
1504	ERR069018	4000416	44.4692
1505	ERR069019	4199116	46.678
1506	ERR069020	2729677	30.3435
1507	ERR069021	3860221	42.9108
1508	ERR069022	2877342	31.9849
1509	ERR069023	4365162	48.5238
1510	ERR069024	3221552	35.8112
1511	ERR069025	3908154	43.4436
1512	ERR069026	1944108	21.611
1513	ERR069027	1142002	12.6947
1514	ERR069028	4217842	46.8861
1515	ERR069029	2972917	33.0474
1516	ERR069030	3781515	42.0359
1517	ERR069031	5368874	59.6812
1518	ERR069032	880997	9.79329
1519	ERR069033	5617094	62.4404
1520	ERR069034	3959461	44.0139
1521	ERR069035	2483067	27.6021
1522	ERR069036	4162927	46.2757
1523	ERR069037	3925140	43.6324
1524	ERR069038	7128211	79.2382
1525	ERR069039	6659829	74.0316
1526	ERR069040	6643328	73.8482
1527	ERR069041	405539	4.50803
1528	ERR069042	821346	9.1302
1529	ERR069043	1487656	16.537
1530	ERR069044	1909083	21.2216
1531	ERR069045	1193228	13.2641
1532	ERR069046	1566674	17.4154
1533	ERR069047	1614462	17.9466
1534	ERR069048	3095570	34.4108
1535	ERR069049	3014085	33.505
1536	ERR069050	3088001	34.3267
1537	ERR069051	2684680	29.8433
1538	ERR069052	2975410	33.0751
1539	ERR069053	2906744	32.3118
1540	ERR169812	8309672	92.3715
1541	ERR192467	8492513	94.404
1542	IR64	7759076	86.251
1543	Nipponbare	8994137	100
1544	Omachi	8764237	97.4245
1545	Oryza-brachyantha	369108	4.10306
1546	SRR063590	7461813	82.9466
1547	SRR063591	7264320	80.7512
1548	SRR063592	7596388	84.4425
1549	SRR063593	7365242	81.8731
1550	SRR063594	7951771	88.393
1551	SRR063595	8180373	90.9342
1552	SRR063596	8228795	91.4725
1553	SRR063597	7522583	83.6221
1554	SRR063598	4240871	47.1421
1555	SRR063599	8084607	89.8696
1556	SRR063600	8577063	95.3438
1557	SRR063601	7834964	87.0946
1558	SRR063602	7971672	88.6142
1559	SRR063603	8658520	96.2493
1560	SRR063604	7567778	84.1245
1561	SRR063605	7884955	87.6503
1562	SRR063606	7975938	88.6617
1563	SRR063607	8222790	91.4057
1564	SRR063608	7475556	83.0993
1565	SRR063609	7433414	82.6309
1566	SRR063610	7446461	82.7759
1567	SRR063611	7907496	87.9008
1568	SRR063612	7994932	88.8728
1569	SRR063613	7942729	88.2925
1570	SRR063614	7761422	86.2771
1571	SRR063615	7574429	84.1984
1572	SRR063616	7568922	84.1372
1573	SRR063617	7601262	84.4967
1574	SRR063618	7997901	88.9058
1575	SRR063619	7776364	86.4432
1576	SRR063620	7676187	85.3296
1577	SRR063621	7354002	81.7481
1578	SRR063622	7643163	84.9625
1579	SRR063623	7960965	88.4952
1580	SRR063624	7527904	83.6812
1581	SRR063625	7867370	87.4548
1582	SRR063626	7448974	82.8039
1583	SRR063627	7370416	81.9306
1584	SRR063628	7425973	82.5482
1585	SRR063629	8387124	93.2325
1586	SRR063630	8314784	92.4283
1587	SRR063631	7918037	88.018
1588	SRR063632	7840266	87.1535
1589	SRR063633	7733254	85.9639
1590	SRR063634	7260571	80.7095
1591	SRR063635	7461307	82.9409
1592	SRR063636	7814107	86.8627
1593	SRR063637	8038746	89.3598
1594	SRR063639	8075775	89.7715
1595	SRR191915	7876425	87.5555
1596	SRR488171	10631	0.118176
1597	SRR488177	16273	0.180893
1598	SRR488178	11201	0.124512
1599	SRR488179	17567	0.195277
1600	SRR488181	11466	0.127458
1601	SRR488182	10968	0.121922
1602	SRR488183	12183	0.135428
1603	SRR488184	11740	0.130504
1604	SRR567565	7542549	83.844
1605	SRR851111	7817257	86.8977
1606	SRR869317	7657472	85.1215
1607	SRR908209	7616453	84.6656
1608	SRR926004	930996	10.3491
1609	SRR926005	1586114	17.6315
1610	SRR926006	1602220	17.8105
1611	SRR926007	1765093	19.621
1612	SRR926008	1880426	20.9031
1613	SRR926009	1581179	17.5766
1614	SRR926010	1966840	21.8637
1615	SRR926011	1805602	20.0713
1616	SRR926012	1718492	19.103
1617	SRR926013	1864122	20.7218
1618	SRR926015	993775	11.0469
1619	SRR926016	1640605	18.2372
1620	SRR926017	1759754	19.5617
1621	SRR926018	1796739	19.9728
1622	SRR926019	1791526	19.9149
1623	SRR926020	1692363	18.8125
1624	SRR926021	1771521	19.6925
1625	SRR926022	1582331	17.5894
1626	SRR926023	1420551	15.791
1627	SRR926024	1609204	17.8881
1628	SRR926025	1850363	20.5689
1629	SRR926026	1007310	11.1974
1630	SRR926027	1671375	18.5792
1631	SRR926028	1759890	19.5632
1632	SRR926029	1729815	19.2289
1633	SRR926030	1739090	19.332
1634	SRR926031	1597660	17.7598
1635	SRR926032	1230581	13.6793
1636	SRR926033	1263267	14.0427
1637	SRR926034	1281699	14.2475
1638	SRR926035	1203925	13.383
1639	SRR926036	1134917	12.6159
1640	SRR926037	939227	10.4406
1641	SRR926038	1124572	12.5009
1642	SRR926039	1188385	13.2103
1643	SRR926040	1384838	15.3941
1644	SRR926041	1232153	13.6968
1645	SRR926042	1277932	14.2057
1646	SRR926043	1418087	15.7637
1647	SRR926044	1166890	12.9713
1648	SRR926045	1066761	11.8583
1649	SRR926046	1101721	12.2469
1650	SRR926047	1191577	13.2457
1651	SRR926048	928158	10.3175
1652	SRR926049	994146	11.0511
1653	SRR926050	1239111	13.7741
1654	SRR926051	1236855	13.7491
1655	SRR926052	1117632	12.4238
1656	SRR926053	1091426	12.1324
1657	SRR926054	1265909	14.072
1658	SRR926055	1278406	14.2109
1659	SRR926056	1208971	13.4391
1660	SRR926057	1184597	13.1681
1661	SRR926058	1296040	14.407
1662	SRR926059	945367	10.5088
1663	SRR926060	957970	10.6489
1664	SRR926061	1278916	14.2166
1665	SRR926062	1161931	12.9162
1666	SRR926063	1328686	14.7699
1667	SRR926064	1394119	15.4972
1668	SRR926065	1149080	12.7733
1669	SRR926066	1115755	12.4029
1670	SRR926067	991574	11.0225
1671	SRR926068	1281750	14.2481
1672	SRR926069	1357382	15.0889
1673	SRR926070	900906	10.0146
1674	SRR926071	1049798	11.6697
1675	SRR926072	1065708	11.8466
1676	SRR926073	1093140	12.1515
1677	SRR926074	1088265	12.0973
1678	SRR926075	1237238	13.7533
1679	SRR926076	1281153	14.2415
1680	SRR926077	1217628	13.5353
1681	SRR926078	868985	9.65976
1682	SRR926079	927059	10.3053
1683	SRR926080	973446	10.821
1684	SRR926081	987798	10.9805
1685	SRR926082	831776	9.24614
1686	SRR926083	921634	10.245
1687	SRR926084	876830	9.74697
1688	SRR926085	1419954	15.7844
1689	SRR926086	868212	9.65117
1690	SRR926087	794868	8.83587
1691	SRR926088	1233072	13.707
1692	SRR926089	1017439	11.31
1693	SRR926090	1019285	11.3305
1694	SRR926091	1030206	11.4519
1695	SRR926092	1013472	11.2659
1696	SRR926093	936683	10.4123
1697	SRR926094	1021613	11.3564
1698	SRR926095	1011115	11.2397
1699	SRR926096	1127408	12.5324
1700	SRR926097	1076118	11.9623
1701	SRR926098	1019211	11.3297
1702	SRR926099	1001399	11.1317
1703	SRR926100	1021639	11.3567
1704	SRR926101	1249294	13.8873
1705	SRR926102	1069326	11.8868
1706	SRR926103	1039936	11.5601
1707	SRR926104	947725	10.535
1708	SRR926105	1055092	11.7286
1709	SRR926106	1019154	11.3291
1710	SRR926107	915920	10.1815
1711	SRR926108	929749	10.3352
1712	SRR926109	892839	9.92492
1713	SRR926110	1093988	12.1609
1714	SRR926111	1057479	11.7551
1715	SRR926112	970543	10.7887
1716	SRR926113	1034773	11.5027
1717	SRR926114	867742	9.64594
1718	SRR926115	1075374	11.954
1719	SRR926116	957048	10.6387
1720	SRR926117	933917	10.3816
1721	SRR926119	1011573	11.2448
1722	SRR926120	958001	10.6493
1723	SRR926121	871737	9.69035
1724	SRR926122	1927780	21.4295
1725	SRR926123	1894961	21.0647
1726	SRR926124	1987451	22.0928
1727	SRR926125	981995	10.916
1728	SRR926126	2444542	27.1739
1729	SRR926127	2179157	24.2238
1730	SRR926128	2398419	26.6612
1731	SRR926129	2107479	23.427
1732	SRR926131	2293599	25.496
1733	SRR926132	1906171	21.1893
1734	SRR926133	2332988	25.9338
1735	SRR926134	2005362	22.2919
1736	SRR926135	2194619	24.3957
1737	SRR926136	961026	10.6829
1738	SRR926137	1814133	20.1662
1739	SRR926138	1924511	21.3931
1740	SRR926139	1764972	19.6197
1741	SRR926140	1827995	20.3203
1742	SRR926141	7829188	87.0304
1743	SRR926142	2131191	23.6906
1744	SRR926143	1596991	17.7524
1745	SRR926144	1899835	21.1188
1746	SRR926145	1691848	18.8068
1747	SRR926146	1970789	21.9076
1748	SRR926148	2167092	24.0897
1749	SRR926149	1429200	15.8872
1750	SRR926150	2162063	24.0338
1751	SRR926151	2007735	22.3183
1752	SRR926152	1911782	21.2516
1753	SRR926153	1797710	19.9836
1754	SRR926154	1852356	20.5911
1755	SRR926155	1992201	22.1456
1756	SRR926156	1861150	20.6888
1757	SRR926157	1755590	19.5154
1758	SRR926158	976671	10.8568
1759	SRR926160	1894532	21.0599
1760	SRR926161	1877768	20.8735
1761	SRR926162	1820295	20.2347
1762	SRR926163	1623895	18.0514
1763	SRR926164	1782156	19.8107
1764	SRR926165	1826052	20.2987
1765	SRR926166	1691228	18.7999
1766	SRR926167	1674917	18.6186
1767	SRR926168	1931618	21.4721
a Percentage of e-PCR product number against the total unique primers.
