# Supplementary material for: Development of Genome-Wide Insertion and Deletion Polymorphism Markers from Next-Generation Sequencing Data in Rice
Source: Rice (N Y). 2015 Aug 14;8:27. doi: 10.1186/s12284-015-0063-4 (PMC4536249; doi:10.1186/s12284-015-0063-4)
Supplement: Additional file 3: Table S3. — InDels with major allele difference ≥3 bp. (XLS 19671 kb) [file 12284_2015_63_MOESM3_ESM.xls]

## Sheet: Sheet1
Table S3. InDels with major allele difference≥3bp
No.	InDel name	Chromosome	Physical position	PCR-based Primer			PICa	Major allele Indelb							Major allele Indelc						Rice gene ID	Rice gene annotation	Indel is located from 40 to 60 bp
								Size	Frequencyd						Size	Frequencye
				Forward	Reverse	PCR product length (bp)			Total	Japonica	Indica	O. rufipogon	O. nivara			Total	Japonica	Indica	O. rufipogon	O. nivara
1	Chr1-3100	1	3100	-	-	-	0.51	0	261/474	109/110	60/115	71/209	1/5		4	206/474	1/110	55/115	131/209	4/5	Os01g01010	TBC domain containing protein, expressed	GATGCCTCCTGTCCAATCCCCCCATCCCATTCGGTAGTTGGATTGAAGACTACCGAATAAGAGAAGCAGGCAGGCAGACAAACCCTTGAACCAAGGAGTC
2	Chr1-3120	1	3120	CCCATTCGGTAGTTGGATTG	CCAAAGCTTCCTCAGCGA	94	0.52	0	231/452	91/95	58/117	68/208	0/5		4	209/452	4/95	59/117	129/208	4/5	Os01g01010	TBC domain containing protein, expressed	CCCATCCCATTCGGTAGTTGGATTGAAGACTACCGAATAAGAGAAGCAGGCAGGCAGACAAACCCTTGAACCAAGGAGTCCTCGCTGAGGAAGCTTTGGA
3	Chr1-22420	1	22420	-	-	-	0.54	0	208/380	86/88	49/78	55/178	1/5		12	153/380	0/88	24/78	114/178	2/5	-	-	AAAGAGGGACGGGGAGGAGAGGGTTGCCATGAAAACTTTCTACTCCCTCCATCAATGTGACAATGAATCTAGCAGCTAGATTCATTTAGGATTTATGTGT
4	Chr1-27880	1	27880	-	-	-	0.81	-26	9/27	2/6	1/6	3/7	1/1		-20	5/27	1/6	0/6	1/7	0/1	Os01g01060	40S ribosomal protein S5, putative, expressed	CAATTAATGTTATCTTACTAGCCAAAAATCAAGACGGGAATATATATATATATATATATATATATATATATATATATATATATATATATATATATATATA
5	Chr1-27940	1	27940	-	-	-	0.84	-14	7/23	3/8	0/5	2/6	1/1		-10	4/23	2/8	0/5	1/6	0/1	Os01g01060	40S ribosomal protein S5, putative, expressed	TATATATATATATATATATATATATATATATATATATATATATATATATATATATATATTGTTTGGTACGAGTAGTACATACGAAAATGTTTGTGTTACA
6	Chr1-36360	1	36360	-	-	-	0.51	0	215/403	88/94	46/83	68/195	1/5		9	183/403	6/94	37/83	126/195	4/5	Os01g01080	decarboxylase, putative, expressed	CTGGGAATGCTCGCGTGCACGCAACTCAGCCAGGCGTACCGTCTCTCTTATGATTGTGAATGCCATTGTGAATGCGATTGATTTAAGACCATGTTCATGT
7	Chr1-36380	1	36380	-	-	-	0.51	0	224/394	86/89	50/73	71/196	2/5		9	163/394	3/89	23/73	123/196	3/5	Os01g01080	decarboxylase, putative, expressed	GCAACTCAGCCAGGCGTACCGTCTCTCTTATGATTGTGAATGCCATTGTGAATGCGATTGATTTAAGACCATGTTCATGTCAAAACAAAAATAAAAAAAA
8	Chr1-62000	1	62000	-	-	-	0.57	0	302/558	121/130	67/155	97/231	2/5		-3	207/558	7/130	87/155	97/231	2/5	-	-	AGTCGCGCGCCCATATATCCAATCCATTATCCATTCCTTTCCTTTCCGGTGACATGTAGTAGTAGTAGTAGTAGTAGTAATTTCATCTGATATTACTCAT
9	Chr1-62020	1	62020	-	-	-	0.58	0	269/510	93/102	54/128	100/233	2/5		-3	191/510	9/102	71/128	95/233	2/5	-	-	AATCCATTATCCATTCCTTTCCTTTCCGGTGACATGTAGTAGTAGTAGTAGTAGTAGTAATTTCATCTGATATTACTCATCCATTCCATCCGCGACAGGG
10	Chr1-79160	1	79160	-	-	-	0.53	0	168/257	70/73	36/48	49/115	1/2		9	39/257	0/73	3/48	30/115	1/2	Os01g01150	RNA recognition motif, putative, expressed	ATATCAGTTTTTGGCTCCATTCAGAACAGCGTGGGTAATAAGTACTCCCTTCCCTCCATTCCCTAATATAAAGTATTTTGACATTTTATTTGCACTGTTT
11	Chr1-82380	1	82380	-	-	-	0.75	0	119/252	45/52	34/69	29/105	1/5		-3	26/252	3/52	17/69	3/105	0/5	-	-	GGTGCGCCATTGGCAGAGCTGTTGCAAAAGAAGAACAAACCCAACAAGAACCCAAAAAAAAGGAGAGAGAGAGAGAGAGAGAGGAAGAAGCAAAGCACGG
12	Chr1-83180	1	83180	-	-	-	0.75	-8	79/202	0/28	29/55	49/100	1/4		0	50/202	20/28	14/55	9/100	1/4	Os01g01160	heat shock protein DnaJ, putative, expressed	ATAACTCAATATTGCGCCTGCATGTGCTTGTGTATTTGTACAGATTTTGGCTTCATATATATATATATATATATATTATTGCTCAAGTTCGCTGGATCAA
13	Chr1-83200	1	83200	-	-	-	0.77	-8	91/239	2/34	26/56	62/129	1/4		0	48/239	15/34	19/56	8/129	1/4	Os01g01160	heat shock protein DnaJ, putative, expressed	CATGTGCTTGTGTATTTGTACAGATTTTGGCTTCATATATATATATATATATATATTATTGCTCAAGTTCGCTGGATCAATTCATCATAACTCTATGTAG
14	Chr1-85320	1	85320	-	-	-	0.51	0	99/144	35/42	38/45	18/38	2/2		4	14/144	1/42	2/45	6/38	0/2	-	-	GCGCCGCTTCTTCTCCCTCCCTCCCGCCCGCGAATCCATTCAGACTGCAAACTCTGAGAGAGAGAGAGAGAGAGAGAGAGGCCATGCCCACACAGCACCT
15	Chr1-89180	1	89180	ACAAGACCAACGCGATCAG	GCCTACAAGGAATTAGTAAGCCTG	84	0.53	0	332/533	129/138	62/127	121/222	2/5		3	141/533	7/138	60/127	68/222	2/5	-	-	CGAACAAGACCAACGCGATCAGCACTGGACCCCAATCACCAGACCCCATCTTCTTCTTCTTCTCAGGCTTACTAATTCCTTGTAGGCTACTAGCTGTTGC
16	Chr1-92340	1	92340	-	-	-	0.5	-8	291/530	13/125	76/139	184/231	4/5		0	239/530	112/125	63/139	47/231	1/5	-	-	TTGTTGCTCCTATTATGTACAAGTATTAGCTATCTGCCTATCTCTATCTCAGAGACTCAGACTGAGTTCCTGCTTCTGTTCTTTGTTTCAGAGCTGGTAC
17	Chr1-135300	1	135300	-	-	-	0.62	0	245/454	89/94	62/115	79/210	1/5		4	120/454	4/94	17/115	91/210	3/5	Os01g01280	expressed protein	TTCATTATCTCTAGTCTGTACAAGTACAACTCGTCCAAATTCATTCATCCATCCATCCATCCACGACACATATACAAATACTAATCTATTATTACTACTA
18	Chr1-144200	1	144200	ATTGTTGTGCGGCATTGTAA	GTCCCTAGAACGCAAGCAAC	92	0.74	0	182/501	74/109	29/121	73/240	0/5		-3	161/501	12/109	65/121	72/240	4/5	Os01g01295	expressed protein	AATTGTTGTGCGGCATTGTAAACCGGCATTTTGGTATTGCCTCATGCCTATTGTGAGGTTTTTTTTTTTTTTGGTTGCTTGCGTTCTAGGGACATGATTG
19	Chr1-144220	1	144220	AACCGGCATTTTGGTATTG	TCCAATCATGTCCCTAGAACG	82	0.75	0	159/476	69/103	29/118	55/214	0/5		-3	154/476	8/103	66/118	66/214	4/5	Os01g01295	expressed protein	AACCGGCATTTTGGTATTGCCTCATGCCTATTGTGAGGTTTTTTTTTTTTTTGGTTGCTTGCGTTCTAGGGACATGATTGGACATTTGAGAATGAGGATC
20	Chr1-148300	1	148300	CTCGACCTCTACAACCAGGG	CAACGAGGAGAGGAGAGGAG	87	0.55	0	257/436	90/98	58/115	83/182	2/5		-3	135/436	8/98	56/115	67/182	2/5	Os01g01307	translocon-associated protein beta domain containing protein, expressed	CTCGCCGTCTCCCTCGACCTCTACAACCAGGGATCCGCGTAACTACTCTCCTCTCCTCCTCCTCCTCCTCCTCCGATCTCTCCTCTCCTCTCCTCGTTGT
21	Chr1-151720	1	151720	-	-	-	0.64	0	231/415	92/97	47/109	79/178	1/5		-6	75/415	5/97	56/109	10/178	0/5	Os01g01312	retrotransposon protein, putative, Ty1-copia subclass, expressed	GCCCTAAGACTCAGAGGTGAGCCCCTTGCCCCGCGGACGAACCCTCCTACTCTTCTTCTTCTTCTTGTGTTGCTGCTAACCCATGGATCGATGGAGTTTT
22	Chr1-156600	1	156600	-	-	-	0.52	6	174/340	5/66	27/66	127/177	4/5		0	157/340	61/66	39/66	41/177	1/5	-	-	GATGTTCAGCTTCCTACAGTATACTCATGGACTAGCCCGGGAGATGTTACTTACACTAACATACTCCCTCCGTTTTTTAATAGACGACACCGTTGACTTT
23	Chr1-168300	1	168300	-	-	-	0.51	0	203/295	87/91	40/52	58/124	2/3		5	23/295	0/91	5/52	9/124	1/3	-	-	ACAGCCTAAAATTTTAGCACTATTAGCATTCACAAAAATCGTGAATATTAGACGTAGGAGTTTTTTTTTTCCTTCGGTCTATAACTTTCGTGAGTTCTTG
24	Chr1-168320	1	168320	-	-	-	0.6	0	175/284	72/88	37/55	53/114	2/5		5	26/284	3/88	4/55	11/114	1/5	-	-	TATTAGCATTCACAAAAATCGTGAATATTAGACGTAGGAGTTTTTTTTTTCCTTCGGTCTATAACTTTCGTGAGTTCTTGCCTTGGGGGAAATTGATGAG
25	Chr1-170240	1	170240	-	-	-	0.62	0	268/492	103/113	59/125	89/211	2/5		-3	124/492	10/113	25/125	70/211	2/5	Os01g01340	light-induced protein 1-like, putative, expressed	CAACACGGCCGACAATCCAACGACACTGCTAGCAGCGGTCTGCATCTTCTTCTTCTTCTTTCTTCTTCTTCTTCTTTTGCTTAATTAGCTTGGTGGTAGA
26	Chr1-170300	1	170300	-	-	-	0.51	0	256/484	113/118	57/125	74/203	0/5		3	224/484	5/118	68/125	125/203	5/5	Os01g01340	light-induced protein 1-like, putative, expressed	TCTTCTTCTTCTTCTTTTGCTTAATTAGCTTGGTGGTAGATATCTTCTTTCTTCACATCCTCCTCTCTTTATACATCTCCAGTCAAGTGTGCCACAAGGC
27	Chr1-173080	1	173080	ATCTTCTTCATTTCCGGCG	CATCTCATCTCACTCCCAACA	94	0.53	0	86/131	29/34	24/35	29/50	1/2		-9	23/131	3/34	2/35	14/50	1/2	Os01g01350	SNF7 domain containing protein, putative, expressed	CCAAAGATCTTCTTCATTTCCGGCGCGTGTGTGCGGCGGCGGCGGCGGCGGCGGCGGCAGCGGCAGCGAGGAGAGAGAGTGTTGGGAGTGAGATGAGATG
28	Chr1-177540	1	177540	-	-	-	0.53	0	192/304	75/77	34/63	64/135	0/4		-4	61/304	0/77	5/63	48/135	2/4	-	-	TCTAATATCATATTTGATCATAGATTATTATATTATGGGACAGCCGAAGTAGTACTCCCTCCCTCCGTTTCAAAATGTTTGACACCGTTGATTTTTTAGC
29	Chr1-185420	1	185420	-	-	-	0.5	0	200/380	97/112	45/62	41/170	2/3		7	180/380	15/112	17/62	129/170	1/3	-	-	TGCAAATGTTAAATACGCAAGAAGAAATTTACATTGCTGCTACTCGTACGCGGTGTTGGGTCGCGCAACGATGATAGGGTGGTGGACTTTGGCTGCACGA
30	Chr1-190260	1	190260	GCTTCCTTCCGATCTGGACT	GAGAGACTCCCCCTCACTCC	83	0.5	0	199/372	74/83	48/98	60/161	2/5		3	170/372	9/83	49/98	99/161	3/5	Os01g01369	3-beta-hydroxysteroid-Delta-isomerase, putative, expressed	GGCTTCCTTCCGATCTGGACTGGAGAGGAGCGGATTGGATCGGATCGAGCAGGTCGTCGGGGAAGGAGTGAGGGGGAGTCTCTCTCTCTCTCTGCCAAGG
31	Chr1-190300	1	190300	GGAAGGAGTGAGGGGGAGT	ATGGCTATGGGATCTGGCT	80	0.66	-4	197/462	7/93	108/137	78/200	2/5		0	160/462	78/93	16/137	54/200	0/5	Os01g01369	3-beta-hydroxysteroid-Delta-isomerase, putative, expressed	CGGATCGAGCAGGTCGTCGGGGAAGGAGTGAGGGGGAGTCTCTCTCTCTCTCTGCCAAGGACCAAGGTAGGTCAATGCCTCAGCCAGATCCCATAGCCAT
32	Chr1-190840	1	190840	-	-	-	0.5	-10	195/390	13/84	126/145	45/126	2/5		0	194/390	71/84	19/145	80/126	3/5	-	-	GGGGGGAGAGAGAGGGGAAAGTGAAAGAGAAGTGAAAATGTGGTAGTCCACCATACCTACTTGTATCGTGGTCTTGTAGATTTTGCACTGTGGAACATAT
33	Chr1-200960	1	200960	-	-	-	0.62	0	111/193	71/71	17/22	12/80	0/2		13	36/193	0/71	0/22	36/80	0/2	-	-	CCAGCCCTGAAAACAGATCAGTTTCCTTATAAGAATAATTAAATACTACTCTTAATTGATGTTTTGGACAAGGTTGAGATCAAATTTTTATAACTTTGAC
34	Chr1-201820	1	201820	-	-	-	0.68	0	185/345	88/94	21/73	62/145	1/4		-3	44/345	3/94	10/73	27/145	2/4	-	-	AGCATTATGATTTATGTCCTTATACTCCTCCTCCCTCCTGTCCTGTATTCAAAAAAAAAAAGAAAAGAAAAAGAAAGGATAGGTCAGTGAGGTTGAGTCG
35	Chr1-202320	1	202320	-	-	-	0.6	0	120/259	63/65	18/51	25/111	0/4		12	109/259	1/65	15/51	81/111	3/4	Os01g01400	expressed protein	CGACCTCCCCGACCGCCTCGCCCTCTGCTACGTCCACCCCGCCGCCTCCTCCTCGCCTCCTCAGGTTTAATTCGTTTTTCTCTTGCCTGCACTTTCACTT
36	Chr1-202380	1	202380	-	-	-	0.75	0	141/422	78/88	15/107	34/189	0/5		-6	140/422	7/88	62/107	58/189	3/5	Os01g01400	expressed protein	TCAGGTTTAATTCGTTTTTCTCTTGCCTGCACTTTCACTTTTCCGAATTTTAGTCTCTCTCTCTCTCTCTCTCTCTATTAACTGCCCCGATTGCCATACT
37	Chr1-202400	1	202400	-	-	-	0.76	-6	146/439	11/87	64/119	58/196	4/5		0	134/439	69/87	16/119	36/196	0/5	Os01g01400	expressed protein	TCTTGCCTGCACTTTCACTTTTCCGAATTTTAGTCTCTCTCTCTCTCTCTCTCTCTATTAACTGCCCCGATTGCCATACTTCTTCACTCCCTAGTGGACT
38	Chr1-208820	1	208820	-	-	-	0.65	0	101/216	23/72	7/23	63/95	1/3		3	69/216	34/72	9/23	20/95	1/3	Os01g01410	TKL_IRAK_C-LEC.1 - TKL_IRAK_C-LEC has homology to C-type lectin receptors, expressed	GTCGAGAGCAGGAGTGATTTGCCAACCATCAGGGCATGATGCTGCAGAGAAATGGGTGGCAGTTAATAATAATAATAATAATAATAATAAGGTAGTAAGT
39	Chr1-208840	1	208840	-	-	-	0.67	-9	168/372	12/85	70/94	77/165	2/5		-3	108/372	57/85	17/94	22/165	1/5	Os01g01410	TKL_IRAK_C-LEC.1 - TKL_IRAK_C-LEC has homology to C-type lectin receptors, expressed	GCCAACCATCAGGGCATGATGCTGCAGAGAAATGGGTGGCAGTTAATAATAATAATAATAATAATAATAAGGTAGTAAGTATGAATAATGAGAACCCTGG
40	Chr1-208860	1	208860	-	-	-	0.65	0	87/211	39/71	11/26	27/92	1/3		-3	84/211	13/71	9/26	56/92	0/3	Os01g01410	TKL_IRAK_C-LEC.1 - TKL_IRAK_C-LEC has homology to C-type lectin receptors, expressed	GCTGCAGAGAAATGGGTGGCAGTTAATAATAATAATAATAATAATAATAAGGTAGTAAGTATGAATAATGAGAACCCTGGCATCTGATACAAGGACGACA
41	Chr1-209440	1	209440	-	-	-	0.72	0	108/287	18/70	33/61	50/131	1/3		-3	87/287	18/70	20/61	43/131	1/3	Os01g01410	TKL_IRAK_C-LEC.1 - TKL_IRAK_C-LEC has homology to C-type lectin receptors, expressed	GAGGCGAGGAGGGAATACATACAGGTGGAGGTGGAGGCGGTGGCGGTGAGGGAGGCGGGCAGGATGAAGAAGAAGAAGAAGAAGAAGAAGCGGAGGATGG
42	Chr1-209460	1	209460	-	-	-	0.66	0	72/173	24/27	4/29	36/101	0/2		-3	67/173	1/27	24/29	34/101	2/2	Os01g01410	TKL_IRAK_C-LEC.1 - TKL_IRAK_C-LEC has homology to C-type lectin receptors, expressed	ACAGGTGGAGGTGGAGGCGGTGGCGGTGAGGGAGGCGGGCAGGATGAAGAAGAAGAAGAAGAAGAAGAAGCGGAGGATGGCCGCCGCCATGGCCGCCGAT
43	Chr1-209480	1	209480	-	-	-	0.71	-3	99/220	9/48	23/35	58/114	1/2		0	46/220	9/48	6/35	28/114	0/2	Os01g01410	TKL_IRAK_C-LEC.1 - TKL_IRAK_C-LEC has homology to C-type lectin receptors, expressed	TGGCGGTGAGGGAGGCGGGCAGGATGAAGAAGAAGAAGAAGAAGAAGAAGCGGAGGATGGCCGCCGCCATGGCCGCCGATCCGTGTCTTCCCTTGCGGCC
44	Chr1-210000	1	210000	-	-	-	0.58	0	219/365	69/69	45/75	88/190	2/5		-4	87/365	0/69	30/75	45/190	2/5	Os01g01420	expressed protein	CGTCCATGCGATTTAATTCTATTCCCTATTACTATATTATAATCGTATATAGAGATTGATAGATAGATAGATAGATAGATTCTTCTTACAACAAGAAGAA
45	Chr1-210020	1	210020	-	-	-	0.55	0	243/385	93/94	46/68	86/189	3/5		-4	85/385	1/94	22/68	49/189	2/5	Os01g01420	expressed protein	ATTCCCTATTACTATATTATAATCGTATATAGAGATTGATAGATAGATAGATAGATAGATTCTTCTTACAACAAGAAGAATAAACCAACCCCAATTTTTT
46	Chr1-227060	1	227060	TTACCGGGGGTATTATGGG	GTCTAGAGGAGAGATGGCCG	100	0.56	0	169/279	93/95	18/30	46/127	1/5		14	69/279	1/95	12/30	46/127	4/5	Os01g01450	stress responsive protein, putative, expressed	TTACCGGGGGTATTATGGGCCGTGGGTACCCGCGCGGGGCCGGGGACGGGACGGGAGACCCAATCATAAATTGGAGGCGCCGGCCATCTCTCCTCTAGAC
47	Chr1-227880	1	227880	-	-	-	0.6	0	180/315	93/95	23/34	52/164	0/4		15	67/315	2/95	5/34	56/164	3/4	Os01g01450	stress responsive protein, putative, expressed	TCCCACCCTGTACGTATTTCCTCTTTTCCTCTGCCTCTCTTACAATCTTTTGCCAACCAACACCAATCCAGAGACGTGCGTGTCACCCCGTCCGTGCAAG
48	Chr1-227900	1	227900	-	-	-	0.6	0	199/351	111/112	21/35	51/173	0/5		15	84/351	1/112	7/35	71/173	4/5	Os01g01450	stress responsive protein, putative, expressed	CTCTTTTCCTCTGCCTCTCTTACAATCTTTTGCCAACCAACACCAATCCAGAGACGTGCGTGTCACCCCGTCCGTGCAAGTCCAAATTAGCTTGCCTACA
49	Chr1-239560	1	239560	-	-	-	0.74	0	10/30	7/15	2/4	1/8	0/0		-6	10/30	2/15	1/4	5/8	0/0	-	-	TTTTCTCTACCTTTACATAGCTACAAATGCTAATTCAGTTCGTCCATAAATCGCACTGAATATATATATATATATATATATATAGACACACATGAACTAG
50	Chr1-239580	1	239580	-	-	-	0.73	0	9/24	7/9	1/1	1/12	0/0		-12	8/24	0/9	0/1	8/12	0/0	-	-	CTACAAATGCTAATTCAGTTCGTCCATAAATCGCACTGAATATATATATATATATATATATATAGACACACATGAACTAGTTGCAAGTTAAGCGTATATT
51	Chr1-242700	1	242700	ACCACCGCTTCACTCTCACT	CTGTTGATCTGAAGCGGGA	77	0.64	0	141/300	68/68	11/69	52/138	0/4		12	84/300	0/68	9/69	63/138	1/4	Os01g01470	no apical meristem protein, putative, expressed	AGATGTTGGACGACTTCTCCACCACCGCTTCACTCTCACTCATGGCGCCGCCTTCCTACTCCACTCTGCCTGCAGGCTTCCCGCTTCAGATCAACAGCGG
52	Chr1-243040	1	243040	TGTGATGACAGAGGGTGGTG	CCAAAATTAAAGGCAATGCAA	88	0.57	0	242/515	86/101	19/134	119/247	2/5		-13	235/515	15/101	115/134	95/247	3/5	Os01g01470	no apical meristem protein, putative, expressed	GAGCTTAATTAGTGTGATGACAGAGGGTGGTGGGTTAATTAGCTAGTATACTCCATTTTATGCATCCATCATATGGCTTTTGCATTGCCTTTAATTTTGG
53	Chr1-251980	1	251980	-	-	-	0.5	-4	191/369	12/103	51/76	106/153	5/5		0	177/369	91/103	25/76	46/153	0/5	Os01g01484	light-mediated development protein DET1, putative, expressed	AAAATAGTGGGGGAAACAAGGAGCCAAAGTTAAAAAAAAATCCAAAGAACTAGTAGTAATGAATGAATGAATGAATGAACATGGTGGAAATAAAATTACG
54	Chr1-256680	1	256680	-	-	-	0.53	0	87/179	39/41	8/39	26/75	1/5		6	86/179	2/41	30/39	45/75	4/5	Os01g01484	light-mediated development protein DET1, putative, expressed	CTCGGAGCCAGCTCGTTCGGGGAGGCCGCGACCGACGAGGGATGGGCGGATGGCGAGGAGGAGGGGCCGAGGACGCGAGGTGCCACCGTGCGACCGGCTC
55	Chr1-261720	1	261720	TCTTTCCTCTTTCACCTCCA	TGCTTGTGGACTGGAAATACC	81	0.5	0	65/115	19/19	16/16	24/72	0/0		-8	49/115	0/19	0/16	48/72	0/0	Os01g01510	sas10/Utp3 family protein, expressed	TCTTTCCTCTTTCACCTCCAGCATCTCACGCTTTATCCATCTGTGTTGGGTGGGTGGGTGGGTATTTCCAGTCCACAAGCACCGCGACATGATCCCCCTC
56	Chr1-269220	1	269220	-	-	-	0.62	3	169/361	11/95	53/73	83/159	5/5		0	143/361	82/95	19/73	32/159	0/5	-	-	ATAAAGGTAGTAATTAAGGACGCGCGCTTTTACATATGGCCTTTTATTTATTTATCCTCTTTTTTTTCCTGTGGAATAAGCTAAGTATATATGACCTTAA
57	Chr1-269240	1	269240	-	-	-	0.62	3	132/287	10/75	44/58	63/126	4/4		0	114/287	64/75	14/58	24/126	0/4	-	-	CGCGCGCTTTTACATATGGCCTTTTATTTATTTATCCTCTTTTTTTTCCTGTGGAATAAGCTAAGTATATATGACCTTAATTATTTTTAATATATTTAGA
58	Chr1-272180	1	272180	-	-	-	0.5	0	141/281	59/69	18/52	40/126	2/5		4	140/281	10/69	34/52	86/126	3/5	Os01g01520	transferase family protein, putative, expressed	AGAGATCTAGTAGCTACAGTGATCTTTGGAAGGGAGGAAAAGTGAGAGTATCCTCAAAATGAGGTTAATTTTAAACTGATGAAGACTACTTACCTATATA
59	Chr1-272200	1	272200	-	-	-	0.5	0	133/261	56/66	16/53	41/115	2/5		4	128/261	10/66	37/53	74/115	3/5	Os01g01520	transferase family protein, putative, expressed	GATCTTTGGAAGGGAGGAAAAGTGAGAGTATCCTCAAAATGAGGTTAATTTTAAACTGATGAAGACTACTTACCTATATAGCTACTACTCCTTTTGTTAC
60	Chr1-273580	1	273580	TTAAACAATATCTACCAGCCAGC	GCTTGTGACCACCACCAA	92	0.74	0	185/545	35/89	45/150	98/266	1/5		-9	175/545	8/89	79/150	81/266	2/5	Os01g01520	transferase family protein, putative, expressed	ACTAATTAAACAATATCTACCAGCCAGCTGCTAATTAATAAATTTAATCTCCAGCTGCTGCTGCTGCTGCTGCTTAATTTTGGTGGTGGTCACAAGCAAA
61	Chr1-273600	1	273600	-	-	-	0.72	0	176/501	36/82	41/140	92/239	1/5		-9	173/501	15/82	79/140	71/239	2/5	Os01g01520	transferase family protein, putative, expressed	CAGCCAGCTGCTAATTAATAAATTTAATCTCCAGCTGCTGCTGCTGCTGCTGCTTAATTTTGGTGGTGGTCACAAGCAAACTAAAGGAAATGACAATACT
62	Chr1-282880	1	282880	-	-	-	0.71	-9	92/250	5/45	6/61	77/129	1/3		-6	74/250	3/45	40/61	29/129	2/3	Os01g01550	transposon protein, putative, CACTA, En/Spm sub-class, expressed	AACACAGGTCGATCAGGGGGCAAGAAGTAGTGCTTCTTCCTTTATTATTATTATTATTATTATTATTATTAGAGCAGGTACAATAGCAGGCTATTAGCCA
63	Chr1-282900	1	282900	-	-	-	0.65	-6	126/255	21/63	18/56	76/119	3/3		-3	67/255	6/63	33/56	27/119	0/3	Os01g01550	transposon protein, putative, CACTA, En/Spm sub-class, expressed	CAAGAAGTAGTGCTTCTTCCTTTATTATTATTATTATTATTATTATTATTAGAGCAGGTACAATAGCAGGCTATTAGCCAGCTATAAACATATTTTAATG
64	Chr1-292300	1	292300	-	-	-	0.5	0	338/510	132/134	92/142	93/199	3/5		7	108/510	0/134	4/142	90/199	2/5	-	-	TCTAAGCATGACGTACTTATCAAGATGGGTGTGTGCAATGCAAGGCAATGATGCACAAAATCCATCCTCGATTCTTAAGTTAAAAGTGTTCCAAGTCCCA
65	Chr1-299320	1	299320	-	-	-	0.56	-3	152/300	11/87	58/75	77/112	3/4		0	129/300	70/87	13/75	32/112	1/4	-	-	GGATATGTCACATCCGGTACTAGGTTGCTATATTCTGGGACGGATGGAGTAATAATAATTAATCAAAAGATACATATACTATTTGATAGAGGTAGCGCGA
66	Chr1-302920	1	302920	-	-	-	0.78	-16	145/376	0/89	4/28	126/226	2/4		-2	79/376	27/89	11/28	37/226	0/4	-	-	AGCATCTGCTTATGGATCTAAAGACAGAAATCCCAACTATGACGATAGTACAGAGAGAGAGAGAGAGAGAGAGAGAGTTGCAGATGTCTCTTGATACTGA
67	Chr1-312540	1	312540	-	-	-	0.56	0	186/313	95/97	17/28	63/161	0/5		26	65/313	0/97	3/28	52/161	2/5	Os01g01620	kinase, pfkB family, putative, expressed	CTAAATTCAATGTAGCTGCAGCATGTAACCAACCAAAATACAGTAAGGACCATGTCAAATCTGACTCCTGAAAGGTACATGGTTTGAACTTTTTGTTGTC
68	Chr1-319700	1	319700	-	-	-	0.55	0	220/371	78/85	15/69	111/186	0/5		5	111/371	2/85	27/69	67/186	5/5	-	-	GGCTTCGCTAGTAGTGTTGTCCAAAGACACAAGTAGTAGGAGGAGATTAGAGAGAGAGGGAAGGGAACACCGACCCGCATCGCATCTGATCGGCATCGGC
69	Chr1-319740	1	319740	AGAGGGAAGGGAACACCG	CCTTCCCTTGCTGCTGCT	85	0.51	-11	297/531	15/97	147/169	108/219	5/5		0	225/531	82/97	22/169	104/219	0/5	Os01g01640	Rer1 protein, putative, expressed	AGGAGATTAGAGAGAGAGGGAAGGGAACACCGACCCGCATCGCATCTGATCGGCATCGGCATCGTCCTCGTCCTCGGCATCAGCAGCAGCAAGGGAAGGG
70	Chr1-319800	1	319800	GTCCTCGTCCTCGGCATC	GAAAATCCTGGACGGAAGC	95	0.56	0	164/326	56/60	11/81	85/149	0/4		-4	139/326	4/60	65/81	52/149	4/4	Os01g01640	Rer1 protein, putative, expressed	ATCGTCCTCGTCCTCGGCATCAGCAGCAGCAAGGGAAGGGAAGGATTCGCCGCCCGCGAGGTCGTCGCCTCCCCTTCCGGCTTCCGTCCAGGATTTTCCA
71	Chr1-325480	1	325480	TATGAACACGCAACCCACTC	TGAAGTGAAATTACGAAAGAATGC	84	0.5	0	174/330	91/94	23/36	47/169	0/5		20	156/330	3/94	13/36	122/169	5/5	-	-	TATGAACACGCAACCCACTCATGAGCGCACACCTAACAGACAGAGACCAACTAACCTCATGCATTCTTTCGTAATTTCACTTCAAGTTGATGTACATTAG
72	Chr1-327280	1	327280	-	-	-	0.51	0	229/372	123/130	22/66	68/154	0/3		11	125/372	7/130	44/66	69/154	3/3	Os01g01660	isoflavone reductase, putative, expressed	TTGCAGGAACATGTACATTACTAAGGAAGAGACTTAATTATTTTATTGGCACATAAAAGATGATGGATGTATCGATGTATTTCAGAGGAGCCTGTTGAGG
73	Chr1-332020	1	332020	-	-	-	0.64	0	184/378	105/111	13/86	48/150	1/5		6	104/378	6/111	68/86	27/150	1/5	Os01g01670	expressed protein	CTGCTTCACATGAGTGGCTGCTTGGTGATGGTCCTCTGAACGCTTCCTCTTCTTCTTGTCGGAGGCGGAGGCAGTATCCCCACGGTGGTAGTAGTTGAGT
74	Chr1-332040	1	332040	CTTGGTGATGGTCCTCTGA	CTTCCGCCTCGACCTACTC	95	0.71	0	137/311	71/74	11/52	44/155	0/4		6	70/311	2/74	38/52	26/155	2/4	Os01g01670	expressed protein	CTTGGTGATGGTCCTCTGAACGCTTCCTCTTCTTCTTGTCGGAGGCGGAGGCAGTATCCCCACGGTGGTAGTAGTTGAGTAGGTCGAGGCGGAAGCGGTG
75	Chr1-332280	1	332280	-	-	-	0.69	0	83/163	43/44	8/24	23/80	0/1		-4	31/163	1/44	0/24	28/80	0/1	Os01g01670	expressed protein	CGCCGGTGATCGCCCTCATCGCCTCGCCACCGGCCAACCACCGTCTCTCTCTCTCTCTCTCTTGTTTGGGTTTGGGTTGGAGGCGAGGGGGATTGCTCTG
76	Chr1-332480	1	332480	-	-	-	0.55	0	200/418	90/104	12/128	82/153	2/5		-9	196/418	14/104	115/128	50/153	3/5	-	-	TGTGAAGGAAGCAGGCCGGGAGATTGGGTGGGAAATACAGGTTGCAGGATTCATCGGATTCAGGGGATGAATCTGATTAAAGTTTCAGTTCTTCGCAGTT
77	Chr1-335360	1	335360	-	-	-	0.5	0	188/338	106/112	17/28	52/172	0/4		23	146/338	6/112	11/28	116/172	4/4	-	-	AGGGCTACATTTCATCCATCACCGTCCTCTGCGCGCATTGATATTGTGTCGTTGGAGCTTAAGCAGTCGGCATGGGACGATGACGCCAGGGAGGGCTGGA
78	Chr1-346860	1	346860	-	-	-	0.6	0	149/270	78/87	16/54	45/110	0/3		3	75/270	9/87	37/54	24/110	3/3	Os01g01689	phosphatidylinositol 3- and 4-kinase family protein, expressed	TGTAGATTTTAGAGATTGACTAGATAACCACAATATATAGAAATACTATCTTGTAGTAATATGGAAGTACATAAGGAGTAGTTGGTAAGAAAATATAAAA
79	Chr1-357320	1	357320	-	-	-	0.78	0	160/416	86/104	21/71	39/204	0/5		6	76/416	8/104	33/71	29/204	2/5	Os01g01689	phosphatidylinositol 3- and 4-kinase family protein, expressed	CCCATCATCCTCCTGGAAGAAGGTATTTTATTCTACTCTCTCTCTCTCTCTCTCACGCACACACACACACACATCCTGGAGTAACATTTGCTAGTACGTT
80	Chr1-383680	1	383680	-	-	-	0.61	-12	311/668	12/145	203/234	73/238	4/5		0	277/668	122/145	30/234	98/238	1/5	Os01g01720	pex14, putative, expressed	CAGCGACGCTGGAACGGGCTTTCAGCTGGTGGAGCTGGAGCTGGAACTGGAGCTGGAGCTGGAGCTTCATCGATGGCGTTGGTGGATCCATGGTGATACT
81	Chr1-386560	1	386560	CATCGGGGTAGCTCAGGA	ACATGCTCATCGCTGCTTC	88	0.52	0	174/330	86/90	20/66	53/141	0/3		9	147/330	4/90	46/66	85/141	3/3	Os01g01720	pex14, putative, expressed	ATTGGGCGGCCATCGGGGTAGCTCAGGAGCGCACGAATCAAGAAAGAGATTTCAGGCGGCGGCGAGTCGTCGGAGGAAAGAAGCAGCGATGAGCATGTGC
82	Chr1-386580	1	386580	AGGAGCGCACGAATCAAG	AATATCGCACATGCTCATCG	82	0.54	0	162/305	86/90	20/68	43/112	0/5		9	129/305	4/90	48/68	62/112	5/5	Os01g01720	pex14, putative, expressed	GCTCAGGAGCGCACGAATCAAGAAAGAGATTTCAGGCGGCGGCGAGTCGTCGGAGGAAAGAAGCAGCGATGAGCATGTGCGATATTCACATGTACTTTAT
83	Chr1-402300	1	402300	-	-	-	0.54	0	167/345	75/85	14/72	69/157	1/5		-3	163/345	9/85	58/72	78/157	4/5	-	-	GTGAGCATGTGAGTACTATCTTCACGTGCATACCTGCTGGTTTCAATTTCTTTTTTTTAAAAAAAACTTATTTTACAATTAAGCCTTTCTAAAACTTAAT
84	Chr1-403220	1	403220	-	-	-	0.5	-9	226/438	17/100	93/113	92/182	5/5		0	212/438	83/100	20/113	90/182	0/5	-	-	GAATTACAGCATTCATCTAGAACGTACGTACCTCGGTATACGTAGCAGCTAGTAGTAGGCATACATCGATTGCAAATTCAATTCGCTCGTGACTACTTCA
85	Chr1-405140	1	405140	-	-	-	0.5	0	242/458	100/104	19/90	102/224	0/5		7	216/458	4/104	71/90	122/224	5/5	-	-	TTTACTTGTTTTTACAGATGGAGTAACTCGTAGAAGCAGCCAGCAGTTGTCGTGGTCGTGAGTGTCGTGCTGCCTGCAGTGCTGCACTGCATCTGGATCT
86	Chr1-407320	1	407320	-	-	-	0.5	8	166/328	5/96	43/56	96/146	5/5		0	162/328	91/96	13/56	50/146	0/5	-	-	AGAAAGGGGTGAAATGGAAATGAACTTTGCAGTTAGGTAGCCATAGCTTTAATATTGCCAGTATTTGGCAGTGGAGAGTTGAGACACAGCAGGCACTTCT
87	Chr1-412580	1	412580	-	-	-	0.52	0	126/233	57/60	10/31	46/115	0/4		8	102/233	3/60	21/31	66/115	4/4	Os01g01780	exostosin family protein, putative, expressed	ATTGGCGTGTGGGGCCGGAGGGCAAAGGCGTAAATTCGACTCCCCACCGCTGTGTCCTCGATCTTCTCTGTCTGTACTGGTCCGGGCTCCGGCGCGGCGG
88	Chr1-412800	1	412800	-	-	-	0.5	0	119/232	57/65	16/65	35/75	0/5		-3	113/232	8/65	49/65	40/75	5/5	Os01g01780	exostosin family protein, putative, expressed	GGCCACCCCTCCCACCGAGGACCCCACCCACCCGTATCTCCTCGCCTCCCTCCTCCACAACAACACAAGCAACCAGCCCGACTCCGCGGCCGCCTCCCAA
89	Chr1-415860	1	415860	-	-	-	0.51	0	290/464	105/110	68/113	95/207	3/5		5	147/464	5/110	40/113	95/207	1/5	-	-	TTTTGTCGCGTGTGCCTGAGATGTTGAGAACTGGAAACACTGTACCGATGAATCGGTGATACTGATAAAAAGAGAAGACGAAAGAGATGAATACCGTGAC
90	Chr1-427360	1	427360	-	-	-	0.61	-3	211/468	10/101	88/105	97/225	4/5		0	200/468	78/101	17/105	95/225	0/5	Os01g01800	expressed protein	CTTGATGATAGAAAAAGAAAGGTAATTATTTTGCGATGTGGCTGATTTTTTTTTTATGTGTGATACAATGTTGCATTCCCCAAAACTTCTGGTAATTATG
91	Chr1-430720	1	430720	-	-	-	0.5	0	245/446	110/115	18/81	103/213	0/5		10	201/446	5/115	63/81	110/213	5/5	Os01g01800	expressed protein	CATCATGGGGATCTCTTATATAGTAGCACTTTATCTAAAGATAGGGCACTATGAATTGTTTGTAAAGAGCTGTGTTGTCAAAGTTCATTTCTTGTGTTTT
92	Chr1-437740	1	437740	-	-	-	0.5	-9	97/185	3/33	36/44	41/82	3/4		0	88/185	30/33	8/44	41/82	1/4	Os01g01830	OsPOP1 - Putative Prolyl Oligopeptidase homologue, expressed	CGTCGCCAGCGACGTCTGCCTCGCCGGTCTCAGTGCCACCGCCGGAACACCCACGCCCGCGCCTCGAATCCCCGCCTGGTCGTCTCTCCCCTCTCCCTCG
93	Chr1-438040	1	438040	-	-	-	0.56	-4	182/346	7/65	79/92	78/157	5/5		0	140/346	56/65	11/92	61/157	0/5	Os01g01830	OsPOP1 - Putative Prolyl Oligopeptidase homologue, expressed	CGTCGCCGCCGCCGCCGCTATCATCACCGGCACCGACCTCACCGAGAGGTGGGGTTCTCTCTCTCTCTCTCTTCTCGCCTGTGTCAGTATGTCTCTTTTC
94	Chr1-438060	1	438060	-	-	-	0.58	-4	176/363	10/76	73/93	75/162	5/5		0	155/363	64/76	16/93	63/162	0/5	Os01g01830	OsPOP1 - Putative Prolyl Oligopeptidase homologue, expressed	TCATCACCGGCACCGACCTCACCGAGAGGTGGGGTTCTCTCTCTCTCTCTCTTCTCGCCTGTGTCAGTATGTCTCTTTTCGTCTCTGTTTTCTATGTAAA
95	Chr1-438240	1	438240	-	-	-	0.5	-17	274/510	16/103	118/137	120/234	5/5		0	236/510	87/103	19/137	114/234	0/5	Os01g01830	OsPOP1 - Putative Prolyl Oligopeptidase homologue, expressed	CGTTTAGCAAATACTTAGGCCGTCATACAATAAGTGTTTATGCTGAACGATGCATTTCAGAAAGATACGGTCAATTTGTTTCCTGTCAATTCTGCACTCA
96	Chr1-438300	1	438300	-	-	-	0.75	-4	136/405	4/79	32/71	77/215	4/5		0	124/405	60/79	9/71	45/215	0/5	Os01g01830	OsPOP1 - Putative Prolyl Oligopeptidase homologue, expressed	AAAGATACGGTCAATTTGTTTCCTGTCAATTCTGCACTCATATGATTTTTTTTTTTTACATCACTAGAATATGAAATCTTATTGATCTTGGACTTGATAT
97	Chr1-453240	1	453240	-	-	-	0.59	0	196/389	85/96	14/85	83/169	1/5		-4	152/389	11/96	67/85	63/169	3/5	-	-	TACTTTATTGTCTAAATTTTTTATGATAAATTTTAAATTTTAGAGAGAGATAGTAACTAGTAGTATTTTGGGACGGGACGTGTGTATATGTTAAACTGAA
98	Chr1-453360	1	453360	-	-	-	0.5	-4	258/475	5/97	90/106	142/236	5/5		0	217/475	92/97	16/106	94/236	0/5	-	-	ACGTACCTGTGGATGTACCAAGTGTATTGTACGTATATGTTTGTTGGTTTGTGCAGCTGTGCTAGCTAGCTGCTACTACAGCCTCTTGTGCCTTGTGTAC
99	Chr1-453380	1	453380	-	-	-	0.5	-4	249/456	6/89	91/106	130/223	5/5		0	207/456	83/89	15/106	93/223	0/5	-	-	AGTGTATTGTACGTATATGTTTGTTGGTTTGTGCAGCTGTGCTAGCTAGCTGCTACTACAGCCTCTTGTGCCTTGTGTACATTTGTCTCCTATCTACAGT
100	Chr1-455260	1	455260	-	-	-	0.62	-4	142/311	9/75	56/62	60/143	3/5		0	123/311	66/75	5/62	40/143	0/5	-	-	AAAATTATTATATTTTAAGATAGAGGAAACATTGATTGTATGCATGCTATATATATATATAGAATTATACGGAATAAATACAAACGGAAGGGCCTAGCTA
101	Chr1-455720	1	455720	-	-	-	0.5	-15	162/255	6/37	86/94	53/97	4/5		0	79/255	30/37	8/94	33/97	0/5	Os01g01840	helix-loop-helix DNA-binding domain containing protein, expressed	GTTAACTAATTATGGATCAGGAGAAGGCGGACGGCGGCGGCAGGAGGAGGAGGAGCAGGGCGACGAGTAGCAGCGGCAGCGGCGCGAGCAGCACGGCGGC
102	Chr1-456500	1	456500	-	-	-	0.75	-12	10/22	3/7	6/8	1/3	0/0		-6	3/22	1/7	0/8	1/3	0/0	Os01g01840	helix-loop-helix DNA-binding domain containing protein, expressed	CACAGAGCTAGGGTACAATATTTTTGGTAGGATAAGATCTCTCTCTCTCTCTCTCTATATATATATATATATATATATATATATATATATATATATATAT
103	Chr1-458420	1	458420	-	-	-	0.8	0	94/298	45/63	5/50	37/156	0/4		-3	52/298	0/63	5/50	38/156	1/4	Os01g01840	helix-loop-helix DNA-binding domain containing protein, expressed	CAGTTTCCTTCAATAAATAAATAAATTAGTGTCAGGTAGGGTCCATTGAGTTGATCATCTTCTTTTTTTTTTTTTAGAACTGAGTTGATCATCTTATTTA
104	Chr1-458600	1	458600	-	-	-	0.5	0	229/457	94/102	25/116	95/205	0/5		-5	228/457	8/102	91/116	110/205	5/5	Os01g01840	helix-loop-helix DNA-binding domain containing protein, expressed	AATTACATGATACTATTGTGTACTATTGCTGCACACATATGGTGGATAATATTGCATATTATATTTTAACTAGCAAATAATTAATTAGCATAGGCTGACC
105	Chr1-478280	1	478280	-	-	-	0.53	0	202/408	111/120	22/140	57/120	0/4		-3	192/408	9/120	118/140	54/120	3/4	-	-	ACCAGGATGGATCTACTGTAAGCACCAGTTGACCGCATTTCATTTCCCTCCTCCCTCAATTGTGTTGTTGTTACACACACTTGCCACCCGCTATAAAATG
106	Chr1-481760	1	481760	-	-	-	0.5	-10	332/559	9/108	123/157	173/251	5/5		0	211/559	99/108	32/157	65/251	0/5	-	-	CAACTCACTCCAATCATCCAGTGGGTCGATCGGGCAGAGGAAGTAGAAAGCAGAGCAGAGGAGAGGAGAGGAGAGGAGGAATTTGGTCGAGCTGAGCCTC
107	Chr1-503200	1	503200	-	-	-	0.81	0	95/264	48/59	18/46	17/130	0/3		5	39/264	2/59	16/46	19/130	1/3	Os01g01920	HD domain containing protein 2, putative, expressed	TGTGTGCTGTTCTAAGTTGACAAAGTGTAACCCTACATCTTGACAAGCCTCTCTCTCTCTTTTTTTTTTTTGCAGGAAATGATTGTTGCCAGCTCTAAGT
108	Chr1-504700	1	504700	-	-	-	0.5	0	214/423	94/108	20/74	87/208	0/5		3	209/423	14/108	54/74	121/208	5/5	Os01g01920	HD domain containing protein 2, putative, expressed	AAGATCCAGCGGACTTCTGGAAGGTTTGGTATCATTGCAATTTTTATTATGTATGTAGTTTTATTAGTTGCCTTCTTACTTCAAACATCTCTGGAAATTT
109	Chr1-506180	1	506180	GTCTGGGACTGATGGCGTT	AACAAACGTTGTTTGCCAAT	91	0.64	-4	76/155	6/41	16/39	43/57	3/5		0	48/155	28/41	9/39	5/57	1/5	Os01g01920	HD domain containing protein 2, putative, expressed	TGTCTGGGACTGATGGCGTTGCTCCTGCTTTGCTAGTGAATGGATATATAATTATATTATATATATATATATATTGGCAAACAACGTTTGTTATGCTTAC
110	Chr1-506200	1	506200	-	-	-	0.66	-4	68/147	4/40	12/33	41/56	3/5		0	44/147	27/40	6/33	5/56	1/5	Os01g01920	HD domain containing protein 2, putative, expressed	GCTCCTGCTTTGCTAGTGAATGGATATATAATTATATTATATATATATATATATTGGCAAACAACGTTTGTTATGCTTACTATTCTCTCATTTTGTAATG
111	Chr1-506420	1	506420	-	-	-	0.5	0	110/206	62/63	16/29	19/88	1/4		10	96/206	1/63	13/29	69/88	3/4	-	-	AATGTCGGAGTTGTTAGCGTAATATAGGGGTCAAAATGCGGTGAATTTTAGGCTGTGTTTAGATTGGAATGTTGGAATTGTTAAGTGTAAAGTTTTGGTA
112	Chr1-514100	1	514100	-	-	-	0.64	0	275/492	104/112	62/106	90/243	2/5		4	75/492	1/112	2/106	71/243	1/5	Os01g01960	transcriptional repressor, putative, expressed	TGATGATGAGTTAATAGAATAATATCCATCCTCCTACGACCGAGAGAGAGAGAGAGCAGTAAGTAAACAATTAATATTGGTAAACCTGGACCTTACTGAA
113	Chr1-523140	1	523140	-	-	-	0.64	0	54/111	10/10	14/33	28/62	1/1		-9	30/111	0/10	11/33	15/62	0/1	-	-	TTCACCCAACCAAACCACCGCCGCCTCCTACAGAACAACCTCCCGGTCGCCGCCGCCGCCGCCGCCGCCGATCCTCTCAAACCTCGGAAGACGTACACCG
114	Chr1-527980	1	527980	-	-	-	0.62	0	188/377	92/94	36/66	47/185	0/4		6	120/377	1/94	5/66	101/185	3/4	-	-	TCCCGCAAGCTTGGAATATTCCAAGGCGAGGCGACCGAATGGAGGAGGGGAAAGGAAAGGAAAGGGAAGACGAAGCACCTATCCCATCGGCACCGCACGC
115	Chr1-528000	1	528000	-	-	-	0.59	0	227/429	107/112	42/81	63/199	0/5		6	144/429	1/112	4/81	119/199	5/5	-	-	CCAAGGCGAGGCGACCGAATGGAGGAGGGGAAAGGAAAGGAAAGGGAAGACGAAGCACCTATCCCATCGGCACCGCACGCGCGTACCTACTGACAGGTGG
116	Chr1-537340	1	537340	-	-	-	0.52	0	262/531	140/151	32/106	76/238	0/5		9	260/531	11/151	74/106	159/238	5/5	-	-	CATCTTGCATATATGTATATATGCACTAGTTTCTCTTCTTCCTCTCCATATGCATCCCTCTAGCTAGCTTCTCTCTAGATTTCTCTCTGTCCTCTCTGGA
117	Chr1-537360	1	537360	-	-	-	0.5	9	265/515	14/144	63/81	175/259	5/5		0	250/515	130/144	18/81	84/259	0/5	-	-	ATGCACTAGTTTCTCTTCTTCCTCTCCATATGCATCCCTCTAGCTAGCTTCTCTCTAGATTTCTCTCTGTCCTCTCTGGAGCACTCTTCTCTTCACCTTG
118	Chr1-549020	1	549020	-	-	-	0.73	0	53/120	26/29	8/25	11/46	1/5		4	25/120	0/29	8/25	10/46	1/5	-	-	TTTTTGAAATAGAAAATTATTTTTGTAAAACTTTTAATAAAAAAATTAAAAAAAAAATTCTAATAGGAGAATAGAAGGCCCCACATATGGTAGTAGAATC
119	Chr1-549660	1	549660	-	-	-	0.88	-16	59/303	6/89	38/69	12/125	1/3		0	54/303	28/89	5/69	15/125	1/3	Os01g02020	acetyl-CoA acetyltransferase, cytosolic, putative, expressed	TCCTCGGGGATGAAGGGTAATTTCGCTATTTTAACCTCTCTCTCTCTCTCTCTCTCTCTCTCTCTCTCTTTTTCAGTTGTTACTTGTTTCTGCTACTCGA
120	Chr1-549680	1	549680	-	-	-	0.82	-6	153/401	38/123	46/82	59/169	2/5		8	31/401	14/123	3/82	11/169	0/5	Os01g02020	acetyl-CoA acetyltransferase, cytosolic, putative, expressed	TTTCGCTATTTTAACCTCTCTCTCTCTCTCTCTCTCTCTCTCTCTCTCTTTTTCAGTTGTTACTTGTTTCTGCTACTCGAGGATCGGCTTTTGCTTTGCT
121	Chr1-557340	1	557340	-	-	-	0.5	0	227/421	75/79	26/120	105/184	0/5		-3	194/421	4/79	94/120	79/184	5/5	Os01g02040	retrotransposon protein, putative, unclassified, expressed	CTAGTACTAGTAGCCACTACTACTAGAGTGTAGCTGCAGCTGCTACTAGTATCTTCTTCTTCTTGGAAATGGAGGGGACGATCTTTCCATGCACCGGAAT
122	Chr1-579460	1	579460	GGGCTTTTAGGTGGCGAATA	TGCATAGGAATGTCTCGCCT	93	0.68	0	213/422	79/85	28/103	81/197	1/5		3	83/422	5/85	26/103	44/197	2/5	Os01g02060	TOO MANY MOUTHS precursor, putative, expressed	TGTGGTGGGCTTTTAGGTGGCGAATATTATACTATGTGGCTTTCGATGAGCTGCAAGAAGAAGAGGAGGAGGAGGAGGAAGGCGAGACATTCCTATGCAA
123	Chr1-579480	1	579480	-	-	-	0.66	0	195/382	78/88	20/63	73/196	1/5		3	90/382	7/88	25/63	51/196	1/5	Os01g02060	TOO MANY MOUTHS precursor, putative, expressed	CGAATATTATACTATGTGGCTTTCGATGAGCTGCAAGAAGAAGAGGAGGAGGAGGAGGAAGGCGAGACATTCCTATGCAAAGCGCTGCAACCCTGCACTG
124	Chr1-581820	1	581820	-	-	-	0.53	0	414/641	144/161	109/176	134/256	0/5		-13	136/641	17/161	63/176	51/256	3/5	-	-	ACCAAAAGCCATTTCGGACACTTGAGTCAAACCTCATATTTGCCTCAAGTATAGTACTACATGGATATCCCAGCAACACATGCCCATCAGTCAAGTAAGG
125	Chr1-582960	1	582960	-	-	-	0.5	0	388/604	125/139	33/161	200/268	3/5		-8	180/604	14/139	116/161	47/268	1/5	-	-	AAGCAGCAGAATTTGCCGAAGACTCAAGAATCATTAAGGAGGAGTACTCCAGGTAAAGAGGACAGTAAGACGTGGTGGTGTTTAGCAGGAGTAATAACAG
126	Chr1-583240	1	583240	-	-	-	0.63	0	323/637	157/173	30/153	115/265	0/5		4	203/637	13/173	100/153	83/265	2/5	-	-	CCCATGTCATGTCATGTGTGGGGATCCCAGATTTACAATGATTTTCTTTGGGTTGGGGACCGGACCTCTCTTTCCGAGTTGCATTGGCCCATACATGCAT
127	Chr1-588480	1	588480	-	-	-	0.6	0	167/312	91/96	15/40	51/150	0/5		-3	87/312	5/96	23/40	54/150	2/5	-	-	CAAATAGTAATTATTATTTATATCACTATCATAACGAACAACAACAACAATAATAATAATGATAAGAAATGATTGAGAAAAAAAATATTGGCTACATGGG
128	Chr1-593960	1	593960	-	-	-	0.65	0	239/458	99/112	60/109	68/209	0/5		3	100/458	2/112	5/109	82/209	3/5	-	-	GTGGGGTTGCACTCCGTCCGTCGGTGGCTTATCCGTTTTTCAAGTGTATCCTTTTTTTTTCTTCTTTTCCTTGGTGTGTGGTTCAGTTTGCCTATGGCTT
129	Chr1-594020	1	594020	TTTCCTTGGTGTGTGGTTCA	GCCTAATGTGTTGATGCACG	93	0.56	0	215/397	118/120	17/42	67/208	0/5		18	152/397	1/120	9/42	131/208	5/5	-	-	CTTCTTTTCCTTGGTGTGTGGTTCAGTTTGCCTATGGCTTGACTTTGCATACCGGCCAATACCATGGCAACAGGCACACGTGCATCAACACATTAGGCAC
130	Chr1-594040	1	594040	TCAGTTTGCCTATGGCTTGA	CGTGCCTAATGTGTTGATGC	79	0.51	0	195/362	99/101	22/35	60/198	0/4		18	161/362	2/101	13/35	132/198	4/4	-	-	GTTCAGTTTGCCTATGGCTTGACTTTGCATACCGGCCAATACCATGGCAACAGGCACACGTGCATCAACACATTAGGCACGAGAAAGCACGCAGTGCACA
131	Chr1-598980	1	598980	-	-	-	0.5	0	284/494	110/122	28/118	126/225	2/5		-5	202/494	12/122	89/118	92/225	3/5	Os01g02100	transposon protein, putative, unclassified, expressed	TGTTACTCTTAACGCCCATCCAATCCAATTGAAACGATTTTACTTTATTATACTCTGCAATACAATACAATACAAGCACTTTACTGTAACAATGAAGGGC
132	Chr1-599000	1	599000	-	-	-	0.51	-5	258/517	16/110	93/123	132/246	3/5		0	253/517	94/110	29/123	109/246	2/5	Os01g02100	transposon protein, putative, unclassified, expressed	CAATCCAATTGAAACGATTTTACTTTATTATACTCTGCAATACAATACAATACAAGCACTTTACTGTAACAATGAAGGGCGTTTTGCAAATTCTGTCTCC
133	Chr1-607800	1	607800	-	-	-	0.57	0	189/347	58/60	37/79	81/185	2/5		-3	119/347	2/60	31/79	78/185	2/5	-	-	CGATCTGCAACTTCGACGTGCTTCCACGACAGTTACTACATTTTTGCGACCCATGCATTGATCTACTACTATAGCTTAGCTAGCCAGTGCTAATGAAGCT
134	Chr1-610180	1	610180	-	-	-	0.54	0	162/254	64/70	14/48	68/112	1/4		-3	53/254	4/70	19/48	25/112	2/4	-	-	TGACGATAATTAAAGTAAGATTTGTCTTTTTGCCGAATTTTTTTTAAGTGCTAGATTGAAAAAGAAAAATCTATATGTAAAGTCAAATTTTGAAAACTTT
135	Chr1-612060	1	612060	-	-	-	0.71	-6	87/200	3/55	31/43	42/75	5/5		-3	49/200	25/55	5/43	11/75	0/5	-	-	CATAGATATTACATTTTCTATAATACCTTCTCATATATATATAAAAAAAAAATCTAATATTAACATAACAAATTCATTACTACATATACTTTCAACTGTA
136	Chr1-612500	1	612500	-	-	-	0.5	-12	207/400	9/88	109/132	79/143	3/5		0	192/400	79/88	23/132	63/143	2/5	-	-	CCATGCATGACGAGGCTAAGCTAAAGAAACCCATAGCCGCATACCGTATTTGTAGCTATATACTCCTAGTCCTAGATAGAGCTTAGCTATAGCATGATCG
137	Chr1-612880	1	612880	-	-	-	0.83	-4	13/47	6/21	1/7	5/15	0/0		0	11/47	9/21	2/7	0/15	0/0	Os01g02120	osMFT2 MFT-Like2 homologous to Mother of FT and TFL1 gene; contains Pfam profile PF01161: Phosphatidylethanolamine-binding protein, expressed	CCGACTACCCTCCCCTCGTCCGCATCTCCGGCCGCCGCAACGACCTCTACACCCTGGTATCTGTATATATATATATATATATATATATGCATCATCACCT
138	Chr1-612900	1	612900	-	-	-	0.76	-16	82/216	9/29	57/110	12/60	2/2		-12	59/216	2/29	47/110	8/60	0/2	Os01g02120	osMFT2 MFT-Like2 homologous to Mother of FT and TFL1 gene; contains Pfam profile PF01161: Phosphatidylethanolamine-binding protein, expressed	CGCATCTCCGGCCGCCGCAACGACCTCTACACCCTGGTATCTGTATATATATATATATATATATATATGCATCATCACCTATCTATCTAGCAATTTACTG
139	Chr1-613320	1	613320	-	-	-	0.8	-6	13/32	4/12	2/5	4/7	1/1		0	4/32	1/12	0/5	2/7	0/1	Os01g02120	osMFT2 MFT-Like2 homologous to Mother of FT and TFL1 gene; contains Pfam profile PF01161: Phosphatidylethanolamine-binding protein, expressed	TTACTGATCATATGCTAGCACTAGCTTGTAGCTCTCTTCAAGTTAGTTTCCTTAATTTGATATATATATATATATATATATATATATATATATATATGCA
140	Chr1-613360	1	613360	-	-	-	0.8	-12	10/29	4/10	1/6	2/6	1/1		-6	5/29	2/10	1/6	1/6	0/1	Os01g02120	osMFT2 MFT-Like2 homologous to Mother of FT and TFL1 gene; contains Pfam profile PF01161: Phosphatidylethanolamine-binding protein, expressed	AGTTAGTTTCCTTAATTTGATATATATATATATATATATATATATATATATATATATGCATATAACTGCATCTTTTTTCTTGCACAGGATCGTGGTTAAC
141	Chr1-614200	1	614200	-	-	-	0.89	-14	17/92	3/20	3/18	6/40	0/3		-18	13/92	0/20	1/18	12/40	0/3	Os01g02120	osMFT2 MFT-Like2 homologous to Mother of FT and TFL1 gene; contains Pfam profile PF01161: Phosphatidylethanolamine-binding protein, expressed	TGCCCATATAGGAAATATTTCCCCCATATATATATATATATATATATATATATATATACTCTTATACTGCTACTACCTCCGTCCTAAAATATAGCTATCT
142	Chr1-614940	1	614940	-	-	-	0.58	5	183/350	2/87	30/59	135/173	4/5		0	126/350	80/87	15/59	17/173	0/5	Os01g02120	osMFT2 MFT-Like2 homologous to Mother of FT and TFL1 gene; contains Pfam profile PF01161: Phosphatidylethanolamine-binding protein, expressed	AGTTAAATGACTTATAATTGATATGAAACGGAGGGATGAGTACAAGATTGCATGCATAATATGAAAAAGTAGTATATGTGAATAAAAGGATGGATATGAT
143	Chr1-615260	1	615260	-	-	-	0.52	0	153/287	57/61	7/62	69/135	1/3		-8	128/287	4/61	55/62	63/135	2/3	Os01g02120	osMFT2 MFT-Like2 homologous to Mother of FT and TFL1 gene; contains Pfam profile PF01161: Phosphatidylethanolamine-binding protein, expressed	TCAACTCCCAGAGGGAGCCCGCCAACCGCCGCCGCTAATAGTAATAGCCTACTATCTCTATCTATCTATCCATAATGAAGAAAGCAAGCACGCCTGCGGA
144	Chr1-615280	1	615280	-	-	-	0.51	0	141/267	52/58	17/72	53/113	2/4		-8	124/267	6/58	55/72	58/113	2/4	Os01g02120	osMFT2 MFT-Like2 homologous to Mother of FT and TFL1 gene; contains Pfam profile PF01161: Phosphatidylethanolamine-binding protein, expressed	GCCAACCGCCGCCGCTAATAGTAATAGCCTACTATCTCTATCTATCTATCCATAATGAAGAAAGCAAGCACGCCTGCGGATGCGGCCGGCCGGCCCTACT
145	Chr1-615560	1	615560	-	-	-	0.69	0	85/177	43/48	8/39	25/71	0/3		-4	46/177	4/48	22/39	18/71	2/3	Os01g02120	osMFT2 MFT-Like2 homologous to Mother of FT and TFL1 gene; contains Pfam profile PF01161: Phosphatidylethanolamine-binding protein, expressed	GTGTGGTACGTTTTAACAACGTACATGCATGCATGGATAATGCAGGCTCTATATATATATATATAATACTACTGTACTGTACTGTATGCTTTAATTAATT
146	Chr1-616640	1	616640	-	-	-	0.71	-4	109/250	5/44	50/73	46/109	3/5		0	60/250	34/44	5/73	14/109	0/5	-	-	CGCGAGGCCACCGCCTCGATCCATCCATCGTTTTTCCGCTCTTTCCACTGGCCTCCACCAAATATATATATATATATATTGAACTACTAACTGTTTCTGT
147	Chr1-616660	1	616660	-	-	-	0.67	-4	99/219	2/42	45/58	43/88	3/5		0	60/219	35/42	4/58	11/88	0/5	-	-	CCATCCATCGTTTTTCCGCTCTTTCCACTGGCCTCCACCAAATATATATATATATATATTGAACTACTAACTGTTTCTGTGTGTGTGATAATGTATCACG
148	Chr1-616800	1	616800	-	-	-	0.51	0	38/66	26/26	2/5	9/26	0/3		-8	26/66	0/26	3/5	16/26	2/3	-	-	GTGATCGTCGGGGTTGCCTACTTGCGTCCGCGCGAGAATGAGCGATCACCCGCCCGCCCGTCCCCTCCCCTGTACGATACACTCCTCCCTCCTCTCCCTC
149	Chr1-621080	1	621080	-	-	-	0.52	0	79/143	32/32	9/29	27/61	0/3		3	59/143	0/32	20/29	30/61	3/3	Os01g02130	expressed protein	TTGTCTCCCATCATGATGGTCTTCCTCCACAATGCCTCCTCCTCCTCCACCGCCAAGCCGCCGCCGCCGGCCTCGTCGTCGTCGTCGCTGCTGCATCCCT
150	Chr1-621100	1	621100	-	-	-	0.53	0	68/107	22/23	6/20	30/52	0/0		3	23/107	0/23	11/20	12/52	0/0	Os01g02130	expressed protein	CTTCCTCCACAATGCCTCCTCCTCCTCCACCGCCAAGCCGCCGCCGCCGGCCTCGTCGTCGTCGTCGCTGCTGCATCCCTGCCGCGACGACCGCCTGTTC
151	Chr1-639960	1	639960	-	-	-	0.76	-4	141/366	22/85	67/89	44/151	3/5		-1	76/366	19/85	9/89	28/151	1/5	-	-	GTAAAAAACCTCTTAATAGGAATGCGCAGCTAATCACTTATTACCCTCTTGTACATCCTTTTTTTTTTTGTTCCTTCTTCTCCTTTGAAATATCATTGTT
152	Chr1-639980	1	639980	-	-	-	0.82	-4	141/461	24/90	63/107	47/227	3/5		0	78/461	37/90	6/107	29/227	0/5	-	-	AATGCGCAGCTAATCACTTATTACCCTCTTGTACATCCTTTTTTTTTTTGTTCCTTCTTCTCCTTTGAAATATCATTGTTCTTCTTCATCTTACAATGTG
153	Chr1-651820	1	651820	-	-	-	0.7	-4	82/222	16/53	41/55	21/86	1/4		0	67/222	34/53	6/55	12/86	0/4	Os01g02200	armadillo/beta-catenin repeat family protein, putative, expressed	GGTTGGTCTCCTCCTTCTTCCTTGCCCTGTCTCTCTCTCTTGCTCGCTGGGTAGAGAGAGAGAGAGAGAAGCAGGGAGGAGAGGAGAGGGTGGGGGCTCA
154	Chr1-651840	1	651840	-	-	-	0.63	-4	74/163	11/41	40/46	18/50	1/3		0	65/163	30/41	4/46	15/50	0/3	-	-	CTTGCCCTGTCTCTCTCTCTTGCTCGCTGGGTAGAGAGAGAGAGAGAGAAGCAGGGAGGAGAGGAGAGGGTGGGGGCTCAATCCATCGCCTTCTTATTGA
155	Chr1-657840	1	657840	-	-	-	0.63	-5	257/561	21/124	69/153	152/247	4/5		0	214/561	93/124	33/153	68/247	1/5	-	-	ACTGTATATGCACTCCTGAAGATATAGATAGGTGTGACAAGAGGATTGCATTGCATTGCATTGCAGACATGTTCAGCTGTCCAAACGAAAAGGGCAAAAG
156	Chr1-672240	1	672240	-	-	-	0.51	0	213/427	75/99	27/104	90/187	0/5		-11	210/427	24/99	77/104	96/187	5/5	-	-	TGGCTGCAGCAGCAATATGCCAATCAAGCCCATTGTACGGAGGACATTGGCATCATGATTCATGAAGGAAGTGTACGAATCCTTTACCAAGGCCCAGTGG
157	Chr1-673020	1	673020	AAGGGTGAATCAATCACAGTAGG	TAGCAGGAGACAGGAGGGC	83	0.51	4	219/437	21/106	70/95	118/197	4/5		0	212/437	85/106	25/95	75/197	1/5	-	-	AAGGAAGAGAAAGAAAAAAGGGTGAATCAATCACAGTAGGGACGGCGAGGAGAGGAGAAAGATGACGACCCTCGAGCGTTGGCCCTCCTGTCTCCTGCTA
158	Chr1-677080	1	677080	-	-	-	0.66	-3	62/138	9/35	27/32	23/60	1/3		0	46/138	26/35	3/32	10/60	1/3	-	-	GATTGGATTTAGAGATACAGGTAGCAAAATGATGATGAAGAAGAAGCCGACGGCGGCGGCGGCGGCGGCGGCGTTGATCCTGATATTGTGCGCGGTGATG
159	Chr1-677100	1	677100	-	-	-	0.71	-3	72/180	15/43	29/40	26/80	0/2		0	55/180	26/43	6/40	13/80	1/2	-	-	GTAGCAAAATGATGATGAAGAAGAAGCCGACGGCGGCGGCGGCGGCGGCGGCGTTGATCCTGATATTGTGCGCGGTGATGCAGGCGCAGGTGGAGGCGAG
160	Chr1-686940	1	686940	-	-	-	0.83	0	9/29	4/11	4/9	0/3	1/2		-4	5/29	3/11	0/9	1/3	1/2	-	-	ATATATATATATATATATATATATATATATATATATATATATATATATCAGAATATATAATTTATCTTTACAATCAAGTAGATAATTCATTAAAATAATT
161	Chr1-719000	1	719000	-	-	-	0.5	0	186/341	93/96	11/41	60/175	0/3		11	155/341	3/96	30/41	115/175	3/3	-	-	TATCTTTGTGACTGCTATCATGCAATGTACAAGGCAAAGCCTTGGATGCATACAATGAACAATCATGTGCTCAAGAGTCAAGAGGTTAGTTTCTTACAGC
162	Chr1-719020	1	719020	-	-	-	0.52	0	158/307	78/80	7/35	54/162	0/3		11	143/307	2/80	28/35	102/162	3/3	-	-	TGCAATGTACAAGGCAAAGCCTTGGATGCATACAATGAACAATCATGTGCTCAAGAGTCAAGAGGTTAGTTTCTTACAGCGATTTGTCGTTCCTGCCGCA
163	Chr1-726360	1	726360	-	-	-	0.51	0	79/135	45/56	4/15	29/53	0/2		9	52/135	10/56	11/15	21/53	2/2	-	-	GGAATTTGAGTTCTGGAGACTGGTGGCATGTTTTGTGTAGATTTAGATGCTTTTTTTTAGCAGGTGGATGCTACTTTTTAGGGTGACCAGTGAAAACCTC
164	Chr1-728660	1	728660	-	-	-	0.61	18	109/203	15/49	12/18	64/116	3/5		0	58/203	32/49	2/18	23/116	1/5	-	-	AAATAAGACGGACGATAAAAATTGAGCGTGGAAACTCATGATTGCACTTAAAATGGGACGGATGGAAATAGTAAATACTAAACAAAAATACTAAGTAGAA
165	Chr1-728680	1	728680	-	-	-	0.57	18	106/192	16/61	11/12	61/98	3/4		0	66/192	45/61	1/12	17/98	1/4	-	-	ATTGAGCGTGGAAACTCATGATTGCACTTAAAATGGGACGGATGGAAATAGTAAATACTAAACAAAAATACTAAGTAGAAGACTGAGACCGAGACAGTGC
166	Chr1-737200	1	737200	-	-	-	0.5	0	184/364	85/103	6/27	78/204	1/3		16	179/364	17/103	21/27	126/204	2/3	Os01g02320	protein kinase domain containing protein, expressed	CGCCTAGATATTGCATAATATGTACTTTGATCATTCCACTGTATTAGCCATCTGAGGTGAGTTCACCATGTAACACAGTTAAGCAGAAAAGCATCGCATT
167	Chr1-742220	1	742220	-	-	-	0.76	-2	46/116	13/46	23/32	5/31	0/0		1	21/116	12/46	2/32	7/31	0/0	-	-	GCTGATCGATTAGTCAAAACCTAACCAGCGCTTGTTCTCATAGTAAGAATTTTTATTTTTTTGTTTTTTTTTTTTTTGCGGGGAAGAATTTTTGTTTGTT
168	Chr1-742780	1	742780	-	-	-	0.5	19	203/395	11/103	10/67	163/198	5/5		0	192/395	92/103	57/67	35/198	0/5	Os01g02350	receptor-like kinase ARK1AS, putative, expressed	TACTCTGTTATTCCCTAAAACAAGATAACCTCCAAATTTCAACAATGCCAAGGGAACATATCCCTCAGCGTTTTACAACTTACTTACCACCTTTCCTATT
169	Chr1-744320	1	744320	-	-	-	0.5	0	207/379	89/136	64/97	43/114	0/2		-12	172/379	47/136	33/97	71/114	2/2	Os01g02350	receptor-like kinase ARK1AS, putative, expressed	GGACAATGGTTCTTCATGAAAGCCCCTGCAAGGCCGTGACATGGTAGAGAAAAGAATGGCTTAGAGAGCGTATCAATGCTTTTAAGACAAATATGTACTC
170	Chr1-744380	1	744380	GCGTATCAATGCTTTTAAGACAAA	CTGATGGGGTCGATTCGG	92	0.5	0	153/299	71/72	42/51	33/157	0/4		28	146/299	1/72	9/51	124/157	4/4	Os01g02350	receptor-like kinase ARK1AS, putative, expressed	TTAGAGAGCGTATCAATGCTTTTAAGACAAATATGTACTCAAATTTATGTATGAATGTAATGGAACAACACCTGAAACTCACCGAATCGACCCCATCAGA
171	Chr1-745520	1	745520	-	-	-	0.89	-6	78/305	37/126	28/88	9/74	0/1		2	31/305	21/126	2/88	8/74	0/1	Os01g02360	resistance-related receptor-like kinase, putative, expressed	CCCTAATTTTCAATGTACCTCTGGCCGTTGCAGTACACACACACACACACACACACACACAGAGAGAGAGAGAGAGAGAGAGAGAGATGGGTACCATTCT
172	Chr1-747120	1	747120	-	-	-	0.9	-10	66/396	15/97	26/117	19/163	2/5		2	50/396	8/97	25/117	16/163	0/5	Os01g02360	resistance-related receptor-like kinase, putative, expressed	GGTATTTGCAGGTTCACGCGTCAAAGTCATTGCAGGTACTATTGCAATCCAAACCTCTGTGTGTGTGTGTGTGTGTGTGTGTGTGTGTGTGTGTGTGACA
173	Chr1-750360	1	750360	-	-	-	0.51	15	143/228	3/45	12/15	118/155	5/5		0	68/228	40/45	3/15	23/155	0/5	-	-	TTCGGCACAGCGAACTGTGACACAAAACAAGAGCTCCGCGTGAAGTTTTTTTTTTTTAAGCAAATGCATTGATGCATGAGATGTTAAGTTGATATATCAG
174	Chr1-786360	1	786360	-	-	-	0.5	0	139/262	69/103	31/114	35/37	1/1		-3	123/262	34/103	83/114	2/37	0/1	Os01g02430	TAK14, putative, expressed	GACATAGACACACTATACTTGCTACGTACTCCACTAGCTAATTCAACTCAGTGATACTCTCCTCGTCTTTCTCCTCGGAGATGGCAGCCAGCTCCAGCTC
175	Chr1-847480	1	847480	-	-	-	0.65	6	220/498	6/109	48/103	159/242	3/5		-1	143/498	19/109	44/103	62/242	2/5	-	-	CTTATTCTGTCATTGCTACCAGTGCACTAATCCTCCTCGCTGAGCACACATTTTTCGTACCCATCTCATCCCCACACTGCCAATCTACTAACTGTCCTTG
176	Chr1-847640	1	847640	-	-	-	0.67	-3	237/489	8/96	84/149	137/206	3/5		0	130/489	58/96	50/149	15/206	0/5	-	-	CATGTTCACTCCTGGTATTGCATAATTTAGAACAGAAAAAGAAAAAAAAAAAGCAGCACGACAAAGGGAAAAGGGGTTACCATTTAGCAAGGCACGAGCA
177	Chr1-847720	1	847720	TTAGCAAGGCACGAGCATC	CTAACAAGCCCGATACCACG	95	0.5	-20	282/550	14/109	112/173	145/230	3/5		0	268/550	95/109	61/173	85/230	2/5	-	-	CATTTAGCAAGGCACGAGCATCCGCAGGAGGTCTCGGAGAGTGTAGAATGCGGGAGGGGATTAGAGAATATGATTAAACGTGGTATCGGGCTTGTTAGAG
178	Chr1-859060	1	859060	-	-	-	0.52	0	224/387	99/104	64/92	51/161	0/5		-5	144/387	5/104	28/92	93/161	3/5	Os01g02580	protein kinase domain containing protein, expressed	CCAGGGGCACCAAAATGAACCTGCAAAATACTGCATAAAAAATAACTTTATATTTAACACATACTGTACTATACATTGCTCTAGGGAGAATGTGCTTATT
179	Chr1-859080	1	859080	-	-	-	0.51	-5	172/338	2/82	38/71	113/156	5/5		0	164/338	80/82	33/71	41/156	0/5	Os01g02580	protein kinase domain containing protein, expressed	CTGCAAAATACTGCATAAAAAATAACTTTATATTTAACACATACTGTACTATACATTGCTCTAGGGAGAATGTGCTTATTAAAGTTTAAAAGTTTCCACG
180	Chr1-911680	1	911680	-	-	-	0.5	0	135/246	81/85	7/25	31/114	0/3		10	111/246	4/85	18/25	83/114	3/3	-	-	TCCGCAAATATAATGCTCCAACTTGATGACTAATAACACACTAGCACCAGCAGCTAGTTGCTTATTTATAGTAGTATTTCATACACGGAAAAAATTTTAA
181	Chr1-925620	1	925620	-	-	-	0.6	0	244/512	73/104	46/106	99/263	3/5		8	206/512	25/104	41/106	130/263	2/5	-	-	CAACGTATAGTTTATTTGATTGTAACCATTTGGACTGGACCGCCTATACATGTTCCAAGTTAAAGAAAAAAAAAGAAAGAAGAAAACATAATTTACTTAG
182	Chr1-935340	1	935340	-	-	-	0.58	0	92/201	57/57	10/16	18/113	0/4		13	91/201	0/57	4/16	81/113	2/4	-	-	ATTTTGATAATATGTTTATTTTATGTTGAAAATGCTAGTATATTTTTTTATAAAGTTGGTCAAACTTGGATAAAAATAAAAGCAACTTATAAGGACAAGT
183	Chr1-935360	1	935360	-	-	-	0.58	13	110/211	0/54	9/25	92/114	4/4		0	78/211	47/54	8/25	17/114	0/4	-	-	TTATGTTGAAAATGCTAGTATATTTTTTTATAAAGTTGGTCAAACTTGGATAAAAATAAAAGCAACTTATAAGGACAAGTTCACTGTACTTCTTTGCTTG
184	Chr1-937940	1	937940	-	-	-	0.5	0	310/461	123/124	75/88	84/212	2/5		15	77/461	1/124	9/88	66/212	0/5	Os01g02730	TAK14, putative, expressed	TCTGAAGAAGTAGCCAAATCGAGAAAGCCATAAGAATCAGTTGTAGTACGGTCCAACAGATCGTCAGTACTGTAAGGAGGGTGATCGGATGGAGGAAGAG
185	Chr1-959500	1	959500	-	-	-	0.52	0	229/397	90/107	30/64	85/186	0/5		4	154/397	17/107	34/64	88/186	4/5	Os01g02760	receptor-like kinase, putative, expressed	CCTGAATAAAACTTCTCAAACAAACCAACATACATGTATATAAGTTAGTATATATATGTTCATACATGATATCACCGGTGTGATGATTAAAAGCAAGTAA
186	Chr1-961380	1	961380	AAGCTCCCCCATTTCCATT	TGGACCTGTTATCTGTCTGGG	93	0.52	-4	232/370	53/112	70/87	86/142	1/1		0	100/370	59/112	17/87	19/142	0/1	-	-	CAAGCTCCCCCATTTCCATTAAGAGAAATGAGCATTTGCCAGATGTTTGAGGGTTTCTACAAATAAACCCTTTCCCAGACAGATAACAGGTCCAGCTAAG
187	Chr1-961540	1	961540	-	-	-	0.57	0	203/356	80/93	41/77	65/160	0/1		8	108/356	12/93	36/77	52/160	0/1	-	-	TGCTGCTGCGATTCACTAGACTGCAGGCAGCTTCCGGCCGGGTACTACACTGTGGTATAGTGGTGTCCATCTTTTAACTCGACGCAACGCAACATTGCCC
188	Chr1-962740	1	962740	-	-	-	0.57	0	176/305	70/83	25/73	67/129	0/2		4	88/305	13/83	48/73	23/129	1/2	Os01g02770	resistance-related receptor-like kinase, putative, expressed	AAAACACTGGCAATTATGCCCGATGGATAAGAAAACAATATTTATCAGCACATGAGCATCACTTATATTATCTTTATTTAAGACCCACTTATATTATCTG
189	Chr1-987000	1	987000	-	-	-	0.5	10	40/74	3/25	6/9	24/32	1/1		0	34/74	22/25	3/9	8/32	0/1	-	-	TTTCAAATAAGACGAACGGTCAAACATTGAATATGAACAATGTAAAACTGCACTCTTTTTAGTACTATTAATTTGGTGGGGTTGGGTGGGTGCTGTAATA
190	Chr1-994480	1	994480	-	-	-	0.51	0	129/244	47/50	12/51	52/122	1/3		-10	113/244	3/50	39/51	68/122	2/3	-	-	GCCATCCCCGTCTGCGACGGCGAAATCCCGGCGACCTCATGGCATTGGTCTCGAGAGGCACCAAGCACAGCGGCAACGCGCGCCAAGGCGGAGTTGCTTA
191	Chr1-1002340	1	1002340	-	-	-	0.5	3	277/537	22/111	98/131	136/250	5/5		0	260/537	89/111	33/131	114/250	0/5	-	-	TTGGTCATGTTCCAGCCATGTACTTACTGTAATCTGTAATCTGTATATGCTGTACTGCCTGTGTTGTTACGTATGTAACCAGAATGAGAAGAGCACCGCC
192	Chr1-1002360	1	1002360	-	-	-	0.5	3	278/533	26/116	73/92	158/276	5/5		0	255/533	90/116	19/92	118/276	0/5	-	-	TACTTACTGTAATCTGTAATCTGTATATGCTGTACTGCCTGTGTTGTTACGTATGTAACCAGAATGAGAAGAGCACCGCCAAATCACACTGCCCATCACC
193	Chr1-1003540	1	1003540	-	-	-	0.59	0	212/462	71/108	22/95	94/219	0/5		-4	200/462	30/108	51/95	106/219	4/5	Os01g02860	expressed protein	CAAGTAATAAGATTTAAATATGCCAGATAGTTTCTCATTGCCAAAGAAGCAACAAACATTAATATATTTGCCTCTATGAATAATAATACAACGACTACCT
194	Chr1-1004500	1	1004500	-	-	-	0.5	3	231/425	23/101	60/82	129/204	5/5		0	194/425	78/101	22/82	75/204	0/5	Os01g02860	expressed protein	CTTTTTCTCATTTGAATCGATCTCCTGATACAAATAAGTATAAACTCCTAAGACCTTCCTCTTTGAAGAAGGTTGGGGCTCTGTAACAACCTTAGGAGGT
195	Chr1-1004520	1	1004520	-	-	-	0.5	3	228/434	23/107	68/87	118/202	5/5		0	206/434	84/107	19/87	84/202	0/5	Os01g02860	expressed protein	TCTCCTGATACAAATAAGTATAAACTCCTAAGACCTTCCTCTTTGAAGAAGGTTGGGGCTCTGTAACAACCTTAGGAGGTTTACTGGGAGCCTTTCTGGA
196	Chr1-1007100	1	1007100	-	-	-	0.5	3	77/137	9/42	26/30	33/43	4/4		0	58/137	33/42	4/30	8/43	0/4	-	-	CCGCCCGCGCCGCCGACGGCCGCCGCGTGGAGGAGAGGTAGGGTTTTGCGGGTGGGTTTGGTTGGGGTTTTGGTTTAGAGAGAGAGAGAGAAGAGGAGAG
197	Chr1-1011340	1	1011340	-	-	-	0.5	0	259/514	102/118	22/89	110/263	0/5		8	255/514	16/118	67/89	153/263	5/5	Os01g02870	auxin-induced protein 5NG4, putative, expressed	AGGTAGATGGCTAGTCTCTCATGCATGCGCATTGGATCGATGGCTATGATTTGCTGAATGTCTGAACTAACTTTTCATGGTGTATTTGAATCTTGTTTGT
198	Chr1-1011620	1	1011620	-	-	-	0.54	-3	318/544	30/108	132/158	136/241	5/5		0	182/544	78/108	26/158	63/241	0/5	Os01g02870	auxin-induced protein 5NG4, putative, expressed	AGCTGCAACATACCGTCTTCGAGATCTATATATGAAAAATCATGAGAAATTAATAGAATGACGTTTCTTTTTGGTGCTTGCTAGGGTCTTGTGGCATCTG
199	Chr1-1012120	1	1012120	-	-	-	0.56	4	273/510	27/129	75/95	148/242	5/5		0	193/510	102/129	20/95	53/242	0/5	Os01g02870	auxin-induced protein 5NG4, putative, expressed	CAAAGACGAAGAAGCTGCAGTCACTGATGAACTGGCATGACGATCGATCGAAGGGGCGTTCTTCACCAGTAATATGCATGATGATGTTGGAGTTGGAAAA
200	Chr1-1015020	1	1015020	-	-	-	0.85	8	110/447	3/90	36/66	69/253	1/5		0	89/447	64/90	12/66	10/253	1/5	-	-	AATTCGCTGTCTCCCTTGTACTCTGCGTACTTAGCTAGTAGACGCAGCAGCAACAATGACTCTCTCTCTCTGCAACTGCATCTGCATATGGAGATCCCCG
201	Chr1-1015040	1	1015040	-	-	-	0.86	8	98/407	5/83	27/48	62/235	1/5		0	77/407	58/83	7/48	8/235	1/5	-	-	CTCTGCGTACTTAGCTAGTAGACGCAGCAGCAACAATGACTCTCTCTCTCTGCAACTGCATCTGCATATGGAGATCCCCGGCTAGCTAATGGATCGATCG
202	Chr1-1019920	1	1019920	-	-	-	0.61	0	74/130	14/28	10/23	40/60	1/2		4	27/130	10/28	0/23	12/60	0/2	-	-	CCGCACCCCGCACCCGCACCCCACCTCACCCATCCATTCCTTGATTCTCCTCTCTCTCTCTCTCTTTCCCCTTCACAGCCGCCACGCTCTCCGCCCCGAC
203	Chr1-1019940	1	1019940	-	-	-	0.63	0	82/150	18/37	13/28	42/69	2/3		4	29/150	11/37	2/28	12/69	0/3	-	-	CCACCTCACCCATCCATTCCTTGATTCTCCTCTCTCTCTCTCTCTTTCCCCTTCACAGCCGCCACGCTCTCCGCCCCGACCCCCCAACCCCGCGCCGCCG
204	Chr1-1033600	1	1033600	-	-	-	0.68	0	162/315	66/89	12/55	72/139	1/5		4	70/315	18/89	37/55	10/139	1/5	-	-	GGCCCTCTCCATCTTACTCTGTTCCTCTCTTGCATTTCATGCATATTAAGCCTGGTTTAGTTCCTATTTTTTTTCAAAAAGTCACATCGAATCTTTAAAT
205	Chr1-1041560	1	1041560	-	-	-	0.8	0	98/418	28/82	14/115	45/188	0/5		-3	93/418	19/82	46/115	25/188	1/5	-	-	ACTGCACATGCATGGGAGGATGCATGATTGCTTTTCAAAAAAAAAAAATAAAAAAATATTTTTTTCCTTAGCTGGAATGGAACACTCTGAAAAAACTGAA
206	Chr1-1041800	1	1041800	-	-	-	0.63	0	199/412	93/101	48/82	34/192	1/5		3	136/412	4/101	13/82	110/192	1/5	-	-	ATTAATGTTACACTGAAAAAGAAAGAAAATGCATTCAGAATAATGTTGCTGTTAATTTATTTTTTTCTTAGCCTTTTCCCCTGGCATCTCCGTGTGTAGG
207	Chr1-1045820	1	1045820	-	-	-	0.5	0	197/378	60/94	56/75	70/178	5/5		-3	181/378	34/94	19/75	108/178	0/5	-	-	GAACTCCCCTCAACTTTCACGTTAGAAAAATTCAAGTAAACTTCCATACAAAAATACTACTACTCCTACTCCACTGCATTAACATGCATACTCATTTGTC
208	Chr1-1045920	1	1045920	-	-	-	0.5	3	177/331	25/72	17/62	120/171	0/5		0	154/331	47/72	45/62	51/171	5/5	-	-	TCTAGCTAAAGCTGTTTGGTAGTAGCACTAAGAGTACATAATAAATAAATAAATAATTGTAGTATTAGCAAGTTGTAGTAGACGCAGAGTTCACTGGATT
209	Chr1-1046220	1	1046220	-	-	-	0.54	-3	163/260	21/62	41/77	93/102	5/5		-6	55/260	16/62	29/77	5/102	0/5	-	-	CTCCAAGACTCCAAATGATCCCTCTCAAAGACCAAACCTTTTTTCCTTCTTCTCTCTCTTATCATCATCATCATCATCTCTTCTCCTCTCTCTCTCTCTT
210	Chr1-1046400	1	1046400	-	-	-	0.66	3	160/394	23/96	14/84	108/182	0/5		0	157/394	57/96	40/84	53/182	3/5	-	-	GCACACACGCACACATCTCTCTCGCTCTACAACTCACCACCAAAGAGGAAGAAAGGAGGAGGAAAAAAGGGGGGCGAAAAGAACAAATCTTTCGATCGCT
211	Chr1-1046540	1	1046540	-	-	-	0.57	3	195/369	33/93	37/72	110/177	2/5		0	137/369	59/93	32/72	40/177	2/5	-	-	GCGCACGGCGTTGTCGCTTTCCTCCACGTATGGTGTTTTTTCTCCTCCTCCTCTTCTTCTTCTTCCCCCCATCTCTTCCCATGGTGTCATTCTGCTAAAA
212	Chr1-1059520	1	1059520	-	-	-	0.65	-3	214/457	20/117	65/140	109/166	0/2		0	132/457	87/117	22/140	17/166	1/2	Os01g02900	glycosyltransferase, putative, expressed	GCAACGGAGATCGAGATCGATGATAAGAAAGAAAGTGAGAGGAGGAAGAAGAAGAAGAAGAAGAAGAAGAGATGAAGAAGAACATACGGGTGGAGAAGAC
213	Chr1-1059540	1	1059540	-	-	-	0.71	-6	176/473	38/113	68/157	57/170	0/2		-3	160/473	27/113	52/157	73/170	1/2	Os01g02900	glycosyltransferase, putative, expressed	TGATAAGAAAGAAAGTGAGAGGAGGAAGAAGAAGAAGAAGAAGAAGAAGAGATGAAGAAGAACATACGGGTGGAGAAGACGGTGGCGTCGGGGCGGGAGG
214	Chr1-1059720	1	1059720	-	-	-	0.64	0	190/345	62/72	29/78	79/166	0/5		-6	57/345	0/72	4/78	48/166	4/5	Os01g02900	glycosyltransferase, putative, expressed	GCGTGCAGCCGCCCGCTGCTCCCCCCCGGCTTCATGGCTTCAGCTACCTTCTTCTTCTTCTTCTTCTTCCTCTCTTGCTAATGGCGGCTTAGCTCTGCAT
215	Chr1-1059740	1	1059740	GCTTCATGGCTTCAGCTACC	CTGACGACGAGAGGAGGC	90	0.66	0	142/273	39/47	19/49	68/151	1/5		-3	45/273	1/47	21/49	22/151	0/5	Os01g02900	glycosyltransferase, putative, expressed	CCCCCCCGGCTTCATGGCTTCAGCTACCTTCTTCTTCTTCTTCTTCTTCCTCTCTTGCTAATGGCGGCTTAGCTCTGCATGCCTCCTCTCGTCGTCAGGC
216	Chr1-1061040	1	1061040	-	-	-	0.65	-3	219/399	22/123	87/107	101/142	1/2		0	68/399	58/123	6/107	1/142	0/2	-	-	AAACATTTGTAGTTTTGCAAGCACCTTTGTACTGACTGAAAATGGGATACTGCTAGTTTTTTTTTTTTTCGAATGCGCAAAATAATTACACTTCAATACA
217	Chr1-1069120	1	1069120	-	-	-	0.69	-3	104/201	5/52	41/52	51/77	5/5		0	26/201	18/52	4/52	4/77	0/5	Os01g02910	glycosyltransferase, putative, expressed	ACTGATGCCACTCACAAAACATGCAGTGATCTGGATGAACAGTGCAAATGGGGGGGGGGATGCATGCATCAGCTGGAGCACGAGATAGATGATTCTTGTT
218	Chr1-1093060	1	1093060	-	-	-	0.5	0	287/498	81/93	46/145	132/222	1/5		-4	203/498	11/93	99/145	84/222	4/5	Os01g02940	glycosyltransferase protein, putative, expressed	AGTGAGATACACAGGTAGGCATGGAGATGCGTGAGGAGGAGGAGGAGGAGATGGGCGGGCGTACTCATGGCGATGTGGATGGCGTCGAACTTGGCGGTGG
219	Chr1-1100960	1	1100960	-	-	-	0.82	-12	8/23	1/6	4/5	3/9	0/2		-22	3/23	0/6	0/5	2/9	1/2	-	-	TGCTAGTATATATATATATATATATATATATATATATATATATATATATATGTATATACATATATATCTTGTGATAGAAAATCACAGCTCCTATCATTCG
220	Chr1-1118440	1	1118440	-	-	-	0.79	-1	10/36	0/9	2/7	6/18	0/0		-4	10/36	4/9	2/7	4/18	0/0	-	-	CTTTAGAATTCATTCCCCCCATTGCCCCCGATCTCCCCCAAGCGACGGCGCCCCCTCCCCCCCCCCCCCCAAAGCATAGGGGTGGGCACATTTAGACCGA
221	Chr1-1121080	1	1121080	-	-	-	0.5	0	159/310	81/81	42/49	27/161	1/4		17	150/310	0/81	7/49	133/161	3/4	Os01g02980	expressed protein	TGCCTCTCTTTTCTTGTTCGATCGCTCACTTCCATTTCGGGGAGCCATTACTGCACGGCCAAACAGTTTCCTTTTCCGTGAAACGAAGCCTCCCGAGGAG
222	Chr1-1128000	1	1128000	-	-	-	0.51	0	179/346	83/87	38/51	43/175	1/5		8	164/346	4/87	13/51	129/175	4/5	-	-	ATTTTGGGGACTAACTATCTAACATGTTATAGAAAATCCCCTAAATAGTATAAGTATAGTGTACTCCCTCCGTTCCAAGATATTTGGATAGATGTGGTTG
223	Chr1-1143500	1	1143500	-	-	-	0.5	4	193/379	6/93	38/91	130/161	5/5		0	186/379	87/93	53/91	31/161	0/5	-	-	AAACTGACTGGCACGTCCGCATCCCACCAAGATTTGGACCTGCAAGCTAAGAAGATCTCCTAGGCCGTTGCTGTTGTCGACCTAGTCCGCGCCAACACAA
224	Chr1-1155840	1	1155840	-	-	-	0.9	-6	37/208	1/41	3/24	21/110	1/4		0	28/208	11/41	6/24	9/110	0/4	Os01g03030	alanyl-tRNA synthetase, putative, expressed	GGACAGATGAATGGACACGAAGATCATCGATTCATGCATCAACTAGCAATATGCAAAAAAAAAAAAAAAAAAAAGGTAGTACTAATTAAATACATCTGAA
225	Chr1-1155860	1	1155860	-	-	-	0.9	-6	31/168	0/29	3/24	21/98	1/3		1	22/168	8/29	8/24	5/98	0/3	Os01g03030	alanyl-tRNA synthetase, putative, expressed	AGATCATCGATTCATGCATCAACTAGCAATATGCAAAAAAAAAAAAAAAAAAAAGGTAGTACTAATTAAATACATCTGAATGCACAGATGCCACTAAACT
226	Chr1-1172780	1	1172780	-	-	-	0.5	0	196/389	93/100	69/88	26/171	0/5		4	193/389	7/100	19/88	145/171	5/5	Os01g03070	transposon protein, putative, unclassified, expressed	AAAAAAAAAAGATCCGCAAGATAATTATGCACAAGCAAATCACACTTTGATGCCAAATAACATTTTAAGTTTTAAAGCTATCCATTGTCTAAGGGCTTGT
227	Chr1-1179640	1	1179640	-	-	-	0.54	0	223/345	89/94	59/78	59/135	1/5		3	53/345	0/94	11/78	39/135	2/5	-	-	CAAGCCCAAGAAATCTTGATGGGCCTTTTCCTAACAACAAATAAAAGACCAAAAAAAAAGAGAGGAAATTTTGCTAGACTATAAAATGAACCTGAGCACT
228	Chr1-1196740	1	1196740	-	-	-	0.57	0	241/383	80/100	90/104	60/152	2/5		-3	44/383	1/100	4/104	29/152	1/5	-	-	CGGGCTTCAGAATACTACAGCTGCAGGGTTATACTCCTTTTTTTTTTCTTTTGTTCCAGTTACGATTCTGAAATCCTTTGCTATTGTCAGTCCCTGATTA
229	Chr1-1254380	1	1254380	-	-	-	0.5	-3	102/193	5/32	13/38	80/104	2/2		0	91/193	27/32	25/38	24/104	0/2	Os01g03190	expressed protein	GCGAGGGAGCTGCTGCAGCCGCCGGAGCCGGAGAAGAAGAAGAAGAAGTCCAAGCCGGCGGGATGATCGCCGCGGCGGTGGGCGACGGCTTCGAGGGTGT
230	Chr1-1254680	1	1254680	-	-	-	0.67	-6	46/113	0/15	5/20	36/51	3/4		0	39/113	14/15	11/20	6/51	0/4	Os01g03190	expressed protein	GCCATGGCGACGTCCCGGGCAAGAAGTGCCACACGTGCGGCGGCGGCGGCGGCGGCGGCGTCTACGCGCGATGCCCCGGGCTGGACACGTTCCTCCGCGC
231	Chr1-1257840	1	1257840	-	-	-	0.74	0	137/355	56/76	46/87	21/161	1/5		-4	93/355	5/76	28/87	57/161	2/5	-	-	GATGTGGCTGATTGTTTTGTTTACTGAAAATCAGACATGCTTGAATAATGCCAAAAAAAAAAAACTCCAATCACAAAAAATACTCCTCTCTTCACACAAG
232	Chr1-1264300	1	1264300	ACGGAAGCCTTCTCGATG	GCGCCTGCTTCTTGTTTC	78	0.5	0	119/222	34/39	20/28	44/128	1/5		-4	103/222	5/39	8/28	84/128	4/5	-	-	AACGGAAGCCTTCTCGATGGAGAACGATGATCGCCGCGGCGGCGGTGACCGGCCGGCCGGGGAAACAAGAAGCAGGCGCGATGGTTGTGGCACCGGAGCC
233	Chr1-1264880	1	1264880	-	-	-	0.5	0	92/178	29/32	20/41	24/81	0/3		-3	85/178	3/32	21/41	56/81	3/3	Os01g03210	expressed protein	CCACGTGGACAAGGTCGAGTACGGCAAGGCCCTGTGTCTCCGCGTGCCGGCGTCTGAGCGGCGGCGGCGCCTGCTCGTCGGGGAGGAGGACAAGCGCGTG
234	Chr1-1265060	1	1265060	-	-	-	0.52	-6	57/91	0/13	5/13	45/51	1/1		0	26/91	13/13	8/13	4/51	0/1	Os01g03210	expressed protein	GCGGTACAGGTGCAAGATGTGGGCGAACGCGCCGGCGGCGGCGGCGGCGGCGGTGGCGGGCGCGGCGAGCGGCAAGGCGGACATGGTCATGGTGGACATG
235	Chr1-1286940	1	1286940	-	-	-	0.52	-13	27/40	0/4	5/10	12/16	1/1		-3	5/40	3/4	2/10	0/16	0/1	-	-	TTCATTCCCCACCCCGCTCTCTCATTCGGGGCAGAAGCTCCCCCCCCACCCCCCCCCCCCACTCCGTCCCCGGCCCGAACGGGTCCCTGCACCCAGACCG
236	Chr1-1326040	1	1326040	-	-	-	0.57	0	247/393	103/105	76/89	47/174	1/4		-8	61/393	0/105	0/89	59/174	1/4	-	-	CTCGTTTTCAGAAAATTATTAATGCTTCCTGCATATTCTCTATCCCTCCGTGGCTCTGTCTCAGTAAAGATTAATCCTACCTACGAGGACACATGTGTGT
237	Chr1-1326280	1	1326280	-	-	-	0.5	0	244/460	93/99	68/99	56/216	0/5		-4	214/460	6/99	30/99	159/216	5/5	-	-	ATTCCTTCGATCTCAAAATGAACAAGCATCTTCGGTCTCAAAATAAACACAAGCATGCATGATACGGAAGGAATAGTAATATAGTAGTAGGTGATCGTTG
238	Chr1-1327260	1	1327260	-	-	-	0.5	-7	220/437	10/77	48/113	156/216	3/5		0	217/437	67/77	65/113	60/216	2/5	-	-	CTAGCAGCATGACGCATTGACGCAGACGGAGTACTCGAGACTGGAGAGTCACACACGACAACACACAGTGTGGTGGAGTAGACAGTACACTTGCAGGATA
239	Chr1-1328240	1	1328240	-	-	-	0.52	3	197/382	3/73	5/71	164/197	5/5		0	175/382	70/73	66/71	23/197	0/5	Os01g03270	expressed protein	GACTACCATGGATCATGGCACGGCTAAGAAGACGAGGTCGGTGAAGGTGGCGAAGAAGACGGAGGCGGGGCTCTGCACGGATCAGCAGCAGGATGTGGAA
240	Chr1-1335660	1	1335660	-	-	-	0.56	0	133/224	65/68	31/33	26/107	0/4		10	57/224	3/68	2/33	48/107	4/4	-	-	AAATTATGGTGGAGTTTTAATAACAACACAATTTTCGAAAGTTCCCGTTTTTTCTTAAAACAAGATAAAATTTCTTAAATTAAAACAAACCTTCCGAAAT
241	Chr1-1337100	1	1337100	-	-	-	0.51	0	61/115	13/13	11/14	32/67	1/1		-6	52/115	0/13	3/14	33/67	0/1	Os01g03300	seven in absentia protein family protein, expressed	CGACCATCCTCCGCGCCGACGACGGGAGGATCTTCCACCTCAGCTGCACGCGGGAGCGCGGCGGCGGCGGCGGCACCGCCATGTCCATGGTGTGCATCCG
242	Chr1-1338240	1	1338240	-	-	-	0.5	-4	236/443	8/98	45/101	163/211	4/5		0	206/443	90/98	56/101	47/211	1/5	Os01g03310	BBTI1 - Bowman-Birk type bran trypsin inhibitor precursor, expressed	TGCCAAACGTAACTCTCTTTCATATGGGTAGATCTCATCTCTTATTTATCTTTTATTCATTTATTTATGCATCATCACAAAGACAAGATGCATGTTGGCA
243	Chr1-1345940	1	1345940	GGGAGACGGATGGTGTCG	AGCATGGCTACTTCCACCAT	83	0.52	0	83/156	26/31	18/49	27/58	0/2		-11	70/156	2/31	31/49	31/58	2/2	Os01g03330	BBTI3 - Bowman-Birk type bran trypsin inhibitor precursor, expressed	TGCGTCGCCTTCGCTGGGGAGACGGATGGTGTCGCCGTGGGCGGCGGCGAGGCCGCCGACGGCGAGGAGGAAGAGCAGGATGGTGGAAGTAGCCATGCTG
244	Chr1-1346220	1	1346220	-	-	-	0.52	0	75/112	31/31	17/19	14/44	1/2		36	18/112	0/31	2/19	15/44	1/2	Os01g03330	BBTI3 - Bowman-Birk type bran trypsin inhibitor precursor, expressed	ATATCACTTCACAAATATACAAAACCAAATCTAATTTTTATATGTTAAAAAATAAATTTAACTATTAATATATGTTAACTATAAGTGTTTTTAACTTATA
245	Chr1-1346880	1	1346880	-	-	-	0.91	-26	101/706	12/182	19/220	66/254	1/5		-18	98/706	18/182	45/220	28/254	1/5	-	-	CGGGTACATGACACAAGCAGCAGTCTGCGACACGCTGTTCTCTCTCTCTCTCTCTCTCTCTCTCTCTCTCTCTCTCTCTCTCTCTCGCATGAAATTTGAC
246	Chr1-1347160	1	1347160	-	-	-	0.55	0	145/237	52/53	31/46	37/110	2/5		3	56/237	1/53	15/46	37/110	3/5	-	-	GTTGACCCCATATATTATACAAGTGGCATGTAATATTCGTACTACTCCCTTCGCCAAAAAAAGAATCTTAAATGTATATGTAATTAATATCGAATCTTAA
247	Chr1-1348840	1	1348840	-	-	-	0.5	0	197/379	91/95	39/72	45/185	0/3		-3	181/379	4/95	32/72	140/185	3/3	-	-	CGTGGAGGCCCCATTTGCCACGCATCTGTCTACTCTGATTCCCTTCTTCCTGGCTTTGCCACTACTATATCAGTGCTGATTAATTAATTTGACGCTTTCT
248	Chr1-1353080	1	1353080	-	-	-	0.54	0	90/137	40/50	24/25	14/47	1/1		-5	16/137	0/50	0/25	16/47	0/1	-	-	CACTGCACAAACACATGGACCAAACAACTAGAAATTTCGGTCATTCCAGACGCCACCCTCCCCCCCCACCCATATTATTTCAGCCGAAATTTTTACTTTA
249	Chr1-1353440	1	1353440	-	-	-	0.53	0	219/355	77/78	51/65	64/176	2/5		5	102/355	1/78	14/65	83/176	3/5	-	-	GACATATATATGAATCCATACATAAATGTATTGAAAACCCACAACATCTTCTAACGTGAAACAGAGGAATTAGTAATCATTCAATCAACATATGAGGCCC
250	Chr1-1354740	1	1354740	-	-	-	0.63	0	216/470	80/89	46/111	64/226	3/5		-3	177/470	8/89	64/111	100/226	2/5	Os01g03360	BBTI5 - Bowman-Birk type bran trypsin inhibitor precursor, expressed	TGGTGGAAGTAGCCATGGTAGTGTTGCTCATCTTGGTTGTACTGGGGGGTGTGGGTGTTAGTGATGGGTCGAGTGGTTAATATTTATAGATAGAGATCGA
251	Chr1-1365360	1	1365360	-	-	-	0.63	-1	216/389	71/106	73/120	57/143	2/4		-6	74/389	7/106	38/120	28/143	1/4	-	-	AGTCAATAAAAACATCCGGACTCTGTCCTGACTAGGGATGCATGCAACCCAAAAAAAAAAAATACAGGATGGATGGGGATTAATTTGTGATACGATCGGG
252	Chr1-1367680	1	1367680	-	-	-	0.53	0	54/90	12/20	25/25	9/34	1/2		3	29/90	8/20	0/25	18/34	1/2	-	-	ATCAATCACCGCCTCCTTCCTCCTCCGTCGTCGTCGGCGACGACTCGTCGTTGTCGTCGCCGCCGCCGTCCTCCCCCATCGTGCTCTGCTCGGATCGACT
253	Chr1-1374660	1	1374660	-	-	-	0.69	0	138/299	79/105	17/23	22/137	1/5		4	73/299	26/105	1/23	44/137	2/5	-	-	AGTTTTGGTGACAAAAGAAATATGCCTTGGACTTTTGAATGGAGGAAGACTCCATCTATCCTCTCTCTCTCTAATCAGATTAGAGATACTCCATTGAGGA
254	Chr1-1375720	1	1375720	-	-	-	0.56	0	79/136	31/37	7/13	29/67	1/3		3	41/136	6/37	0/13	34/67	1/3	Os01g03420	seven in absentia protein family protein, putative, expressed	GCCCGGAGCCCGGCTGCGGCTTCGCCGCCGCGTCCGCGGCGGCGCTCGCGGACCACTTCACCGCGCCTCGTCACAACTGGCCATCGCACAAGCTCAGCTA
255	Chr1-1402240	1	1402240	-	-	-	0.78	0	170/478	65/102	19/123	73/214	1/5		-3	118/478	11/102	77/123	28/214	0/5	Os01g03480	expressed protein	CCTACATTCTCCACAGCCTTTCTTCACTTCATTTCACTCACTTTTTTTTTTTACCTCCATTGATCAGCTTTCACCGCCCCCAGGCAAGGCCACAAGGAGT
256	Chr1-1415820	1	1415820	-	-	-	0.5	0	266/498	108/118	26/114	98/224	1/5		-8	232/498	10/118	88/114	126/224	4/5	Os01g03510	WD domain, G-beta repeat domain containing protein, expressed	TGAAATTGATCTTGGTCAAGGACTCTAGGTATGAAGTTCCTTCAGTAGGCGGCAGTAAAGAACAGAAGTGCAGATTCAGAAAATGTACTTCATAGAATAT
257	Chr1-1420360	1	1420360	-	-	-	0.63	0	55/129	30/60	10/14	5/41	1/2		-4	54/129	17/60	3/14	33/41	0/2	-	-	GTTCCCAACTTTTACTCCTCGTTTTTTCCATGAGCACACTTTCCAAAATGATAAACGGTGTGTATATATATATATATAGAGAATCCCTTATATGCCACTG
258	Chr1-1420740	1	1420740	-	-	-	0.9	-22	4/23	1/11	1/2	1/6	1/1		-18	3/23	1/11	0/2	0/6	0/1	-	-	AAGAGATCAGACCAATTTTCAGTGGCATATAAGGGATTATCTCATATATATATATATATATATATATATATATATATATATATATATATATATATATATA
259	Chr1-1421120	1	1421120	-	-	-	0.5	3	193/380	21/90	40/70	121/185	3/5		0	187/380	69/90	30/70	64/185	2/5	-	-	TGATTAGATAATTCGCGACAACAATAAGACGAGGAATACATTCACTTGTTCCTCAACTTATTGAGTTCGAATTACATCCTCAAACCGTAATATCAAATAT
260	Chr1-1446620	1	1446620	-	-	-	0.61	0	119/203	74/75	19/28	17/78	1/2		-4	34/203	0/75	5/28	18/78	0/2	-	-	CTTAGAAAGTCTTATCACCTGAAACGCAGGTAGTAGTATTCTATACTGCAGTTTTGTTTTATTTTTTTTAAAAAAACAATAATCATGTGAACAGAACAGA
261	Chr1-1446640	1	1446640	-	-	-	0.65	0	101/187	50/51	19/25	18/83	1/3		-4	34/187	0/51	5/25	19/83	0/3	-	-	GAAACGCAGGTAGTAGTATTCTATACTGCAGTTTTGTTTTATTTTTTTTAAAAAAACAATAATCATGTGAACAGAACAGATAGTACTGTTATCTGTTGGC
262	Chr1-1463960	1	1463960	TAATGCAGTTGTGAGCTCGG	GTCACGGGCTAGTTTCGGT	82	0.87	0	65/184	31/75	17/74	7/12	1/5		39	7/184	3/75	4/74	0/12	0/5	-	-	CTTCCGTTTCCCTTTTGTAATGCAGTTGTGAGCTCGGGATCTGTCCGCAGCCCAACATGTCACGCCCCGAACTAGTCTCGACCGAAACTAGCCCGTGACG
263	Chr1-1489040	1	1489040	-	-	-	0.67	-28	25/50	0/2	0/5	24/34	1/2		-18	13/50	0/2	3/5	4/34	0/2	-	-	CAATAATTCGAGGATTTCCATTTGCGTGGGAAAAGAGATATATATATATATATATATATATATATATATATATTATGTTATTTAAATTTATATTTATTCA
264	Chr1-1494840	1	1494840	-	-	-	0.77	0	138/336	57/88	44/90	25/128	2/5		-17	56/336	5/88	37/90	13/128	1/5	-	-	TATTAAATTCCTAGTGCCTCATAATTATAGCTCATCCTTTTCCTTTTGTTTTTTTTGTATTGTTTTTTTTTTGGTAAGATTAGCCTTTGCTATCTGTGGA
265	Chr1-1494860	1	1494860	-	-	-	0.51	0	107/166	41/65	30/33	23/51	2/4		-4	44/166	19/65	1/33	21/51	2/4	-	-	ATAATTATAGCTCATCCTTTTCCTTTTGTTTTTTTTGTATTGTTTTTTTTTTGGTAAGATTAGCCTTTGCTATCTGTGGATCTACCACATCTTTTAGGGG
266	Chr1-1500320	1	1500320	-	-	-	0.5	0	195/357	60/73	60/78	60/170	1/5		6	162/357	13/73	18/78	110/170	4/5	Os01g03640	multicopper oxidase domain containing protein, expressed	CAGCCGCCAACAACACAGCGGCCAGCTGCTGAATCCTCGGACTCATCTGCACGCAATCAACAAGACAAAAATCAGTATACATTTTACAATAGTTGATTGC
267	Chr1-1501740	1	1501740	-	-	-	0.5	0	202/302	64/73	53/70	65/126	2/2		-14	59/302	0/73	4/70	44/126	0/2	-	-	CAAACTTCCAATTTTAGTGTGAACTAAACACACCCTTAGATAATTATATATGAAGTGAGAGTGCCCCTGACACCGTGCTCTGAATAATCTTGTATCCCGA
268	Chr1-1501780	1	1501780	-	-	-	0.5	0	200/366	68/79	51/86	67/168	2/3		7	166/366	11/79	35/86	101/168	1/3	-	-	TAATTATATATGAAGTGAGAGTGCCCCTGACACCGTGCTCTGAATAATCTTGTATCCCGATCGAGAAATCACGTGCATGGCTCAGGAATCAGCACCAAAA
269	Chr1-1502160	1	1502160	-	-	-	0.71	-4	102/264	18/70	29/55	40/111	1/4		0	89/264	37/70	24/55	25/111	1/4	-	-	TATCTCAATCAATCATAATCATTCCTAATTTAAATCCATCTCTCTCTCTCTTTTTTTTTATCTTTGTGAAAGACTTCATCGATACGTACTCATTCCTGCC
270	Chr1-1508240	1	1508240	-	-	-	0.55	0	44/73	13/13	9/13	19/41	0/1		9	21/73	0/13	4/13	15/41	1/1	Os01g03660	MYB family transcription factor, putative, expressed	GCTTCGCCGCGGCAATGGCGCTCCACCTCACCCGTCCCTTCCTCCGGCCGTCGCCGCCGCCGCCGCGGCCGACTCGTCGGAGCTCCCGGGCTCATTGCCT
271	Chr1-1513120	1	1513120	-	-	-	0.7	-6	166/341	29/73	42/98	77/134	1/5		2	64/341	28/73	21/98	9/134	1/5	-	-	CAAGTTCAGAATAAATTAACGTCATTTCGACATAAAGAGATCGCTCTCGGTAGTAAGCTAGAGATAGAGAGAGAGAGAGAGAGAGATGCCGGAGTACTGC
272	Chr1-1513140	1	1513140	-	-	-	0.76	0	133/338	48/89	41/68	34/153	1/5		-10	68/338	20/89	0/68	48/153	0/5	Os01g03670	dihydroflavonol-4-reductase, putative, expressed	GTCATTTCGACATAAAGAGATCGCTCTCGGTAGTAAGCTAGAGATAGAGAGAGAGAGAGAGAGAGATGCCGGAGTACTGCGTCACCGGCGGGACGGGGTT
273	Chr1-1515040	1	1515040	GTGCAGCAGCCAGCAGAC	GATGCCTAGTTTATTGATGCCC	96	0.5	0	171/287	63/72	66/89	31/94	1/4		6	108/287	9/72	23/89	61/94	3/4	-	-	GTGCAGCAGCCAGCAGACTTGACATCATTGACATGACATGACCAATTACTCCGTCCAGGGACCAGGGCTGCAGAGGGCATCAATAAACTAGGCATCGATT
274	Chr1-1516720	1	1516720	-	-	-	0.54	0	171/316	68/76	45/72	43/135	1/5		9	130/316	8/76	27/72	77/135	4/5	Os01g03680	BBTI8 - Bowman-Birk type bran trypsin inhibitor precursor, expressed	ATAAGATGAATTTGGTAGCAGTCTCAACTCTCAATAGTCTGTTTGTTTGGTCTCTTCTTACTAGCTAGAACATCATCGCATCACCTCCCAGAATTGGTTG
275	Chr1-1518440	1	1518440	-	-	-	0.8	-15	37/138	11/31	0/34	25/55	0/3		-12	27/138	9/31	11/34	4/55	2/3	Os01g03690	TKL_IRAK_DUF26-lg.1 - DUF26 kinases have homology to DUF26 containing loci, expressed	GGAGCAGCGGCGGAAGAGGAGGAGGCGCTGATCGTGAGGCCAACGGCGGTGGCGGCGGCGGCGGCGGCGGGGCGGCGTCGGGGAGGGAGGAGGAGCAGTG
276	Chr1-1518940	1	1518940	-	-	-	0.54	0	240/382	81/93	74/76	65/185	5/5		3	84/382	12/93	0/76	72/185	0/5	Os01g03690	TKL_IRAK_DUF26-lg.1 - DUF26 kinases have homology to DUF26 containing loci, expressed	CTGATTATACCTGCTCTGCTACTTTCAGACATCATTTCGTCAAATTAATATGCGATATTAGTTTTTTTCCTCTCTTTTGAGATTCTAATCTCAACATTGC
277	Chr1-1531440	1	1531440	-	-	-	0.5	0	276/531	84/126	21/153	145/214	2/5		-15	255/531	42/126	132/153	69/214	3/5	-	-	TCTTAATCTATTTTCTTTTACATACCAGAAACCCATAAATTATTCTTGGATTAAATAATCGCGATGCATTACTACGTAAAGCAATAAGTGAATTTGGATC
278	Chr1-1551160	1	1551160	-	-	-	0.5	-11	202/371	28/67	86/104	75/167	5/5		0	169/371	39/67	18/104	92/167	0/5	-	-	AAAAGAATGGAAGAGAGCAAGCACAAGTAAGTACAAGAGAAGAGGGAGGAGAGATGCATATGGCCTAGCTGCAGAGAGAGAGAGAGAGCTAAATTAAGTT
279	Chr1-1551180	1	1551180	-	-	-	0.78	0	83/230	50/57	4/21	20/133	0/2		4	48/230	0/57	3/21	40/133	0/2	-	-	GCACAAGTAAGTACAAGAGAAGAGGGAGGAGAGATGCATATGGCCTAGCTGCAGAGAGAGAGAGAGAGCTAAATTAAGTTATTATTGGTGGCTGCTTGAG
280	Chr1-1551200	1	1551200	-	-	-	0.81	0	105/336	81/107	2/58	11/140	0/5		4	81/336	8/107	15/58	49/140	0/5	-	-	AGAGGGAGGAGAGATGCATATGGCCTAGCTGCAGAGAGAGAGAGAGAGCTAAATTAAGTTATTATTGGTGGCTGCTTGAGATCAATATATATATATATAT
281	Chr1-1553920	1	1553920	-	-	-	0.5	-15	249/449	37/100	98/122	103/199	3/5		0	198/449	63/100	22/122	96/199	2/5	-	-	CACAAGTACAATAAACTATACTAGTACACCACTAGCTAGCCATGAGTTAGCTAGCCATGAGTTAGCGATCACTCATATGTACACAAATATAAAGGATTCT
282	Chr1-1556940	1	1556940	-	-	-	0.61	-11	236/446	11/71	90/108	118/230	5/5		0	122/446	60/71	18/108	31/230	0/5	-	-	GTGTGCGTGCACACACACCGCCGCCACCACCACGCACTCACACCACACTCACACCACACTCACACACCACAATCCCTAAGCAACGCTCAAATAGATGAAG
283	Chr1-1601100	1	1601100	-	-	-	0.67	-6	205/510	29/105	88/132	76/233	4/5		0	189/510	68/105	36/132	67/233	0/5	Os01g03820	C2 domain containing protein, putative, expressed	ATTCACATCAAGGGAGATGTATGTCCTTTGCTCTTTCAATTGATTCTGTTACATTGTTATTGTTATTGTTATTGTTATTTCTCATTTATCTTGATTTGAG
284	Chr1-1601120	1	1601120	-	-	-	0.69	-6	208/517	28/118	95/131	71/227	4/5		0	179/517	76/118	27/131	62/227	0/5	Os01g03820	C2 domain containing protein, putative, expressed	ATGTCCTTTGCTCTTTCAATTGATTCTGTTACATTGTTATTGTTATTGTTATTGTTATTTCTCATTTATCTTGATTTGAGAGAGACTTCTTTTGAATTGG
285	Chr1-1606380	1	1606380	-	-	-	0.54	0	202/324	90/97	33/40	64/160	0/4		15	74/324	2/97	5/40	58/160	1/4	-	-	CCGTTGCAAAGTCAACTGATGGAGTAGCAGCCAGGCATCAGAGACCTTGGTTTGACATTTGGTCGATTTACAAAATTTTTCTTCCAACTTTCAACTTTTC
286	Chr1-1623440	1	1623440	-	-	-	0.81	2	133/513	32/113	33/109	57/260	1/4		-2	118/513	32/113	24/109	59/260	1/4	-	-	TCAGAACCAGGGCTTTGTAAGAGGTGCCCTTGTCTTTATTACCTTACCCTCTAGTATCTCTCTCTCTCTCTCTCTCTCTCTTCTTCTCAAGAGCTCTCTG
287	Chr1-1623460	1	1623460	-	-	-	0.81	2	162/559	38/132	53/130	58/256	0/5		-2	128/559	43/132	25/130	54/256	2/5	-	-	GAGGTGCCCTTGTCTTTATTACCTTACCCTCTAGTATCTCTCTCTCTCTCTCTCTCTCTCTTCTTCTCAAGAGCTCTCTGCAATGCATGCATGCATATGG
288	Chr1-1628480	1	1628480	-	-	-	0.85	0	42/161	11/42	14/18	13/90	0/0		-4	27/161	22/42	1/18	3/90	0/0	-	-	TCGAGCTTACACCTTTTTTCCCCATTGCTAATTAAGTCCAATCCACAATCTCTTCTCCTCTCTCTCTCTCTCTCTCTCTCGTGTACGTGATTTTCTCCAA
289	Chr1-1629560	1	1629560	-	-	-	0.63	0	156/299	70/81	31/43	45/150	0/0		10	72/299	11/81	1/43	59/150	0/0	-	-	ATACATAACACACATATCACGGTACACACGTATCCCACAAAATACAAAGGTATGGTCTCTACGTTAATTAAAGGTTATCATGTTATAATAGTTAAGACAA
290	Chr1-1643340	1	1643340	-	-	-	0.64	-3	17/43	3/13	2/9	8/13	0/1		3	17/43	7/13	5/9	3/13	1/1	Os01g03870	expressed protein	CGACGGGAACGTTCTCCGGTGATGGCACGGCGGCCGGAATGATATCCTTCTGGCTCGACGCAGTGGCGGCGGCGGCGGCGGCGGCGGCCTTGGGCTCCTC
291	Chr1-1643380	1	1643380	-	-	-	0.63	-3	33/73	6/18	3/14	18/29	0/0		0	28/73	7/18	8/14	11/29	0/0	Os01g03870	expressed protein	GATATCCTTCTGGCTCGACGCAGTGGCGGCGGCGGCGGCGGCGGCGGCCTTGGGCTCCTCATGGCTGAAGCTGCACTGGCGATGGTGCGGCGAGATTCGT
292	Chr1-1653560	1	1653560	-	-	-	0.61	0	201/381	63/93	51/77	69/184	1/5		7	104/381	13/93	0/77	91/184	0/5	-	-	TACACAAAGTTAATTAATTAAACACAGAGAGAGGACACACACATATAAAACGGTACTAATTAGGGAGGTTCAACTTGCCGGTGATGTGAGCTCTCAACCT
293	Chr1-1654100	1	1654100	-	-	-	0.52	0	120/186	47/52	30/38	35/79	1/4		29	47/186	5/52	7/38	29/79	3/4	-	-	TTGCACGGCAGAGACTCTCGCTGCCTCCTACCAAGTTGGATCGAAAAAAAAGGAAAAGAAAAGGGTTAGCAAAACCGCCCATGGAAATCGAATCGGCTCT
294	Chr1-1656940	1	1656940	-	-	-	0.56	0	113/218	41/51	26/29	30/117	0/3		-7	91/218	7/51	1/29	81/117	1/3	-	-	ATCCCTTTCTTTTTGAGGCAAGTACACAATATATATTCAACTCCCATATATATATATTAATTATAACCAAGTTAATTCAACCTAGGACCACTTGGTCAGC
295	Chr1-1659080	1	1659080	-	-	-	0.86	0	76/345	21/89	26/66	24/155	0/5		-10	75/345	24/89	2/66	42/155	2/5	-	-	CATAGAAGTTGGAACTTGAAAAGATTTCGATCTGACTGTCCCTAGCTAGCTCTCTCTCTCTCTCTCTCTCTCTCTCTCTGATGCACATGACCTTATCTAG
296	Chr1-1659260	1	1659260	-	-	-	0.53	-4	216/425	21/94	44/119	131/172	3/5		0	195/425	71/94	74/119	39/172	1/5	-	-	CTAGCATTGGTGTGTGTCTAGTAGCTTGCTAAGAGAGAGAAACAAATTGAGAGAGAGAGAGAGATGGACAACTTTAAATTTTCTTGGTGCATGCGGCGCC
297	Chr1-1660260	1	1660260	-	-	-	0.76	-2	158/341	43/90	39/84	59/135	3/5		6	33/341	9/90	9/84	15/135	0/5	-	-	AATGCCCTCTCTCTCTCTCTCTCTCTCTCTCTCTCTCTCTCTCTCTCCTGTCCCATGTAATCTCCTCTTGTTAATGTTTTTACCATATCAATAAATGTTC
298	Chr1-1668720	1	1668720	-	-	-	0.85	4	47/222	20/91	14/61	9/57	0/2		-16	44/222	21/91	15/61	6/57	0/2	-	-	CTAGTGTAGTGTGTGTACACATACATACATACATACATACATACATACATACATACATATATATATAGGACCTGTTTAGATGCCCTAGCAAGTTTTTTAA
299	Chr1-1670180	1	1670180	-	-	-	0.89	-20	129/562	41/153	35/151	48/218	0/5		-6	64/562	8/153	31/151	25/218	0/5	-	-	TTAGCACTCAACTGATGCAGTGAGCAATTTGAAGTAGAGAATTACTCTCTCTCTCTCTCTCTCTCTCTCTCTCTCTCTCTCTCTGAAATAACCATGGCAA
300	Chr1-1670200	1	1670200	-	-	-	0.91	-20	96/505	24/124	23/124	40/223	0/5		-14	47/505	10/124	21/124	14/223	1/5	-	-	TGAGCAATTTGAAGTAGAGAATTACTCTCTCTCTCTCTCTCTCTCTCTCTCTCTCTCTCTCTCTGAAATAACCATGGCAAATTATAAGTTTCTGATCTCC
301	Chr1-1670680	1	1670680	-	-	-	0.51	9	72/141	5/23	5/25	53/73	2/2		0	68/141	18/23	20/25	19/73	0/2	Os01g03900	expressed protein	CAGCTTGGAATCCGCCGCTTGTCGTCGGCGAACCGGGCGGCAGCTTCAGAAGCCGACGACGAGCTCCACCTCGGCGCCGCCGCGGGGACCGGCCGCGAGC
302	Chr1-1672320	1	1672320	-	-	-	0.62	0	213/432	47/76	61/104	80/215	0/5		-6	149/432	20/76	43/104	76/215	4/5	-	-	TTAGGTGAGTCGTTTATAGCCGTATTATTCGCTCAAACGTCCCCTGTTTTGCTGCTGCTGCTGCTGCTGCTATTTTTCTGCACTAGAAATTAGAAAACGT
303	Chr1-1672340	1	1672340	-	-	-	0.61	0	219/436	64/96	54/98	73/205	0/4		-6	150/436	22/96	44/98	78/205	4/4	-	-	CGTATTATTCGCTCAAACGTCCCCTGTTTTGCTGCTGCTGCTGCTGCTGCTATTTTTCTGCACTAGAAATTAGAAAACGTCCAAAAGGATATCAAACAAA
304	Chr1-1681240	1	1681240	-	-	-	0.68	0	189/371	81/103	12/57	85/192	0/5		6	81/371	2/103	30/57	47/192	1/5	-	-	AGGCTTTGCCGGTGCGATTGCGAACCACGATCGAATTCTGACCCAACTAAGTAGATGCAAGAAAGACTCTCTCTCTCTGGCCCAATAGTTTGTTGTGTCG
305	Chr1-1683020	1	1683020	-	-	-	0.57	0	98/170	38/45	9/16	43/90	0/2		25	51/170	3/45	6/16	33/90	2/2	-	-	GCCGAGCCATGTGCATATATCATCGCAGTTTGTGCCACAGAGACTTCTTTTGTCTTTACCGCTCTGCGTGCATAGCACCAGGATCCTCTGTCATTGACCA
306	Chr1-1683040	1	1683040	CAGTTTGTGCCACAGAGACTTC	TTTGGCTTGACCGTGGGT	95	0.68	0	101/258	38/53	8/24	47/160	0/5		16	92/258	12/53	12/24	64/160	3/5	-	-	CATCGCAGTTTGTGCCACAGAGACTTCTTTTGTCTTTACCGCTCTGCGTGCATAGCACCAGGATCCTCTGTCATTGACCACCACCCACGGTCAAGCCAAA
307	Chr1-1690700	1	1690700	-	-	-	0.5	0	164/277	55/71	15/55	77/128	1/5		3	108/277	16/71	40/55	46/128	4/5	-	-	AATTGGCTATTCACTCCTTTGTAAAATAAAGGTACTACCTCTATCCCAAAAATAAAGGCAACTATTAATATATCTAACGTTTGACCGTCAATCTTATTTG
308	Chr1-1695320	1	1695320	-	-	-	0.58	0	151/255	96/101	15/22	27/113	0/4		32	57/255	2/101	3/22	49/113	2/4	-	-	TGCTTGTTCAAACCTTGCAACCCCTTTATAACTTGGAATTTTGTCCATGGTTCATGTGAAGATTAAAGGGGTGATGTGTGTTTGGTGAAGATGGGGGGGT
309	Chr1-1695500	1	1695500	-	-	-	0.5	0	296/590	86/116	14/193	171/241	2/5		-13	294/590	30/116	179/193	70/241	3/5	-	-	ACCGCGTTTCTCGGACACGCAGCGCGCTTGGAGGATCCTTGTCCATTTTTGATCCGTCAAATTTAACATCTCTCTATAGCTTAGCTGAATGCCATTGCCA
310	Chr1-1695700	1	1695700	-	-	-	0.51	-8	368/618	33/133	177/195	141/243	4/5		0	222/618	93/133	18/195	81/243	1/5	-	-	GCTTAATTTGCTCGATCGATTCACGCGAGCACAATCGCATGTGCGTGCATGCGTGCGGCATTCAATCAAAATACTCCTCCTATCATTCATGATCCTCTCG
311	Chr1-1706720	1	1706720	GGTCGATGACCGATCTCTCT	CGGTGATTCTGACCCCTTT	79	0.65	-6	225/441	21/89	99/109	94/206	3/5		0	88/441	51/89	5/109	21/206	0/5	-	-	GCCACCGTCTCGTGGATCGAGGTCGATGACCGATCTCTCTCTCTCTCTCTCTCGCATGCCCCTGTCGGGGATGAGCCTTCAAAGGGGTCAGAATCACCGC
312	Chr1-1709140	1	1709140	-	-	-	0.51	4	84/151	9/49	2/10	66/74	1/1		0	65/151	40/49	8/10	6/74	0/1	-	-	ATAATTGGCCGATCGTCGGAGATGCTCGCCCAAAGTGTGCCGTCTTCAATATAGTCACAAGGCGAGGTAGCGACTTACGTGGTGTTTGGATCTAGGATTT
313	Chr1-1713820	1	1713820	-	-	-	0.55	0	311/523	104/115	50/139	130/229	4/5		-11	151/523	11/115	89/139	38/229	1/5	-	-	TGGCCATATGTCGGCAAAGAGGCGTGAGTAATGGCTCGCAGATCCACGGGACCCAACACCTTGCCAACTTGACGCCGCTCGAGTCGTAATAATACGAGTA
314	Chr1-1714540	1	1714540	ATGAAGGCGGCATCAGAA	CACCTGTATCGGCGTTCTTT	78	0.81	0	76/215	30/46	16/47	23/103	1/4		-7	36/215	1/46	19/47	13/103	0/4	-	-	ACGCATGAAGGCGGCATCAGAACGCCGATACAGGTGGCTTCCAAAAAAAAAAAAGAAAAAAAAAAGAACGCCGATACAGGTGATGCATGTCTATCGTCAG
315	Chr1-1714860	1	1714860	-	-	-	0.53	12	184/338	20/96	36/47	115/171	4/5		0	142/338	76/96	10/47	46/171	0/5	-	-	TGTTAATCTTCTCCTTGATTATACGTAGGCGTTATCGGTGCATAGTGTTAATCTTCTTTTCTAGCTATTGTCTTACATGACAATAGTTTTATAATTTTTT
316	Chr1-1724360	1	1724360	-	-	-	0.72	0	131/320	62/76	11/33	46/186	0/4		15	72/320	12/76	19/33	37/186	1/4	-	-	CAAATTTTTTTTTCTCAAACTAAACATGCCCTTAGCCTCGTAAGAGAAGAGAAGAGAAGAACATCTCTGCAGTGGATTATTATCCATTTGTCCTCTTGTT
317	Chr1-1728440	1	1728440	TGTCCCGTGTGCTACCCTA	ACTGGATCGTTGTGGAAAAA	84	0.5	-19	353/623	42/122	179/194	107/255	5/5		0	263/623	80/122	15/194	148/255	0/5	-	-	TGTCCCGTGTGCTACCCTAATCTACGCGAAAAATAAACCGTTTAATATTTCCATAACCTGCTCTTTTTTCCACAACGATCCAGTAAGTTTAGAAACGGAC
318	Chr1-1730700	1	1730700	-	-	-	0.5	-3	106/204	10/66	50/63	37/55	2/2		0	97/204	56/66	12/63	18/55	0/2	-	-	CTACAGTACCACGTAACGATCCTTGCGTTTCACGTAGCATCTAATAATTGGATGAAAAATAAAAATATCCAAAAAAAAAACAGCTCAATTCACACACACA
319	Chr1-1738960	1	1738960	-	-	-	0.52	0	155/301	32/53	10/74	95/143	2/5		-3	140/301	21/53	62/74	44/143	3/5	-	-	TCCTTACGCGGCAAAACACACCGTCGTCCATGGACAGTTCTAATAACAACAACAACAACAAGAGGGCGCGCGACGCCGAGGATGAGGCCGACGAGGCCAA
320	Chr1-1740420	1	1740420	-	-	-	0.81	5	109/358	4/78	47/68	50/187	2/5		0	95/358	45/78	7/68	37/187	0/5	-	-	CTTGCGTTTTTAAGTTAGGCGGCAATTCACATGACATAACGAAAATCGAGTGTTCTTCTTTTTTTTTTTTTCGTTCCCTCTCCATTTGTGTCTTCCATGT
321	Chr1-1744020	1	1744020	-	-	-	0.5	-6	256/465	20/103	117/129	98/190	5/5		0	206/465	80/103	12/129	92/190	0/5	-	-	GCCGCCGAAACAAAAACCGGCATGGTCTACTCTACTATACTGTCTACTACTACTCGACCATGCATACTGCTGCAGCTGATGATACTGTATATTATCCCGT
322	Chr1-1745100	1	1745100	-	-	-	0.78	0	137/424	61/92	9/76	50/223	0/5		4	99/424	15/92	20/76	60/223	1/5	-	-	ACTATCAAAAGTAGATTGAGGGGTACTACATAACAAGTGCAGAAGTTACTGTTAGTATACACTTTTTTTTACATTGGTAACCAACCTTAAATAATCAAAA
323	Chr1-1745120	1	1745120	-	-	-	0.71	0	124/292	54/79	11/34	49/159	0/5		4	90/292	16/79	17/34	52/159	2/5	-	-	GGGTACTACATAACAAGTGCAGAAGTTACTGTTAGTATACACTTTTTTTTACATTGGTAACCAACCTTAAATAATCAAAAGAAACTTTTTTTTTCGGTTT
324	Chr1-1747060	1	1747060	GTTCTTTTCCGGCAAGAGTT	CCATCACCTTCTTGAGGAGC	80	0.5	0	216/398	67/83	9/84	122/196	0/5		3	182/398	16/83	75/84	74/196	5/5	Os01g04020	AP2 domain containing protein, expressed	TTGGTGAGGAATTTTAGAGTTCTTTTCCGGCAAGAGTTAGAAGAAGAGAGAAATGGCCCCTTCCAAGCAGCAGCAGATGCTCCTCAAGAAGGTGATGGCG
325	Chr1-1747080	1	1747080	AAGAAGAGAGAAATGGCCCC	TCTTCGTCTTGGGCTTCTTC	79	0.5	0	222/408	65/78	12/98	123/193	0/5		3	186/408	13/78	86/98	70/193	5/5	Os01g04020	AP2 domain containing protein, expressed	TCTTTTCCGGCAAGAGTTAGAAGAAGAGAGAAATGGCCCCTTCCAAGCAGCAGCAGATGCTCCTCAAGAAGGTGATGGCGAAGAAGCCCAAGACGAAGAG
326	Chr1-1749280	1	1749280	-	-	-	0.5	0	139/272	37/53	9/84	82/112	2/4		-10	132/272	16/53	75/84	30/112	2/4	-	-	CGCGGCGACGCGAGACGGCTGGCCGGCTGGGGCCATGGTTTTTCCCCCGCGGGGGCGTGTGGTGCTGTGTGGTGTGGCGCCGCGCGCGCGGGTGGTGATA
327	Chr1-1767400	1	1767400	-	-	-	0.5	-4	255/493	25/100	110/119	99/237	5/5		0	238/493	75/100	9/119	138/237	0/5	Os01g04070	verticillium wilt disease resistance protein, putative, expressed	TCTTAGTTCCAATATGCTTCAAGGACAGATTCCTATACCAAACTTATCAGCTGAATTCTTGGATTATTCACATAATGCATTCTCTTCTATTCTGCCAAAC
328	Chr1-1791960	1	1791960	-	-	-	0.5	-3	249/449	23/100	94/96	107/217	5/5		0	198/449	77/100	2/96	109/217	0/5	-	-	ACCGACTAGGGCGGGCCAATCTTCTTCCAGAACAGGTTGAGCAACATCAAGAATGTAGAAGAGGACGGCAACCTGTGGCCGACCGCCAGGTACCGGGAAT
329	Chr1-1792020	1	1792020	-	-	-	0.66	4	137/317	19/95	38/66	72/132	2/2		0	106/317	66/95	1/66	30/132	0/2	-	-	GAGGACGGCAACCTGTGGCCGACCGCCAGGTACCGGGAATGAGAAGAAGCAAGAAAGGAGAAAAGTGAGAGAGAAAAAAAGAAGGAACGAAAAATAAGGG
330	Chr1-1792040	1	1792040	-	-	-	0.69	4	162/338	11/89	49/51	92/171	3/5		0	84/338	56/89	0/51	21/171	0/5	-	-	GACCGCCAGGTACCGGGAATGAGAAGAAGCAAGAAAGGAGAAAAGTGAGAGAGAAAAAAAGAAGGAACGAAAAATAAGGGGGACCACTGTAATTTTTTAT
331	Chr1-1794900	1	1794900	-	-	-	0.92	-20	34/297	13/126	1/39	17/107	0/3		-16	33/297	16/126	3/39	10/107	1/3	-	-	TGAATGCCGGTAGGTTGTTGTTGTGTGTGAATTGTGTTGGTTTTCATCCATCTATCTATCTATCTATCTATCTATCTATCTATCTATCTATTATCTATCT
332	Chr1-1796740	1	1796740	-	-	-	0.5	0	212/391	71/94	2/74	125/188	1/5		-4	179/391	23/94	72/74	63/188	4/5	-	-	TCATATTTCCATTTATACAATAGTCATAATTTTCTATGAGGAACTATCCCTAGCTGGCTAGCTATGATAATTCGATTACGTCTACTATCAAATAATAAAT
333	Chr1-1848860	1	1848860	-	-	-	0.88	-8	97/377	9/81	48/103	34/161	1/5		0	55/377	42/81	0/103	9/161	0/5	Os01g04190	transporter family protein, putative, expressed	AAATAAACGAGTGGCTACTTGGCAAGTGAACTTCTTCTTCTTCTTCTTCTTCTTCTTGTTTTTTTTTTTTTTTGAACTGGAGTGGCAAGTAAAGTTGGTA
334	Chr1-1862300	1	1862300	-	-	-	0.51	6	231/380	13/100	67/70	129/174	5/5		0	133/380	87/100	3/70	29/174	0/5	-	-	TTCCATACTATAGCTAGTAGTGTATTTACACAGATGGAGCTACTGTTAGTTTAGTTCATGGGTGAACAGTTTTTGCGTGTCACATCAGATATACTAACAT
335	Chr1-1866760	1	1866760	-	-	-	0.64	3	121/223	8/52	55/59	49/94	2/2		0	45/223	29/52	2/59	8/94	0/2	-	-	TTTTTCATAATTTTTTTAAATAAGACGGACGGTCAAACGTTGGGCACGAAAATCAGGTTTGTTTTTTTTGACGTACTCCGGCGCGTGTACGTGTTTGCCC
336	Chr1-1901060	1	1901060	-	-	-	0.68	0	73/172	54/60	1/9	12/85	0/3		24	47/172	6/60	8/9	24/85	3/3	-	-	AGATTTGGAGCATTTGGCCCAAGTCAAGGTCTTTTCCTACGTGTAACGCGTACTCCCATGCCAATCAGCCGCCGATGCGCCATGGCAAGTAACCGCGTGG
337	Chr1-1901240	1	1901240	-	-	-	0.85	4	74/325	11/76	38/74	20/147	1/4		0	60/325	35/76	5/74	20/147	0/4	-	-	AAACTACTAAAATCATTGTTGTTTAGTTAAATCCATCTTGAGAGAGAGAGAGAGAGAGAGAGGTCCATCTCTGCGATTGTCATGGCTACAGGTCTAGTCA
338	Chr1-1905740	1	1905740	CGACGTGGCCTGAGAAGT	CGCCCACGTCTGATGTTTA	77	0.67	-10	168/349	13/92	82/137	57/90	5/5		0	80/349	58/92	3/137	12/90	0/5	-	-	GACTGGGTGCCAGGCGAGTAGGCGACGTGGCCTGAGAAGTCAAGTCAAGAGATAGAGAGAGAGAGAGATAGTTTGCGCGTTAAACATCAGACGTGGGCGC
339	Chr1-1912560	1	1912560	-	-	-	0.76	-10	76/200	11/37	1/13	64/138	0/1		-5	56/200	3/37	2/13	48/138	0/1	Os01g04300	glycosyl hydrolase family 10 protein, putative, expressed	GGTAGTACAAAACATCGTATATATTGCACAGATAATCCCGTTATATTATATATATATATATTTTTAAAAAGATAATCATGTACTATAAAACGAGGAATAG
340	Chr1-1928140	1	1928140	-	-	-	0.55	-12	124/200	15/50	85/86	13/39	2/5		0	49/200	35/50	0/86	5/39	2/5	-	-	CCACCAGTCAACCTCCTCCTCCTTCTCATTCTCCCTACCTTATCTCTCTCTATCTCTCTCTCTCGCAGGCAACGGCTGGCGAGCAGGCGGAGCCGCCGGA
341	Chr1-1941800	1	1941800	-	-	-	0.5	0	192/369	86/104	13/90	72/138	2/5		3	175/369	18/104	77/90	64/138	3/5	Os01g04350	hsp20/alpha crystallin family protein, putative, expressed	ATTACCTTTGGTGTGAAATGCTTTCTCGATGTAAGACAAGAAAGCTAGTAGCAAAATCATACTATTTGCTTGATGCAATACATGTTCCATCTTAGTTCCC
342	Chr1-1941860	1	1941860	-	-	-	0.56	0	101/170	66/66	2/15	27/70	0/2		-10	39/170	0/66	13/15	21/70	0/2	Os01g04350	hsp20/alpha crystallin family protein, putative, expressed	ACTATTTGCTTGATGCAATACATGTTCCATCTTAGTTCCCTTACGTATTTTGTGTGTTCCCATATGAACATTATCAATCATTCTTTTTTTTTTTTCTGAA
343	Chr1-1945900	1	1945900	ATGCCCATGACTGAAAGGTA	TGCAATAGACGTGACCCAAA	96	0.72	3	171/442	19/127	75/91	71/194	1/4		0	138/442	99/127	3/91	26/194	0/4	-	-	ATGCCCATGACTGAAAGGTAAAAATCACTGCCAAAGCATTGCTTCGTTGGTAAGTTTTTTTTAGTGAATTACACTTTTTGGGTCACGTCTATTGCACTTT
344	Chr1-1946320	1	1946320	-	-	-	0.75	-2	147/353	24/91	76/90	38/153	3/4		1	60/353	21/91	1/90	34/153	0/4	-	-	GTAATTGATGCATTTTTCTTCCTTTTCCTAACTTCTATTTTTTTTTTGAAACACAATACAATGCAGACGTCTACAACACGTACACACTGACCCGTATGAA
345	Chr1-1955960	1	1955960	-	-	-	0.5	0	292/554	107/136	21/160	135/217	1/5		-4	262/554	29/136	139/160	82/217	4/5	-	-	ACAGTTATATACTACTCCTAGCAGCTAGCTAGTAGTACTAGTATTCTCTCTCACTTAATTTTTCAGCTGGTTGGTAGCCCTGAGATACTGTTGCTCACTT
346	Chr1-1961060	1	1961060	GAACGGGTAGGAGATGGTCA	TTCCTTCCTCGAGTTGCC	91	0.5	9	129/249	10/90	46/46	63/96	4/4		0	120/249	80/90	0/46	33/96	0/4	Os01g04409	OsWAK1 - OsWAK receptor-like cytoplasmic kinase OsWAK-RLCK, expressed	CTCCAGCCAGAACGGGTAGGAGATGGTCAGCTTGCCGCATGGCGTGGGCAAGCAGCCAGGACTAGACGAGCTCGCCGGTGCCGGCAACTCGAGGAAGGAA
347	Chr1-1963840	1	1963840	ACCGCCCTGATGTGACTG	GACAGCAGCGTGCACTAGC	91	0.63	-9	157/325	3/97	20/24	116/174	4/4		0	89/325	49/97	0/24	34/174	0/4	Os01g04409	OsWAK1 - OsWAK receptor-like cytoplasmic kinase OsWAK-RLCK, expressed	AACCGCCCTGATGTGACTGGACCAGTTTGTCCGGACTCATCGTCGTGTACTCCTATTAACCCTCTTCCAGCTAGCTAGTGCACGCTGCTGTCCACCATTG
348	Chr1-1966220	1	1966220	-	-	-	0.52	4	245/419	17/90	83/94	132/202	2/5		0	156/419	73/90	11/94	58/202	2/5	Os01g04409	OsWAK1 - OsWAK receptor-like cytoplasmic kinase OsWAK-RLCK, expressed	CAACTCCTGCCTGCAGCCTGCTTGATAAGTCGTCGTCAACGTCACCACCGAGGCAAACCCTCCCAAAATTTACCACCATCTCTGCAGCTGACTAGCCAGC
349	Chr1-1972380	1	1972380	-	-	-	0.52	3	136/210	13/46	44/52	69/97	2/4		0	44/210	33/46	2/52	7/97	0/4	-	-	AATCAGGTACCAAAATGTTTCTATGCAAAAATTTTCCATTTATAAAGTTCTATATGAATAAAAAAATATGTATAAACTTTTCATGTACATTTCTTTATAG
350	Chr1-1972400	1	1972400	-	-	-	0.6	3	159/274	16/68	49/60	83/121	2/4		0	49/274	37/68	1/60	8/121	0/4	-	-	CTATGCAAAAATTTTCCATTTATAAAGTTCTATATGAATAAAAAAATATGTATAAACTTTTCATGTACATTTCTTTATAGGCCGAAACATTGCTCGTTGG
351	Chr1-1983400	1	1983400	-	-	-	0.5	-5	301/575	41/128	116/132	121/269	2/5		0	273/575	86/128	16/132	148/269	3/5	-	-	GGCTCTGGCTTTCTTTCATGAAAGGTATACGCGTTGACCTGCTAGGCAGTGTAGTAAATTAAATAAATACCTGTATTTTCTTATTGAGCTCTTACAGGAG
352	Chr1-1985060	1	1985060	-	-	-	0.76	4	206/496	46/144	86/109	60/206	3/4		-4	95/496	42/144	7/109	42/206	1/4	Os01g04460	Ser/Thr protein kinase, putative, expressed	CTTGTGAAGCTGCATATATTCAGATTTCTGTTTTTCTTTCAGAACTAGCTAGTGACATATGCTGTGTGTGTGTGTGTGTGTGTGTGTGTTTTATAATCTT
353	Chr1-1987080	1	1987080	-	-	-	0.7	-9	174/354	20/72	126/139	18/112	1/4		0	71/354	43/72	0/139	21/112	1/4	-	-	CACGGCGGCGGCCGGCGGCCGGGGCTGTGGCGGCGGCTCGAGGGGAGTGGAGCGAGAGAGAGAGAGAGAGAGTTGAGGCCCCGAAGAGTAGCATGACATG
354	Chr1-1988180	1	1988180	-	-	-	0.81	-15	157/540	31/134	29/97	78/257	0/5		-1	136/540	28/134	18/97	82/257	0/5	-	-	GACACATTTAAAATATTAAACGTAGACTAATAATAAAACAAATTACATTTAAAATATTAAACGTAGACTAATAATAAAACAAATTACAGATTCCGCCTGT
355	Chr1-1994560	1	1994560	-	-	-	0.5	0	218/369	66/86	19/104	108/146	2/4		-5	144/369	20/86	85/104	31/146	2/4	Os01g04480	expressed protein	CGGTCAAAACCGGTTCCTCGGTCATTTTCCACTGTGCGCGTCATTAGTCATATCCCGTTCACCGTTCCCTTTCTTCCATCTCAATGAAAACTATATGTCT
356	Chr1-1998480	1	1998480	-	-	-	0.65	-11	239/432	54/125	97/120	75/162	2/3		0	81/432	63/125	4/120	8/162	0/3	Os01g04490	Ser/Thr protein kinase, putative, expressed	GGGTCTACAGTGACTGGTCAAAAGAGTACCAATCAGCCCCCACAAAAAAAAAAGAAAAGAAAAGAGTACCAATCAGCGTGTCAGACTCGATCGATCGTCG
357	Chr1-2001360	1	2001360	-	-	-	0.58	0	187/326	55/64	55/58	56/171	3/5		3	88/326	3/64	3/58	75/171	1/5	Os01g04490	Ser/Thr protein kinase, putative, expressed	AATTTCAGTCACTAATATATACAATTTCTCACATGAAAATGACACCAGTGGACTGGCCTTTTTTTTTTTCATATCAGTGTAGTTTCAGTATTTCGTACTA
358	Chr1-2021180	1	2021180	CAGGCGGAATCTGTAATTTG	TTCAGGCGCGAAAAGTTC	98	0.5	0	63/124	38/41	8/23	10/49	0/0		-8	61/124	3/41	15/23	39/49	0/0	-	-	TACAGGCGGAATCTGTAATTTGTTTTCTTATTAGTCTACGTTTAATACTTCAAAGTATTCGCATATCTAGTATGGCACGCCCGAACTTTTCGCGCCTGAA
359	Chr1-2022300	1	2022300	-	-	-	0.58	0	175/339	64/81	22/92	61/127	0/4		4	127/339	17/81	70/92	32/127	3/4	-	-	ATGTCCTATAGACGAGCGAATAGATCAGTAACAAGTCACAATAAGAAGATGAGTTAGCTTCTTTAAGCACATGATATTAATTCATTATATACTCTATTCA
360	Chr1-2022320	1	2022320	-	-	-	0.5	0	161/288	58/72	22/85	55/97	0/4		4	126/288	13/72	63/85	42/97	4/4	-	-	TAGATCAGTAACAAGTCACAATAAGAAGATGAGTTAGCTTCTTTAAGCACATGATATTAATTCATTATATACTCTATTCACAACCCCGTCCCTCTTCGCC
361	Chr1-2023980	1	2023980	GCGTCGATCGAGGAGTAGTA	AGAGCACGACAGATGCAGG	89	0.58	4	176/373	15/82	58/74	93/183	5/5		0	162/373	67/82	8/74	70/183	0/5	Os01g04540	serine/threonine-protein kinase At1g18390 precursor, putative, expressed	AAATCTGCTCCGCGTCGATCGAGGAGTAGTACACCGTGGTCTTGATCACTTGCACTACAGGAGATGCATCTGTTTCCTGCCCCTGCATCTGTCGTGCTCT
362	Chr1-2024000	1	2024000	ACCGTGGTCTTGATCACTTG	GCAGTAGCATGGCTAAGCAG	86	0.5	0	259/491	112/137	11/113	113/207	0/5		4	232/491	25/137	102/113	94/207	5/5	Os01g04540	serine/threonine-protein kinase At1g18390 precursor, putative, expressed	GAGGAGTAGTACACCGTGGTCTTGATCACTTGCACTACAGGAGATGCATCTGTTTCCTGCCCCTGCATCTGTCGTGCTCTGCTTAGCCATGCTACTGCTC
363	Chr1-2044960	1	2044960	-	-	-	0.6	0	118/220	54/64	13/51	35/84	1/3		10	72/220	9/64	37/51	21/84	2/3	-	-	TTTTTTCTGCTCTATCAATATGAACTTTGCACTGTCTTGTGTGAGTCATTAAAAAAAATTGAAGTTTAATCGGTTTAAGAGCAGTTGGAAGGCCTGAAAC
364	Chr1-2054000	1	2054000	-	-	-	0.5	0	116/226	25/30	39/58	34/108	3/4		-12	110/226	5/30	19/58	74/108	1/4	Os01g04580	Ser/Thr protein kinase, putative, expressed	GTTCACCGCCAGCCCGGCCAACAGCCAGCTCGTCTTCCTCTTCAACTGCACCAGCAGCAGCAGGCCGCCGCCGGCAGGGTTCGTCAACGTCACGTGCCCG
365	Chr1-2061960	1	2061960	-	-	-	0.75	-3	174/400	27/94	86/120	51/149	1/4		0	65/400	35/94	4/120	18/149	0/4	Os01g04590	expressed protein	TGATGAGTCGATGGAGATCGCCTGCCAACCTGAGAGTGCAGAGAAGTTCTCTGTGTTCTTTTTTTTTTTTTTTGTGTGTCTCATTCAGTTCGTATATTGT
366	Chr1-2061980	1	2061980	-	-	-	0.77	-3	146/359	28/81	62/93	50/151	1/5		0	63/359	31/81	4/93	13/151	0/5	Os01g04590	expressed protein	CCTGCCAACCTGAGAGTGCAGAGAAGTTCTCTGTGTTCTTTTTTTTTTTTTTTGTGTGTCTCATTCAGTTCGTATATTGTCAGGGTTCAGACTGTACTCG
367	Chr1-2067400	1	2067400	-	-	-	0.5	0	131/197	53/53	5/13	53/106	3/5		4	39/197	0/53	0/13	38/106	1/5	-	-	TGCAGCCCGAGAATGCGGAGCAGTTCTCTGCTTTTTTTTTTCTGTCTCGTTCAGTTTGTAGATTGTCAGGGTTCAGAATGTACTTGGATAGTTGGATCAC
368	Chr1-2081100	1	2081100	-	-	-	0.5	-5	312/532	39/114	109/121	145/256	5/5		0	212/532	75/114	12/121	111/256	0/5	Os01g04640	reticulon domain containing protein, putative, expressed	ATCATGCGTCAGAGATATATAAGCTCATGGTAGTTTTCTGATCATGGCTGTGTTCTGTTCGCAGTTGTGCTAGGCACCATGACGCTGCCTGTGATGTACG
369	Chr1-2082920	1	2082920	-	-	-	0.59	0	165/284	49/58	13/45	83/148	1/4		6	60/284	9/58	32/45	16/148	1/4	-	-	GAATCACCCGATCCACCGTCCACACACACATGCGCTTGTTCACTTGCTCCTCGTCGTCGGCGTCGGCGTCGGCTCCGCCCGAGACGCGCGCACCTCTCGT
370	Chr1-2083320	1	2083320	-	-	-	0.5	-6	304/582	26/124	172/186	89/234	5/5		0	276/582	96/124	14/186	145/234	0/5	-	-	GGAGAGGAAGGAATTGCAAGTGGAGAGGAGAGGTGAGTTTCTGAAACGAGAACCAGAAAGAGGAAGGGATTGCGAGTTTGCAAGTGGAGAGATTGATTAA
371	Chr1-2085660	1	2085660	-	-	-	0.52	-3	118/186	6/18	46/50	58/107	2/2		0	48/186	12/18	3/50	30/107	0/2	Os01g04650	PB1 domain containing protein, expressed	CGCATGCATCTGTGCATACACATACCCAGCTGGGGGTTGCTGGGCAGCAGCAGCCGCAGCGGCGGCGGCGGCAGCAGCATCTTGGGCTGGCACAGGCACA
372	Chr1-2093900	1	2093900	-	-	-	0.53	0	238/424	80/104	9/108	128/184	2/5		-10	168/424	23/104	96/108	43/184	3/5	-	-	CTAATTGAGATATTGACAATCTTAATCTTAGATATATCACGTCTATATTAGGTTGAACTAAGGAGTATTATTTACTACGCCCATTTATTTGTGAAGTTGA
373	Chr1-2102000	1	2102000	-	-	-	0.58	3	271/498	30/104	120/134	97/219	4/5		0	170/498	74/104	10/134	81/219	0/5	Os01g04670	expressed protein	GCAAAAGCTGACATTAGCACTGAATGAACACAAGATCGATCCACTTGATTATATGATACAAGGAGGAGGAGGAGGAGGCAGCTACAAGAACAAGCAACTA
374	Chr1-2102020	1	2102020	-	-	-	0.6	3	175/363	26/81	48/53	80/193	4/5		0	146/363	55/81	3/53	81/193	0/5	Os01g04670	expressed protein	TGAATGAACACAAGATCGATCCACTTGATTATATGATACAAGGAGGAGGAGGAGGAGGCAGCTACAAGAACAAGCAACTACACAAGCCAACAAAACTGAC
375	Chr1-2122700	1	2122700	ACCATTTTGTGTGGGGACTG	CCCTCCATAAATATAAAACCAAGC	95	0.64	0	223/401	87/103	33/52	90/210	0/4		5	57/401	0/103	4/52	46/210	1/4	-	-	ACCATTTTGTGTGGGGACTGGAGGTGATGATGGCGGTGGATGGGGTGGGTGAGGGATTACTGCAGTGCAGTGCTTGGTTTTATATTTATGGAGGGTTGGT
376	Chr1-2122720	1	2122720	GTGATGATGGCGGTGGAT	CAGTAACGGTCACCAACCCT	88	0.54	0	233/356	80/96	48/57	95/179	0/1		5	54/356	0/96	4/57	44/179	1/1	-	-	GAGGTGATGATGGCGGTGGATGGGGTGGGTGAGGGATTACTGCAGTGCAGTGCTTGGTTTTATATTTATGGAGGGTTGGTGACCGTTACTGTAGCATTCT
377	Chr1-2123900	1	2123900	CTGCGCCCTGTGTATTCAT	TCGTTGTCTCTCTCTCTCTCTCTC	96	0.81	-10	189/494	56/135	33/87	90/242	1/2		-6	44/494	10/135	7/87	25/242	0/2	-	-	CTGCGCCCTGTGTATTCATGCATGCATCCATGCATCTTGACGACCTCATGTCACAAAAGAGAGAGAGAGAGAGAGAGAGAGAGAGAGAGACAACGATACA
378	Chr1-2123920	1	2123920	TGCATCCATGCATCTTGA	TCGAGAATCTTGTATCGTTGTCTC	88	0.88	-2	79/377	33/101	35/58	7/189	0/2		-6	57/377	4/101	3/58	42/189	0/2	-	-	CATGCATCCATGCATCTTGACGACCTCATGTCACAAAAGAGAGAGAGAGAGAGAGAGAGAGAGAGAGAGACAACGATACAAGATTCTCGAATCTAGTGGT
379	Chr1-2129140	1	2129140	-	-	-	0.5	0	113/213	64/71	36/44	9/87	0/0		6	100/213	7/71	8/44	78/87	0/0	-	-	TGTCATTGTCCTGGCTGTTCATGTCTGCGTTTACATTCTCTTTATGATTGATCTTTGCAGTAAGGGCAGTCCCAACCCTCCATCTAGGATTGTGTTTATG
380	Chr1-2142520	1	2142520	-	-	-	0.52	-16	164/327	17/71	6/52	123/173	0/1		0	156/327	54/71	46/52	46/173	1/1	-	-	AACTGGACCCCTTGTGTCCCACTCGATCGATATGATTCAGGTAGCCTCAGCCAGCCAGCCAATCAGCCAGCCGCCGTAGCGCCCAACACTGCAGATTTCC
381	Chr1-2145880	1	2145880	CGCGAAGTAAATAGGCCC	GACCCTGATGCGCATTTATT	97	0.5	0	266/509	81/124	99/116	67/229	3/5		-3	240/509	42/124	16/116	161/229	2/5	-	-	CGCGAAGTAAATAGGCCCTAGAAGCCTTGCAATATTGCAAGATGATTGTGTACTAGTACATCGTATCTGATAGAGTGAATAAATGCGCATCAGGGTCGCT
382	Chr1-2147480	1	2147480	-	-	-	0.55	0	202/402	60/81	63/78	62/209	3/5		4	178/402	21/81	15/78	125/209	2/5	-	-	ATACGATCCAACGTCCTTTTCATCCTATGTCATCACTGCACCCCACAAATGGTCCATATCCCATTTTCCACACATAGGAAATCTGGCTGAAAAACTTGGA
383	Chr1-2147600	1	2147600	-	-	-	0.5	-3	191/375	40/98	16/68	115/172	1/5		0	184/375	58/98	52/68	57/172	4/5	-	-	TATATATATGCGCACATAAAAAGAATATTTTGATTAATGAAGAGATGCGAAACTGATGAGAATATATTGGTTGTTTAAATAAGATTGTTATTGAATATAT
384	Chr1-2170200	1	2170200	-	-	-	0.77	-20	236/676	54/148	89/216	84/263	3/5		-12	200/676	20/148	101/216	68/263	0/5	-	-	GCCATATTGATCTTTGTCCAGACATTTTCCAAACTTTGCAGTGATTTCTCTCTCTCTCTCTCTCTCTCTCTCTCTCTCTTTTCTTTCCAAACAGTTGCAT
385	Chr1-2174340	1	2174340	-	-	-	0.53	0	135/230	20/23	14/61	89/128	0/2		-9	81/230	3/23	46/61	27/128	1/2	-	-	GCCACAGTAGCGATCCTTTTCTGGATCCCTCCCTGCAGCCACTGGACGGCTGGACCAGCTAGCTTAGCTAGCGGCAGCTGATGCTCTCGTACGCTGATGG
386	Chr1-2174360	1	2174360	-	-	-	0.55	16	94/171	3/25	4/22	79/110	1/2		0	65/171	22/25	18/22	20/110	0/2	-	-	CTGGATCCCTCCCTGCAGCCACTGGACGGCTGGACCAGCTAGCTTAGCTAGCGGCAGCTGATGCTCTCGTACGCTGATGGATGCAGCAGCATGCACTGCA
387	Chr1-2174460	1	2174460	-	-	-	0.77	0	36/84	22/25	1/7	5/42	1/1		-4	14/84	1/25	0/7	13/42	0/1	-	-	CACACACAAACCACCCGGGCCGCGGTTTCTAGCTTCCCCCCCGGTGTGTGGAGATGAGATGATCTCTCTCTCTCTCTCTCGGCCACAGCCACACGGGCCG
388	Chr1-2174480	1	2174480	-	-	-	0.75	-4	87/257	16/43	4/42	59/149	1/5		-8	86/257	9/43	33/42	40/149	2/5	-	-	CGCGGTTTCTAGCTTCCCCCCCGGTGTGTGGAGATGAGATGATCTCTCTCTCTCTCTCTCGGCCACAGCCACACGGGCCGTACGTTGCGCGCCGTGGTTT
389	Chr1-2174800	1	2174800	-	-	-	0.53	-10	17/26	2/6	9/10	3/6	1/2		0	4/26	3/6	1/10	0/6	0/2	-	-	TATATATATGTATATATATATATATATATATATATGTATATATATATATATATATTAATGATTTGTGCAGCGTTCTGGGGTAGGCTTTTTCTTATTGCTT
390	Chr1-2177740	1	2177740	-	-	-	0.77	-16	40/99	17/40	20/43	2/5	0/0		-12	15/99	3/40	7/43	0/5	0/0	-	-	CTATAAATGATTTTAGAGTTAGTAGGGGCCTGCACTGTTAAACTTGCTCAGAGAGAGAGAGAGAGAGAGAGAGAGAGAGAGAGAGAGAGCGCGCGGCGCC
391	Chr1-2182020	1	2182020	-	-	-	0.97	0	16/136	8/56	7/53	0/5	0/1		51	5/136	1/56	2/53	0/5	0/1	Os01g04770	retrotransposon protein, putative, unclassified	TGCGCCCGGGTCGCCGGCCTCGTCGCCACCGTCGTCCTCGCCGCTGGCGTCGCCCTCCTGGATGGCGCTGGAGGAGTTCCCTCCCGGGACCGAGGACGAC
392	Chr1-2201160	1	2201160	-	-	-	0.52	-4	237/371	44/86	60/92	115/160	3/5		0	101/371	39/86	30/92	21/160	0/5	-	-	GAAAAGAGAAATGAGAAGATTAAACAACTTTCTTATAGAAATGTAAAAAAAAAACACACATGTTTAGTACTCGGATGTTTAGTTCGTGAAGCATCCGAGT
393	Chr1-2202080	1	2202080	-	-	-	0.52	0	187/354	52/76	29/66	83/174	2/5		3	157/354	24/76	37/66	83/174	3/5	-	-	CCATTAAATTATTGTAATTAACTAGGCTCAAGATAGATAGACGTCGTCTCTACTACTCCTACTAGAAAACATATCTTTGTCCAAGCAAATTAACAAAATC
394	Chr1-2207400	1	2207400	-	-	-	0.66	0	151/274	68/79	31/49	40/122	1/5		22	40/274	9/79	10/49	17/122	2/5	-	-	CTTCTGAGGATGAAACTGAACTAGTCCCTAAAAATTGTATGTTTTTTTTGGGGTACTTAAAAATAACAGTGCTCCTTAATTGCATTGTTTGCTGGAGATC
395	Chr1-2228840	1	2228840	-	-	-	0.56	6	184/322	45/66	40/52	89/182	4/5		2	101/322	0/66	9/52	84/182	1/5	Os01g04840	vacuolar protein sorting-associating protein 4B, putative, expressed	AACATCCAAACCTCCTCCCTTCGTCATAAAATATAACAACCTAAAATGGAATGAGACACATCCTAACAATGTATCTGGACAATATGTATCTAGGCTGTTA
396	Chr1-2229260	1	2229260	-	-	-	0.55	-9	125/210	20/51	58/62	44/80	1/2		-12	61/210	25/51	2/62	25/80	1/2	Os01g04840	vacuolar protein sorting-associating protein 4B, putative, expressed	CGACCTGAGCATGCCCCTCGGCTTGGCCTGCTCGGAGTCGCCGCCGCCGCCGCCGCCGCCGATGTGCCCATCGAGGACCGCGCGGATCTCCTCGGCGCGG
397	Chr1-2242220	1	2242220	-	-	-	0.51	25	134/262	12/82	13/15	96/143	5/5		0	126/262	70/82	2/15	45/143	0/5	-	-	TAACTAATCTGAACTATTAGTTCATAAGGACATATCAATACTTTACTACTTTGAGATTTTATAAATTCATTAGCTGTGGCAAATCCTACCACCGTCGAGA
398	Chr1-2242840	1	2242840	-	-	-	0.71	0	154/345	57/85	10/46	73/180	1/5		4	74/345	17/85	6/46	40/180	1/5	-	-	AAAAATATTATTCGAGGCAACAGGTGTGCCCATGTCCAGTTTTTTTTGGTTAAATCAACAAGCTAGTACAAATCAGATTTTTGAGCTCATGAATTGGTGG
399	Chr1-2243660	1	2243660	-	-	-	0.82	0	27/111	18/37	2/9	3/54	0/1		-4	25/111	1/37	6/9	13/54	1/1	-	-	TTTTAGCTTTAATTTCTTTCGGTAGTACATTAAATCTTGCTCTTTGGTTTTTTTTTTTTTGAATTGTGGAATCTTGTGAATCCCTTGGCAGCCTTATAAT
400	Chr1-2255340	1	2255340	-	-	-	0.6	0	91/155	41/46	5/13	38/79	0/5		27	27/155	3/46	7/13	14/79	0/5	-	-	GTCTTTTTAATTTTTTTCATATTTTTTTCAAATAAGACGGACGGTTTTTTAACGGAGATAGTACTACTAGCACAACGCCACAACACACAAAACATTCACG
401	Chr1-2259000	1	2259000	-	-	-	0.53	0	79/142	33/81	3/6	37/43	0/3		-13	57/142	46/81	1/6	6/43	2/3	-	-	AATTGTGAAATACTTCGTTGACAATGCTAGAAAGTTTTACATTATGAAACGACGTTATGAAACGGATTGAGTATATGCTACGGAAACTATATCAGAGCTG
402	Chr1-2270940	1	2270940	-	-	-	0.55	-3	41/82	2/9	14/16	21/48	0/0		0	36/82	7/9	2/16	25/48	0/0	Os01g04900	peptidase M50 family protein, putative, expressed	GCGAGGAGGATGCGCTGGCAGCATCCGTACGCCGCCGCGGCAGCGGCGGCGGAGGACTGCGACGGCGAGCAACTCATGGCGGGTAATTGCATTCGCGGCC
403	Chr1-2281880	1	2281880	-	-	-	0.5	0	195/345	74/93	65/69	38/150	3/5		3	148/345	19/93	4/69	110/150	2/5	Os01g04930	MYB family transcription factor, putative, expressed	AGAATACAGTATAGGACTTAATTGCACACAAACAACCAAAGGTCAAGCAACAGAATTAAAAAAAAGAAGTTATTATTTTATTATAAAAATGAAGCTACAA
404	Chr1-2281900	1	2281900	-	-	-	0.56	0	161/333	69/90	50/57	31/152	3/5		3	151/333	21/90	7/57	108/152	2/5	Os01g04930	MYB family transcription factor, putative, expressed	ATTGCACACAAACAACCAAAGGTCAAGCAACAGAATTAAAAAAAAGAAGTTATTATTTTATTATAAAAATGAAGCTACAAACAAGAAAAGTTGACTAGAT
405	Chr1-2283940	1	2283940	-	-	-	0.74	-3	148/447	16/119	59/109	63/182	5/5		-6	131/447	32/119	42/109	47/182	0/5	Os01g04930	MYB family transcription factor, putative, expressed	TAGTGGTCCATCGGAGGCAGCACCTCCATGCACACATCCCTCATCATCATCTCCAATCTCCTTCTCCTCCTCCTCCTCCTCCTCCTCCTTGCCGCAGCTC
406	Chr1-2283960	1	2283960	-	-	-	0.6	-6	279/492	28/110	157/165	82/176	5/5		0	124/492	55/110	4/165	48/176	0/5	Os01g04930	MYB family transcription factor, putative, expressed	CACCTCCATGCACACATCCCTCATCATCATCTCCAATCTCCTTCTCCTCCTCCTCCTCCTCCTCCTCCTTGCCGCAGCTCAGCTCACTGGAAAGTAGAAG
407	Chr1-2288260	1	2288260	-	-	-	0.62	-7	235/427	50/101	111/120	61/166	4/5		0	97/427	50/101	4/120	30/166	0/5	-	-	CTAACCTGTGGTACCAAAACATGTAATAATTAAACACCATCACTCTCATTTATATATATAAAAAAAATGCAAACTCATCATGAAGAATAAAGAACCCAAA
408	Chr1-2290080	1	2290080	TTTTCCGTCACATCATTTCAA	ACCGGATTTTTGTTTCCGT	98	0.51	0	257/465	65/98	6/128	158/203	4/5		-10	197/465	33/98	122/128	34/203	1/5	-	-	CTTTTCCGTCACATCATTTCAATTTTAATTAAACTTTTAATTTTACCGTAAACTAAACACACCCTGAGTAAACGCAGACGACGGAAACAAAAATCCGGTG
409	Chr1-2290140	1	2290140	ACCCTGAGTAAACGCAGACG	TCATCACTTGTCCAACCCAA	81	0.54	0	197/404	62/107	4/80	115/188	1/5		3	190/404	45/107	76/80	57/188	3/5	-	-	ACCCTGAGTAAACGCAGACGACGGAAACAAAAATCCGGTGTACCAATGAAGAGAGGATTTGTTGGGTTGGACAAGTGATGAGAAAATTGAGAAGACAGAC
410	Chr1-2291040	1	2291040	-	-	-	0.5	0	193/368	78/101	4/71	100/175	0/3		7	174/368	22/101	67/71	75/175	3/3	-	-	TCCTATAATATAGCAATCTAGTACCGGACGAGATATTTCATAGTACAACGAATTCGGACATACTTACTGTTTAGATTCGTTGAGTCCCATCCATTCCTAG
411	Chr1-2292180	1	2292180	-	-	-	0.61	0	173/335	65/78	3/24	93/202	0/5		17	91/335	13/78	16/24	52/202	3/5	Os01g04950	peptide transporter PTR2, putative, expressed	CACGCACGCGTATCGAGTATCGACGCCTCCCTCCCCTCCTCCCTCGCCGCTATAAATCGAACCAAATAAACCGCTGCAATTCCTTCCTTCCTTCCTCTCA
412	Chr1-2314260	1	2314260	-	-	-	0.76	1	98/311	21/57	13/56	53/171	0/5		-2	85/311	15/57	33/56	30/171	1/5	-	-	GCTCAGGATTTCTGCAGCGAAAGAACAGAGGAACTGCACTGTGGGACTCTGAATAGCCGTTCTTTTTTTTTTTTTACGGATCAAATTTCATTAAGGTTCA
413	Chr1-2314280	1	2314280	-	-	-	0.75	1	112/326	30/80	13/59	53/159	0/5		-2	84/326	17/80	39/59	23/159	2/5	-	-	AAGAACAGAGGAACTGCACTGTGGGACTCTGAATAGCCGTTCTTTTTTTTTTTTTACGGATCAAATTTCATTAAGGTTCAGTGAATGCCCTTTTGTCAGA
414	Chr1-2318900	1	2318900	-	-	-	0.57	-3	75/118	3/10	46/53	24/48	0/1		-6	12/118	0/10	0/53	12/48	0/1	-	-	AAAAAATCGAGCTAGTTACAGAACGATATTATACTGTCGCAAAGGTATAAGCCCCCCCCACCCACCCCCGTCGCAAAAAAAGAAAGAAAGAAAATCCAGA
415	Chr1-2321100	1	2321100	-	-	-	0.8	7	70/259	17/74	27/51	22/117	2/5		-1	64/259	22/74	5/51	32/117	0/5	-	-	ATTACTGCGGCCATCCTTCTTAAATTTATACTACTGTTTCCAAAAAAAAATACTATCTATCTATTATATACTAAAAGTTTATGAAACATCCTAAAAACGC
416	Chr1-2328920	1	2328920	GCATCGAGCTGTTCATCC	GGGGCAAAAAGGTAAAATCC	85	0.5	-3	322/530	52/124	138/141	106/226	5/5		0	195/530	71/124	3/141	108/226	0/5	-	-	GCATCGAGCTGTTCATCCCAGGATTCACGGTTTAATTGAGGCAACCATTTTTTTTGGCCCTCATAGGATTTTACCTTTTTGCCCCTTGGGCTAAGACCAC
417	Chr1-2333420	1	2333420	-	-	-	0.67	-2	115/282	33/79	1/24	70/152	0/4		2	96/282	14/79	20/24	52/152	4/4	-	-	TAGTCCCTACTGGTACTCCCAATTCAATTAATTATCACGATATATATATGCACATTTATGCGATTACCTAATCGTACATGCAGTGATAATGGTCCTTACA
418	Chr1-2343440	1	2343440	-	-	-	0.51	0	117/214	57/65	4/14	46/118	0/3		23	93/214	8/65	10/14	69/118	2/3	-	-	ACTAGCTTCATTGCACAGGCCGATCAATGTAGTATATATAAAAAGCTTCATGAGCCTAAAATTATAGCTATGGCGTACAGTGATGGAGTAAAACACAAAC
419	Chr1-2355380	1	2355380	-	-	-	0.5	0	299/534	96/160	41/138	136/200	2/5		-7	233/534	64/160	97/138	62/200	3/5	-	-	GTCCATAATCCGACGAAGGCCTTTATAGGACGCAGATATTTGGGAGGATCGCTATCAATTATAGCGATCTGTCATTCTTACATTTAGGTCCCTATCTGGA
420	Chr1-2355800	1	2355800	-	-	-	0.5	0	99/183	25/38	20/40	40/85	2/4		3	84/183	13/38	20/40	45/85	2/4	-	-	GGCGCCGGAGATGGAATCGAGCCTCGTGAGTCGTCGTCGACGGCGGCGGCGGCGAGAGAGACACCGAGCCCGTATCGGTATCAGATTTAAGTTGGGCCGG
421	Chr1-2368000	1	2368000	ACATGAAGGCTCCCCAGAC	CTACCTCCTCGTCAGCGTCC	95	0.63	0	152/322	22/117	41/48	68/116	3/3		-11	104/322	60/117	6/48	25/116	0/3	-	-	GTTGAACATGAAGGCTCCCCAGACAAGGAGCCTAAGTAGGGCGCCGCCGTGGTGGCGCCGCCTCGAGTTGGATAGGACAAGGACGCTGACGAGGAGGTAG
422	Chr1-2370920	1	2370920	CACCTTCTCCACCTCCTCAC	AGTACATGAAGTACGAGCCGC	95	0.52	0	144/293	26/47	5/26	101/198	1/4		18	143/293	21/47	21/26	91/198	3/4	Os01g05040	expressed protein	TGTCCACCTTCTCCACCTCCTCACCGTCGACGAGATAGATGTACTCCGAGGAGCCACCTTGAATGCCAGCGCTGTTGAGCGGCTCGTACTTCATGTACTC
423	Chr1-2374140	1	2374140	-	-	-	0.63	-1	214/395	31/95	47/81	121/191	4/4		-12	89/395	44/95	9/81	26/191	0/4	-	-	GTTTACGAGCTGTGGAGAATTGGAGATGAGGACGACAATTTATGTTGTTTTAATATGGAAAAAAAAATGGAAAGGACCATTCTGTTATCAATCATGTTTG
424	Chr1-2375960	1	2375960	-	-	-	0.72	3	159/412	30/88	68/86	54/210	2/4		0	115/412	18/88	11/86	78/210	1/4	Os01g05060	mitochondrial glycoprotein, putative, expressed	CAATTGCCAATAAACTATCACTTAAAGAATTCAGACACCTAGACTAATGGCTTAAGATAAAATAAATAAATAGAAGATATCGATGCATGAGTAAGATGAA
425	Chr1-2375980	1	2375980	-	-	-	0.61	3	155/307	30/52	64/76	52/164	3/4		0	111/307	21/52	10/76	75/164	0/4	Os01g05060	mitochondrial glycoprotein, putative, expressed	CTTAAAGAATTCAGACACCTAGACTAATGGCTTAAGATAAAATAAATAAATAGAAGATATCGATGCATGAGTAAGATGAACAAATTCTCTATTCTCTAAC
426	Chr1-2386020	1	2386020	-	-	-	0.85	-2	66/242	2/40	6/40	52/146	3/4		2	35/242	0/40	10/40	25/146	0/4	-	-	CTATTGAACACGTTTTAAATTCACCACTCAAATTTACCTTGGGTTTTTAAGCAAAAAAAAAAACTTTACTGCCACTACCGTGATACTTCCTGCATCCCAA
427	Chr1-2409980	1	2409980	-	-	-	0.54	-8	153/249	56/81	16/43	62/98	2/3		0	64/249	24/81	23/43	14/98	1/3	-	-	CTTCATATAAGTCTTTCCTGCTTCACTATTCCCTTTCCCCAATTTTTAAAATCATCTATCTATCTATCTATTATATTATTAAAGGAATAGAAAAAGGAGC
428	Chr1-2430460	1	2430460	-	-	-	0.56	-12	90/143	28/42	36/41	15/42	3/4		0	26/143	14/42	3/41	6/42	0/4	-	-	ACTATGTGAAATTTCTTCGGTATTTTCAGAGCAGTAGAGCACCATTGCTAATCTATCTATCTATCTATCTATCTATCTATTATATTATTAAAACAGCCTT
429	Chr1-2467680	1	2467680	-	-	-	0.5	0	38/74	25/28	1/6	10/35	0/2		37	36/74	3/28	5/6	25/35	2/2	-	-	GTCACAACACATGGTTATTTTTTATAGTGTAAGTTATAAGTATAAGACTTCCGGTGAAAATTTGGTTCCATCACGAGTCCATCAGGAGAATTAATTGTCG
430	Chr1-2477140	1	2477140	-	-	-	0.65	0	80/157	18/21	36/57	21/59	0/4		3	43/157	2/21	18/57	20/59	1/4	-	-	TAGAGCTCAGCTATCTCGGGGCCTTACAGGAGAGAGAGAAAACTGTGGTGGCGGCCGTGTTTTTTTTTTACCTTTTCCACATGACTAATATGAGGGCCCT
431	Chr1-2492220	1	2492220	-	-	-	0.71	-5	28/60	14/28	2/2	9/26	0/0		-1	13/60	7/28	0/2	5/26	0/0	-	-	CCCTCGACCAACAATTAACGAGTTGCGGGTGGCGGCGTTGAAGCAGCTGGACTTTTTTTTTTTTTTTGCTATATATAGGGCATGTTTGGCACAAGCTTCA
432	Chr1-2497900	1	2497900	-	-	-	0.66	-3	21/46	13/28	0/3	5/11	0/0		0	15/46	9/28	1/3	4/11	0/0	-	-	TGAATACATAGGCTATTTTCTATACTATAGCGATTTAGATTACTAACTGTTTTCAGTTTTTTTTTAAAAAAAAATCGTAATTAAAATAATAAACATCATA
433	Chr1-2498140	1	2498140	-	-	-	0.68	0	30/64	20/21	1/1	8/41	0/0		-4	19/64	0/21	0/1	19/41	0/0	-	-	GCTCATAGAAAATGTTAGGTTAGTATAGGTATAGATATAGATAGATAGATAGATAGATAGATAGATAGAGGGTTAAAAGCTATTTTTCTTTGTGGTGGAG
434	Chr1-2498160	1	2498160	-	-	-	0.78	-4	20/66	8/23	0/0	10/40	0/0		8	16/66	6/23	0/0	10/40	0/0	-	-	TAGTATAGGTATAGATATAGATAGATAGATAGATAGATAGATAGATAGAGGGTTAAAAGCTATTTTTCTTTGTGGTGGAGTTACGGACTGCAAATCCATG
435	Chr1-2531300	1	2531300	-	-	-	0.57	0	40/68	10/11	2/11	26/42	0/0		3	18/68	1/11	5/11	11/42	0/0	Os01g05350	expressed protein	GGAGGTCTGGACGGCGTTCTGGTTGTCCGAAGCGGCCGGTGACGGCCGCCGCCGCCGTCGCCGCGCGTTGGGGAGGGCCGTGCTCTGGGCCTCCGTCGTG
436	Chr1-2545220	1	2545220	-	-	-	0.76	0	138/368	44/88	14/77	70/180	0/2		-6	82/368	9/88	54/77	15/180	1/2	-	-	ACACCGAGACTCAGGCCGCAGGCCAACAGACAGGAAAACACACTACAAAGAAGGCAAAACACACACACACACACACAGATAGGTTATCCTGCTTGCAACC
437	Chr1-2545240	1	2545240	-	-	-	0.75	0	158/410	61/111	21/99	62/176	0/2		-6	93/410	11/111	65/99	14/176	1/2	-	-	GGCCAACAGACAGGAAAACACACTACAAAGAAGGCAAAACACACACACACACACACAGATAGGTTATCCTGCTTGCAACCAATCGTTCGTCTTGTGTGAG
438	Chr1-2549340	1	2549340	-	-	-	0.81	-4	27/88	19/32	4/14	0/28	0/2		0	20/88	7/32	1/14	7/28	0/2	-	-	TCTATCTCTAAATTTCTTATTAAAAAATTTTTATAAAATATGTAAAACCATATATATATATATACACACACACCAATTGCTTAAATTTTTTAGAATAAGA
439	Chr1-2553540	1	2553540	-	-	-	0.58	0	155/275	35/93	7/41	99/125	1/2		-7	70/275	53/93	1/41	16/125	0/2	-	-	AAAACACCCTGACCTATAAATCGGCAAACCGGCCCCAAGTTAGATTCTGACAGAGCTTGAATTTTTTTATAGGAGTGAATTTAGTAAGCATACAAGAACA
440	Chr1-2564460	1	2564460	-	-	-	0.56	0	281/504	46/97	52/122	156/242	2/5		-3	176/504	17/97	68/122	78/242	3/5	Os01g05420	IWS1 C-terminus family protein, putative, expressed	CTCAGTAAGTCCGATAATGTGTCCTTCAGTGCAGGTTGAATCTTCACTCCATCATGTACTTATTTTTTTTGTTTTGTGCTATGAATTCCAGGCGCAAGTC
441	Chr1-2566500	1	2566500	CCTCCTGTCCCCCGTTTC	TGGCCTCCTCAGAAGAGAGA	79	0.67	7	72/175	21/34	15/31	28/83	1/4		0	52/175	12/34	3/31	24/83	1/4	-	-	CCCTCCTGTCCCCCGTTTCCACCTCTCCATTTCCAAAGTCCAAACTTTTCTCCCTCTCTCTCTCTCTTCTGAGGAGGCCAAGGCAGCACGCGTGGCCGAC
442	Chr1-2566620	1	2566620	-	-	-	0.5	-10	11/22	4/5	3/4	3/8	0/0		0	11/22	1/5	1/4	5/8	0/0	-	-	ATCCGGCAGCATCGATCGCGCGACGCGCTCGCATTCCTCCTCCCGCGGGGAGGAGCCGGCAGGATCCGGCAGCCGGCGCCGTCGCCGCCCCTCGCCGCCG
443	Chr1-2566720	1	2566720	-	-	-	0.5	-3	19/35	9/11	2/6	7/13	0/0		0	16/35	2/11	4/6	6/13	0/0	-	-	CCGCCGCCATGCCGCGGCGGGGCGAGACGACGGTGGTCCCCATTGAAATGGGCGGCGGCGGCGGTGGCGGTGGCGGAGGAGGCCAGGAGCGGCCTAAGGC
444	Chr1-2571040	1	2571040	-	-	-	0.58	0	235/440	38/91	51/87	129/226	2/5		6	149/440	52/91	29/87	58/226	2/5	Os01g05440	XH domain containing protein, expressed	GCTACAATAATAAACATATACAAATAAGTTTAGGCAAGAAGTGTCTAATGATGATCGCAATTGGTACAGATGAACCTTGCTAATAATTGTTCTAGTGTTG
445	Chr1-2574220	1	2574220	-	-	-	0.57	0	171/275	17/58	30/54	99/131	4/5		4	38/275	11/58	11/54	13/131	0/5	-	-	GGTCATGTCGGCGTGTCCCCGTAATCGGCGGGAGGAAGTGGGTTTTGCGTTGTGGCGATCTTTGTTTTTTCTCTCCTCGATTTCCTCCTCTCAAGTCTCA
446	Chr1-2575040	1	2575040	-	-	-	0.52	0	102/190	18/28	7/27	64/116	2/4		3	84/190	9/28	20/27	49/116	2/4	-	-	GTTTAGCAGTTTGAAAAACGTGTACGTGAAAACAATGCACTTTCTCTCTCACATATGAATTAACTTGGCATGTCTCATGTGACAAAACTGAAAAGAATTT
447	Chr1-2576600	1	2576600	-	-	-	0.51	0	247/377	31/82	49/70	137/189	4/5		6	88/377	49/82	4/70	30/189	1/5	Os01g05460	expressed protein	GATCATCAGAACAAGGGGAGTTGGGGTTTGTCCCATCACCCTAGGCTTCTCTCTTTTTTCTTTTGTTATTATTATTTTAGCAACAAATTTGTCAGTTGTG
448	Chr1-2577420	1	2577420	-	-	-	0.63	0	211/482	34/166	54/77	104/206	2/4		-15	199/482	129/166	11/77	51/206	0/4	Os01g05460	expressed protein	ATGTTAAAAGAAGCACACATTCTCCACACAGCCAACGTCCAGGGGAAACAAAATGACAGAAAAAAAAAAGATATACTCTTGCTATGACAACAATGGCTGC
449	Chr1-2578160	1	2578160	-	-	-	0.53	-9	82/139	35/40	22/29	20/55	0/0		0	49/139	5/40	6/29	33/55	0/0	-	-	GCGCAGTCACCACAGCTTGGCTTCGTCGGTGACTCCGGCAGCGGCGGCGGCGGCGGCGTCCTCGCGTCCGGCCATGTCGGCGTCCCGGCCGGAGGAAGTG
450	Chr1-2580900	1	2580900	-	-	-	0.81	0	105/353	15/73	6/66	67/181	1/5		3	78/353	12/73	31/66	30/181	0/5	Os01g05470	transcription factor X1, putative, expressed	TATCAGTGAGTCAATTCTCATCATAAGAGAATACAGTCCCGCTAAACAGGAAAAAATAACAGAAGTAAAAAAAAAAGTTTCAAACCTTCTGATCCTCAAC
451	Chr1-2580920	1	2580920	-	-	-	0.8	0	113/346	22/83	7/58	67/176	1/5		3	70/346	13/83	26/58	28/176	0/5	Os01g05470	transcription factor X1, putative, expressed	TCATAAGAGAATACAGTCCCGCTAAACAGGAAAAAATAACAGAAGTAAAAAAAAAAGTTTCAAACCTTCTGATCCTCAACTAGCTTCATTACATCTTCAT
452	Chr1-2584820	1	2584820	-	-	-	0.55	0	77/141	22/31	3/4	42/92	0/1		14	55/141	9/31	1/4	41/92	1/1	-	-	AGGGTTTTTTGGGAGAGTAGTGGGCTCTGCCTTTCCCACTGTTTGGAGTCGTAGTAACTTGGTCTTTTGTTTCCCTCCCTTTCTTCACATAAGTTGGTCT
453	Chr1-2588740	1	2588740	-	-	-	0.68	0	20/42	5/7	0/2	12/26	0/0		21	11/42	2/7	1/2	7/26	0/0	Os01g05480	expressed protein	CACCGCCGCACCCGCGCCCTTCTTATTGTGCACCTCCCACGCCTCCGGTACGACGACGCGGCGGCGGCCCGTGATGGCGTCGGCGAGCTCATTTATACCT
454	Chr1-2588760	1	2588760	-	-	-	0.72	21	30/86	4/13	6/7	15/51	2/2		0	30/86	7/13	0/7	16/51	0/2	Os01g05480	expressed protein	TCTTATTGTGCACCTCCCACGCCTCCGGTACGACGACGCGGCGGCGGCCCGTGATGGCGTCGGCGAGCTCATTTATACCTCTCCTTTTTCTTCTCACTTT
455	Chr1-2594060	1	2594060	-	-	-	0.61	0	176/361	31/87	63/82	56/149	3/5		3	133/361	24/87	18/82	81/149	2/5	-	-	CTCTTCCAGAACCAAAGTATGACTCGTTAACTACCCTGTTTTATTTATACACATAAAAAAAACTGCTTAAGTCATCCATAGCAGCGACGGCCACTGGTAA
456	Chr1-2595100	1	2595100	ACATCAGGAAGCACATGCAG	GGTCATCTTCCCGACGACT	89	0.5	0	247/432	70/95	54/69	105/240	3/5		7	180/432	25/95	15/69	134/240	2/5	-	-	ATTAGTGTCACATCAGGAAGCACATGCAGATCGACATTCATTAGTACTAGTAGCTGTTGAGTGCTTAGGTTGACCGCTTAGTCGTCGGGAAGATGACCAA
457	Chr1-2596500	1	2596500	-	-	-	0.56	11	154/248	25/67	24/37	95/120	5/5		0	44/248	23/67	2/37	11/120	0/5	-	-	AAGTAGTACATATATACCTATCATAAGTATGTCACAATCAAAATTTCATTATCTTTATTAGATAGAATATGTCACATTCAATCTTACATTATCTTATAAA
458	Chr1-2598180	1	2598180	-	-	-	0.73	0	179/431	53/91	31/94	66/205	1/5		3	95/431	0/91	13/94	76/205	1/5	-	-	ATGCTTCCATCATTTCGACAAAATAACACTTATTTCAGCAAAAGATAAGAAAGCATTTTTTTCTCATATTCTGCTCACATTATATATATCAACAGAAAAA
459	Chr1-2607480	1	2607480	-	-	-	0.86	-4	100/374	40/87	19/60	39/196	0/4		0	62/374	11/87	11/60	25/196	0/4	Os01g05500	zinc finger protein, putative, expressed	TGGTCATATTGTTGATCCGGATCTGGTATTTTCTATCTATACATTTCATAACTCTCTCTCTCTCTCTCTCTCTCTCTCTCTAACTCAGTACCTTTTTTCC
460	Chr1-2607500	1	2607500	-	-	-	0.87	-4	91/380	38/90	12/57	37/201	0/4		0	77/380	19/90	13/57	34/201	0/4	Os01g05500	zinc finger protein, putative, expressed	ATCTGGTATTTTCTATCTATACATTTCATAACTCTCTCTCTCTCTCTCTCTCTCTCTCTCTAACTCAGTACCTTTTTTCCAGGGAGAGTTGCTGTGTCCA
461	Chr1-2608540	1	2608540	-	-	-	0.71	0	196/407	53/93	29/78	100/206	2/5		6	55/407	4/93	24/78	23/206	2/5	Os01g05500	zinc finger protein, putative, expressed	AAGAAACACGGATACGGGGATACGTCTATACATACACACAGACACACAGAGAGAGAGAGAGGGAGAGGGAGAGGGAATAAAAAATACAGAAAACTGAATA
462	Chr1-2623140	1	2623140	-	-	-	0.78	0	68/211	20/46	7/60	29/78	2/3		4	49/211	4/46	28/60	11/78	0/3	-	-	GGCGGCGGCGGCACATCTGATCTGCTCGCGTCGAGAGAGAGAGAGAGAGAGAAAGTGAGGGGAGAGGGGAATCGAGGGGATGCGTCCGTACCTGACCTGA
463	Chr1-2627860	1	2627860	ACCGCTCAGTGGTTTGGG	CATTATAAAAAGGTTAACGGCG	88	0.5	-6	107/198	42/58	39/47	17/68	1/3		0	91/198	16/58	8/47	51/68	2/3	-	-	CCAAACCGCTCAGTGGTTTGGGAAGCTTGCGCGTGAAAAATGATACTACCTCCTTTTTCAAAATGTATAACGCCGTTAACCTTTTTATAATGTTTGACCA
464	Chr1-2644600	1	2644600	-	-	-	0.87	0	19/106	6/19	0/15	11/59	0/3		-3	19/106	2/19	7/15	9/59	0/3	Os01g05540	expressed protein	TTCTTGTGCTGCCGCTCCGCCATCTGATCCATGTGCGCCGCCGCCGCCGCTGGATTTTTTTTTTTTTTTTGAGAAGAGAAATTAGGGTTTGGTTTGGGTA
465	Chr1-2652840	1	2652840	-	-	-	0.67	0	28/70	6/10	5/10	11/38	1/2		6	22/70	2/10	3/10	14/38	0/2	Os01g05560	expressed protein	CCGGTGTACCTTGCGGTGGAGCACGACGATGACCAGGAGGTGCCCGCGCACTCCATCGTCGAGCTCGGCGGCGGCGGCGGCGGCGGCGAAGCCCACCTTG
466	Chr1-2652860	1	2652860	-	-	-	0.6	-6	116/198	23/33	44/61	40/87	4/5		-9	37/198	1/33	9/61	26/87	1/5	Os01g05560	expressed protein	GCACGACGATGACCAGGAGGTGCCCGCGCACTCCATCGTCGAGCTCGGCGGCGGCGGCGGCGGCGGCGAAGCCCACCTTGTGCTTCACAACGTCCGCGGG
467	Chr1-2652880	1	2652880	-	-	-	0.67	0	30/75	3/10	2/15	18/38	0/1		-3	22/75	4/10	7/15	8/38	0/1	Os01g05560	expressed protein	TGCCCGCGCACTCCATCGTCGAGCTCGGCGGCGGCGGCGGCGGCGGCGAAGCCCACCTTGTGCTTCACAACGTCCGCGGGATGTCCTTCGCCACCGTGGA
468	Chr1-2673960	1	2673960	-	-	-	0.7	10	115/321	17/75	28/45	61/173	2/4		0	112/321	55/75	2/45	47/173	0/4	-	-	ACATCGCATAACTCCAGTATAAACAAAGAGCAAATTCTCTGATTCATCTCGCACGTAACGTAACGTAACGAATGGGGCGCTCGGGGAGAGCGATGCGCGA
469	Chr1-2692560	1	2692560	-	-	-	0.58	-3	126/258	42/69	61/78	13/84	4/5		0	108/258	27/69	13/78	52/84	0/5	-	-	CGACGAAAGGAAAAAATTGACTTGACTAGAATGCTAAATGATTAAGAAGGTGTGTTGGGGGATTAGAACGTAGATGACTTATTAATATATGATTAATTAA
470	Chr1-2697800	1	2697800	CACCATGTCGATCGTCCC	TGACATCAAAGTGAACAACTGAG	82	0.73	0	109/338	63/98	2/70	35/137	0/2		3	106/338	25/98	17/70	44/137	0/2	-	-	GCACCATGTCGATCGTCCCGAATTGGTTCAGTCCATTTCCAAAACCGGTGACACAAAAGTCTCAGTTGTTCACTTTGATGTCATTTTTAACCATACTATT
471	Chr1-2718640	1	2718640	ATAAGACGGACGGTCAAACG	CGAGCTAAAACCTACTCCCTCC	82	0.83	-3	25/93	1/10	16/22	6/47	0/4		0	20/93	2/10	0/22	13/47	1/4	-	-	AATAAGACGGACGGTCAAACGTTGGACACGAAAATCCAGGGTTTGTCTTTTTTTTTTTAATGGAGGGAGTAGGTTTTAGCTCGAGCTTGTATAATTTGGG
472	Chr1-2741780	1	2741780	-	-	-	0.5	0	139/271	23/65	44/57	58/124	3/4		-4	132/271	42/65	13/57	66/124	1/4	-	-	GTCTCCGGCCGACGAGTTCGAAACGCATTCGGAGGCCAGGCCACTGGCGAGGATGGCCGCGGCCGGCGGCTCCGATGTGGTGGGGTAAGAGGGTACCGTT
473	Chr1-2757820	1	2757820	-	-	-	0.5	0	157/287	12/58	34/51	98/152	2/4		3	130/287	46/58	17/51	54/152	2/4	-	-	AGCATGAAGTGGTCGTTCCTTCCTTTGGGCCAGCGGTTGGAGGCGGCCTGCTCGGATGACAAGTCGCACTGGAGCCGGCCCAGCATGGTGGTGTTCACGT
474	Chr1-2758040	1	2758040	-	-	-	0.6	-19	208/461	26/97	122/156	53/172	3/5		0	199/461	35/97	32/156	107/172	2/5	-	-	CCACTTCTCCCGCCGCTGCCAACGCCGCCTGCATCGGTCATGCCTGCTACCCCCTTCACGCCTCGCCGGAGTGAGCGGCAGGTGGTTCAAGCACTCCATG
475	Chr1-2763780	1	2763780	-	-	-	0.53	2	118/190	9/50	29/32	69/91	4/4		-1	52/190	32/50	3/32	14/91	0/4	-	-	TTTAAATAAGATGAATAGTCAAACAGGCAAAATGTCAAAATCTCTTATATTAAGGAACGGAGAGTATATGTGTGAAGTAGTAAGAGACCAATATCTATCG
476	Chr1-2765600	1	2765600	-	-	-	0.68	-1	107/216	8/46	36/43	55/108	3/3		3	38/216	30/46	3/43	3/108	0/3	-	-	TTTAATACTTTAAATTAGTGTCTAAATATAGGGACTAAAGTTAACTCCCTGGATCCAATACACTACCCCAATATCTCTAAAATTACTGGACACGGTTGCA
477	Chr1-2776180	1	2776180	-	-	-	0.5	12	34/68	0/16	0/0	31/46	1/1		0	34/68	16/16	0/0	15/46	0/1	-	-	CACCGACTCTGGTCGTCTCACTCGCCTCGCCAAGTTGGTTGGTCGCTCCGCTCAAATGGCATGTCTAATTCGTAGCTAAAAATTATTATATTGTGGGATG
478	Chr1-2777980	1	2777980	-	-	-	0.52	0	327/511	63/111	87/124	158/235	4/5		3	133/511	42/111	31/124	51/235	1/5	Os01g05810	gamma-glutamyltranspeptidase 1 precursor, putative, expressed	TAAAACGTCACCATAGCTAGAAGACATAATCAGCATTTGACTTTGAGTTTTTTTTAGCTCATTGCAAATTCATTTCACTGAGAGGCATGCCTCTGTGCAA
479	Chr1-2780820	1	2780820	-	-	-	0.66	1	58/116	10/23	8/22	30/53	2/5		-4	28/116	6/23	13/22	6/53	3/5	Os01g05810	gamma-glutamyltranspeptidase 1 precursor, putative, expressed	CACAAATAATACAAATTCAAATTTAACTTATACAATTAAAAAAAAATAACAAATTTGACTATAAATAGAACACATTATGGTAATTATTTTTATTTTTTTC
480	Chr1-2784380	1	2784380	-	-	-	0.5	0	136/223	42/62	17/42	63/100	1/3		6	81/223	20/62	25/42	32/100	1/3	Os01g05820	gamma-glutamyltranspeptidase 1 precursor, putative, expressed	AACTCTAAATTTAAGGTTGAAATTTTAAATTTTGGTTGATAAGCATAAGTGAAAAGACGGGGCTGTAAAAGAACAGCAAGAAAAATTTCACATCAGCAAT
481	Chr1-2816960	1	2816960	-	-	-	0.57	-4	89/192	27/40	17/35	37/101	1/3		0	88/192	13/40	18/35	51/101	0/3	-	-	AATTGGTAGGGTAGAGAACCAAATAGGCCCTTAATAAAGTAGAAAAAAATTATAAAATTATAACCCTGGGATATCGTAACTAGAAAAACGAAGAAAAAAT
482	Chr1-2817620	1	2817620	-	-	-	0.67	-9	153/381	46/87	47/99	51/169	3/5		0	122/381	16/87	26/99	74/169	0/5	-	-	AACATGAGTAATTTTCGCGGGGCCATAAACATGTGTAATCAATCAATCAATTAATTAATTGATTATCCTGTAGATCACCTCTGCTGCATAGAGCCATAGA
483	Chr1-2817660	1	2817660	-	-	-	0.71	-11	110/277	28/50	32/73	35/129	3/3		-5	76/277	7/50	41/73	27/129	0/3	Os01g05890	OsFBX2 - F-box domain containing protein, expressed	AATCAATCAATTAATTAATTGATTATCCTGTAGATCACCTCTGCTGCATAGAGCCATAGACCACCAAGCTGGAGCAGAAAGAACTCCACCAAGTCCATCT
484	Chr1-2839760	1	2839760	-	-	-	0.5	0	218/363	52/73	55/73	89/184	2/5		4	136/363	21/73	18/73	86/184	3/5	-	-	AGATACATATCCTGAACGGAAGGTATTTAGAACAAACAAACAAAGGGAGTACTATATTATAAAGTCAAACGAAGTGTTCCAGAAATGGAAAAAAGGAATT
485	Chr1-2878500	1	2878500	-	-	-	0.5	3	179/328	12/61	49/51	109/189	1/3		0	149/328	49/61	2/51	80/189	2/3	Os01g06020	aspartyl-tRNA synthetase, putative, expressed	CCTATACCTGGCCAGGTTTTGCTGCTGGTTCTGGGCCTCAGGCCCCAGCCTCCTTCCTGGCTCAATTCCCATGACAAGACTGTAGGTCTGTCACTGGTTC
486	Chr1-2880140	1	2880140	-	-	-	0.51	21	163/321	16/77	13/18	118/198	3/5		0	156/321	59/77	5/18	80/198	2/5	Os01g06020	aspartyl-tRNA synthetase, putative, expressed	ATCTAAATTTTCATAGGGATACCAATAGCAAAATTTACAAAATGTGTAATCTGTCATTAATGCTTACAGTGAATGAGCATTGCTCTCCTGAACAACTGAG
487	Chr1-2895040	1	2895040	-	-	-	0.95	-9	12/93	0/21	8/40	4/26	0/2		-1	9/93	0/21	2/40	6/26	0/2	-	-	TCTGGTCGAGAGACCAGACCACTGGGGACTGAAGCCATGGAGGTCGGGGCAGTGGAGGTGGTGAGGGGGGGGGGGGGGGGGGGGAAGGCTGAGGAGGAGA
488	Chr1-2897020	1	2897020	-	-	-	0.5	6	129/246	19/47	58/58	39/111	3/5		0	117/246	28/47	0/58	72/111	2/5	Os01g06060	gibberellin receptor GID1L2, putative, expressed	CGACGGCTCCGTCGTGCGCGCCGACGACGCCGCCCTCCTCGCCATGCCCGAACTCCAGGACGTCCCCGGCGTTCAGTGGAAGGACGCCGTGTACGACGCC
489	Chr1-2908880	1	2908880	-	-	-	0.5	3	29/57	2/18	3/3	20/29	0/0		0	28/57	16/18	0/3	9/29	0/0	-	-	TTTGCAAAAGCAGCATTTAGCAAACATTTGAGAATTTAATAAAACAGTTAAGTATTAAACAATATTTGTCGGTGATATGGGACCAGGAGTATCATGACCA
490	Chr1-2922080	1	2922080	-	-	-	0.71	0	70/150	39/41	1/12	22/75	0/3		-9	33/150	0/41	4/12	20/75	0/3	-	-	AACACGCGGGGCATCCTCTAGTTGGTACTATGGCTGTGTTCGGGAGGAGGGGTCTCCTCCCCGGCACGCAAAATGAAACCCCTCCTCCATCTCATATTAC
491	Chr1-2929460	1	2929460	-	-	-	0.55	-3	157/323	41/77	65/70	40/150	3/4		0	150/323	36/77	5/70	96/150	1/4	-	-	GGTAGTAACTATCAAAGACTCAAGGGTCCAATATGTCACGATCAATCATAAAGACAACCTTCTTTTTTTTAATGATTAGTATTATTTATTGCTATTAGAT
492	Chr1-2958980	1	2958980	GCGCATGAAGCTCTTTTTCT	TCCAGACCTCACCCTTCATA	84	0.5	39	67/132	3/25	1/1	58/96	0/0		0	65/132	22/25	0/1	38/96	0/0	-	-	ATTCTGACATTCTTACGCGCATGAAGCTCTTTTTCTACAATTTTGCTGCCATTTTTACAAACAAAACCATTTTTACGGCATATGAAGGGTGAGGTCTGGA
493	Chr1-2961140	1	2961140	-	-	-	0.73	0	143/387	23/81	6/73	99/196	2/3		4	123/387	13/81	60/73	43/196	1/3	-	-	TATAATTCAGGGACAGCAAGATCGCATTCTTAGCAAGGGAGAAGACTGAACAAACAGAGAGAGAGAGAGAGAGCGGCCATGGCGATGGCGAGGGGGAGGA
494	Chr1-2968400	1	2968400	-	-	-	0.52	0	86/146	45/45	3/7	27/75	0/2		10	53/146	0/45	4/7	41/75	2/2	-	-	AAAAAGGGAGAAACCGTACGTACGTGCAGTGCGCAGCTCCTCTCCACGTGCGAGTCACACGCGGGAGGATGCGCGCGACCGATCGCTGATTAGTGATTTC
495	Chr1-2968800	1	2968800	-	-	-	0.5	5	95/177	26/82	0/1	61/79	4/4		0	81/177	56/82	1/1	17/79	0/4	-	-	TCATCTAAAATCTTTTATATTTTAGGATAGAGGAAATACTATTTCGTGGTAATTAAATTAATAAACATCTCGGGTTAATTTATCTGCGCCAAATCGTGTC
496	Chr1-2969500	1	2969500	-	-	-	0.61	6	203/375	18/113	55/62	120/175	3/5		0	94/375	66/113	2/62	18/175	0/5	Os01g06260	expressed protein	AGTACAAACACATGCACTCTAGGATTTAATGTATACTGGGGACTTTACATTAGTACCATAGTGACATCTATAAACGCAAACAGGATCTATATACCCATTG
497	Chr1-3000840	1	3000840	-	-	-	0.52	3	62/111	17/21	12/16	26/58	3/3		0	46/111	4/21	4/16	32/58	0/3	Os01g06310	glycine-rich cell wall structural protein precursor, putative, expressed	ATATATATATATATGCAGGGCACATGGGATCGTACCACACCGGCCATGGCGGCGGCGGCGGGCGTCACTACGGCGGCAAGCACAAGGGCGGCATGTTCGG
498	Chr1-3000920	1	3000920	-	-	-	0.68	-6	130/302	59/72	2/52	59/150	2/3		-2	85/302	7/72	45/52	29/150	0/3	Os01g06310	glycine-rich cell wall structural protein precursor, putative, expressed	CACAAGGGCGGCATGTTCGGCGGCGGAAAGTGGAAGTGAAGCGGCTAGCTAGCTCTACGTACACTATACGTGCCCACCAGCTTTCTGCCCTGCTACACCT
499	Chr1-3003040	1	3003040	AGCACGAGGCAAACCATC	ACGTCGTCACAGAGGTAGCC	91	0.7	0	38/80	2/9	3/7	31/56	0/2		6	20/80	7/9	0/7	11/56	2/2	-	-	TCATGGTTGAGCACGAGGCAAACCATCGCCGGCGAGATCCATCTGATCACGGCGGCGGCGGCGGCGGTAACGACCTGATCGGCTACCTCTGTGACGACGT
500	Chr1-3007300	1	3007300	AGCTAACGGCCCATTTCTG	AAGAGCCATTTGTGGTCTGG	90	0.58	1	229/477	75/119	10/126	121/196	4/5		-3	204/477	26/119	115/126	55/196	1/5	-	-	AGCTAACGGCCCATTTCTGGCCATGGTTGGGTTCCATGATTTGCTACCCACTCACTTAATCTCTGGGTGCCCAGACCACAAATGGCTCTTAACGGTATGC
501	Chr1-3047420	1	3047420	-	-	-	0.5	-3	163/323	34/75	72/78	46/138	2/3		0	160/323	41/75	6/78	92/138	1/3	-	-	CGCCTCAAATCCGGCCCAGTCTACCGCCTTGCGTGCTCGTTTACTCCTCCGTCGATTTCCACTTTCGCCAAACCTCGCGGCCGTCGAGCTCCGCCGCCGG
502	Chr1-3055520	1	3055520	-	-	-	0.54	0	280/452	73/106	8/82	175/226	3/5		7	107/452	9/106	65/82	29/226	1/5	Os01g06490	OsSCP1 - Putative Serine Carboxypeptidase homologue, expressed	CCTAAACTTTAAAGGCTTTATGGTGAGAACTTTGTGTGATCTCTTTTCCTCAAATGAACTGTGTGATCTCTGAAAATATAAATTTGTCTGGTCGCTTTCT
503	Chr1-3056240	1	3056240	-	-	-	0.62	-3	258/521	64/126	112/124	64/235	2/5		0	183/521	55/126	11/124	102/235	3/5	Os01g06490	OsSCP1 - Putative Serine Carboxypeptidase homologue, expressed	ATTGCATCTTCCAATAATCACAACTAGTTCAACAAAGTTTTTTTTTTTTGGTAATGGTAATTTGTGCTGAGATTCTGTAACGATTTTCAGTGATGACTTG
504	Chr1-3057020	1	3057020	-	-	-	0.5	0	261/504	73/118	8/106	162/238	3/5		4	243/504	45/118	98/106	76/238	2/5	Os01g06490	OsSCP1 - Putative Serine Carboxypeptidase homologue, expressed	AATTTGAAGTCTGTCTCCCACATTTTCTGATGAACAGATGAAATCTGTTCAAATGACAGCTGGCCATCATTCTTAATTTATTCAACTATATGTTCCTAGT
505	Chr1-3057040	1	3057040	-	-	-	0.5	4	218/430	41/88	80/85	75/216	2/5		0	212/430	47/88	5/85	141/216	3/5	Os01g06490	OsSCP1 - Putative Serine Carboxypeptidase homologue, expressed	CATTTTCTGATGAACAGATGAAATCTGTTCAAATGACAGCTGGCCATCATTCTTAATTTATTCAACTATATGTTCCTAGTGACTTCAGAAATAATGCCCA
506	Chr1-3058300	1	3058300	-	-	-	0.5	0	230/430	54/97	7/89	150/205	3/5		-4	197/430	43/97	82/89	52/205	2/5	-	-	GCAAGTTGACAAGCTCGCAACTCCCGGAGGCTTTTTTTCTGCACCTAGCTGCAGTGGCTCACTCACTGCACCTAGCCCCATAGTCGTTGGATCTGTTTTA
507	Chr1-3059260	1	3059260	-	-	-	0.5	0	296/555	89/139	11/131	173/245	4/5		4	258/555	50/139	119/131	72/245	1/5	Os01g06500	PHLOEM 2-LIKE A5, putative, expressed	CAGTTGTTCCTAGTTCTCTCATCCACCCAGTACTTCTGCATTGCAGCAAGTTTGCAACATAAACTATGTTCAGAGAACCAAAAACTTACAAGACCCCATA
508	Chr1-3064500	1	3064500	-	-	-	0.5	0	95/173	21/30	0/2	71/130	1/4		14	78/173	9/30	2/2	59/130	3/4	Os01g06510	arginyl-tRNA synthetase, putative, expressed	CGTTTCACTGGAAATGGTTCTTGTTGTTTTTCTTTTGTTTCTTTTGTCTTATTTTTTATAGAAATTCTTGCCATGGATACAATTATGATGATTTTGTTCA
509	Chr1-3064520	1	3064520	-	-	-	0.5	14	90/178	17/32	2/3	63/132	3/4		0	88/178	15/32	1/3	69/132	1/4	Os01g06510	arginyl-tRNA synthetase, putative, expressed	TTGTTGTTTTTCTTTTGTTTCTTTTGTCTTATTTTTTATAGAAATTCTTGCCATGGATACAATTATGATGATTTTGTTCAGGTCAAATTGCTGACTGGAC
510	Chr1-3066780	1	3066780	-	-	-	0.5	0	105/193	12/52	6/8	75/113	2/3		-7	88/193	40/52	2/8	38/113	1/3	-	-	CTTCCGGATAAGCCCATTACACCAGTAAAGAAAAGGAGTAAGTCCATTTTGCCTTCCTAATCTCTTGCCACCCCTCGATCGTGAAACTGAGTCAGTTGAA
511	Chr1-3082980	1	3082980	-	-	-	0.61	-3	225/440	53/93	95/100	56/208	2/5		7	130/440	25/93	0/100	94/208	2/5	-	-	AGGATGGGTTACACATGTTAAACTATTGTCCATGCCTCAACGTGCATATAAACTAGTAATTTATAGTTGCCAATATATAGGTTTAAGAAGAATTTTATCT
512	Chr1-3083180	1	3083180	-	-	-	0.5	0	273/544	62/124	11/157	169/222	4/5		-6	271/544	62/124	146/157	53/222	1/5	-	-	AGTTTCCAAGCAACCTATTGCCTTTCAGACTGGTTGATATGCACCTTCATTTTACAGCATGTTATACCCAGGTTTCCACTTCAGAAGAAAAGAAATCACA
513	Chr1-3084500	1	3084500	-	-	-	0.5	-6	44/77	4/9	19/21	15/35	1/2		0	32/77	5/9	2/21	19/35	1/2	Os01g06540	PHD finger protein, putative, expressed	GGTGACGCGGGAGCTGCGGCCGGAAGCGGCGTCCACGGTGGCGGAGGCGGCGGCGGCGGCGGCCGCTGCGAGGCCAAACTCCTCTCCGGCCATCGGCGAG
514	Chr1-3085120	1	3085120	-	-	-	0.64	-2	217/467	62/126	96/103	44/206	2/5		2	135/467	41/126	6/103	73/206	2/5	-	-	TACGTGCACTTGTTTATAGGAATGAGTACGCAGGTGCTGTACCTCGGAAACGCTTGTGTTTGTACTCTCTCTCAAAACAAAAATAAACTTATTATACTAA
515	Chr1-3091280	1	3091280	-	-	-	0.5	0	189/358	13/55	9/85	155/197	4/5		-3	169/358	42/55	76/85	42/197	1/5	Os01g06560	transcription factor HBP-1b, putative, expressed	TGCAAGTCGATGAGAATCTAAAATGCAGGTGAGAAATAAACTTGGTATTCTCAGTGAAGAAGAAAATTTTCGGGACGGAGGGACAACTCTGTAGAAGACA
516	Chr1-3091560	1	3091560	-	-	-	0.61	-4	236/483	48/110	119/125	56/211	1/5		0	180/483	60/110	6/125	93/211	3/5	Os01g06560	transcription factor HBP-1b, putative, expressed	AAAAAAAAACCCTACAGGTATCATCGGCTTCATCGCAGAAAAAAAAGAGAGAGAGAGAGAAATACTAGTGTACGAGTACTGCATAAATAAATATCGGTCA
517	Chr1-3093240	1	3093240	ATAGCTGCGTACACGTGGTG	CAAAAGCCCAAAAGAAGGAA	93	0.52	-9	252/468	45/99	136/144	61/196	1/5		0	202/468	54/99	8/144	123/196	4/5	-	-	TGCACCATAGCTGCGTACACGTGGTGCACTGCTCTGCCTCTACCCAGAGTCCCAGACAGACTGCTTTGCTTGCTCGCTCTTCCTTCTTTTGGGCTTTTGG
518	Chr1-3104080	1	3104080	-	-	-	0.81	2	85/304	32/77	3/52	42/146	3/5		5	67/304	9/77	34/52	20/146	0/5	Os01g06590	zinc finger, C3HC4 type domain containing protein, expressed	TTTGAACTGTTTGTACTTAGACTTTTAAAGATTTCTCCTAACGATAAAATCAATCACCCAAAAAAAAATCCAGGAGTGGGTACTAATGCTCATCCACTAA
519	Chr1-3104100	1	3104100	-	-	-	0.82	2	91/327	32/78	1/45	49/170	3/5		5	63/327	9/78	31/45	18/170	1/5	Os01g06590	zinc finger, C3HC4 type domain containing protein, expressed	ACTTTTAAAGATTTCTCCTAACGATAAAATCAATCACCCAAAAAAAAATCCAGGAGTGGGTACTAATGCTCATCCACTAAATCAACACTTCAGACAAAAC
520	Chr1-3105140	1	3105140	-	-	-	0.76	4	136/363	28/95	65/77	33/158	1/5		-2	97/363	47/95	0/77	43/158	0/5	Os01g06590	zinc finger, C3HC4 type domain containing protein, expressed	CGGGGAGAAGATAGGAGGAGACGCGACGCACGCGGCCACAGTTTTCTCCTAAAATTAAAATTCTCTCTCTCTCTCTCTCTCGTAGAGTATTTGTCTGTGC
521	Chr1-3105160	1	3105160	-	-	-	0.76	4	138/376	32/100	72/84	27/162	1/5		-2	107/376	48/100	1/84	50/162	0/5	Os01g06590	zinc finger, C3HC4 type domain containing protein, expressed	ACGCGACGCACGCGGCCACAGTTTTCTCCTAAAATTAAAATTCTCTCTCTCTCTCTCTCTCGTAGAGTATTTGTCTGTGCGGTGTGGAGTAGAAGGGGAA
522	Chr1-3138880	1	3138880	-	-	-	0.89	0	9/34	7/10	0/3	2/9	0/4		5	4/34	0/10	0/3	4/9	0/4	Os01g06660	thiamine pyrophosphate enzyme, C-terminal TPP binding domain containing protein, expressed	ATCAATGTTTTTTTTTTCTCAAGGCAGCAAAATTGCTAGAGCTTCTGAATGGGAGTGTTCGTTAGGTGGAGATAGGAGAGATTGTCTCTCGTTTTCCGCG
523	Chr1-3140800	1	3140800	-	-	-	0.5	14	154/295	15/72	20/26	103/172	4/5		0	141/295	57/72	6/26	69/172	1/5	-	-	GTGCCATTTCGTTGGGGATCGAGAAGCCAAAACATTTTCTTAACAAAATTACGTTTCCTAATTTCGTTGGCGCCCGTGGTTTTGTCGCCTTTTTCATCAG
524	Chr1-3175560	1	3175560	-	-	-	0.5	0	42/77	11/24	2/3	22/41	0/0		4	35/77	13/24	1/3	19/41	0/0	-	-	AACTGCTATTCCAACAAACTCATGGGCCTGTGAATTGATTCAAACTATGATCAAGGTAAGGATGATAGATGGATGAACCATTACGGGAGGCAAGGAAAAT
525	Chr1-3180440	1	3180440	-	-	-	0.5	6	155/300	28/87	55/59	56/125	1/3		0	145/300	59/87	4/59	69/125	2/3	-	-	GATTAAGCATTTCTTCCAATTGATCGGGCAACACCGCAACAAGCAAAGCATCCTTTCCAGATGCTCTCTTTCTGGCGTGGCCAATTCAAGAAGCTACACC
526	Chr1-3182060	1	3182060	-	-	-	0.66	-12	246/619	21/138	175/189	40/240	0/5		0	192/619	74/138	6/189	91/240	2/5	Os01g06730	verticillium wilt disease resistance protein, putative, expressed	CAGTAGAATCCTCCCTCCATACACCTGACCCAATTCTAAGCTCTTACTTATAGCAGATAAGTAGCTAACCCAATCAAACTAAGCTGCTATTATGCCCTCC
527	Chr1-3182160	1	3182160	-	-	-	0.5	0	237/444	90/106	6/141	118/157	4/4		-3	207/444	16/106	135/141	39/157	0/4	Os01g06730	verticillium wilt disease resistance protein, putative, expressed	ACAATGACCCGTTACAAGCTATTGTTCATGACATTGCTGCTCCTCCTCTTACACACCCAGCTCGTTGTCCCTTCTTCATCAGCAACATCAGCTACGTACA
528	Chr1-3186340	1	3186340	-	-	-	0.58	0	72/125	29/41	4/8	31/62	0/2		19	30/125	0/41	1/8	25/62	2/2	-	-	AGGCAAATGGGGTCGGCGAGGACGGACGGCGAGCGGCGTCGGGGCGCCGGACACAGGGCGTGTGACGGCGGCGAGTACCACTTTGCCCTTGGCGCGCAGG
529	Chr1-3192400	1	3192400	-	-	-	0.77	-13	36/100	30/39	3/5	1/47	0/1		0	24/100	6/39	2/5	11/47	0/1	-	-	AAAACCAACGGTATTACAGCTAAATGGAAAAAAAAGTAAAAAAAAAAAAGCGCCGACGCGCGCGCCTACGCGCCAATTAGCTCCGCCGCTTACCACCCAT
530	Chr1-3192960	1	3192960	-	-	-	0.5	0	67/133	19/20	3/3	37/101	0/1		5	66/133	1/20	0/3	64/101	1/1	-	-	AGATAGAACAACACCAGGAAGTTCACTATACTGCAGCTTTGCAGCTCCTCACTAAGCGCTACTCCCTCCGTTTCATAATGTAAGTCATTTTAGCATTTTT
531	Chr1-3195580	1	3195580	-	-	-	0.59	0	188/332	70/112	3/9	103/189	2/4		-3	75/332	34/112	4/9	29/189	1/4	-	-	CGGCCCATGGCTGCAGGAAGGCCGTGCGTAGAACGTTGCGTATGAATGTTACCCCTGCATGCTGATTGGGATAATTACCGTTTACCGTTTACCAAGTTGC
532	Chr1-3220660	1	3220660	-	-	-	0.93	-18	4/26	0/10	1/4	1/8	0/0		-12	3/26	0/10	0/4	3/8	0/0	-	-	AGTTTGTTTAATAGTAAATCTAGTAACATCAATTTTACATTATTGATCTTATTATTATTATTATTATTATTATTATTATTATTATTATTATTATTATTAT
533	Chr1-3226280	1	3226280	-	-	-	0.61	-15	153/296	61/85	4/46	76/132	3/4		-6	85/296	6/85	38/46	30/132	1/4	-	-	GAAGCGGAGGCAGGCGAAGGGGGACAAGTCTACCAAACCAACCGGTGGCTCCGGCTCCGGCGGCGTCCGCGAGGACGGGCGGCGAGCGGCGTCGGGGCAT
534	Chr1-3226440	1	3226440	-	-	-	0.52	5	50/89	13/21	2/4	30/49	2/2		0	36/89	8/21	2/4	17/49	0/2	-	-	GACCTTGGTAGATGCTGACCGGCGCTCGCCACGAGGATGGCCGGTCTGGGTGGGAGGAGAGCCTTCGGCGCATCCACCTCGTCGCCGGCCATGGCACCAT
535	Chr1-3237140	1	3237140	-	-	-	0.5	-7	203/405	32/92	117/125	45/165	1/3		0	202/405	60/92	8/125	120/165	2/3	Os01g06820	hcr2-0B, putative, expressed	AAATTTATATCTTATATTAGTGATATACATACATGAGTCCTGTTTACGTGCCATATCTCCTAGAGGCTAGAGGGCCTTAAACGCAGTACGTAAATGATAG
536	Chr1-3237520	1	3237520	-	-	-	0.56	0	202/377	55/72	7/68	121/202	2/4		7	145/377	17/72	60/68	61/202	2/4	Os01g06820	hcr2-0B, putative, expressed	TCTACAGTAAATTGATGGTGTCTATTTTCGCACTTCTGAACAAATTTCAATCTATCATGTGCGTGCTGACTTATGGTCTCTTGGAGCTAAAACAACATCT
537	Chr1-3244060	1	3244060	-	-	-	0.5	7	94/185	17/37	4/6	71/125	2/3		0	91/185	20/37	2/6	54/125	1/3	-	-	GCAACGAGCAGACCGACGGACAGTCGGACACGCTGTTCCTGGGACATCCCCATGGCGACCCCATTGAGAGCCGACTGCAAGATCTCAATATCTGCAACCC
538	Chr1-3250560	1	3250560	-	-	-	0.5	0	196/381	64/86	5/119	109/149	2/3		-4	185/381	22/86	114/119	40/149	1/3	-	-	GGATAGAAGCTGCTGAACTGAGGCAGTATGAGGCTGGCAGCAAGTTTCATTGTCGCTTGCATCACTGTCTATCCGTTTAGAGTATAGACACTCTCTCCAC
539	Chr1-3283100	1	3283100	-	-	-	0.73	3	78/222	31/65	4/9	40/122	1/3		0	68/222	22/65	4/9	30/122	0/3	Os01g06920	resistance protein SlVe1 precursor, putative, expressed	CAGTCATACAAGTCAGGCTTGGAGTACTGAACAGGCTCTCTCTAGCTCTACATGTATAAAAAAAAATCAGTTTCAAGCATCATACAATATAGTCATTCAT
540	Chr1-3283120	1	3283120	-	-	-	0.59	3	65/132	19/36	2/6	39/73	3/3		0	52/132	15/36	4/6	23/73	0/3	Os01g06920	resistance protein SlVe1 precursor, putative, expressed	GGAGTACTGAACAGGCTCTCTCTAGCTCTACATGTATAAAAAAAAATCAGTTTCAAGCATCATACAATATAGTCATTCATTCAGCTGCCACCCGCCAAGA
541	Chr1-3287340	1	3287340	-	-	-	0.63	0	20/45	4/8	2/2	8/25	0/1		3	18/45	4/8	0/2	12/25	0/1	-	-	CCGAGTGGGATGCACGCGGAGGAGAGGACGACGTGAGGAGGGGCTCGCAAGTGGCGGCGGCGGCGGCGCAACCCCTCCACGACGGCGTGCGGGCGCCTGC
542	Chr1-3300020	1	3300020	-	-	-	0.51	8	83/156	27/41	13/17	34/78	3/4		0	71/156	13/41	4/17	43/78	1/4	-	-	GGGCTCATATCACGAAAAACTAAACCCTAATCATCTAATATTTTTATATTTGCTATAATTTTAGTTTACCCGTTGGCCGTTGCAACGCACGGGCATCTTT
543	Chr1-3308800	1	3308800	-	-	-	0.77	6	112/384	10/96	59/73	41/186	1/5		0	93/384	20/96	8/73	48/186	0/5	-	-	AAAAAATAGAAAAAAAATCCTTGGACCCACATGTCATCTCTCTCCCTCCCCTGCCCTCTCTCTCTCCACAGCACCCAACATCACTTGTTACAAAAACCAC
544	Chr1-3308820	1	3308820	-	-	-	0.78	6	108/395	15/102	53/80	37/174	1/5		0	97/395	20/102	13/80	44/174	0/5	-	-	TTGGACCCACATGTCATCTCTCTCCCTCCCCTGCCCTCTCTCTCTCCACAGCACCCAACATCACTTGTTACAAAAACCACTTCACTCCTCCATTAATCAG
545	Chr1-3317480	1	3317480	-	-	-	0.5	0	157/287	44/82	7/15	91/161	0/3		-7	130/287	38/82	8/15	70/161	3/3	-	-	CCAACATCCAAATTGAATTCCACGCCTCCCAAATTTATGAAAAGCGTGCGTGTAAACGTCACAAATATAGACACCGCACTTGTGTGGGGTACCTAGTTTT
546	Chr1-3326140	1	3326140	-	-	-	0.6	6	199/401	36/99	54/61	96/209	4/5		0	145/401	63/99	7/61	59/209	0/5	Os01g07070	transposon protein, putative, CACTA, En/Spm sub-class, expressed	CAATTACATTGATTGGATTCTGGTGGAACATAATCTGGGGACTTTTCTTATCATATTTTTTTGTATAGCGTGTAAGGTAGTTTTACCTGATACTTCAATT
547	Chr1-3326160	1	3326160	-	-	-	0.5	6	187/346	37/96	54/63	83/156	4/4		0	158/346	58/96	9/63	73/156	0/4	Os01g07070	transposon protein, putative, CACTA, En/Spm sub-class, expressed	TGGTGGAACATAATCTGGGGACTTTTCTTATCATATTTTTTTGTATAGCGTGTAAGGTAGTTTTACCTGATACTTCAATTATGTGTTCTTAATTTGCATA
548	Chr1-3326220	1	3326220	-	-	-	0.51	0	225/447	69/107	7/72	127/226	1/5		7	219/447	38/107	65/72	98/226	4/5	Os01g07070	transposon protein, putative, CACTA, En/Spm sub-class, expressed	TTTTACCTGATACTTCAATTATGTGTTCTTAATTTGCATATGCATTCTGTCACAAAGGGCTTATAATAACACATTCATGGTGTAGAAATAAGTTGAATGT
549	Chr1-3326620	1	3326620	-	-	-	0.5	3	222/425	44/103	68/78	92/207	4/5		0	203/425	59/103	10/78	115/207	1/5	Os01g07070	transposon protein, putative, CACTA, En/Spm sub-class, expressed	AACACAATATTTGTGAACACTACTTGTTATTTTATGTATGTGCTTGGGCATATACATCATGGTGTAAAACAAGTAATATATGGCAACTGAATGATTTTTG
550	Chr1-3331920	1	3331920	ACGAGGAGGAGGAAGACGAC	AAACCAACAGCAAGAGGAAG	95	0.5	-3	106/211	20/48	37/42	39/95	2/3		0	105/211	28/48	5/42	56/95	1/3	-	-	CGCCAACGAGGAGGAGGAAGACGACATGGCGTCGCGCCGCCGCGTCTGCTACTCGCGTCGCGCCGCTTGAGCAGGAGAGACTTCCTCTTGCTGTTGGTTT
551	Chr1-3332300	1	3332300	GGCGGTAAATGAAACCCTG	AGTGAATTGGATGGAATCGG	92	0.84	3	50/200	18/48	2/26	27/105	1/3		8	45/200	8/48	15/26	20/105	0/3	-	-	CGGCGGTAAATGAAACCCTGGTCTTCTCCCGAAGGCCACTGCCCAACAGCCTGTTCAATTAATTTTTTTTTTACCGATTCCATCCAATTCACTTCTACTC
552	Chr1-3341100	1	3341100	-	-	-	0.73	0	136/293	44/70	10/47	69/144	0/5		5	45/293	8/70	22/47	10/144	3/5	Os01g07100	expressed protein	GCAGAGTAGTTTCATCCTTACATGTTTCTACTAAAAAATACTGATCGCAGGAACAATTCTTTTTTTTTTGAAAGAACCACCAGTTATGGGAAAATCTTTC
553	Chr1-3341120	1	3341120	-	-	-	0.71	0	146/298	42/76	11/38	79/154	1/5		5	36/298	7/76	15/38	9/154	3/5	Os01g07100	expressed protein	CATGTTTCTACTAAAAAATACTGATCGCAGGAACAATTCTTTTTTTTTTGAAAGAACCACCAGTTATGGGAAAATCTTTCATGGCCTAGGTACATTACCT
554	Chr1-3347020	1	3347020	-	-	-	0.5	-3	113/196	27/50	31/38	41/82	4/5		0	81/196	23/50	7/38	40/82	1/5	Os01g07110	BRCA2 repeat family protein, expressed	TTCTGACTGAATGTCTTCTGCAATCTTAGACACTCTGCATAAGGTAATTATTATTATTATAATTATAATTTATAATGGCATAAAAAGGGAAGTATTGGTG
555	Chr1-3352380	1	3352380	-	-	-	0.53	-5	293/529	51/110	127/136	91/232	4/5		0	214/529	59/110	9/136	121/232	1/5	Os01g07110	BRCA2 repeat family protein, expressed	TATTTTTATTGTTCCAAATTTGACTAGATAGTAACACAGGTTTAAATGAAATGAAAAAAAAGCCTTTTACAGGAAACTTCAGAAAACCATGTACCTTGCA
556	Chr1-3354760	1	3354760	AATAATGCGGGGGCTCAT	ATTCCCGAAGGTTCGGTCT	80	0.58	-4	169/311	27/59	65/75	64/147	3/4		0	107/311	29/59	7/75	55/147	0/4	Os01g07110	BRCA2 repeat family protein, expressed	AATAATGCGGGGGCTCATTCCACGAACGAATAGTACCTCGAAGAGAGAGAGAGAGAGGGAGAGACCGAACCTTCGGGAATCGCATCGCCGGATCGCGCCT
557	Chr1-3355000	1	3355000	-	-	-	0.51	0	68/133	18/28	4/29	40/64	1/3		3	63/133	10/28	24/29	24/64	1/3	Os01g07110	BRCA2 repeat family protein, expressed	CTCTGCATCCCGGCGGCACAGCCAGAAATCGCTCGCGGCGGCGGCGGCGGTGAGAGGATGAGGAAGAGACGAGCAAAAAAAAGAAAAAAAATGGAGAGGA
558	Chr1-3355040	1	3355040	-	-	-	0.55	3	124/247	25/76	53/67	37/85	4/4		0	108/247	48/76	4/67	46/85	0/4	-	-	GCGGCGGCGGTGAGAGGATGAGGAAGAGACGAGCAAAAAAAAGAAAAAAAATGGAGAGGAAAAAATTCAAAACGGGAGGAGGCGAGGAGGGAAAGGAAAG
559	Chr1-3356020	1	3356020	-	-	-	0.5	0	167/319	52/72	6/54	95/167	1/5		5	152/319	20/72	48/54	72/167	4/5	-	-	AACATACTCCCTTCGTTCTAAATATAAGAGCTTATCTAGATTCATAATACTGTAAAATGTTCAATTTTAGATTTAACTGCGATGCATTCGAAGTTGGAAT
560	Chr1-3367380	1	3367380	-	-	-	0.67	-6	224/425	38/95	108/132	57/150	4/5		0	72/425	41/95	4/132	19/150	0/5	Os01g07140	kelch repeat-containing protein, putative, expressed	GACCACCTCGAGCCACAAAACCCCACCAAAACCCCCACCGAAACAGGAAAGGTAGAGAGAGAGAGAGAGAGAGAGAGAAAATCCAGCACCAATCGCGACC
561	Chr1-3367400	1	3367400	-	-	-	0.66	-6	212/389	47/94	90/105	57/153	3/5		0	66/389	34/94	4/105	21/153	0/5	Os01g07140	kelch repeat-containing protein, putative, expressed	CCCCACCAAAACCCCCACCGAAACAGGAAAGGTAGAGAGAGAGAGAGAGAGAGAGAGAAAATCCAGCACCAATCGCGACCAAATCGAGGCGCGGCCGCGC
562	Chr1-3368140	1	3368140	-	-	-	0.5	0	112/222	26/43	9/48	58/101	1/4		-4	110/222	17/43	39/48	43/101	3/4	-	-	CCAACGCGGGAGTGGCGCGGCAGGCGCGCGTTGATTCACCGGTCGTCGCCGCCGTGGAGATCACAATGCAGCTGGCTAGCATGACCGGACGCAATGGACA
563	Chr1-3391960	1	3391960	-	-	-	0.5	-12	154/293	35/66	87/94	28/107	0/3		0	139/293	31/66	7/94	79/107	3/3	Os01g07180	expressed protein	GCACAACGACGATGGAGACGGCGGCCAGGGCAACGTACGACGCCCCGGCGACCCAGGTGGGGACCCTGTGGCCGAGCTCGGCCACCTTGTTCCCGCCGCG
564	Chr1-3398620	1	3398620	-	-	-	0.59	0	218/455	61/100	12/118	121/199	4/5		-3	185/455	12/100	102/118	64/199	1/5	Os01g07200	staphylococcal nuclease homologue, putative, expressed	CATCATACTCATATTCTAGGCGCTTGAATTCTGAAAGTCTGAACAATCGATGCATGCCTGTTTATGCTTGTCCAGGGATTCTTGGTTTTCTATGGCCTTC
565	Chr1-3405460	1	3405460	-	-	-	0.7	6	17/41	0/8	7/10	8/18	0/0		0	13/41	7/8	2/10	2/18	0/0	Os01g07212	staphylococcal nuclease homologue, putative, expressed	AGAAATCCCAGCCTGCAGCTGCAGGTGGTTAGGTTACCCGTTCAGCCGTCCTCCTCCTCCTCCGCCGCCGCCGTCGCCGGCGGCGGGTCTGCGTTTACTC
566	Chr1-3412140	1	3412140	-	-	-	0.69	3	104/241	19/72	42/49	34/97	2/5		0	65/241	38/72	5/49	16/97	0/5	-	-	TTCTAAAAAATCTCGAGCTTTTTAAACAGTTTGCTAATACTTTTATAATTAAAAAAAATTAGAAGTTAGAGGTTTAAAAAGTTAGCTTCTTTTTTTTAAA
567	Chr1-3415280	1	3415280	-	-	-	0.74	0	25/75	5/14	2/11	15/41	0/0		3	19/75	0/14	9/11	9/41	0/0	Os01g07240	expressed protein	GTGCCGCACCCTGAAGCACGCCGTCGACGCCGCCATGTCGTCGTCGCCGCCGTCGTCGTCATCGTCGTCGTCGTCCCCGAACGCGCGGCCGCCGCCGCCG
568	Chr1-3435240	1	3435240	-	-	-	0.5	9	109/201	4/43	40/46	52/85	2/2		0	92/201	39/43	6/46	33/85	0/2	Os01g07280	disease resistance protein, putative, expressed	CTGTCTGCGGGAGTTAGGATCCATTGAAGCTGTTGCAAGCGAGGTTGAGGGAGGTTAGATGGAAGATCGCAGGATCAAGACCGCCGCTCTCCAATCTACG
569	Chr1-3445720	1	3445720	-	-	-	0.62	-6	22/46	1/9	0/6	20/29	0/0		0	16/46	8/9	5/6	2/29	0/0	Os01g07300	uncharacterized 50.6 kDa protein in the 5region of gyrA and gyrB, putative, expressed	AGCGACGGGAGGTGGTGGGAGCTCACCCCGGGCATCCTCGGCGCCGCCCCCGGCGGCGCCGCCGCCACCTACGTCGGCTTCGGCGGCTCGTACCGCGACC
570	Chr1-3472920	1	3472920	-	-	-	0.63	7	59/124	2/32	18/19	35/62	2/3		0	45/124	24/32	0/19	16/62	0/3	-	-	TCTGCGCCCTTCCTCTCCTGAGACTCTACGCTAGGCAGCCGCCGCCCGCCGCCGTGCCGCCCCATCTCGCGCCCGACGTCCTGCTTCTCGTCGTTCCGCC
571	Chr1-3477060	1	3477060	-	-	-	0.74	0	185/492	87/119	13/100	69/241	0/5		4	142/492	5/119	52/100	81/241	1/5	Os01g07360	KIP1, putative, expressed	TATGTGTATTACTACTCGAAGGATCCAAGATCTACTCCTGCTTTTAAAGAAGAAAACTTGAAGCAGAGAGAGAGAGAGAGTATGAACCTTTTTGTTAACA
572	Chr1-3477080	1	3477080	-	-	-	0.74	0	169/441	73/113	8/77	62/210	0/5		4	123/441	3/113	40/77	76/210	1/5	Os01g07360	KIP1, putative, expressed	GGATCCAAGATCTACTCCTGCTTTTAAAGAAGAAAACTTGAAGCAGAGAGAGAGAGAGAGTATGAACCTTTTTGTTAACACATGGGGAAGAAAGTACGGT
573	Chr1-3484460	1	3484460	GAGAGAGCGAGATCGAGGC	TCTCCTCTCCTTCTCCAGGT	80	0.7	-4	196/554	3/125	38/158	133/234	3/5		0	176/554	76/125	59/158	34/234	1/5	Os01g07370	KIP1, putative, expressed	GAAGGAGAAGAGATTACCGGAGAGAGCGAGATCGAGGCAAAGCCTCCTTCCTTCCTTCCTTCCTTCCTTCCTTCTCCCAACCTGGAGAAGGAGAGGAGAT
574	Chr1-3501260	1	3501260	-	-	-	0.73	0	19/56	9/16	2/20	7/12	0/1		-3	18/56	1/16	9/20	3/12	0/1	Os01g07390	zinc finger, C3HC4 type family protein, expressed	TCCACCGCCGCCTCCGCCACCGCCTCGCCGCCTGCCTCCGCGCGCCTCCCCCGCCTCCTCCTCCTCCTCCTCCTCCTCCCACATCGGACCCCGCCGCGGT
575	Chr1-3501280	1	3501280	-	-	-	0.75	0	23/66	6/15	0/14	13/25	1/2		-3	19/66	2/15	7/14	5/25	0/2	Os01g07390	zinc finger, C3HC4 type family protein, expressed	CGCCTCGCCGCCTGCCTCCGCGCGCCTCCCCCGCCTCCTCCTCCTCCTCCTCCTCCTCCCACATCGGACCCCGCCGCGGTGAGGCTGCGTCGCCGCCGGC
576	Chr1-3501860	1	3501860	TCCCTTCTGCTGCTCGTC	TTTGTGCTTGTGGATGAGGT	92	0.81	-5	19/57	0/3	9/13	7/23	1/1		0	11/57	1/3	2/13	2/23	0/1	Os01g07390	zinc finger, C3HC4 type family protein, expressed	TCTCCCTTCTGCTGCTCGTCGTCTTCATCAGGCAGCACTTGCAAGGTCATTCCCCCCCCCCCCCCCTTTAATTTACCTCATCCACAAGCACAAATTGATA
577	Chr1-3527320	1	3527320	-	-	-	0.87	0	69/258	46/64	2/30	17/143	0/5		4	39/258	0/64	10/30	20/143	0/5	-	-	TGTACACCCTCCTGTTTAGCTAACCAGTTCTCTGCAGCAATATTCATGGAGAGAGAGAGAGAGAGAGGCATATAGGACAAATTTGTGGCGGCCAAATATT
578	Chr1-3539820	1	3539820	-	-	-	0.53	0	368/565	92/126	92/146	177/251	3/5		-5	98/565	6/126	16/146	55/251	1/5	-	-	CTGTTAGCTGGCCGGCATGGCCGGCTTTCTGCTTTGCTTTGCCATGCCATGCCATGCCATGTACTGTGTGCACCATACTACTCCTACTACTACTCTATCA
579	Chr1-3540780	1	3540780	TTCTTATTCTTTACTTCGACGACA	ATCCATGACCGCCATTCTC	85	0.59	0	201/366	58/64	32/105	88/165	3/5		-4	96/366	4/64	66/105	25/165	0/5	-	-	GATCTTCTCTTTCTTTTCTTATTCTTTACTTCGACGACAGCATGTGGCCTCGAGAGAGAGGGAGCTAGGGTTTCCATGGAGGAGAATGGCGGTCATGGAT
580	Chr1-3547960	1	3547960	-	-	-	0.61	12	162/315	12/107	19/28	111/155	5/5		0	110/315	92/107	3/28	11/155	0/5	-	-	GAAGAAATTATAAGTGCATTGAAGATTGAACACGGGACCTCGGTTTGAAACCACACTGCGCTATGAAGTGATTCTAAAGGTTTAAAAACACACAATAGAA
581	Chr1-3554800	1	3554800	-	-	-	0.51	36	99/193	3/73	8/13	78/92	3/3		0	92/193	70/73	4/13	13/92	0/3	-	-	CAAATTAATTCATTAAATGCACATAAAACACACCTTAATAATGTATTTCTATTTCGTATTATGTATGACTTAGGAAAAAACTAAAACATGCACCTTACAA
582	Chr1-3574240	1	3574240	GCGGAGGCGTCTCTAGTCT	TCTCTTCTTCTCCCCGCAG	82	0.79	-8	78/228	1/35	9/55	57/119	0/4		-2	56/228	6/35	29/55	17/119	3/4	-	-	GTGGCCGGAGGCGGAGGCGGAGGCGTCTCTAGTCTACTCTCTCTCTCTCTCTCTCTCTCTCTCTCGCGGACACTGTGGGCTGCGGGGAGAAGAAGAGAAC
583	Chr1-3574260	1	3574260	GGCGTCTCTAGTCTACTCTCTCTC	AGAAACCAATTCCGGCCAC	98	0.72	-2	111/235	17/50	24/51	59/108	2/5		2	34/235	3/50	4/51	18/108	0/5	-	-	AGGCGTCTCTAGTCTACTCTCTCTCTCTCTCTCTCTCTCTCTCTCGCGGACACTGTGGGCTGCGGGGAGAAGAAGAGAACGTGGCCGGAATTGGTTTCTG
584	Chr1-3581860	1	3581860	-	-	-	0.65	3	110/251	4/66	50/54	40/101	0/5		0	99/251	60/66	2/54	31/101	0/5	-	-	CGTGCCCACGCGCAATGCCGCCATGGCGGCGACGCCGTGCACCAAGCTTGATTCTTCTTCTTCTTCTTCTTTTTCTGCTGAAAAAGGAAAAATCAGTCAT
585	Chr1-3581880	1	3581880	-	-	-	0.67	0	130/312	75/83	1/60	46/129	0/5		3	123/312	4/83	54/60	46/129	0/5	-	-	CCATGGCGGCGACGCCGTGCACCAAGCTTGATTCTTCTTCTTCTTCTTCTTTTTCTGCTGAAAAAGGAAAAATCAGTCATCCTGGATTACAATAAAGAAA
586	Chr1-3582220	1	3582220	-	-	-	0.53	-8	239/439	8/119	103/131	100/150	1/4		0	184/439	111/119	28/131	35/150	3/4	-	-	TCGTAGTTCGAGAGAATTAAAGGAGGGGGTAATGGTCTAGTACAGAGGTACTAGTGTACTACAGGCTTCACAGGCACATTTATACTACTCGTACCACGAG
587	Chr1-3582760	1	3582760	-	-	-	0.53	0	117/183	49/53	10/21	46/91	1/4		27	35/183	1/53	8/21	25/91	1/4	-	-	TAGTATCAAGATGTGTCACACCTCCTACTAGATTTATTTTTTATAAGACGGGGGAGTAAAGATACATGATTAATTAGTCGTAAATATTGTAAATAATAAA
588	Chr1-3589900	1	3589900	-	-	-	0.64	0	88/211	54/65	5/46	21/86	0/4		4	86/211	6/65	40/46	35/86	3/4	-	-	TCATTTTAGAGAGTCTAGATAAAAGGACTCATACAGTAGATATCAAATATGTTAACTAAAATATTTAGAGAGAGAGAGAGAGCCATTTTAGTATATTGAG
589	Chr1-3590960	1	3590960	-	-	-	0.52	0	188/369	62/77	13/105	97/158	2/5		-18	174/369	15/77	92/105	56/158	1/5	-	-	ATAAGTGTATTAGGATTAAACACGAAATCTTAGAGTTGAAACTATACACTACTGTACTATCAAGTGCATATCTATCACGGGTATCATATACAATAGCTTT
590	Chr1-3606500	1	3606500	ACACATTGTTGGCTGCGTG	TGGATAAGAGTTGGATATGCG	81	0.5	3	223/414	24/108	80/91	96/180	5/5		0	191/414	84/108	11/91	84/180	0/5	-	-	ACACATTGTTGGCTGCGTGCATGCATGTACACGCGCTGGATTCAGCCTGCCTGAATAACACGCATATCCAACTCTTATCCATATATTGTATTATGCTTGC
591	Chr1-3615820	1	3615820	-	-	-	0.59	-3	268/447	31/96	98/107	116/207	5/5		0	78/447	57/96	2/107	17/207	0/5	-	-	TGTTGTGCTGGAATGGATGAAAGATAAATGAACTTATTATTTTTCATACAGCAGAAGAGTAAAAAAAAAAAAGGAACTGTTTATTTTTCAGCTGACAGAA
592	Chr1-3615840	1	3615840	-	-	-	0.58	-3	285/472	39/111	103/114	116/205	5/5		0	82/472	57/111	5/114	17/205	0/5	-	-	AAGATAAATGAACTTATTATTTTTCATACAGCAGAAGAGTAAAAAAAAAAAAGGAACTGTTTATTTTTCAGCTGACAGAAGAGTTAAAGATTAATGGAGC
593	Chr1-3638760	1	3638760	-	-	-	0.73	0	206/572	83/125	71/155	40/242	0/5		-9	183/572	30/125	73/155	68/242	5/5	Os01g07570	carboxyl-terminal proteinase, putative, expressed	ACTCCTAGCAAGCTAGCTAGTGAGAGAAGCAAAGAAGAAGAAGAAGAAGAAGAAGAAGAAGAAGAAATTGCCTGGATCGTCTTGACAGAAGCCTTCTTCA
594	Chr1-3642160	1	3642160	-	-	-	0.53	0	268/445	68/70	60/128	126/212	1/5		-12	141/445	2/70	67/128	53/212	4/5	-	-	AGAATAGGAAGTTTACACTTCTTTTCATGGTCACAATGGCTGGCTGGCTGGCTGGCTGGCTGGCAACTATTCCTTCATGGCATGCTCCCCTCCTTTTCTC
595	Chr1-3659800	1	3659800	-	-	-	0.6	3	148/261	16/63	32/45	86/129	3/5		0	59/261	46/63	4/45	7/129	0/5	-	-	TTTACCTGTGTTGTGTTTTGGGTTTGGTTTCCAAACTGGGTAATGAAAAATTTACTTGTAAAAAAAATCATTAGATTTATTGTTTTAGCTCTGCCCCTTC
596	Chr1-3665200	1	3665200	-	-	-	0.86	-12	140/678	18/188	64/191	51/254	0/5		-18	135/678	18/188	31/191	66/254	2/5	Os01g07620	expressed protein	AGAGCAGAGAATGAGACATGTTAACACACACACACACACACACACACACACACACACACACACAAGAAGAAGAGCCAAAATCTGATCATACATACAGTCG
597	Chr1-3670740	1	3670740	-	-	-	0.5	3	286/521	38/130	98/109	132/244	5/5		0	235/521	92/130	11/109	112/244	0/5	Os01g07630	BRASSINOSTEROID INSENSITIVE 1-associated receptor kinase 1 precursor, putative, expressed	AATATTATACAGTTTCAGTAGAGGTAATCATTCAGCTTGTGCAAAGATCAATAGGTTATTGAACCACTAACATTTCTACAACATGTTCAACCACATGGAT
598	Chr1-3672940	1	3672940	-	-	-	0.64	4	200/402	16/92	81/93	79/177	4/5		0	116/402	75/92	4/93	31/177	0/5	Os01g07630	BRASSINOSTEROID INSENSITIVE 1-associated receptor kinase 1 precursor, putative, expressed	AGATGACGAAGCGAGATGGTCACAGATACAGAGCAGAGCAAGCAGAGGCAGAGAGAAGTAGAGAGAGAGAGGGAAAGGGAAAGAAACGGCAGGGAGCACC
599	Chr1-3672960	1	3672960	-	-	-	0.64	4	104/219	7/51	34/40	46/104	2/3		0	66/219	44/51	0/40	20/104	0/3	Os01g07630	BRASSINOSTEROID INSENSITIVE 1-associated receptor kinase 1 precursor, putative, expressed	CACAGATACAGAGCAGAGCAAGCAGAGGCAGAGAGAAGTAGAGAGAGAGAGGGAAAGGGAAAGAAACGGCAGGGAGCACCGGCCTGGGCAGCCGCTCCGA
600	Chr1-3681160	1	3681160	-	-	-	0.58	3	151/258	15/71	41/44	78/121	5/5		-7	54/258	20/71	0/44	33/121	0/5	-	-	TACACACCGAGATCAGACGGCGATGAGACGCGGGCTTTGTTTATCCTAATGTGTGTTATACATACACAACTTTTTAATCACATCATATTTAATTTTAATT
601	Chr1-3683520	1	3683520	-	-	-	0.5	28	150/282	7/90	12/16	111/152	5/5		0	132/282	83/90	4/16	41/152	0/5	Os01g07660	expressed protein	GTCCTTTGAATTACTTCTACAAATAGCACTATACAATAACAGATACATGAGTCTAAAACCATACTACATCAATACCAGGAGGGGATTTTAATCCCTCGAA
602	Chr1-3689200	1	3689200	-	-	-	0.81	-4	52/188	13/56	2/25	34/92	0/4		0	42/188	24/56	4/25	13/92	0/4	-	-	CTAATTTTCTGTGGGGACCATAAAAAAGCAGCCCCATTTCCCCCTCTCTCTCTCTCTCTCCACCTTTTAGCCCTGAATTTAAGAGTGGATTTTAAACTCG
603	Chr1-3699360	1	3699360	TCTTGACTTCTCCACTGCCTC	GGAGAGGAATCGACGGAGA	79	0.52	0	130/230	37/45	48/62	38/99	1/5		3	93/230	8/45	14/62	54/99	4/5	Os01g07700	expressed protein	TCTTGACTTCTCCACTGCCTCTCCTTCTCCAACCTTCCTGCCGCCGCCGCCGCCTCCCTCTCTCCGTCGATTCCTCTCCCTCTCACGACCTCGACGCCTC
604	Chr1-3724240	1	3724240	-	-	-	0.52	4	234/455	17/104	85/97	111/219	5/5		0	212/455	87/104	12/97	99/219	0/5	-	-	GAAACAGCCAGAAAATACCATGGGATTTAGCTGGCACACGTTACGTCGTACAAGTATCGTACGTATAGCAGCTACTGTAGCAAGTAAATTGCAAAGGATA
605	Chr1-3730840	1	3730840	-	-	-	0.6	3	196/363	38/118	13/24	116/188	4/5		0	108/363	70/118	7/24	28/188	0/5	-	-	AGGTCAGCTAGTTTTCCTCATCTATCTTCAAATCGATGCACCCGTCAGTGCTGTAAGACAAACAACAACAACAACTAGTGTTTTCTTATCTTTATATTGT
606	Chr1-3730860	1	3730860	-	-	-	0.5	3	323/482	46/114	90/96	158/234	5/5		0	93/482	59/114	3/96	28/234	0/5	-	-	TCTATCTTCAAATCGATGCACCCGTCAGTGCTGTAAGACAAACAACAACAACAACTAGTGTTTTCTTATCTTTATATTGTACTTATCACTTAATGTTGCG
607	Chr1-3734560	1	3734560	-	-	-	0.7	-3	25/51	0/4	16/18	5/23	0/0		0	9/51	4/4	2/18	2/23	0/0	-	-	ACTTTTACCATGAAGTATAGGATAGAGAGTAATCAGTGGCAGAGGCAGCATGGGGGCTGGGGGGGGGGTCCTTAGACCTCCCTACCCCCTAATAAACCAT
608	Chr1-3745220	1	3745220	-	-	-	0.56	0	37/62	7/8	4/11	22/35	0/0		3	18/62	0/8	7/11	9/35	0/0	-	-	GAGGGCACGGGCAGCGCGGCGGTGGCATGGGGGCGCGCTGGTTGTGGCGGTGGCAGCAGCAGCAGCAGCAGCAGCAGCTCCGGCGGCGGCAGTCGTAGAA
609	Chr1-3777360	1	3777360	-	-	-	0.73	2	8/20	7/11	1/7	0/1	0/1		-24	5/20	0/11	4/7	0/1	1/1	-	-	AATTTTTTATCCACGTCTTTTCTCATACAACCCCCCATACACACACACAAACACACACACACACACACATATATATATATATATATATATATTCTATTTA
610	Chr1-3778140	1	3778140	-	-	-	0.52	-14	249/498	8/94	182/189	47/177	4/4		0	240/498	86/94	7/189	128/177	0/4	-	-	TCATATTAGTTATAGATAAATTAGAGCTAGTAGTTGGCTATACTATTAAACTTGCTCTAACGCTAGCTACTCAGCTCCACGAGGGAAACGTGCACTAGCT
611	Chr1-3789500	1	3789500	-	-	-	0.63	22	78/168	14/64	8/12	48/79	1/1		0	63/168	50/64	4/12	5/79	0/1	-	-	AAAAATTTAAATAAAACGAATGATCAAACGTTGGTCGAAAAGTCAACAGCCTCATACTTGCTTAGCGAGCAGCTAGTGCAATCATATAATCATTACACTC
612	Chr1-3798540	1	3798540	-	-	-	0.5	-4	246/449	23/119	98/111	103/182	5/5		0	203/449	96/119	13/111	79/182	0/5	-	-	ACCATGAAATGAAATGGAGGGAAACACATGCTAATTATAATTGTGAGAGGTCTTGATTGGTACGATTTTACGAACTCAACGCAGCTCAGCTAGCTAGGCA
613	Chr1-3800060	1	3800060	-	-	-	0.5	0	215/391	81/97	6/80	109/180	0/5		-9	176/391	16/97	74/80	71/180	5/5	-	-	GAACATCCTCTTTCAGGGCAGATAAGTGCTTCTTATTAATCACTTTTTGAACAGCCTCTCTTTTGACGGAATTTCTCAACAGCTTTCTTTATCACTTGTT
614	Chr1-3801960	1	3801960	-	-	-	0.8	-10	71/181	41/102	2/8	23/56	0/1		-4	24/181	9/102	2/8	7/56	0/1	-	-	CAGTATAACTTTTTTTATCCTGAGCGAGATCAGGGCAGAAAAGATATGTTGCATGCTCTCTCTCTCTCTCTCTCTCTCTCTCTCTCTCTCTCTCTTCACG
615	Chr1-3802000	1	3802000	-	-	-	0.8	-10	63/163	38/85	2/5	20/62	0/1		-2	19/163	8/85	1/5	10/62	0/1	-	-	AAGATATGTTGCATGCTCTCTCTCTCTCTCTCTCTCTCTCTCTCTCTCTCTCTCTTCACGTACTCCGAGAACTAACCAAACAGTTGGGAATGGCAAATTA
616	Chr1-3803080	1	3803080	-	-	-	0.6	0	82/141	44/46	2/3	28/79	0/1		-3	33/141	0/46	0/3	33/79	0/1	-	-	TTAACTATTGCTACGTTAAAAGATTGTTTTGAAAAGATACTTAAGCAATTTACGTATAGAAAGTTTTTTTTTAAAAAACCGTACCATTTAGAAGAATAGG
617	Chr1-3803100	1	3803100	-	-	-	0.75	0	100/246	59/68	2/39	31/112	0/5		4	63/246	7/68	27/39	24/112	1/5	-	-	AGATTGTTTTGAAAAGATACTTAAGCAATTTACGTATAGAAAGTTTTTTTTTAAAAAACCGTACCATTTAGAAGAATAGGAAACGATTTCATGATAATTT
618	Chr1-3803460	1	3803460	-	-	-	0.87	-18	11/39	7/18	0/7	2/9	0/0		18	5/39	1/18	1/7	1/9	0/0	-	-	GTGCATTTTTAAGTCGCGCACAAACCGAAAGTTGCCCTTCCTTTTGTAATAATAATAATAATAATAATAATAATAATAATAATAATAATAATAATAATAA
619	Chr1-3803500	1	3803500	-	-	-	0.86	-18	12/39	6/24	1/2	1/6	0/0		-9	4/39	2/24	1/2	0/6	0/0	-	-	CTTTTGTAATAATAATAATAATAATAATAATAATAATAATAATAATAATAATAATAATAATAAAATCAAAAACATACTAGGAACAAACAAAACAAAACCT
620	Chr1-3803680	1	3803680	-	-	-	0.55	-4	164/270	15/62	65/69	64/105	5/5		0	75/270	42/62	3/69	19/105	0/5	-	-	TACATTTACTAAACCTTCGATCGAGAACCCACCCCACGTCGTCTCCCGCACTAATTATATATTTTTTTAATTTTATCTCCACGGTAAAATCAAGAGATAT
621	Chr1-3804620	1	3804620	-	-	-	0.5	4	103/185	2/39	46/48	43/75	4/4		0	80/185	37/39	1/48	32/75	0/4	Os01g07870	ABC transporter family protein, putative, expressed	CCCCTCGCCGCCCGCCGCCTTTGACCGCCGCGCGCGCGCGCCTACTATACCACAACCCCCCCTAATTGGCCCATCTGTTGCAGAGCTACACTGAGCCACT
622	Chr1-3804860	1	3804860	-	-	-	0.57	6	59/108	1/15	26/27	24/47	1/3		0	38/108	14/15	1/27	14/47	0/3	Os01g07870	ABC transporter family protein, putative, expressed	GCCGCGCGGATGGTGTTCGGCTGGTGGTGCCGCCGCGGCAAGGATGGGGAGGTGCGGGGAGGAGGAGGAGGAGGAGGCGGGTTTCGGTGGCGTTGGGTCG
623	Chr1-3804880	1	3804880	-	-	-	0.59	6	50/109	0/19	19/20	24/55	1/3		0	48/109	19/19	1/20	22/55	0/3	Os01g07870	ABC transporter family protein, putative, expressed	CTGGTGGTGCCGCCGCGGCAAGGATGGGGAGGTGCGGGGAGGAGGAGGAGGAGGAGGCGGGTTTCGGTGGCGTTGGGTCGCGGCCTCCGCGACGTGGGTT
624	Chr1-3805320	1	3805320	-	-	-	0.5	-3	107/203	0/37	32/34	58/103	5/5		0	96/203	37/37	2/34	45/103	0/5	Os01g07870	ABC transporter family protein, putative, expressed	CCGGGTTCCTGGGCAGGAGGGAACCGGGCGACTCTGCTATCGAGGAGCCTCTCCTGAATGGTAGCGGTGCAAGCGCGACGGCCGCCGGTGAGAACAACAG
625	Chr1-3812620	1	3812620	-	-	-	0.66	3	168/344	4/86	63/67	85/167	4/5		0	98/344	76/86	3/67	14/167	0/5	-	-	CTGTGAGCCATGTGAGCACGCTGCGGGTAGAGAGGATTCGAGTAATATATATACTTTTTTTTCGAAAAAAAATGGATTGTTACTCCTACCCGTGTAGAGA
626	Chr1-3812760	1	3812760	-	-	-	0.73	0	131/314	82/95	8/52	30/140	0/5		5	58/314	4/95	21/52	32/140	0/5	-	-	GGGCTTTTTAAAATAAAATAAGGCGACCGGGCTCTCTCTTTTTTTTCTCCTTTACCGTGTACCACTCAACAAGAGGACATGCCTAATATCTACGAGTGCC
627	Chr1-3814780	1	3814780	-	-	-	0.53	7	130/236	2/64	33/37	85/116	2/4		0	95/236	62/64	4/37	22/116	0/4	-	-	AGATCTAATAGCGGAGAGACCTGTTCGTCAGTCCGTCGATAGCTTATGCTTCCCACACCACATCATGTTTTTTTTTTCATGGATGTCCATGAGAGGGGCT
628	Chr1-3814900	1	3814900	-	-	-	0.54	-3	126/196	5/39	68/70	46/76	2/4		0	36/196	33/39	0/70	3/76	0/4	-	-	GCCAAAATGATGACAAAATATATTGACACCCTTGCATTGACTGTCACTACCAGCTATTCCCCCATCCAAAAAAAAAAGCCAACCTTTAATATGGATAGGA
629	Chr1-3816800	1	3816800	-	-	-	0.52	7	232/389	14/114	49/53	151/188	5/5		0	138/389	99/114	2/53	21/188	0/5	-	-	ATTTGCTTGGTATAATGAGTTAAAGCTGTTATTTGTCTCCTTTTTAGCAGGAAAAAAAAGTTCTCATTTTGAATGGAAATAATCAGTTATCTGTCTATGG
630	Chr1-3818180	1	3818180	-	-	-	0.79	3	143/397	6/80	75/93	51/188	1/5		0	93/397	67/80	4/93	14/188	0/5	Os01g07890	expressed protein	ATTCTAGAATACAGCTGCTAACTAGTGTTGAGCTAACAAGAGGGAAACCAGTAAAAAAAAAAACAGAACAGTAGCATAAAAAGAAGAAAGCTGACAGCAA
631	Chr1-3819280	1	3819280	-	-	-	0.5	5	180/321	8/96	58/63	98/134	5/5		0	140/321	88/96	4/63	36/134	0/5	Os01g07900	expressed protein	GGAGCAATCTAGACAGGATTATCAGGGCGATTAAGGCGAGGGTTCCAGCTGCCCCCCTATTCCCCAAACCCTAGCACGCAACAAGCCAAAACGAGCGGCC
632	Chr1-3820180	1	3820180	TCGAAATGCAGTGCACAAG	TGCTTCAGCCGTTTATGAGA	100	0.56	8	250/468	12/124	55/87	167/225	5/5		0	182/468	111/124	10/87	49/225	0/5	Os01g07910	NADH-cytochrome b5 reductase, putative, expressed	TCGAAATGCAGTGCACAAGGTAGTCTCAAATCTGTGAATGGATCTATCTCTATAAGATCATCCACGGCAATTCCAGACCATCTCATAAACGGCTGAAGCA
633	Chr1-3823220	1	3823220	-	-	-	0.5	20	152/296	6/75	15/22	117/169	5/5		0	144/296	69/75	7/22	52/169	0/5	Os01g07910	NADH-cytochrome b5 reductase, putative, expressed	ATAATGGGTGCAATTAGTCAAAATACAGAAGCATTACATAGCAATATACTACATATGCTAGCAGAGAATAGTCTATGGTTTCATGCAACAAAGACAAATT
634	Chr1-3823240	1	3823240	-	-	-	0.5	0	165/326	90/96	12/27	45/172	0/5		20	161/326	6/96	15/27	127/172	5/5	Os01g07910	NADH-cytochrome b5 reductase, putative, expressed	AAATACAGAAGCATTACATAGCAATATACTACATATGCTAGCAGAGAATAGTCTATGGTTTCATGCAACAAAGACAAATTGCAGTGTACGTAGCAGGAAA
635	Chr1-3824440	1	3824440	-	-	-	0.55	0	167/267	76/80	11/32	57/124	3/4		4	54/267	3/80	12/32	35/124	1/4	Os01g07910	NADH-cytochrome b5 reductase, putative, expressed	GAGATCTGACACAGGTGTGAAGCTCGAGTGATTTCGCCCGGATGGTGGGAGTAGAGGGAGAGAGAGAGAGGCTGACAGTGTGGGCCCACGGCGCAGTGAT
636	Chr1-3834660	1	3834660	-	-	-	0.51	-12	199/352	8/88	40/48	128/177	3/4		0	146/352	80/88	8/48	43/177	0/4	-	-	CATGCTATATACCTATTAATAATAAGCCGTTCAGTCTAATCTTTTACGGAGGCCAGAGAGATAAGATGTGCATTGCATGTGTACAATTATATAGATAGTG
637	Chr1-3836080	1	3836080	-	-	-	0.56	-9	77/137	0/25	29/32	36/59	2/2		0	47/137	22/25	2/32	14/59	0/2	Os01g07940	AGC_PVPK_like_kin82y.3 - ACG kinases include homologs to PKA, PKG and PKC, expressed	TCCACCACCACCACCTCGGGCTCCGCCGTCTCGGTCTCCGCCTCCTCGTCGTTGCCGTCGCCGTCGCCATTGTTACCCGCCGCCGCGCCGCCACCGGCGC
638	Chr1-3849080	1	3849080	-	-	-	0.55	4	206/356	11/85	68/74	107/163	4/5		0	119/356	74/85	1/74	35/163	0/5	Os01g07960	acyl-protein thioesterase, putative, expressed	ACGCATCCGGTAAGCACATCAATCACAACGAGAGGATCGATCGCGACGAGAGAGAGAGGATGGACGGCGGCGGAATTGGGGAGGAGAGGGTGGGCGTACC
639	Chr1-3849460	1	3849460	-	-	-	0.59	0	51/91	20/22	1/8	24/51	0/1		6	27/91	2/22	7/8	15/51	1/1	Os01g07960	acyl-protein thioesterase, putative, expressed	CGTACCACCGGAGGCGACGGAGCTGGTGCCGCCGAAGCTGCTCATCCCGCGAACAATCGCCGCCGCCGCCGCCCCTCCGCGTCCCCTCGCGGCCACGCTC
640	Chr1-3849480	1	3849480	-	-	-	0.53	0	55/88	26/26	1/6	21/46	0/0		6	22/88	0/26	5/6	14/46	0/0	Os01g07960	acyl-protein thioesterase, putative, expressed	AGCTGGTGCCGCCGAAGCTGCTCATCCCGCGAACAATCGCCGCCGCCGCCGCCCCTCCGCGTCCCCTCGCGGCCACGCTCGCTCCACCACCCAACTCTGC
641	Chr1-3853760	1	3853760	-	-	-	0.7	6	108/233	3/68	16/19	78/131	2/2		0	58/233	38/68	2/19	17/131	0/2	-	-	AACTTGTAGACGAAGCAGTTGATGGCGTCGTCATGTCCAAATCTTCTTCTTTTAGATGGCACTAGTTTAAGTCCCTATCACATCGGATATCACATCGGAT
642	Chr1-3853780	1	3853780	-	-	-	0.69	0	110/278	78/92	3/63	22/100	0/3		6	83/278	5/92	18/63	48/100	2/3	-	-	GATGGCGTCGTCATGTCCAAATCTTCTTCTTTTAGATGGCACTAGTTTAAGTCCCTATCACATCGGATATCACATCGGATGTTTGGATACTAATTATAAA
643	Chr1-3855960	1	3855960	TCTTCCAACAACAAATCAAATCA	CGATCCACTTCAAAATTCGG	98	0.67	-5	88/251	5/53	48/70	30/103	0/5		0	83/251	47/53	15/70	11/103	0/5	Os01g07970	expressed protein	CTCTTCCAACAACAAATCAAATCAAGAATATCCCCCCAAGCTTCTTCGATTCGATTCGATTCGATTTGGATTCCTCCCTCCGAATTTTGAAGTGGATCGA
644	Chr1-3883900	1	3883900	-	-	-	0.5	0	52/95	37/40	0/4	11/37	0/2		20	42/95	3/40	4/4	26/37	2/2	Os01g08020	boron transporter protein, putative, expressed	CGAGCAATCGAGGCAGCGGCGAGAGGACCCGTACCTCCGGCGGGCAATGCTGACGGCGGAGGGGAACCCTAGACGTGGAGGTGGCGGAGGAGACGACGCG
645	Chr1-3886440	1	3886440	-	-	-	0.5	31	115/215	3/75	9/12	90/106	3/3		0	100/215	72/75	3/12	16/106	0/3	Os01g08020	boron transporter protein, putative, expressed	AATGGAAAAAAACACCCAAGAAATGCTCGCAGCTGCTAGGAACGTAACGTGAACCTGACGGCAACCTCATCACCACAACCTCTTCTTTTGTCTCTACCAA
646	Chr1-3899320	1	3899320	-	-	-	0.83	0	70/257	48/69	1/41	14/128	0/3		3	49/257	2/69	16/41	24/128	2/3	Os01g08020	boron transporter protein, putative, expressed	CTCATCCCTCATGCGTGGTGGGGCTCGGTTTAAGCCAGATACATGGAAAACCAATGGCACGCAGTAAAAAAAAAAAAAAGCGCAACGCTACACCTACTAA
647	Chr1-3899340	1	3899340	-	-	-	0.84	0	79/262	52/69	1/35	19/126	0/4		4	41/262	2/69	13/35	22/126	0/4	Os01g08020	boron transporter protein, putative, expressed	GGGCTCGGTTTAAGCCAGATACATGGAAAACCAATGGCACGCAGTAAAAAAAAAAAAAAGCGCAACGCTACACCTACTAATTTTTTCTTACTAAAATTTT
648	Chr1-3899980	1	3899980	-	-	-	0.52	0	49/91	25/27	2/12	16/45	0/0		12	40/91	1/27	10/12	29/45	0/0	Os01g08020	boron transporter protein, putative, expressed	CCAAACACCATCACTCACATCAGTCGTCGAGCAAATCGATGGCGCGCGTGGCGGCGGCGGCGGCAATGCTGGCCGCTCGACGGCGCGGGAGCGAAACCCT
649	Chr1-3918120	1	3918120	-	-	-	0.51	3	99/187	0/46	33/40	56/81	2/3		0	85/187	46/46	7/40	22/81	1/3	Os01g08090	flavonol-3-O-glycoside-7-O-glucosyltransferase 1, putative, expressed	CAGCCATGGACGACGACACCGCCGGCCACGCCTCCGGCGGCTACACGACGACGGCGGCGGCGCACTTCGTGCTGGTCCCGATGATGGCGCAGGGCCACGC
650	Chr1-3936340	1	3936340	-	-	-	0.5	-4	131/246	7/66	41/51	66/102	5/5		0	115/246	59/66	10/51	36/102	0/5	-	-	TTCTTCTATTATATTGATATGTAATCATTTTGCGCATTAGTGAAAAAAGAAAAATAATCTATCTATTATATTATTAAAACAGTCTTGAAAGGAGGCACCA
651	Chr1-3942800	1	3942800	-	-	-	0.65	3	164/314	31/80	77/84	49/126	1/3		0	73/314	48/80	5/84	14/126	0/3	-	-	TTGATTTGAATAGACTACCGAGATGTGAGATCTACTACTCTCTTCGTAAAAAAAATAATGAAGAAATATGACATATTCTAACACAACGAAACAAATCTGA
652	Chr1-3945620	1	3945620	-	-	-	0.75	0	141/394	72/87	6/75	51/202	0/5		3	121/394	14/87	54/75	45/202	1/5	-	-	AGAGTACTTTACTTGACTACCTAAAGCCCCTTTGAAAGCAGAGTCTTCTTCTTCTTCTTCTTCTTCTTCTTCAGTTCATCTTGTGGATGGATGGATGGAA
653	Chr1-3947860	1	3947860	-	-	-	0.84	-8	152/439	35/93	42/106	68/206	1/5		6	41/439	9/93	15/106	13/206	1/5	-	-	TAAAAAATCTAAAACCGTCGGAGCTCAATCGAATCTAGACCTAAAATTTTCAAGTCCCAGAGAGAGAGAGAGAGAGAGAGAGAGAGAGAGAGAGAGAGCA
654	Chr1-3950860	1	3950860	-	-	-	0.75	0	169/421	97/113	9/81	50/198	0/5		6	114/421	6/113	55/81	43/198	3/5	-	-	GCTATACGTTGGATATATAGCATGCAGTACGACGACTGCGACCATGCCGTTCGTACAGAGAGAGAGAGAATCCATGGAAAAGGTAGGGATTGGAGTCTTG
655	Chr1-3950880	1	3950880	-	-	-	0.75	0	183/444	102/119	10/70	57/228	0/5		6	120/444	7/119	52/70	52/228	3/5	-	-	CATGCAGTACGACGACTGCGACCATGCCGTTCGTACAGAGAGAGAGAGAATCCATGGAAAAGGTAGGGATTGGAGTCTTGTACCTCAAGATTGCCCCAAG
656	Chr1-3951140	1	3951140	-	-	-	0.73	4	205/507	9/131	83/116	95/221	5/5		0	124/507	73/131	9/116	34/221	0/5	-	-	AAAAGCCAAGAGTAGTAGCAGCAGGGAGATTCTCACATTCTCCTTCCCTTCACCCCTCTCTTCTCTCTCTCTAAAGGACACCATGTCTTCCTTTGTGGTG
657	Chr1-3951160	1	3951160	-	-	-	0.72	4	206/491	12/125	84/110	97/227	5/5		0	111/491	69/125	7/110	29/227	0/5	-	-	GCAGGGAGATTCTCACATTCTCCTTCCCTTCACCCCTCTCTTCTCTCTCTCTAAAGGACACCATGTCTTCCTTTGTGGTGTCCTTTTGTGCGTGTGCTTC
658	Chr1-3953420	1	3953420	-	-	-	0.52	0	54/89	24/24	4/17	20/38	0/2		3	30/89	0/24	11/17	15/38	2/2	Os01g08160	MYB family transcription factor, putative, expressed	TTCATACCGGTGAAGAACATCGGGATCGACGTCGTGGCGGCGGACAAGGCGGCGGCGGCGGGGGGCAACAGCGTGTCGTCGGAGAAGGCGAGCTGGATGG
659	Chr1-3964120	1	3964120	-	-	-	0.56	-4	378/637	74/146	166/174	114/284	3/5		0	184/637	72/146	7/174	99/284	1/5	-	-	CTCTTGTCTCCATGCATCCAGATGCTGCAGGTTCAGTAGTGACAGAGACACAGAGTGAGTGAGTGAGTGAGTGGAGCCTAGAGAAAACCAGCTTACAATT
660	Chr1-3964140	1	3964140	-	-	-	0.55	-4	386/645	80/153	167/172	111/282	3/5		0	181/645	70/153	5/172	99/282	1/5	-	-	GATGCTGCAGGTTCAGTAGTGACAGAGACACAGAGTGAGTGAGTGAGTGAGTGGAGCCTAGAGAAAACCAGCTTACAATTGCATGCATGCATGAAGGGAA
661	Chr1-3969420	1	3969420	-	-	-	0.5	0	134/251	59/121	6/10	53/92	0/0		-10	117/251	62/121	4/10	39/92	0/0	-	-	CCAAGAAGTACAGTACACCATTTGACTGCAAAAATCTACTGCTAGTAGGAGTGTGGTACTTGCTAGTACTTCTACGGCTGTGTTCGCATGTGGATGATGG
662	Chr1-3974120	1	3974120	-	-	-	0.74	-2	151/413	45/104	12/89	77/184	1/3		1	97/413	7/104	59/89	25/184	2/3	-	-	ACGCAACCTTAGTGAAGAGTAGTATAGTATTTTAACTTAAACCTTAATTTATGCTAAACTAACAAAAAAAAACAATTATTTTGGGATGAAGGGAGTATAA
663	Chr1-3985940	1	3985940	-	-	-	0.69	0	48/97	31/36	7/16	5/38	0/1		24	23/97	2/36	8/16	11/38	1/1	-	-	GGAGAGGTGAGTTGGGTATACTGGGGAAGAACACAGACTTTGCAAAAAAAAAAGTCCCCGGTGTAATTGGGAAAAAAAATCATTAGGGATAGATGGATGT
664	Chr1-3986860	1	3986860	ACGAGTGCTGCGTCTCCTT	AACCCTAGGAAACCAGAGCG	98	0.52	0	40/65	11/11	10/10	16/39	0/0		-12	21/65	0/11	0/10	21/39	0/0	Os01g08200	ubiquitin carboxyl-terminal hydrolase 14, putative, expressed	GGACGAGTGCTGCGTCTCCTTCGACACCCCGGTAAACCAACCAACCACCCACCCACCCACCCACGCCTTGTCCCCCCCTTCGCTCTGGTTTCCTAGGGTT
665	Chr1-3994740	1	3994740	-	-	-	0.62	4	245/440	13/128	71/85	145/189	5/5		0	99/440	70/128	8/85	14/189	0/5	Os01g08200	ubiquitin carboxyl-terminal hydrolase 14, putative, expressed	GTGTTTCCAAACCATTGGGTTCAATACTTCTAGATGGTTGATTATCTATCTTCAGTATGTGTGTGTGTTTTGCAGTTCTTGGTTTATTAACATTGCTCTA
666	Chr1-3994760	1	3994760	-	-	-	0.6	4	239/416	7/105	63/79	155/201	5/5		0	81/416	58/105	7/79	12/201	0/5	Os01g08200	ubiquitin carboxyl-terminal hydrolase 14, putative, expressed	TCAATACTTCTAGATGGTTGATTATCTATCTTCAGTATGTGTGTGTGTTTTGCAGTTCTTGGTTTATTAACATTGCTCTATGCTCTGCAGGATACAAATT
667	Chr1-3997060	1	3997060	-	-	-	0.55	-3	225/372	48/87	75/90	89/162	1/3		0	102/372	38/87	14/90	38/162	2/3	-	-	ACGCAAGCCACATACGTGTGGTGTCTGATCCGAGCACGTAGTAGCTGCTGCTGCTGCTGCTGCTGCAACTTTAGACATATTAATGCTGACAATGCTGGGT
668	Chr1-3999840	1	3999840	-	-	-	0.59	9	195/429	8/107	45/55	121/228	3/5		0	189/429	99/107	10/55	64/228	0/5	-	-	GTCACACACACACACACACAAAGAACAGTAGACAACGACGATGGCATCAAAGTGGCAGCAACTTCTTTTACTGTTTCTGAACCACCATCCTTTTACAGCT
669	Chr1-4002440	1	4002440	-	-	-	0.5	0	129/189	88/89	5/8	26/81	0/1		-17	34/189	0/89	0/8	33/81	1/1	-	-	TAAACACACAGCTAGCACATAGTGTTCCCGGCATAAAAAAAAGAAAAAAAAAGAAAAAAAGAAAAAAAAAGAAGCTAGCACATAGTGTAGCCCTGTTTCG
670	Chr1-4003600	1	4003600	-	-	-	0.85	0	27/91	25/31	0/13	1/35	0/4		6	15/91	0/31	3/13	6/35	2/4	-	-	CCATTTTCTCTTCTTTTTTTTTTTGCTCTATTAATTGTTTCTTTTTTTTTTTGCGTGAGATCGAGGTAGCTAGTAGCTATAGCTTATGCGTGGACGTCGG
671	Chr1-4004360	1	4004360	-	-	-	0.51	0	178/282	47/56	14/50	98/148	3/5		4	85/282	0/56	35/50	47/148	2/5	Os01g08220	gibberellin 3-beta-dioxygenase 2-2, putative, expressed	TAGATATATACGTAGAGGTAGATATATACGTAGAGTGTATGTGCATGGAATGCATGGGAGAGTATATATGTATATATACCAGAAGAGGAGGTAGTCGTCG
672	Chr1-4006180	1	4006180	-	-	-	0.79	-26	64/152	49/77	2/8	4/56	0/0		0	11/152	10/77	0/8	0/56	0/0	-	-	TCCATGAATGGTTGCTAATACATTACAAAATTAACACAGAGACAGAGAGAGAGAGAGAGAGAGAGAGAGAGAGAGAGGATGCATTGGGTCTGGAGGTAGG
673	Chr1-4006200	1	4006200	-	-	-	0.8	-12	125/315	20/59	38/92	59/139	1/5		-8	34/315	5/59	9/92	18/139	1/5	-	-	CATTACAAAATTAACACAGAGACAGAGAGAGAGAGAGAGAGAGAGAGAGAGAGAGAGGATGCATTGGGTCTGGAGGTAGGCGGCGATGGAATGGCCGGCC
674	Chr1-4006720	1	4006720	-	-	-	0.65	-1	126/321	27/64	7/60	73/168	3/5		-4	122/321	6/64	49/60	64/168	1/5	-	-	CTTTTCTTTGCAAAATAATGTTGATTATTATGCTAAATATTAAGAAATGATTACAACCATATTTTTTTTAGATAATTGATTTTCATTAGTCCGGCCTCTA
675	Chr1-4006740	1	4006740	-	-	-	0.65	-4	157/394	6/94	80/95	67/172	1/5		-1	144/394	39/94	13/95	71/172	3/5	-	-	TTGATTATTATGCTAAATATTAAGAAATGATTACAACCATATTTTTTTTAGATAATTGATTTTCATTAGTCCGGCCTCTATATCTACGAGGGATATACAA
676	Chr1-4011900	1	4011900	-	-	-	0.85	0	12/52	11/23	1/4	0/20	0/0		-10	9/52	1/23	0/4	8/20	0/0	-	-	TCTATAGAAAAGAGGGGTAAAAAGGTAAGAATATTATGCTCGAATTGGATCAAACATCTATATATATATATATATATATATATGCTTGGTTTGTACTCAT
677	Chr1-4011920	1	4011920	-	-	-	0.59	-14	89/142	1/13	9/18	66/90	2/5		0	11/142	9/13	2/18	0/90	0/5	-	-	AAAGGTAAGAATATTATGCTCGAATTGGATCAAACATCTATATATATATATATATATATATATGCTTGGTTTGTACTCATAATATACTGTGGACAAATAT
678	Chr1-4015920	1	4015920	-	-	-	0.5	0	217/370	84/93	15/48	96/201	3/4		8	148/370	9/93	33/48	100/201	1/4	-	-	ATACTATGACCGACATGGGGTTTTTCTGGATGCATAAAAAGAAAACCTATAAACGACAGGCCCTGTATAACATTTTTATTCTCAAATTAATTTAGAGAGG
679	Chr1-4032140	1	4032140	-	-	-	0.55	3	161/328	7/101	66/74	83/139	3/4		0	148/328	93/101	8/74	39/139	0/4	-	-	CTATAGCTACTCACTCCACTGGCTGATCGCTCTCTCAATCTCACTTCTGTACTCCCTCCATCTAAAAAAATTAATCTAAAAAATTTAATCCAGTGTAAAT
680	Chr1-4042320	1	4042320	-	-	-	0.76	0	145/364	82/93	4/66	48/177	1/5		3	83/364	5/93	41/66	33/177	2/5	-	-	CACATCTAGAGCTCATTTGTGAACCCACTATTTACAGCTTTTTACACAGCAATTTTACCCAGAGTAAAAAAAAAAACTAATGTGGTTAAAAATCATGCTA
681	Chr1-4042340	1	4042340	-	-	-	0.76	0	151/389	82/95	3/65	55/188	1/5		3	87/389	6/95	47/65	30/188	2/5	-	-	GAACCCACTATTTACAGCTTTTTACACAGCAATTTTACCCAGAGTAAAAAAAAAAACTAATGTGGTTAAAAATCATGCTACTGTTCAAAACAGCTAGTAG
682	Chr1-4046880	1	4046880	-	-	-	0.81	4	87/271	15/79	35/47	29/120	2/5		0	62/271	54/79	4/47	2/120	0/5	-	-	GGTGATCCCTATCCAGCGGTATCACAGCTAGCACAGAACCACGTGTTATCAAAAAAAAAAGGTAACAGCGTCTGGATTTTTTATGTTTGATTTTTTTTAA
683	Chr1-4047700	1	4047700	CCATACTCCCAATCCCTCCT	TGTTTGGCAACTTGAGAGAA	97	0.96	0	119/687	36/326	11/245	63/63	2/4		36	18/687	6/326	11/245	0/63	0/4	-	-	ACTCCATACTCCCAATCCCTCCTAAAAACTCCCTCCAACCAAACGGGCCGTCAATTCTCTCATGTAAACTCCCAATCCCCTTCTCTCAAGTTGCCAAACA
684	Chr1-4048960	1	4048960	-	-	-	0.65	0	82/164	65/72	3/17	10/68	0/3		18	47/164	4/72	14/17	28/68	1/3	-	-	CTAGGAATGAATATGGACACACACTAACACACGTGTGTCTAGATTCATCATTTTTTTTTGACGGACAGAATACTGTCCGTTCGTCGTCTCTGCTTCGTCA
685	Chr1-4052900	1	4052900	-	-	-	0.67	-22	228/409	13/61	151/170	57/152	2/5		0	39/409	30/61	1/170	5/152	1/5	Os01g08270	aminotransferase, classes I and II, domain containing protein, expressed	GACTCTTACATCAGCATTTTCAAGCCTAAGCAGAGGATGAAAGAAAGAGAGAGAGAGAGAGAGAGAGAGAGAGAGAGAGAGGCAAACTTACGTATCCTAC
686	Chr1-4052920	1	4052920	-	-	-	0.71	-16	325/624	57/154	142/162	109/260	3/5		-6	45/624	15/154	2/162	26/260	0/5	Os01g08270	aminotransferase, classes I and II, domain containing protein, expressed	CAAGCCTAAGCAGAGGATGAAAGAAAGAGAGAGAGAGAGAGAGAGAGAGAGAGAGAGAGAGGCAAACTTACGTATCCTACACGCCAGCCCATCATTCCGT
687	Chr1-4063400	1	4063400	-	-	-	0.73	-4	137/330	4/65	60/76	61/162	1/4		0	93/330	56/65	5/76	26/162	0/4	-	-	CAGACTATCTTACTATCAGGATTGGGATTTGCCCAACGCAACCTTATTTCTTCTTTATTTTTTTTTTTGAAATTCTGAACATTATTAGTGTTTTTTTAAG
688	Chr1-4063420	1	4063420	-	-	-	0.69	0	79/151	52/56	4/9	18/72	0/3		-3	20/151	1/56	3/9	13/72	2/3	-	-	ATTGGGATTTGCCCAACGCAACCTTATTTCTTCTTTATTTTTTTTTTTGAAATTCTGAACATTATTAGTGTTTTTTTAAGCAGAATATAATCTAGAATTA
689	Chr1-4072100	1	4072100	-	-	-	0.69	0	168/334	106/120	6/42	46/144	0/4		5	56/334	2/120	26/42	25/144	2/4	-	-	CTTTCAATTTTGGCGTGAACTAAACACACCCATAGATGTGTACTTCCTCCGTTTCAAAAAAAAACTCAACCTAAGATAGTCAAGATTCATTCTCCTATTA
690	Chr1-4080760	1	4080760	-	-	-	0.82	3	98/335	7/85	41/64	46/157	1/5		0	80/335	58/85	6/64	12/157	0/5	-	-	TCGCCGATAGGAATCAAATCCTCTTATATTATGCAAATTCTACTGAAATTTCAAAAAAAAAAGAGAGAAGAAGAAAAAGAACAAGAGAAAACAACCTGTA
691	Chr1-4080780	1	4080780	-	-	-	0.68	0	80/184	61/61	2/23	14/82	0/5		4	55/184	0/61	13/23	35/82	2/5	-	-	CTCTTATATTATGCAAATTCTACTGAAATTTCAAAAAAAAAAGAGAGAAGAAGAAAAAGAACAAGAGAAAACAACCTGTAATGAACACTAAGGGAAACAA
692	Chr1-4102220	1	4102220	-	-	-	0.55	0	156/266	105/107	2/23	40/113	0/4		14	82/266	2/107	18/23	52/113	4/4	-	-	TTTGTAAAAAAACGTATCGTTTAACAGTTAAAAAATCATGCGCACAGAAAACGGGAAAATGGGATACCTAACAGAGCTTGTAGTCCCAGTAGCGACTGCA
693	Chr1-4111220	1	4111220	-	-	-	0.51	9	47/78	1/22	10/10	27/31	3/3		0	28/78	21/22	0/10	4/31	0/3	Os01g08380	transferase family protein, putative, expressed	TCCGGCTCCGCCACGCCTTGGCGATCAGCACCTCGAACGCCGAGCACCTGGCGACGCCCGCGGCGGCGGCGTGCGCCTCCGCGTTGTACTGGTTCTTGAA
694	Chr1-4116280	1	4116280	-	-	-	0.52	0	112/204	54/64	9/48	38/72	1/5		-5	85/204	10/64	39/48	27/72	4/5	-	-	CTATTATAAATAGGCAAGACCTATTTGTAAAAAAATATTTATTATAAATATGTCCTTTTTATTTTTTTAATAAATAGGTCCTCCGCGCCACTGGCATTAG
695	Chr1-4117620	1	4117620	-	-	-	0.5	0	145/289	60/72	4/65	71/131	0/4		9	144/289	12/72	61/65	60/131	4/4	-	-	CCATATGATGTGGCTAATTTTGAAGATGTAGATCACTCATGCGGCGGCACACTTTAAAGTATAGGTCTAGTAGGTCACTTTGGGGCCATAGGGGTCGATG
696	Chr1-4123560	1	4123560	-	-	-	0.5	-3	37/64	2/7	9/19	20/29	0/0		0	26/64	5/7	10/19	8/29	0/0	Os01g08410	early fruit mRNA, putative, expressed	CCTCTCCACGAAAACCCTAGCCCGCGCCGCATCCCCAACCTCCTCCTCCTCCTCCCCGCCGCCGCCGCCCGATCGCCGCGTCCTCCGCTCCGCACCCTCC
697	Chr1-4123900	1	4123900	-	-	-	0.66	0	51/114	21/21	1/18	25/57	1/2		3	40/114	0/21	8/18	26/57	1/2	Os01g08410	early fruit mRNA, putative, expressed	GTCGTCGTCGTCGGGGAGGAAGAGGGAGCAGCAGGGGGCGCAGCCGTCGTCTCAGCAGCAGCAGCAGCAGCAGAAGGAGGTCTTCTGGGCGCCCGCGCCC
698	Chr1-4123920	1	4123920	-	-	-	0.61	0	100/185	54/54	2/30	34/71	1/4		3	55/185	0/54	12/30	33/71	3/4	Os01g08410	early fruit mRNA, putative, expressed	AGAGGGAGCAGCAGGGGGCGCAGCCGTCGTCTCAGCAGCAGCAGCAGCAGCAGAAGGAGGTCTTCTGGGCGCCCGCGCCCCTCACCACCAAGTCCTGGGC
699	Chr1-4127300	1	4127300	-	-	-	0.75	0	10/33	6/6	2/2	2/23	0/0		-15	9/33	0/6	0/2	9/23	0/0	-	-	ATCTCTCCCCTCGCCGCACGCAACGCCAAAATCAAATGGTCACCTAGGCTCGCCGCCGCCGCCGCCGCCGCCGCCGCTCGCCGCCGGCCGCAATGTCCCA
700	Chr1-4138280	1	4138280	-	-	-	0.53	0	281/562	103/121	17/170	139/237	1/5		-6	260/562	18/121	153/170	77/237	4/5	Os01g08420	EMB2410, putative, expressed	GATTGAACTGAAATGCGAAGTTCTGGACATACGAGCAAAAAATATTTTGAGGTCATTACCATTACTTTATCCTTTTATATGTTGAAAGTTCTTATGCTGC
701	Chr1-4141160	1	4141160	-	-	-	0.73	0	210/519	126/147	6/90	63/247	0/5		6	140/519	9/147	61/90	61/247	3/5	-	-	CCACTTCCTCGATCATCTTCCTCACCTCTCCTCTTCTCTCTCTAAATGTGTGCGAGAGAGAGAGATTGGGTTATAAGGCCCAAGAGGTTGGGCTACAAGG
702	Chr1-4156860	1	4156860	-	-	-	0.5	0	229/407	87/101	9/110	115/164	1/5		-12	175/407	14/101	101/110	49/164	4/5	-	-	CATTACATGATCTAGCTAAAGATAGAACTAGCAGTTTGCTCTATTGTTAACATTGCCCTTACCGATTTCCTTTGTCTTAAAATAAAAACATTTATGGGTT
703	Chr1-4168160	1	4168160	-	-	-	0.5	-3	246/435	10/114	110/116	113/181	4/4		0	186/435	104/114	6/116	65/181	0/4	Os01g08460	TMS membrane protein/tumour differentially expressed protein, putative, expressed	GGTTAGGCTCTCTTCCCAAAATTCTGATTGTTTCAAAATGCTTGGATTTCTGTGTGTACACACAATCAGGGTACTATAAATACTTATATATTATGGTATA
704	Chr1-4177220	1	4177220	-	-	-	0.51	0	104/200	78/81	1/25	23/80	0/2		9	94/200	3/81	24/25	55/80	2/2	-	-	ATCCGCGGCGGCCGTCGCCGGCGGAAGAGCTCTAGCGGCGGCGGCGCCGTCACCGGAGGGAAGGAAGAAAGGAGGGGCCTATTTGGTAGCGATCCTAAAC
705	Chr1-4194620	1	4194620	-	-	-	0.78	37	11/25	3/12	0/1	8/9	0/0		23	2/25	2/12	0/1	0/9	0/0	-	-	ATATATATATATATATATATATATATATATATATATATATATATAACATTTCATAATAACATTTTCAGAGACGGAGAACGGCCTACTCGCTTTCCCTGTA
706	Chr1-4214140	1	4214140	-	-	-	0.58	3	164/355	11/97	63/74	79/160	2/4		0	160/355	83/97	6/74	64/160	0/4	-	-	AGCCCTTCTCAAATTAGTTTGTGTTTTCTTGTAGTTGGCAAATGTCTGAATTCTGCCATCGCAAAGAAAAAAAAAAGACTGAATTCCGATTCATTTCGAA
707	Chr1-4214160	1	4214160	-	-	-	0.64	3	217/467	11/113	97/111	93/197	2/5		0	172/467	97/113	7/111	57/197	0/5	-	-	GTGTTTTCTTGTAGTTGGCAAATGTCTGAATTCTGCCATCGCAAAGAAAAAAAAAAGACTGAATTCCGATTCATTTCGAAACTTGTTGCGTGCAAAATGA
708	Chr1-4216980	1	4216980	GTCCGACACCACCATCCTC	TTAAGTTTCGTGGCGATTTTG	84	0.53	-12	136/250	7/55	67/70	44/96	4/4		0	105/250	48/55	3/70	49/96	0/4	Os01g08520	DUF581 domain containing protein, expressed	CGCCGCCGGCGTCCGTGTCCGACACCACCATCCTCCGCAGCATCGCCGCCAATCCAAATCCAAATCCAAATCCCACCTGCAAAATCGCCACGAAACTTAA
709	Chr1-4217180	1	4217180	-	-	-	0.77	-6	191/475	16/89	112/142	56/204	2/5		0	82/475	54/89	4/142	16/204	0/5	Os01g08520	DUF581 domain containing protein, expressed	ATGAAAAGAAAAAAATAACAAGAACAGCAAGAACACCACCTCACCTTTCCTCCTCCTCCTCCTCCTCCTCCTCCACCGGCCTCTCACACTCTCGATCTCA
710	Chr1-4217200	1	4217200	-	-	-	0.71	-6	205/433	16/70	127/146	57/184	1/5		0	75/433	41/70	4/146	23/184	0/5	Os01g08520	DUF581 domain containing protein, expressed	AGAACAGCAAGAACACCACCTCACCTTTCCTCCTCCTCCTCCTCCTCCTCCTCCACCGGCCTCTCACACTCTCGATCTCACGAGAGGAGAGAAGCGGAAG
711	Chr1-4222280	1	4222280	-	-	-	0.63	0	121/213	72/72	4/13	38/104	0/4		3	34/213	0/72	2/13	21/104	0/4	-	-	TTGCCTGCACTCTTTGAGCATGATATTATGAGAGCAAAATAGCGACAACATCGGCAACAAAAAAAGAAGAAGAAGAGGGAAGTCACCGAGGTGGTCCGGA
712	Chr1-4222300	1	4222300	-	-	-	0.52	0	240/352	90/90	69/76	67/155	0/5		3	34/352	0/90	3/76	21/155	0/5	-	-	TGATATTATGAGAGCAAAATAGCGACAACATCGGCAACAAAAAAAGAAGAAGAAGAGGGAAGTCACCGAGGTGGTCCGGACCTGGGGTGGCGATTCGATA
713	Chr1-4222640	1	4222640	-	-	-	0.81	-26	8/32	2/9	0/8	5/11	0/1		-22	7/32	1/9	2/8	3/11	0/1	-	-	AATAGTGGCTTCAATCTACATGTCACATCATCTCGCGAATATATATATATATATATATATATATATATATATATATATATATATATATATATATATATAT
714	Chr1-4222680	1	4222680	-	-	-	0.88	-12	5/22	1/6	1/5	2/9	0/0		-16	3/22	2/6	0/5	1/9	0/0	-	-	ATATATATATATATATATATATATATATATATATATATATATATATATATATATATATATCTTATAAAGGCTAGTTTACATTATAATATGTTTTTTTATC
715	Chr1-4223880	1	4223880	-	-	-	0.68	-3	106/276	11/62	37/57	48/133	4/5		0	88/276	50/62	12/57	20/133	0/5	-	-	AAGATGATTTTTCAACAATATTTAGGAGTTGTTTCGTTTAATACCTTATCATTTTTTTTTGTATAGTTACGCAAGTTGAATGTTTCGGGATTCGGAATTT
716	Chr1-4227840	1	4227840	-	-	-	0.52	-3	272/415	20/90	101/108	131/187	4/5		0	82/415	59/90	6/108	9/187	0/5	-	-	GAAACATATAGCAGTAATAAATTCCAAATATTTGCATCATCCTCAAGAATTTTTTTTTTATTTTTTTTCTCATGGGAATCAGACAAGCAAGCTCTCTGCT
717	Chr1-4230960	1	4230960	-	-	-	0.54	3	206/349	14/84	49/62	123/171	4/4		0	113/349	69/84	2/62	38/171	0/4	-	-	CTGTTTCAAGCTATAGTTGTTTCTAGCTTCAAATTTTATCCCAAGATATAGCTCCCATTCCTCCTCCTTTTTTTTCAACCAATTAAAACAATTTCTCTAC
718	Chr1-4230980	1	4230980	-	-	-	0.6	3	184/340	13/82	44/62	112/166	4/5		0	107/340	60/82	9/62	32/166	0/5	-	-	TTCTAGCTTCAAATTTTATCCCAAGATATAGCTCCCATTCCTCCTCCTTTTTTTTCAACCAATTAAAACAATTTCTCTACGTATCAAAAACTTCAATAAT
719	Chr1-4233180	1	4233180	-	-	-	0.52	-6	93/183	6/44	41/44	31/74	1/2		0	86/183	38/44	3/44	39/74	1/2	Os01g08530	retrotransposon protein, putative, unclassified, expressed	ACCCCCTCCGCTTCCGAATCCAGCACCAACACCACCGCCAACTCCACCTCCACCTCCACCTCCAAACCCGCCACTGCCACCCATGCCTCCTCCACCAAGA
720	Chr1-4240940	1	4240940	-	-	-	0.65	0	133/312	82/86	8/25	35/177	0/5		14	103/312	2/86	3/25	94/177	2/5	Os01g08540	DNA mismatch repair protein MSH6-2, putative, expressed	GGAATAATAAGCAGGAACCTGCTGAAGTTCGAGATATGATGTACCATTTTACAAAGTGACTCTTATTATTAATATGCTGAAAATGACCAAACATAAGGGG
721	Chr1-4250460	1	4250460	-	-	-	0.51	-12	168/323	18/69	72/78	53/142	5/5		0	153/323	51/69	6/78	89/142	0/5	-	-	GATGATGTACAGCAGTACAGAAAAGAACATTAACACGAGAGTACTATATTAACAAACATAAATTACATTTTGTTTAAGTTCATACATGTAAAATGAAAAT
722	Chr1-4259880	1	4259880	-	-	-	0.55	19	105/200	6/56	14/16	73/109	3/4		0	84/200	50/56	2/16	25/109	1/4	-	-	GCTGCTCGCATTTGTTGTACGAGGCTCCAGCCGGCCCACTAGTCCTGTCGTGCAAAGCAAGTATGGATGAAAACGGAAAGGATAGTTTTCGTTCGTTCCG
723	Chr1-4259900	1	4259900	-	-	-	0.59	19	94/207	3/65	12/14	66/108	3/4		0	92/207	62/65	2/14	23/108	1/4	-	-	GAGGCTCCAGCCGGCCCACTAGTCCTGTCGTGCAAAGCAAGTATGGATGAAAACGGAAAGGATAGTTTTCGTTCGTTCCGAAGAAAACGAATACAAATAC
724	Chr1-4294800	1	4294800	-	-	-	0.68	4	132/288	13/76	38/48	74/136	2/4		0	78/288	63/76	2/48	7/136	0/4	-	-	CTGGTATAGGGTTAGGGTATCTTGGAGCACAAATCTACTAAAGAAAAAAGAAAAGAGAGAGCACGCGCTGGGGGAGCCATTTTGTTCTGGAGCTAAAATA
725	Chr1-4306660	1	4306660	-	-	-	0.64	-3	72/157	10/47	3/25	45/65	1/5		0	49/157	31/47	2/25	13/65	2/5	-	-	CTTTACCTGAACATGCATTTTTAGTTAATGAGTAATAATAATAATAATAAATAAATAAATTGTTGAACTAGAGAAGAAAAATAAGGAGGAGGTCGGTTCA
726	Chr1-4321360	1	4321360	-	-	-	0.72	4	170/401	25/100	56/70	80/193	1/5		0	80/401	69/100	1/70	7/193	0/5	-	-	CTTTGACCTGAAATTTCAAGAATCCTATAAACTCATGGATTCACAAGAGAAGAACCCAAAAAAAAACAAGAAGGAGAGGAAAGTTCATGGTTGTTCAGAC
727	Chr1-4321380	1	4321380	-	-	-	0.72	4	195/441	32/110	67/80	86/206	1/5		0	81/441	69/110	2/80	7/206	0/5	-	-	AATCCTATAAACTCATGGATTCACAAGAGAAGAACCCAAAAAAAAACAAGAAGGAGAGGAAAGTTCATGGTTGTTCAGACTTCTTAGTCAGAAGAATTCC
728	Chr1-4326260	1	4326260	-	-	-	0.74	0	107/258	65/67	0/69	38/94	0/5		-8	59/258	2/67	48/69	7/94	0/5	Os01g08680	myb/SANT domain protein, putative, expressed	GGCGGAGGCCGGCGAGCAGCGAATCGTCGGAGGCGGAAGAGACGGATTTTTATTTTTTATTTTTTTTTGGGAAATTTTTGAACTCTGGTTTGTTCACTTG
729	Chr1-4327780	1	4327780	ATAGGCAGGCCATAGCGTT	AGGATTTGAGCCGCATACAC	93	0.55	-3	242/503	13/127	94/99	108/238	5/5		0	231/503	114/127	5/99	100/238	0/5	Os01g08690	holocarboxylase synthetase, putative, expressed	ATAGGCAGGCCATAGCGTTCCCTTTTCTTTCCTTTTTCCTTTTTTTCCCCTAGCTCTGTTGTTATTCCAGTATGTGTATGCGGCTCAAATCCTTGCCTGA
730	Chr1-4329240	1	4329240	GAAACGCGTGGAGCTTTTT	TCACGAAAATATGGTTCCGA	88	0.79	-2	132/408	7/79	76/101	40/193	3/5		-6	103/408	35/79	3/101	52/193	0/5	Os01g08700	GIGANTEA, putative, expressed	CGAAACGCGTGGAGCTTTTTGCAAAAGTGCAAAACACTCGTAATCAAAAAAAAAAAAAAAAGGAGAAAGTCGGAACCATATTTTCGTGACGAACTATAAA
731	Chr1-4338320	1	4338320	-	-	-	0.6	0	44/86	22/23	1/10	19/42	0/0		9	30/86	1/23	6/10	19/42	0/0	Os01g08700	GIGANTEA, putative, expressed	TTACCTCGATCAGCCTTTCAACCAATCCGGACCTCACGCGGCGTAGACGGCGGCGGCGGCGAGGGGATAGACGCGCGCGGCGGCGACACGGGCGGTGGAG
732	Chr1-4338720	1	4338720	-	-	-	0.63	-4	195/427	6/94	111/125	74/176	0/5		0	168/427	88/94	4/125	66/176	2/5	-	-	CCTCCTGGCGATTGCTGACATGGCCTTGATATTTTCGGGGGTGCATGGCATGTATGTATGTATGTATGTATGCTTGGTGATCGTCATGCATGACCCCCCA
733	Chr1-4338740	1	4338740	-	-	-	0.62	-4	187/390	5/75	92/107	83/173	2/5		0	147/390	69/75	6/107	62/173	0/5	-	-	TGGCCTTGATATTTTCGGGGGTGCATGGCATGTATGTATGTATGTATGTATGCTTGGTGATCGTCATGCATGACCCCCCATGGCCATGGCCAATGACATG
734	Chr1-4342120	1	4342120	-	-	-	0.5	3	219/359	3/79	68/72	129/184	5/5		0	127/359	76/79	4/72	42/184	0/5	Os01g08710	WRKY102, expressed	TGAGATGAGAATTTAGACCGGTCCACCAAACGAGATGATGGTACATTTAGACACTACTCTCTCTGTGAAATACTTTATCTTTCTTTTTTGCCTTCACTAC
735	Chr1-4342140	1	4342140	-	-	-	0.53	3	187/335	7/95	62/69	98/146	5/5		0	134/335	87/95	7/69	35/146	0/5	Os01g08710	WRKY102, expressed	GTCCACCAAACGAGATGATGGTACATTTAGACACTACTCTCTCTGTGAAATACTTTATCTTTCTTTTTTGCCTTCACTACATAAACAGAAATGCATTTCG
736	Chr1-4342700	1	4342700	-	-	-	0.83	0	73/308	31/56	3/76	39/153	0/5		-4	59/308	3/56	41/76	13/153	1/5	Os01g08710	WRKY102, expressed	CCGACGGTGTTTGGTGCAAGGAATTCAATCCAAGCAAAAAAAAAAAAGAAAAAGAGAAAATCTATCTCAGCCACGCAAATAATTACTCAGCCCAAATCAA
737	Chr1-4343040	1	4343040	GAGCACAAATCCGCCTTC	AATATCCTTTGCTCCCCTCC	79	0.5	3	145/247	2/61	48/51	78/110	4/4		0	97/247	59/61	3/51	30/110	0/4	Os01g08710	WRKY102, expressed	CGGGAGGCGAAGGCGCACGGAGCACAAATCCGCCTTCGCTTCTCCTCCTCCCGCGGAGAAAGGGGATGATGGCCAATGGGAGGGGAGCAAAGGATATTTT
738	Chr1-4343840	1	4343840	-	-	-	0.59	0	227/441	75/85	10/132	122/196	4/5		-9	168/441	9/85	122/132	31/196	1/5	Os01g08710	WRKY102, expressed	CTGAAATAGTAGATTTGATTGAATTCAATCAAAATTTGGTTCGACATCTGGCTGGCAGCAGCAGCAGCAGCAGAAGAACTATTACCTCCAAAATATACTC
739	Chr1-4343860	1	4343860	-	-	-	0.6	0	224/461	78/89	11/149	108/184	3/5		-9	185/461	10/89	138/149	31/184	2/5	Os01g08710	WRKY102, expressed	GAATTCAATCAAAATTTGGTTCGACATCTGGCTGGCAGCAGCAGCAGCAGCAGAAGAACTATTACCTCCAAAATATACTCCTTGAAGTGAACTGTCCACT
740	Chr1-4344580	1	4344580	-	-	-	0.54	0	165/337	98/105	9/63	53/145	0/5		4	157/337	6/105	54/63	81/145	4/5	Os01g08710	WRKY102, expressed	ATATCCATATTAATTTCATAATATTAAGATATGAAACATTTCATATTAGATTTTTTTTAGACGAGAAAAGTATTTAGTACTCTAAATCACAATACTCCAC
741	Chr1-4347040	1	4347040	-	-	-	0.51	0	176/342	58/64	9/88	89/163	4/5		-6	164/342	6/64	79/88	72/163	1/5	Os01g08710	WRKY102, expressed	CGCTCCATCGCACTAGTCTATTTCATGAGACCGCTCAACCTCTCTAGTCCATTTCATTTTCATGAGAGAACTCTAACCCGTTTCGCTCTCTTTTTTAGGT
742	Chr1-4347980	1	4347980	-	-	-	0.52	0	193/387	126/128	4/21	54/206	0/5		16	187/387	2/128	16/21	151/206	5/5	Os01g08710	WRKY102, expressed	GTATAACATACTCCAAGTAGTTCTGTTTAGCGTTATGGCAACGGATGCTTTTGCTAGCTAGTAGATCTACGCACGTCCTAAAGCTTAGATATACCTTTCT
743	Chr1-4348000	1	4348000	-	-	-	0.5	16	200/387	4/119	17/25	161/217	5/5		0	187/387	115/119	8/25	56/217	0/5	Os01g08710	WRKY102, expressed	TTCTGTTTAGCGTTATGGCAACGGATGCTTTTGCTAGCTAGTAGATCTACGCACGTCCTAAAGCTTAGATATACCTTTCTACCCGGTACTGCTCGTGCTA
744	Chr1-4354480	1	4354480	-	-	-	0.68	-2	22/40	1/12	5/6	15/18	0/0		-6	4/40	4/12	0/6	0/18	0/0	Os01g08710	WRKY102, expressed	ATCTGAAGATAAATGAGATACTATATATATACGGGAGATTCACACATAGAGTGACTGTCGTATATATATATATATATATATATATATATATATATATATA
745	Chr1-4354540	1	4354540	-	-	-	0.7	-20	18/35	4/11	1/5	13/18	0/0		-16	4/35	3/11	0/5	0/18	0/0	Os01g08710	WRKY102, expressed	TATATATATATATATATATATATATATATATATATATATATATATATATATATATATATATATATGCTATACACGTTAGAACTCTCCTGGCAAAGCATAC
746	Chr1-4354560	1	4354560	-	-	-	0.73	0	17/35	4/10	0/4	12/18	0/0		4	4/35	4/10	0/4	0/18	0/0	Os01g08710	WRKY102, expressed	TATATATATATATATATATATATATATATATATATATATATATATGCTATACACGTTAGAACTCTCCTGGCAAAGCATACCATAATTAAGGAGCTTATGA
747	Chr1-4369620	1	4369620	-	-	-	0.55	-6	207/333	7/81	110/116	68/100	5/5		0	85/333	66/81	3/116	7/100	0/5	-	-	GCAGGTGTACGTACTCCTGGGAATATAGAACCATTTTCATATATATATATATATACACACACGTACGAGTTGAACATAGCTCAACTGGTTAATTAGATTC
748	Chr1-4371640	1	4371640	-	-	-	0.55	-4	312/527	13/103	143/144	126/229	4/5		0	157/527	90/103	1/144	52/229	1/5	-	-	TTGGTGTGTTGGTTGCATGCATGGCCACCGTACCACCCTGCCTAGGCTGCTCGATCGATCGATCGTCATCATGAATTCATGATCGATTTACTAGCTAGTT
749	Chr1-4391440	1	4391440	-	-	-	0.56	0	76/149	68/69	2/3	3/74	0/0		-14	62/149	0/69	0/3	62/74	0/0	Os01g08750	expressed protein	AACATTTTATCCCAAGTGATGACGACGCTCTTTCTCTGGTATATATCTCTCTCTCTCTCTCCCTCTCTCTCTGGAAATTTTGGTTTCTGAAATGTATTGA
750	Chr1-4391460	1	4391460	-	-	-	0.76	-6	154/414	19/113	35/90	80/177	2/5		0	102/414	78/113	7/90	13/177	0/5	Os01g08750	expressed protein	GACGACGCTCTTTCTCTGGTATATATCTCTCTCTCTCTCTCCCTCTCTCTCTGGAAATTTTGGTTTCTGAAATGTATTGATGTCTGAGACACGTTCTTTT
751	Chr1-4395300	1	4395300	-	-	-	0.71	-6	57/139	24/33	2/11	18/68	3/4		0	34/139	9/33	0/11	23/68	0/4	Os01g08760	choline/ethanolamine kinase, putative, expressed	GGGCGCCATGACCAACGAGGTGTTCCGGATCACCTGGCCCGGCGGCGGCGGCGGCGAGGGCGAGGGCGAGGGCGACCACCGCAAGGTGCTCGTCCGCATC
752	Chr1-4395500	1	4395500	-	-	-	0.89	-18	82/429	38/110	8/121	31/156	1/5		-14	57/429	9/110	23/121	24/156	0/5	Os01g08760	choline/ethanolamine kinase, putative, expressed	TCCCCAACGGCCGCATCGAGGAGTTCATCAACGCGAGGGTACGCACTCTCTCTCTCTCTCTCTCTCTCTCTCTCTCTCTCTCTCTCTCTCTCTCTCTCTC
753	Chr1-4403560	1	4403560	-	-	-	0.9	0	43/143	33/73	6/47	1/3	0/4		20	4/143	3/73	1/47	0/3	0/4	Os01g08780	endonuclease/exonuclease/phosphatase family domain containing protein, expressed	TTTTTAACTTTTTCCTTTTGTTTTTTATTTTCCTATGCGTAAGGGTAAATTGGACAAATCATATAGATTTTGCATGAATGATGACATGGCATGTCCATGT
754	Chr1-4407440	1	4407440	-	-	-	0.66	-1	111/237	62/65	6/24	38/129	0/4		-5	64/237	0/65	18/24	33/129	3/4	-	-	TGGGCATCCGACAAAGCAGGTTGCCTCCCGGCTGCCTCATTTCGCCTGTTCACTTTGATGCCATTTTCAACCTTACCAAATTTTGGTAAAGTTGTCAAAA
755	Chr1-4407840	1	4407840	-	-	-	0.5	0	221/414	84/97	6/101	117/178	1/5		-3	193/414	13/97	95/101	61/178	4/5	-	-	TTTTAAAATTTTCCAGCCAGCTATGCCTAACCCAAGCCACGCGTGTGCATTACTTCTTTTGAGTTTTGACCATACCAGTATTTGATGCAACTTTCACCGC
756	Chr1-4409300	1	4409300	-	-	-	0.51	0	91/137	57/58	7/10	26/68	0/0		41	25/137	1/58	1/10	23/68	0/0	-	-	TTGCCACTGTTTGAGAAAAGCAAGTAATCAAACGCTAAACAATTATTGTCCCAAAATATATAAGACATGATCTATTCAGATTTATAATAGTACTAAAATA
757	Chr1-4419540	1	4419540	-	-	-	0.86	0	62/258	47/67	5/45	9/126	0/5		6	38/258	3/67	16/45	15/126	1/5	-	-	TGGTGTTTTTGCAAATATTTATCCAAACTATAATTTTATTTTTGAAATGGTCTAGAACAAAGGAACAAAAAAAAAAACAGAAGTAGCACATCGCTGTTCA
758	Chr1-4419560	1	4419560	-	-	-	0.87	0	56/267	42/71	4/35	9/133	0/5		4	38/267	6/71	8/35	22/133	1/5	-	-	ATCCAAACTATAATTTTATTTTTGAAATGGTCTAGAACAAAGGAACAAAAAAAAAAACAGAAGTAGCACATCGCTGTTCAGTTTCAAAAATTGTACTACA
759	Chr1-4425440	1	4425440	-	-	-	0.88	-18	72/379	47/87	7/72	11/180	0/5		-4	67/379	3/87	33/72	24/180	2/5	Os01g08814	expressed protein	AGATCTAGCAAGGAAAAGCTAAGCTTAACTTCAGAAAAGAATGAGAGAGAGAGAGAGAGAGAGAGAGAGAGAGAGAGAGAGTTGGAAACAGTTACCTTCC
760	Chr1-4427380	1	4427380	-	-	-	0.55	-3	46/76	8/25	4/4	28/39	2/2		0	21/76	17/25	0/4	3/39	0/2	-	-	TTATCGGTGTCCAGCCAAAGGAGGAAGACCGCCGGTTGGAGGAGGAGGAGGGGGGAGGGGTCGCCGCCGATCTCGCCGTCTCCCGCGGTCCAAGCCGTCA
761	Chr1-4432460	1	4432460	-	-	-	0.59	3	97/200	2/51	36/38	47/85	2/3		0	80/200	35/51	2/38	34/85	1/3	Os01g08820	PHD-finger domain containing protein, putative, expressed	TCGGTGCTCCCGCACACCGCGCAGTGCACGCCGTCGTCCTCCTCTTCCACCTCCTCCTCCGCCGCCGCCGCCATGGCCTCTTGCGTTGGCTCTCGCGCCA
762	Chr1-4434440	1	4434440	-	-	-	0.5	0	264/480	84/95	11/118	152/227	2/5		-10	216/480	11/95	107/118	75/227	3/5	Os01g08830	OsFBDUF1 - F-box and DUF domain containing protein, expressed	AATTTCTCTGGTTGTGATGTGTGCTCTAGGGTTTAAGCCGAGTTACTGGGTCAGGATGGGTCAGGATGATATATGTTCTGCTTGTTAGGTTCGATGTATT
763	Chr1-4438740	1	4438740	-	-	-	0.56	0	42/71	3/3	7/13	29/48	0/0		-3	19/71	0/3	6/13	9/48	0/0	-	-	TCCAAAGCCGGCGAGTGCCACGACGAGGAGCACGGCCATCCCTCAAGCTGACGCCGGCGGCAGCCGGCCGCCGCCGGAGAAAGCTTTCCGCGAGTTGCAC
764	Chr1-4449780	1	4449780	-	-	-	0.66	0	57/104	44/56	0/1	9/35	0/0		3	16/104	10/56	1/1	5/35	0/0	Os01g08860	hsp20/alpha crystallin family protein, putative, expressed	AGCGGCGTCTCCAGCCCGAACATGGCGCTCTCCATCTCTCGATCGCCTCTTCTTCTTCTTCTTCTTCTTCTTCTTCTACCTCGGATCGCGCTGGGGTTTG
765	Chr1-4484820	1	4484820	-	-	-	0.66	-6	62/147	36/82	0/1	23/58	0/0		0	54/147	46/82	1/1	4/58	0/0	-	-	CACGCCAGCGCAAAATCGCCGCGGCTCATGCGATTTCCAGGAGGTTTGAAGTATTCTAATTCTAATAATTCGTGAGACGGCCAGAGCACCCACGTTTTCC
766	Chr1-4487040	1	4487040	-	-	-	0.53	-3	298/501	3/109	111/119	157/238	5/5		0	171/501	106/109	8/119	49/238	0/5	Os01g08930	DEAD-box ATP-dependent RNA helicase, putative, expressed	CAAGAAAAAAATGCATATCAGTTTCCCTGGGGGTGGGAAAAATGATGAACAGAACAAAGGAAAAAAAAATAACACAAGAAGTCAACACGTACAGAGTTTG
767	Chr1-4490800	1	4490800	-	-	-	0.51	0	185/272	98/99	4/16	75/133	0/5		29	38/272	0/99	6/16	19/133	3/5	-	-	GTTTCTATTTACTGCGGGCATTGCAGTAAACTTATCGCTGTTTTATGCAAGCAATTGGTGAACAAAATTCAATCCAATCAAGAATCAACTCCGATACAAC
768	Chr1-4491000	1	4491000	CACACACGAATTGAAGCACA	CCGTCCATGTCAAGAACTGA	94	0.57	0	186/353	97/103	6/42	71/171	0/5		8	137/353	1/103	27/42	87/171	4/5	-	-	CTCCATCACACACGAATTGAAGCACACTTACCAGCACAACGAATTGAAAAGCATGGAAGCTCAGTTCGATGTCGATCAGCTCAGTTCTTGACATGGACGG
769	Chr1-4493380	1	4493380	-	-	-	0.5	0	110/205	58/58	1/15	46/111	0/4		10	95/205	0/58	14/15	65/111	4/4	Os01g08950	expressed protein	TTTGAGAGGAAAACCGTTAAACCATCATATTTTTTCTCGCTCCATTTCAGCAGGAGCAGCAACCGGAGGTTGCCATGGCGGACGATGTTGTGGCCTCGCC
770	Chr1-4496540	1	4496540	-	-	-	0.5	5	192/384	8/97	54/63	102/190	5/5		0	192/384	89/97	9/63	88/190	0/5	Os01g08960	phosducin-like protein 3, putative, expressed	AATTGTTTCACCACGGAATATTCAACTTTACTCAATGTTTTGTTTAACAAGTTCCTTTTGGTCACTTGCCAATTTTTCTAGATCATACAGTACAATCTAT
771	Chr1-4507740	1	4507740	-	-	-	0.52	4	139/283	4/82	39/43	73/130	4/5		0	139/283	78/82	4/43	52/130	1/5	-	-	TCTTCTCTCCCTTCTCTTCTCTTCTCTTCTCTTCCACACATGTGCTTACGACTTGTTGCTATTGTACCCACTCTTATGCTTGCGCAGGGGCCCACGTGAC
772	Chr1-4507900	1	4507900	-	-	-	0.57	3	151/289	10/84	58/63	64/116	5/5		0	114/289	74/84	4/63	31/116	0/5	-	-	ACTACATCGAACAATGATGTTCTCTTCTTGCTACTCCGTACTACTCTCTCATATTATAAGTTTGATTTTTTCTTACTTAAATTTTTTTAGTTTGTTATAT
773	Chr1-4513140	1	4513140	-	-	-	0.5	3	243/459	11/124	85/93	121/203	5/5		0	214/459	113/124	8/93	80/203	0/5	-	-	CGACGGGTCTAGAATTTTGTATAGGAGTTTAGGAGCTAACATGCGTAGTGCCACTATAGTTCGCTGAATATATCGTGCACGTAGGAGTGAGTTAGGACTA
774	Chr1-4513280	1	4513280	-	-	-	0.5	-3	237/457	14/98	87/98	111/220	4/5		0	218/457	84/98	11/98	107/220	1/5	-	-	TTTTTTGAGTCTTTTGAGTGTAAGACGATGTGCTATGTTACTATAGTTTGGTTGAGTGTCATCTGTTGAATGCGAATTTTGAAAGGTGTGTTCTACTCCC
775	Chr1-4522040	1	4522040	-	-	-	0.54	21	163/281	10/76	13/18	134/169	1/1		0	97/281	66/76	1/18	25/169	0/1	-	-	CGACTGCTCATAAAAAAACAGGATAAATCATAAATGTCTCCTTCCTTCGTTCAGGTTGGGTCAGGACTACCTTCCATCTGGCCCAACTAAGCCCAAAAGT
776	Chr1-4522060	1	4522060	-	-	-	0.52	21	177/293	8/81	9/14	146/173	5/5		0	96/293	73/81	1/14	19/173	0/5	-	-	GGATAAATCATAAATGTCTCCTTCCTTCGTTCAGGTTGGGTCAGGACTACCTTCCATCTGGCCCAACTAAGCCCAAAAGTTCCTCGGAGCCCAAAGATGA
777	Chr1-4541780	1	4541780	-	-	-	0.5	3	167/314	28/71	36/58	96/158	3/5		0	147/314	43/71	22/58	62/158	2/5	-	-	GGCAGTGTTGTAGCTGCAGAACTACAACAATAGGACCCGAGCACGCATACTATAGATGTTATATAATCCCTCCATTTCAAAGCAAAGACAATCATTTTTA
778	Chr1-4542280	1	4542280	-	-	-	0.56	0	76/145	26/37	17/27	13/54	2/5		9	59/145	8/37	9/27	35/54	3/5	-	-	CTCGAGTATAAAAAATCACCCGCATCCTCCTCATTATTCCGACGAGGAAGAACCCAAGAACGAAGAAGAAGAAGACGCGAAGCTCGGGGCGCGGCCATTC
779	Chr1-4542300	1	4542300	CGCATCCTCCTCATTATTCC	AGCTGGGGATCGGAGAAT	94	0.53	0	74/126	26/34	17/22	16/50	3/5		9	44/126	8/34	5/22	28/50	2/5	Os01g09030	2-aminoethanethiol dioxygenase, putative, expressed	CGCATCCTCCTCATTATTCCGACGAGGAAGAACCCAAGAACGAAGAAGAAGAAGACGCGAAGCTCGGGGCGCGGCCATTCTCCGATCCCCAGCTCGCCTT
780	Chr1-4561780	1	4561780	-	-	-	0.78	0	76/228	70/82	1/23	2/102	0/5		5	61/228	6/82	6/23	38/102	2/5	-	-	TCTCTAAACTACGCTGAAAAATGGATACACTTGCACAATTTAAGGATTTCGATCCCCCCTTAAAATTGAGATTAATCGGAAAACTTCGAGTCTTCAACCA
781	Chr1-4562880	1	4562880	-	-	-	0.79	0	44/111	39/45	2/6	1/53	0/3		25	15/111	1/45	1/6	11/53	1/3	-	-	TTAGTTACACGACGCAACCGGCCAGGCGACCATTGAAGGACAAAAAAAAACTGAAAAAAAAAACTGCTCCTATAAAGATGGGGAGGGTGGCAGTTGGGCC
782	Chr1-4564000	1	4564000	-	-	-	0.8	6	80/250	0/67	28/55	42/110	2/4		0	55/250	49/67	1/55	2/110	0/4	-	-	TCAGAGATCGGAAGATCACCATGCATGCACATCTCTCTCTCTCTTTTCTTTCTTTCTTTTTTTTGAAACGCATGCACATATTTCTGAACAATTCTCAGTT
783	Chr1-4565720	1	4565720	-	-	-	0.5	0	224/386	67/70	5/108	138/178	3/5		-3	155/386	2/70	102/108	38/178	2/5	-	-	ACCAAACCGGACAGAGAACGCGGCTGCAGCCGCAATTTATCAATGTAGAACGGCTACGACGACGGCGACGGCGAAGAGGATGATGAAGAATACTTTCTCT
784	Chr1-4572460	1	4572460	-	-	-	0.54	3	153/268	0/62	38/40	92/141	5/5		0	96/268	62/62	2/40	30/141	0/5	Os01g09100	WRKY10, expressed	GCTATTGGAATTATGCACAAATCATCACGATTTTATAGCTAAAACAATACGGCGTACTCCGTTTAGAAAAAAATTAATTCTAACGACGAATCTGAAGTTC
785	Chr1-4573340	1	4573340	-	-	-	0.5	6	197/296	1/64	43/44	127/151	3/3		0	72/296	63/64	1/44	2/151	0/3	Os01g09100	WRKY10, expressed	CGTCTCGTGGCAGAGTCCCAGCGAAGCCGCCATGCTCGCGTCACTGTGCGTTAGCTAAGCTAGCTGCTGCTGCTGCTGATTGAGTGTTTGACAGAATTTC
786	Chr1-4573360	1	4573360	-	-	-	0.53	6	253/401	2/97	85/90	142/176	4/5		0	107/401	95/97	2/90	5/176	0/5	-	-	GCGAAGCCGCCATGCTCGCGTCACTGTGCGTTAGCTAAGCTAGCTGCTGCTGCTGCTGATTGAGTGTTTGACAGAATTTCTCGTGTCAAGCACTGCAATT
787	Chr1-4583240	1	4583240	-	-	-	0.5	0	144/246	102/110	12/40	23/66	0/3		-4	97/246	8/110	28/40	38/66	3/3	Os01g09120	Twin LOV 1, putative, expressed	TGCTTATTGTATTGAATGTTTAACGTGCAGTAGAAAAAATAAATAAATAAATGCGACATTGCCAGGTCAAGTATAAAACAATTCTAGTTTTCATAATCTT
788	Chr1-4588460	1	4588460	ATGGCAATGGTACAGGGAG	CCTTATATTAGGGGACAGATGGAA	88	0.53	0	108/208	61/66	4/19	35/103	1/4		22	93/208	5/66	15/19	64/103	2/4	-	-	ATGGCAATGGTACAGGGAGCGTCACCAGTAGAGCTAGGGTTCTGTGCCCTAGAATTAATTAGTATTCCATCTGTCCCCTAATATAAGGGATTTTGATATT
789	Chr1-4589740	1	4589740	ATTTAGGGAGGTGTGTGCG	CGTTGGTTTTGTTCTAAGATTCG	97	0.5	-3	284/494	7/103	128/134	120/218	4/5		0	206/494	96/103	6/134	94/218	1/5	-	-	ATTTAGGGAGGTGTGTGCGCGTGAAGCCTAGGTTGCCCATGATGTGTTGCTATTTTTTTCTATCTCCTCCTACACGAATCTTAGAACAAAACCAACGATT
790	Chr1-4592280	1	4592280	TGGCCATAGAGCTTGCATT	AGAGTCTCTCTACCTTTTTGCG	90	0.86	-8	16/83	1/29	8/19	5/32	1/2		-2	16/83	12/29	0/19	4/32	0/2	-	-	TGGCCATAGAGCTTGCATTGCCTGCCTCCATGACTCCGTTCCCCCCCCCCCCTCTCCTTTTTTTTTTACGCAAAAAGGTAGAGAGACTCTATCTTATATC
791	Chr1-4603560	1	4603560	-	-	-	0.95	0	15/90	15/60	0/23	0/0	0/0		39	5/90	1/60	4/23	0/0	0/0	-	-	AAACTTCTTTTATTGAAATGCTGAAATACGAAAAGTAAAGCTGTGCATGTGTGGTCTCCCCAGGCACTGGCCCCGACCCGAGCCATTCGAGGACTGGGAC
792	Chr1-4603620	1	4603620	-	-	-	0.98	0	28/303	16/163	1/107	10/10	0/0		35	9/303	6/163	2/107	0/10	0/0	-	-	CAGGCACTGGCCCCGACCCGAGCCATTCGAGGACTGGGACTTGGGCACGAGCCCTTATTTCAAGTTAAGATTCTTCAGAAGGAAAAACGGCACAGACACA
793	Chr1-4616560	1	4616560	-	-	-	0.5	14	113/218	24/65	23/27	56/113	3/3		0	105/218	41/65	4/27	57/113	0/3	-	-	GCAAATATTTTACCCTGACGTTTTATGACTATATATATGACGTGTGTTCAATACTGCAAAAACCAGTTGGCAAACTGAAATTTTAGTTATTTCGGACATA
794	Chr1-4616580	1	4616580	-	-	-	0.5	14	122/224	28/62	27/29	59/123	3/3		0	102/224	34/62	2/29	64/123	0/3	-	-	TTTTATGACTATATATATGACGTGTGTTCAATACTGCAAAAACCAGTTGGCAAACTGAAATTTTAGTTATTTCGGACATATCACACAAAAAAATCGTTAA
795	Chr1-4631320	1	4631320	-	-	-	0.5	3	132/258	4/64	55/58	50/104	4/5		0	126/258	60/64	3/58	54/104	1/5	-	-	TCCCCTCTTTTTTTTTCGCTGCCTCGGTGAGAATCGAGTCGAGACGATGAGTTGTTTGTTCCTCCTCTCCCTTGTCGCTGTGCGCGCCGGCTGTATATAT
796	Chr1-4631340	1	4631340	-	-	-	0.5	0	101/193	48/52	4/33	40/84	1/5		3	92/193	4/52	29/33	44/84	4/5	-	-	GCCTCGGTGAGAATCGAGTCGAGACGATGAGTTGTTTGTTCCTCCTCTCCCTTGTCGCTGTGCGCGCCGGCTGTATATATAGAGCCCCGTGGACTGCGCC
797	Chr1-4636820	1	4636820	CACAATGCAAAAAGAAAGAAGAA	ACGTGTGGGGGAAGCAAG	92	0.86	2	29/116	0/29	5/11	17/57	1/3		12	17/116	10/29	0/11	4/57	0/3	-	-	AAAACACAATGCAAAAAGAAAGAAGAAGACAAAGAGAGAGAGAGAGAGCCACTGGAGGTCAGGTCCAACCAACGCCCTCTTGCTTCCCCCACACGTCGCA
798	Chr1-4637040	1	4637040	-	-	-	0.53	-5	16/30	0/4	11/11	4/12	0/0		0	13/30	4/4	0/11	7/12	0/0	-	-	GCAACACAATTACTCCGTCACGAGCCGCGTCACCCAGCCACACGTCACGCGTGGCTCCCGCCACGCCCCGCCCCGCCACACCGGCCGCGTACGCGCGCGC
799	Chr1-4637060	1	4637060	-	-	-	0.65	-5	22/53	0/9	12/12	8/27	0/1		0	20/53	9/9	0/12	11/27	0/1	-	-	CGAGCCGCGTCACCCAGCCACACGTCACGCGTGGCTCCCGCCACGCCCCGCCCCGCCACACCGGCCGCGTACGCGCGCGCGCGGGCGTCGCTTTCCCCTC
800	Chr1-4661140	1	4661140	-	-	-	0.84	-4	95/363	27/105	25/71	36/155	0/5		-8	83/363	23/105	20/71	31/155	4/5	-	-	GTATGACTTATGTATTTTCACAAAAGTTTTGAATAATACAAATTGTCACACACACATATATGTATGTATGTATGTATGTATGTATGTATGTATGTATGTA
801	Chr1-4661200	1	4661200	-	-	-	0.89	-4	70/389	26/94	22/101	15/160	0/5		-8	67/389	0/94	37/101	26/160	2/5	-	-	TGTATGTATGTATGTATGTATGTATGTATGTATGTATGTATGTATGTGTATGTGTATGTGTGTTTAAAAATCAACGGTATCATGAGAGAGTAATTTTTAT
802	Chr1-4668180	1	4668180	-	-	-	0.78	0	98/310	81/98	9/36	1/147	0/5		16	88/310	4/98	22/36	54/147	3/5	-	-	CAAATTAAGCCATGCAGGTTTTTGCTATATAGTCGAGCTGTGTTGATAGTTGTAAAAAAAAAACTGTGTTGAAATCGTGAAAGTACCCAAGTTTGATCTG
803	Chr1-4668980	1	4668980	-	-	-	0.51	-3	239/365	11/78	75/86	134/167	4/4		0	80/365	66/78	5/86	2/167	0/4	-	-	TAGAAAATGTTGCTTTGTTTGATTAAGAAAAAAGTCAAATCAACTTATTATGATATAAAATAGAGAGAGTGTTCACCCTCTTAAGTACAACACTACGTAC
804	Chr1-4673400	1	4673400	-	-	-	0.61	6	82/153	0/29	41/46	23/56	4/4		3	35/153	1/29	5/46	29/56	0/4	Os01g09246	glycine-rich protein, putative, expressed	GAGGAGAGAGAAAGAGAAGAGACTAGTAGTAGAGGAGAGAGAAACTAAACCCAACCCAAATAGGGGGAGGAGGAGGAGGAGGCGCAACCAAACCCAACCC
805	Chr1-4673420	1	4673420	-	-	-	0.62	6	48/93	0/18	21/21	14/39	4/4		3	24/93	0/18	0/21	24/39	0/4	Os01g09246	glycine-rich protein, putative, expressed	GACTAGTAGTAGAGGAGAGAGAAACTAAACCCAACCCAAATAGGGGGAGGAGGAGGAGGAGGCGCAACCAAACCCAACCCCGCCGCCTCCGCCGCCGCCG
806	Chr1-4673460	1	4673460	-	-	-	0.64	-3	13/26	0/7	10/11	2/5	1/1		0	8/26	5/7	0/11	3/5	0/1	Os01g09246	glycine-rich protein, putative, expressed	TAGGGGGAGGAGGAGGAGGAGGCGCAACCAAACCCAACCCCGCCGCCTCCGCCGCCGCCGCCGAGGAGGATCTCCGTCGAAGGCCCACCGGAGCTCAGCT
807	Chr1-4673700	1	4673700	-	-	-	0.76	-9	25/85	4/17	5/15	11/38	1/1		6	24/85	4/17	6/15	10/38	0/1	Os01g09246	glycine-rich protein, putative, expressed	GGCGACAGATCGGGAGGCGCCGGACCCGTACTCGATCCTGACGTGGCACGACTACTCGCCGCCGTCGCCGCCGCCGCCGCCGCCGCCGCCGGTGGCGCCC
808	Chr1-4688220	1	4688220	-	-	-	0.66	0	15/36	6/7	0/7	9/20	0/0		3	14/36	1/7	7/7	6/20	0/0	Os01g09252	WD domain, G-beta repeat domain containing protein, expressed	CTCCCCCGCAAAACCGTCGCGCCGACTCACTCTCGCCGCCGCCGCCGCCGCCGCCGCGAGATCCGATCGCCATGACGATCTCCTAGTCCCTCGCCTCCCG
809	Chr1-4691160	1	4691160	-	-	-	0.52	-3	82/125	1/14	46/48	29/55	3/3		0	25/125	13/14	0/48	11/55	0/3	Os01g09252	WD domain, G-beta repeat domain containing protein, expressed	TGTAGGATTTCAGTGTTCTAGACTTATTCTGTACTGTATGTAGGGGTGGAAACGAGCCGAGCCGGCTCGGCTTGCAGTGGCTCGCAAAAAACTAGGCTTG
810	Chr1-4694800	1	4694800	-	-	-	0.72	-3	135/346	4/76	3/76	113/167	4/5		0	79/346	64/76	5/76	5/167	0/5	-	-	AATTTTCCCCAACTAAACAAAGCCTAAACCTCACATGTCGTTTTTTTTTTAAAAAAAAGAAGATGGGAGTTGGCACTAACACTACTCTCTTTTATAAGGA
811	Chr1-4705160	1	4705160	-	-	-	0.56	0	115/223	55/62	0/57	54/94	1/3		-4	93/223	7/62	57/57	25/94	2/3	-	-	CCCCCAGCCCCCACGCTGCCTCCGCCACTGCATCTAATGCATATGTTTTATACCAAACTTTCAATAAAAAAAGAAATAAAGTTTTTTTTCTTCAAAATCC
812	Chr1-4705180	1	4705180	-	-	-	0.77	0	97/302	68/76	1/78	18/118	0/5		-4	75/302	6/76	38/78	20/118	2/5	-	-	TCCGCCACTGCATCTAATGCATATGTTTTATACCAAACTTTCAATAAAAAAAGAAATAAAGTTTTTTTTCTTCAAAATCCTCTGGAATACTTGTCTTGAA
813	Chr1-4705360	1	4705360	-	-	-	0.51	-3	174/337	10/73	76/79	68/156	4/5		0	158/337	63/73	3/79	83/156	1/5	-	-	GATTGTCTCGAGATTTGGGCATACGAGAGCTTGCTTCGCTAGCCAGCTGGTATACAAAATACATATAAGTTGCATTCTAATTACTATAGTTACATGTGAA
814	Chr1-4718660	1	4718660	CACCGTGACACCACGAGAT	GAGAAGGAGAAAACCCACCG	88	0.54	0	98/159	23/29	27/28	38/87	2/3		-9	43/159	6/29	0/28	37/87	0/3	Os01g09280	myb-related transcription activator, putative, expressed	GCACCGTGACACCACGAGATCACCAAAATGCGTCGCCTCGTCGACCCTCGCCGCCGCCGCCGCCGCGCGCGGTGGGTTTTCTCCTTCTCTATCTGTCTTC
815	Chr1-4720740	1	4720740	-	-	-	0.54	-6	287/445	15/100	109/111	136/198	5/5		0	82/445	73/100	1/111	3/198	0/5	-	-	AAGAAAAGAAGATCCATCTATCCATCCATGCTACGAAACAGAATTAGAAACGCGTCTCTCTCTCTCTCTCTCTGACTTCCTTGCTAGCTTCTCCTACCAC
816	Chr1-4720760	1	4720760	-	-	-	0.5	-6	272/402	16/93	103/105	128/172	4/4		0	81/402	72/93	2/105	2/172	0/4	-	-	TCCATCCATGCTACGAAACAGAATTAGAAACGCGTCTCTCTCTCTCTCTCTCTGACTTCCTTGCTAGCTTCTCCTACCACTATGAACTATCCTATACGCT
817	Chr1-4724220	1	4724220	-	-	-	0.92	4	3/26	1/8	1/4	1/8	0/0		1	3/26	1/8	1/4	0/8	0/0	Os01g09290	transposon protein, putative, unclassified, expressed	CGTGGTGACGGCGGCGGGCGGCGCTACCCCTGCAGAGACAGCGGGAAATGGCTCCCACTGTCGGGGGGGGGGGGGGGGGGAGGTGGCTGGCGTTCGGGGG
818	Chr1-4725860	1	4725860	-	-	-	0.5	0	303/605	123/136	19/194	144/239	0/5		-11	302/605	13/136	175/194	95/239	5/5	-	-	CTGGTGTTTGGCGTAGCAGCATGTGATTAGTTAGTTAGCCGTCGGGATTGTCTACACTACTGCTGATATAATAGCAAACACGAATATGTAAATTCGAATT
819	Chr1-4726720	1	4726720	-	-	-	0.53	-10	348/587	10/115	198/213	109/205	5/5		0	200/587	105/115	15/213	64/205	0/5	Os01g09300	oxidoreductase, putative, expressed	TTCCTCCGTATATATCAATCATCGCCCAACTCCAGCTCCCAACTCCCTTCCCTCTCCTCTCCTCTCCTCTCCTCATCCGGAGACGCCACGCCGACACGCA
820	Chr1-4744220	1	4744220	-	-	-	0.74	-3	9/25	4/9	0/4	4/8	0/1		0	8/25	1/9	2/4	3/8	1/1	Os01g09320	NADP-dependent malic enzyme, chloroplast precursor, putative, expressed	TCGCCGCGCTTCCACTGCAGAGGCACAAAAACACAAACACGTCACGCTCGTTCGTTCGTATCCCCCCCCCCCCCCACCCCAAAACCCCCCAAAACCACAC
821	Chr1-4744320	1	4744320	-	-	-	0.75	-9	12/29	0/6	0/2	11/19	1/1		0	7/29	5/6	0/2	1/19	0/1	Os01g09320	NADP-dependent malic enzyme, chloroplast precursor, putative, expressed	AAGCAAACTCCTCGCTCGAGGGGAGTACGTACCAGCGGGGAGGCGGCGGCGGCGGCGGCGGTGGCGGCGGCGCGCGCGGACAGCATGGCGGCGAGGTCGG
822	Chr1-4750040	1	4750040	-	-	-	0.52	6	230/428	2/119	88/91	119/183	5/5		0	185/428	117/119	3/91	60/183	0/5	-	-	TACGCAACGTGCTCCGGTTTTGTTGGGTCCCCGTTCGTACGATCTTTCGCGCACGCGGACGCAGCGTGCGTGCACCGCACCAGTCCCTCCCACTCTGGTT
823	Chr1-4750060	1	4750060	CCCCGTTCGTACGATCTTT	ATCAAAACGGATCAATGCGA	92	0.5	6	179/334	2/91	60/63	97/154	5/5		0	155/334	89/91	3/63	57/154	0/5	-	-	TGTTGGGTCCCCGTTCGTACGATCTTTCGCGCACGCGGACGCAGCGTGCGTGCACCGCACCAGTCCCTCCCACTCTGGTTTCGCATTGATCCGTTTTGAT
824	Chr1-4803700	1	4803700	-	-	-	0.58	0	220/464	100/109	5/81	105/237	1/5		4	203/464	7/109	67/81	103/237	4/5	-	-	GAGGGCATCTGATCTCCTACAACTTTTGCATTTCATATCGCGGATGGATGGATGGATGGATGGATATATATAGATGCGCCAAACCGAAAGAAACTGATCT
825	Chr1-4806200	1	4806200	-	-	-	0.69	0	52/127	41/51	1/16	9/50	0/1		9	44/127	0/51	14/16	23/50	1/1	-	-	ATGGCTGTGCCGCCACCACCACCACTAGCTTTTGATCGATTGGAAAAAAAAAAAAAAGTTCGAGCGCGCAGCCCTGGATTGCGGCGCGGCGCGTGTGGTT
826	Chr1-4806240	1	4806240	AAAAGTTCGAGCGCGCAG	GCACGTTTTTGGACCACG	86	0.62	0	59/138	28/32	1/31	24/58	0/3		-3	59/138	4/32	19/31	26/58	3/3	-	-	TGGAAAAAAAAAAAAAAGTTCGAGCGCGCAGCCCTGGATTGCGGCGCGGCGCGTGTGGTTGTGGTGGTGGTGGCTCTCGCGCGTGGTCCAAAAACGTGCG
827	Chr1-4806960	1	4806960	-	-	-	0.7	0	119/281	71/75	5/42	38/134	0/5		6	73/281	4/75	25/42	34/134	0/5	-	-	GAGTTGATCATCATTTAGCAGCTGTTTCTTTGATCATTCCTTAGCTTTTATTTATACTTTCTTAGTACATGTGTTTGTAGAAAAGGAGCATAAAAGAGGG
828	Chr1-4806980	1	4806980	-	-	-	0.71	0	137/346	79/86	5/54	47/175	0/5		6	99/346	5/86	30/54	52/175	1/5	-	-	GCTGTTTCTTTGATCATTCCTTAGCTTTTATTTATACTTTCTTAGTACATGTGTTTGTAGAAAAGGAGCATAAAAGAGGGAGGTTTCGTTATCTGTGTGC
829	Chr1-4811340	1	4811340	-	-	-	0.5	8	202/383	7/109	50/54	125/187	3/5		0	179/383	102/109	4/54	62/187	2/5	-	-	ATTAAAGGATGTAGAGGTGAATCGGGTATAACATAAACTTGACTGAAAACTCATCCACATATGGAGTATGGGGTAGTCAGTCTATTCGGCAAAGCCGGGC
830	Chr1-4811360	1	4811360	-	-	-	0.5	8	209/391	7/115	53/56	128/186	3/5		0	182/391	108/115	3/56	58/186	2/5	-	-	ATCGGGTATAACATAAACTTGACTGAAAACTCATCCACATATGGAGTATGGGGTAGTCAGTCTATTCGGCAAAGCCGGGCCACAACACCCGCGACAACTG
831	Chr1-4811960	1	4811960	-	-	-	0.5	0	155/295	99/101	3/19	43/148	0/4		21	140/295	2/101	16/19	105/148	4/4	-	-	AAGGGCGGCCGGAGGCGACGGTGACAAGGCCCTCTTTCTCTCTGCGAATCGAGCTCCGATGGTGCTGCCGCGCAGTGGATTGAGCTCGCGCTCATCTTCT
832	Chr1-4812900	1	4812900	-	-	-	0.51	8	223/388	6/91	66/68	127/195	5/5		0	156/388	84/91	2/68	62/195	0/5	-	-	GCTAGATTTGGGGTGGTCGGGGCCGTGTGGACCAAAGTCAAGTCACGACGACGCAGCCACCCATCCATCCATCCATCCTCAAACGCCAAAGCAGCAGCAG
833	Chr1-4817020	1	4817020	TTTCCTTCCCTTTCTCTCGC	AGTCCTAGGCCAAGCTGTGA	79	0.58	0	296/559	110/112	84/146	80/254	0/5		-6	209/559	1/112	62/146	129/254	5/5	Os01g09450	OsIAA2 - Auxin-responsive Aux/IAA gene family member, expressed	CCTCGCATCCATCTCCTAGCTTTCCTTCCCTTTCTCTCGCTGCTGCTGCTGCTGCTGCATCCTCCTCTCCTGTGACCTGTCACAGCTTGGCCTAGGACTA
834	Chr1-4818560	1	4818560	CTGCTGCTGCCGATGATG	GTCAATGACAAAGGACCGTG	90	0.7	0	238/600	129/138	5/168	93/255	0/5		-5	164/600	4/138	112/168	32/255	0/5	Os01g09450	OsIAA2 - Auxin-responsive Aux/IAA gene family member, expressed	CTGCTGCTGCCGATGATGATGAATTGATCATGGTGTGGTGCTTGGATTGAGATCCCTCTGCAGTCAAATACACGGTCCTTTGTCATTGACAGGTGGACCT
835	Chr1-4822160	1	4822160	CAGGAAAAGAGAAGGTGAATCC	TGGGGAATTAGGCAAGTTTGT	95	0.5	0	276/550	103/116	4/142	156/251	0/5		-3	274/550	13/116	138/142	95/251	5/5	Os01g09460	hexokinase, putative, expressed	CTCACAGGAAAAGAGAAGGTGAATCCTAGCTCTTTCTTCTTGCCGTTTGGCATGTCAGTACCCTCCTCCTCTTCAGCAACAAACTTGCCTAATTCCCCAG
836	Chr1-4822180	1	4822180	TCTTTCTTCTTGCCGTTTGG	GGAATTGTTTGGTTTCATTGC	90	0.5	-3	300/599	14/139	153/158	97/255	5/5		0	299/599	125/139	5/158	158/255	0/5	Os01g09460	hexokinase, putative, expressed	GAATCCTAGCTCTTTCTTCTTGCCGTTTGGCATGTCAGTACCCTCCTCCTCTTCAGCAACAAACTTGCCTAATTCCCCAGCAATGAAACCAAACAATTCC
837	Chr1-4822820	1	4822820	-	-	-	0.55	12	93/161	4/48	22/24	58/70	2/2		0	54/161	44/48	2/24	2/70	0/2	Os01g09460	hexokinase, putative, expressed	GCGCACCTCTCCCGCAGCTCCGCCACCACCTTCTCCGCCTCCACCGCCGCCATGATCCCGGTCCCCGACAGGCGAATCGAAAAGCTAAAGAAAAGCTTCA
838	Chr1-4822900	1	4822900	-	-	-	0.65	0	118/236	103/103	5/14	3/99	0/4		30	72/236	0/103	9/14	52/99	3/4	Os01g09460	hexokinase, putative, expressed	AAAGCTAAAGAAAAGCTTCAGAGCAAGAAAGGCGAGACCTTTGGAGTTCGGTTCAGACAAACCCAACCACGATCAAAAGACGCTCCGGAAATGCGCGCAG
839	Chr1-4825580	1	4825580	-	-	-	0.54	4	308/518	4/129	114/132	157/213	4/5		0	166/518	124/129	2/132	30/213	0/5	-	-	CGTACGTACGTACTTACGTACGTACACGATGTGTGTATGTGTACGAAGGCTGCACTGTGCGTACGTACGTACGTACGCGTGCATGCATATACGTTAATCG
840	Chr1-4825600	1	4825600	-	-	-	0.56	4	288/531	9/114	109/128	137/240	4/5		0	202/531	104/114	5/128	78/240	0/5	-	-	CGTACACGATGTGTGTATGTGTACGAAGGCTGCACTGTGCGTACGTACGTACGTACGCGTGCATGCATATACGTTAATCGACATGATCGTTGGAGGTTTT
841	Chr1-4826840	1	4826840	-	-	-	0.69	0	14/29	13/14	0/4	1/10	0/0		9	6/29	0/14	2/4	4/10	0/0	Os01g09470	IQ calmodulin-binding motif family protein, expressed	GCGGTGGAGCTTCGCCAAGTCGTCGAGGGACTCGACGGAGGGGGAGGCGGCGGCGGCGGTGGGAGGGAATGCGGCGATCGCGAAGGCGGCCGAGGCGGCG
842	Chr1-4828440	1	4828440	-	-	-	0.51	0	219/400	86/93	6/82	111/192	0/5		3	174/400	7/93	76/82	75/192	4/5	Os01g09470	IQ calmodulin-binding motif family protein, expressed	AACAGCGTTCGCCATTGCAAGAAGGAAGAGGACTACAAGAACTAGTTCTTCTTCTTCTTCTTAGTCTCTGTTTCTATGCGACATAGTAGCGATCGATCAT
843	Chr1-4849320	1	4849320	-	-	-	0.83	-8	103/338	1/79	48/97	39/128	2/5		0	66/338	38/79	11/97	10/128	0/5	-	-	ATACGAGGCAAAACTTTTGCCCTCTTTTCAAGAGAGAGAGAGAGAGAGAGAGAGAGAGAGAGCATGGGTGGGATAAGGCCCCTTAGGCCTAGTCGGGATT
844	Chr1-4855880	1	4855880	-	-	-	0.51	0	38/55	30/31	1/3	4/16	0/1		-10	5/55	0/31	0/3	5/16	0/1	-	-	GTTTGACCATTCGTCTTATTCAAAAATTTTATGCAAATGTATAAGATATAAATCACACTTTGTCGGTGATATGGGACCGGGAGTATCATGACCAGAGGCT
845	Chr1-4874600	1	4874600	-	-	-	0.69	-20	192/419	10/98	78/115	83/174	5/5		-3	110/419	58/98	31/115	14/174	0/5	-	-	AAAATTCAGGAAAATAATAAGAAGCAGACGCCTGCAAAAATGTTTTTTTTTTCAGTTGTGTGTTTTTTTTTCACATGGTTTTTCTATTCTCTCAAGCTGC
846	Chr1-4880580	1	4880580	-	-	-	0.52	0	217/439	39/99	36/88	127/219	0/5		-4	215/439	60/99	52/88	86/219	4/5	Os01g09550	no apical meristem protein, putative, expressed	TAATTCAACGCGAAAACAAAGGAGGGGAAAAGTAGTAAGGCATAACTCTTTTTGTCACTTACTTATACGGAGTATATAGTCGGGGTCAGAATGATTGATC
847	Chr1-4881340	1	4881340	-	-	-	0.64	-2	225/500	10/115	50/137	144/213	4/5		2	162/500	63/115	72/137	16/213	0/5	Os01g09550	no apical meristem protein, putative, expressed	GTCCTTGTTTGCATATATTCATGATGTTTCTTCTATCTACTATCTCACTAGGAGTACTGAAGATTTCTCTCTCTCTCTCTCTCGTCGGCATGCTTGCTGT
848	Chr1-4881360	1	4881360	-	-	-	0.68	-2	239/554	10/122	55/133	151/255	3/5		2	162/554	72/122	59/133	18/255	1/5	Os01g09550	no apical meristem protein, putative, expressed	ATGATGTTTCTTCTATCTACTATCTCACTAGGAGTACTGAAGATTTCTCTCTCTCTCTCTCTCGTCGGCATGCTTGCTGTAAAAGCACACCTAAAATGGC
849	Chr1-4886920	1	4886920	-	-	-	0.89	-18	112/538	29/127	36/147	40/218	1/5		-4	69/538	29/127	20/147	16/218	0/5	-	-	CTCGAATGATGATCCTTTTCGGCATGAGAGTCTGTGATGTTGGAGACTAGAGAGAGAGAGAGAGAGAGAGAGAGAGAGAGAGAGAGAGGTGAATCCCAGG
850	Chr1-4886940	1	4886940	-	-	-	0.83	-8	128/389	51/94	54/111	17/152	1/3		-4	71/389	5/94	27/111	30/152	1/3	-	-	GGCATGAGAGTCTGTGATGTTGGAGACTAGAGAGAGAGAGAGAGAGAGAGAGAGAGAGAGAGAGAGAGGTGAATCCCAGGGCTTGCTTCCCACCCAAGGC
851	Chr1-4926180	1	4926180	-	-	-	0.77	9	78/217	16/60	25/38	26/98	1/5		0	48/217	34/60	3/38	10/98	0/5	-	-	GAGGCGGCAACGGCGCGCGTACGGTCCCTTTTTTTGGCGTACGATTTCTTTTTTTTTCTGTTTTTTTTCTCTTCCGTACCTTTCCCGGTTTTCTTTTTTT
852	Chr1-4928200	1	4928200	-	-	-	0.5	-12	305/586	107/145	143/189	36/213	0/5		0	281/586	38/145	46/189	177/213	5/5	-	-	GCTTGCAAATCAACGAGGTGGACTTTGGGGCATTTAATCCGGCACGTTACCGTCTGCCTCCGTTGAGATCTCCGACACCGACACCGTGTGACTGACCACA
853	Chr1-4929300	1	4929300	-	-	-	0.58	0	49/76	27/35	4/22	14/14	1/1		51	2/76	0/35	2/22	0/14	0/1	-	-	TTGGGAGTTGGGGGGAAGTTTGGTGTGAACTAAACACATCTTAATATTAAACGTCTCATCCGATACTAGATTGCTATATTATAGGACGGAGGGAGTACAC
854	Chr1-4929340	1	4929340	-	-	-	0.58	0	59/92	30/47	3/14	21/21	1/1		-3	3/92	1/47	0/14	0/21	0/1	-	-	TTAATATTAAACGTCTCATCCGATACTAGATTGCTATATTATAGGACGGAGGGAGTACACATTATGTCTTAGAGTCCGTGCTGCAACTGGCTACATATCT
855	Chr1-4943400	1	4943400	-	-	-	0.7	0	146/360	49/60	6/43	84/231	3/5		6	111/360	0/60	32/43	68/231	1/5	-	-	TGCACGTACGACGTCACGTGCATGCATGCAACTTGTAGTACTACTATGTACTATACGACACGAGTACGAGTGCTGTGTGTGCGGTCTGCCTTATCCACAG
856	Chr1-4943420	1	4943420	-	-	-	0.7	0	140/343	46/59	3/42	82/211	3/5		6	106/343	3/59	31/42	57/211	2/5	-	-	CATGCATGCAACTTGTAGTACTACTATGTACTATACGACACGAGTACGAGTGCTGTGTGTGCGGTCTGCCTTATCCACAGGATGGGGAGGAGATGAGGCT
857	Chr1-4948200	1	4948200	-	-	-	0.55	14	90/187	19/69	7/10	59/101	0/0		0	88/187	50/69	3/10	33/101	0/0	-	-	AAGTCAGCTATAAACATATTTTAAGAAGATTAACAGAGAGAAGAACAGCTGGCTAGCTGTAGTACGGACTCTAAGACACAGTGTGTGTATGACATGTGAG
858	Chr1-4952660	1	4952660	-	-	-	0.5	0	88/164	47/56	5/14	35/82	0/2		31	76/164	9/56	9/14	47/82	2/2	-	-	GAAACTTTACTTCCAGACTTCTCTATAAGCCCCTGCAATCGAAAATTGAAATTTGTAGATATCCATTCTTCGACCCGAGCTCCCCCACCTTGATTCCCTC
859	Chr1-4954780	1	4954780	-	-	-	0.61	0	149/281	25/34	38/44	73/179	2/5		17	87/281	9/34	4/44	67/179	1/5	-	-	CCGATGGCGACGTTGCACAGCGAGAGCGGCCAAATTAACACAGCTGCAAGATAAAGATTTTTTTTTTCGCGGGGAAATAAACGATCACGGTGAGATTATT
860	Chr1-4960060	1	4960060	-	-	-	0.67	0	51/112	19/29	2/12	29/60	0/2		31	28/112	9/29	6/12	9/60	0/2	-	-	CACGCATAGGCTAAAGAAAACCTTGAACCTGTGGACCAAAGTAAACTCCTTATATGGTGTTTTTACGTAAAACGAAGTGTTATTAACATATAATTGATTG
861	Chr1-4964660	1	4964660	-	-	-	0.51	-10	233/381	61/93	97/112	53/144	0/5		0	131/381	32/93	15/112	74/144	5/5	-	-	GACACGATCACACGAGTGTCCGCCGCATGCACGCAGTTACTAGTGCCACCCAACCCAACCCAACCCAACCCACTGGGTGTACGTCATGGCCCAGGGGTTG
862	Chr1-4973400	1	4973400	-	-	-	0.5	0	275/467	127/129	55/67	78/234	0/5		16	185/467	2/129	12/67	155/234	5/5	Os01g09640	Myb transcription factor, putative, expressed	CAATAGCAGCATCTAGTAGCTTAATAAGGGAGGAGAAAGAAAGATGTGGTGTGGGACAAGCAACTAGCTGAGGAGCTAACACCTGGTGCCAATGGAAGGG
863	Chr1-4985060	1	4985060	-	-	-	0.73	3	117/324	1/78	61/66	41/147	1/4		0	97/324	33/78	1/66	59/147	0/4	Os01g09670	pollen-specific protein SF21, putative, expressed	CCCCCATGCCGCCCCGCTCCCCTTCTAGAAGCTTCTCCTCCTCCTCCTCCTCCTCCTCCTCTGCCACCAACCTCTCCTCTTCTCTCTCTCTCTCTCTCCT
864	Chr1-4990060	1	4990060	-	-	-	0.84	0	123/440	30/98	39/75	40/223	2/5		-6	81/440	29/98	2/75	43/223	1/5	-	-	TCAAATCGAGCAATAGTCGCCTTGATTGGCTCTTCTGTCAATGGACAGATGGAGAGAGAGAGAGAGAGAGAGAGAGAGTTTCAGTACGTGACAGATGCAG
865	Chr1-4990080	1	4990080	-	-	-	0.83	0	156/512	35/121	62/107	48/236	2/5		-6	97/512	45/121	3/107	41/236	1/5	-	-	CTTGATTGGCTCTTCTGTCAATGGACAGATGGAGAGAGAGAGAGAGAGAGAGAGAGAGTTTCAGTACGTGACAGATGCAGATCGAATTCGATCACTTTCA
866	Chr1-4996080	1	4996080	-	-	-	0.5	0	252/496	120/128	8/126	111/201	1/5		-3	243/496	8/128	117/126	90/201	4/5	-	-	CAGATATGTTGTCTGTTGTTCGCACACGGCGACCTCGCATTCCTTCCCAATCTCTTGCAGAAGAACACATTAAACTAGTAACCAACTTGTAATTGCACTG
867	Chr1-4997260	1	4997260	-	-	-	0.5	-10	285/546	4/119	146/155	112/241	4/5		0	261/546	115/119	9/155	129/241	1/5	-	-	TAATTTCACGTTTTACCCTCGACTATTGCAAGTTTCTGGGAATACGACCATACAAACGTCATTAAACGTCATTGTTTAAGGAGTGCTATTGTCGTCACTG
868	Chr1-4997480	1	4997480	-	-	-	0.5	-14	191/380	2/73	103/109	69/174	5/5		0	189/380	71/73	6/109	105/174	0/5	-	-	CCACGCAGGCAACCCCTACGTGTGTGCCGTCACCGTGACTTTCAAGCGGGTTGTATGCCGCGCCAACACCCGTCGGCCACTCCGCCAGACAGCACCACTG
869	Chr1-4999680	1	4999680	CATTCCAGTTAATGGGGCAT	GGTCGTGTAAAGCGTCAGC	83	0.52	8	302/530	3/136	102/105	172/259	5/5		0	211/530	133/136	3/105	70/259	0/5	-	-	CAGTTCGTAACTCAAAGCATTCCAGTTAATGGGGCATAATAAGCCAACCAATCATCAATCAATCAATCATGCATATGCCGTGCTGACGCTTTACACGACC
870	Chr1-4999700	1	4999700	GGGCATAATAAGCCAACCAA	CTAATCATCGATTATGCACGG	88	0.55	8	301/587	2/170	97/105	177/271	5/5		0	255/587	168/170	7/105	72/271	0/5	-	-	TCCAGTTAATGGGGCATAATAAGCCAACCAATCATCAATCAATCAATCATGCATATGCCGTGCTGACGCTTTACACGACCGTGCATAATCGATGATTAGT
871	Chr1-5000040	1	5000040	GGGGAGGAACAGCAAATATC	CGGCAAATATATTCCCCTGTC	84	0.53	10	209/427	2/134	42/48	136/211	5/5		0	207/427	132/134	6/48	64/211	0/5	-	-	TGGGGAGGAACAGCAAATATCAGGCCAACCTGGCAATTCATATTCAGGCAAATTGGCGAGACGAGACAGGGGAATATATTTGCCGGGTTCCTGCGTTGCC
872	Chr1-5000060	1	5000060	GCCAACCTGGCAATTCATA	TTACACGTAGGCACACCCAG	96	0.52	10	257/485	2/136	76/82	146/226	5/5		0	214/485	134/136	6/82	66/226	0/5	-	-	CAGGCCAACCTGGCAATTCATATTCAGGCAAATTGGCGAGACGAGACAGGGGAATATATTTGCCGGGTTCCTGCGTTGCCTGGGTGTGCCTACGTGTAAC
873	Chr1-5000140	1	5000140	TGGGTGTGCCTACGTGTAAC	GAATAGCACGGGAACCAAAA	99	0.52	18	165/265	5/72	15/18	126/153	4/4		0	78/265	67/72	3/18	5/153	0/4	-	-	TGGGTGTGCCTACGTGTAACTAACGTGTTGGTGCTAGTGTGGTTGCTGCTTGCTGCTGACTGGTCGGGCGAGAGATCTCTTTTGGTTCCCGTGCTATTCT
874	Chr1-5000420	1	5000420	-	-	-	0.54	0	224/419	79/83	29/112	102/189	0/5		-7	172/419	4/83	83/112	66/189	5/5	-	-	CACAGATATTACGTGCATATAATATGTACGTGTGCGTCTGTACTCTATCGTATAATTTTGTTTAAAAAAATTCAAACATACTCCCCGTCCAAAATAAAAA
875	Chr1-5004760	1	5004760	-	-	-	0.52	-12	325/644	12/138	212/219	72/245	3/5		0	307/644	126/138	7/219	161/245	2/5	Os01g09700	aminotransferase, classes I and II, domain containing protein, expressed	AACCCAACCCTTTGTTTAATCCAGGCTAATGCCCACGTCGTCATCGTCCTCTTCATCGTCTTAACAAAACCAGCTAAGAAAAAAATTTATGACTATAGCT
876	Chr1-5012460	1	5012460	CACTGCATCTGCATCTCCAT	CGCAGCAGCAGAGAGAAAC	94	0.62	0	204/409	86/96	0/90	110/190	0/5		5	134/409	10/96	42/90	67/190	3/5	-	-	ACTTTGCACTGCATCTGCATCTCCATCTGCATGCCACGCCACGACGTGCCTGCTGCTTGGCTTGGCTTGGCTTCTGTTGCCGTTTCTCTCTGCTGCTGCG
877	Chr1-5014620	1	5014620	-	-	-	0.51	0	80/136	20/20	13/46	37/53	2/3		-3	52/136	0/20	33/46	13/53	1/3	Os01g09720	dof zinc finger domain containing protein, putative, expressed	TTCTTTTCTGGTAATGGAGGTGGCGGAGGGGAGGACGGTGGCGGCGGCGGCGGCAGGTGGTGGAGGATTGGGAGGAGGGGCGAGGACGGAGGCGGAGGGG
878	Chr1-5025620	1	5025620	-	-	-	0.51	-9	19/30	0/5	7/7	9/15	0/0		0	9/30	5/5	0/7	4/15	0/0	Os01g09750	RNA methyltransferase protein, putative, expressed	GCGGTGGTGAAGCGGGAGGCGGCGGCGGAGCGGGGAGAAGGCGGCGGCGGCGGCGGCGGCGGCCGTGGCCATGAGGGCGGCGGGTGGTGGCGCGGTTCGG
879	Chr1-5027320	1	5027320	-	-	-	0.5	29	96/183	1/73	7/7	76/89	3/3		0	86/183	72/73	0/7	13/89	0/3	-	-	ACCTCTTCTCCCGTCGGCCGCCTGCGTGACGCGCCCTGTCCCCTCGCCGATGAAGAGCCGGAGGAAATGGAGGTAGAGAGGGGAGATGTGGAGGAAGTGG
880	Chr1-5037740	1	5037740	-	-	-	0.5	-3	185/356	2/79	107/107	56/137	4/5		0	171/356	77/79	0/107	81/137	1/5	Os01g09770	expressed protein	ATGGCCGCCAAGAACCTCTTGATGAACTCCCTGCAGCACTCCTTCCCGGTGACGATCACCTCCTCCTCCGGCGACGGCGACGACGGCGGCGGCGACACCG
881	Chr1-5037760	1	5037760	-	-	-	0.5	0	102/191	31/31	0/32	61/104	2/4		-3	88/191	0/31	32/32	43/104	2/4	Os01g09770	expressed protein	GATGAACTCCCTGCAGCACTCCTTCCCGGTGACGATCACCTCCTCCTCCGGCGACGGCGACGACGGCGGCGGCGACACCGAGCGCATCTCCGACGTGGCG
882	Chr1-5044040	1	5044040	-	-	-	0.56	14	146/255	8/72	15/19	109/139	4/4		0	84/255	64/72	4/19	10/139	0/4	-	-	CTGGGACGCCACGGCGCGGCGGCGCGAGCGGGTTTACCGTTGGTGTGATCTCATCTCAACTCATCTCATCTCCGCCACGAGGAACGCGAGATTGGCCGGT
883	Chr1-5051600	1	5051600	-	-	-	0.87	6	50/242	2/57	19/33	23/133	1/3		0	41/242	26/57	2/33	13/133	0/3	-	-	TGGAAACCAAACAGCCCCTGAATTGAGCTGAATATTACTACTACTACTACTACTACTACTACTACTACTACATGCCACTATACGAGGCAGAGCGCCAGTG
884	Chr1-5051920	1	5051920	-	-	-	0.5	26	92/173	2/58	14/26	66/71	1/1		0	81/173	56/58	12/26	5/71	0/1	-	-	CCGCGCGGTTACCGGCGGCAAGGGAAACCCTGGTCCGGACCAGTGGATACACTCATTGATGGACCTGAAGTTCGCAATGAGATTCTGATACCTCGAGCAC
885	Chr1-5054300	1	5054300	-	-	-	0.65	0	287/580	101/108	74/179	92/247	2/5		-9	183/580	5/108	105/179	54/247	3/5	Os01g09790	IQ calmodulin-binding motif domain containing protein, expressed	ACTCTCACATCCTCCAATGTTCCCTGGCTATCACACCATCCTTCCTGAAACAACAACAACAACAACACAGATGAACACAAAATCCCCCATGAATACGCTG
886	Chr1-5066920	1	5066920	-	-	-	0.5	26	132/239	5/85	12/23	102/105	5/5		0	106/239	80/85	11/23	2/105	0/5	-	-	GAGTTAACATTTCTTAATTTTCTTCCTCTATCCTTTTCATACAAGATTATACTCACGTATTTCAAGAATCAACATTTAAAACATTTGACCAACACTTAGT
887	Chr1-5081780	1	5081780	-	-	-	0.7	0	40/84	30/38	4/12	5/24	0/3		3	16/84	2/38	5/12	5/24	2/3	-	-	AGATTGAACATATTATTTTTCTGATTTAGATTTTCATAACCCCCCCCCCAAAGGAGGTCCTGCTGATAGGGATCCAGCTAATTAAGTCTCTCCAACATTT
888	Chr1-5085180	1	5085180	-	-	-	0.64	0	48/85	34/43	7/18	5/22	0/0		8	12/85	0/43	0/18	12/22	0/0	-	-	TAATCATGTTTTATCATCTAACAACAATGAAAATACTAATTATAAAAAAAATTTATATAAGACGGACACATAAAATATTAATCATGTTTTTTTTTGAACG
889	Chr1-5091200	1	5091200	-	-	-	0.83	-2	90/324	5/81	46/98	29/115	2/4		-8	55/324	0/81	48/98	3/115	0/4	-	-	TAAAGGACTAAACTGAGTCCAAAGATAAACTTCAGGGACCATATTAGCTATTCACCCTTTTTTTTTATTTTATGTACGGTGCTTTGACAACTATATTAAT
890	Chr1-5117200	1	5117200	-	-	-	0.73	-6	226/468	57/109	61/123	86/201	2/5		2	45/468	13/109	11/123	18/201	0/5	-	-	AGAAATCCCTCTCCCTCTCTCTCTCTCTCTCTCTCTCTCTCTCTCTCTCTCCTCGTGCCACGGCTTTGTCGGTTGATCACGAGGGCGCGTCGACCATCAC
891	Chr1-5122720	1	5122720	-	-	-	0.5	0	209/396	92/97	9/115	97/154	0/5		-9	187/396	5/97	106/115	57/154	5/5	-	-	AATCTGTGCCAGATTTTCCATCAGCAGAGTATTCATTCAGTTCATCTGAGTTGATCAGCCTACACCATCCGCCCCAAAATAAATTTACTTGTGGGTTTTT
892	Chr1-5124200	1	5124200	-	-	-	0.63	0	247/468	114/120	66/142	48/173	2/5		-3	138/468	3/120	72/142	53/173	0/5	-	-	AGTCCCAGCGGTTGTAAGACTCTGTTATGCTTTGCTATAAAAGCTGGGCTTTGGCCTTTGTCCAAAAAAAAATAAACTTATTTTGGGACGGAGGATATAC
893	Chr1-5127960	1	5127960	-	-	-	0.5	12	123/229	1/62	15/23	98/126	4/4		0	106/229	61/62	8/23	28/126	0/4	-	-	TGAACAAGTTGGAAGATCTAAATGAGTGATCTACAAGTAAGACCTGAACGGTTGATGGACCGGGATAACACAGCGGTACAAGTTTAGAGACCGATGATGG
894	Chr1-5135380	1	5135380	-	-	-	0.5	0	214/405	91/109	21/84	91/180	0/5		6	191/405	18/109	63/84	89/180	5/5	-	-	GAGTGCGAGAGAAGGTTGCCAAAACCGAAGGCGAGAGAGCTAGGCTAACTTTTTCTTTTTCGATAATAAAATTGAATCCAACCTCTATATCAAAACGTGT
895	Chr1-5137760	1	5137760	-	-	-	0.5	0	179/328	79/90	17/63	75/148	0/5		5	149/328	11/90	46/63	73/148	5/5	-	-	TGGGGGCGTTGTCGCGGAATATTCCCTCTCCTAAATAGATTTATTGCGAAAACCACGTCCTCTTAGGATGGGCGGCGGTGGCGCTCTCGACGTTGTATTC
896	Chr1-5138000	1	5138000	-	-	-	0.66	0	111/255	61/72	10/51	33/110	1/5		4	97/255	11/72	38/51	37/110	2/5	-	-	GGTTGTTTTAGAAAAAATACTTATAACGGTGAAGATAATTTTTTTTAAAACCACATTTTATTTATCTTCACCATTTTTAACATGTTTTATTTTTATTTTA
897	Chr1-5138340	1	5138340	-	-	-	0.5	7	242/481	10/112	61/75	143/255	5/5		0	239/481	102/112	14/75	112/255	0/5	-	-	TATTATGATCATCCTGAATTCTACAATTACAACCCCAATTACAAACCGCAGTCAGTAGCCCTGATGAACGAGAACTCAACGAAAGATCAAATTCAAATCC
898	Chr1-5140340	1	5140340	-	-	-	0.74	-2	73/165	30/72	5/9	33/76	1/1		6	25/165	17/72	0/9	6/76	0/1	Os01g09890	translation initiation factor SUI1, putative, expressed	ACCTCTTCCTGCTTCGACGCAGAAGCATCCCCTGCACAGTTGTAGCACAAAGATTAGATTCAATTCTCTCTCTCTCTCTCTCTCTCTCTCGTGCACCATC
899	Chr1-5140380	1	5140380	-	-	-	0.75	-6	81/195	38/94	3/9	35/82	0/1		2	37/195	26/94	2/9	6/82	0/1	Os01g09890	translation initiation factor SUI1, putative, expressed	TGTAGCACAAAGATTAGATTCAATTCTCTCTCTCTCTCTCTCTCTCTCTCGTGCACCATCCCATCCCAGATCGGAGTCTGACATCCTACTGATACAACAG
900	Chr1-5140940	1	5140940	-	-	-	0.75	0	83/223	51/62	5/22	18/113	0/5		16	65/223	1/62	15/22	37/113	4/5	-	-	TTTTTTCCCCTTTTTCTGAAGTGGAACTGGAAAGGAAAAAAAAAAAGGAAAAGAAGATAGCTGGGCCTTCGTGGGTTGATGGGCCAGGCCTCTATTTGGG
901	Chr1-5141580	1	5141580	-	-	-	0.5	0	153/305	54/66	10/47	79/158	1/5		5	152/305	12/66	37/47	79/158	4/5	-	-	GGATGAGTTATGCCTGTCTTGATTTCAAATGTATTAGGAGTATAATCGAGCCTATATACACGATTTTATAGAGCAGAGATATGAAAGACGAACATATACA
902	Chr1-5141600	1	5141600	-	-	-	0.5	0	159/317	69/84	10/52	70/151	1/5		4	158/317	15/84	42/52	81/151	4/5	-	-	GATTTCAAATGTATTAGGAGTATAATCGAGCCTATATACACGATTTTATAGAGCAGAGATATGAAAGACGAACATATACACGTCGACCTATGACGTGCTT
903	Chr1-5143280	1	5143280	CAGCGACATGGTCTTCAAAA	GTCGCTGTCCTAAACGACTT	82	0.54	0	95/141	61/74	9/31	15/17	0/3		59	3/141	0/74	3/31	0/17	0/3	-	-	AAAGGAAGTCGTTTAGGACAGCGACATGGTCTTCAAAACATAACTTTGACTTCTTATTTCTCCCTCCGTACTCGTAAAGGAAGTCGTTTAGGACAGCGAC
904	Chr1-5145040	1	5145040	-	-	-	0.5	0	179/306	93/95	15/55	63/130	1/4		-5	120/306	2/95	39/55	63/130	3/4	-	-	GGAAGGTGGTAGGAGATTCACTGTCTCACTTTGTTTTTTTTTCTTCAGTAGTATAGATATATGGAGTATACGTCAGTACATCAATTATTAATCAACATGG
905	Chr1-5145160	1	5145160	-	-	-	0.51	0	199/343	95/101	5/25	89/193	1/5		11	135/343	6/101	20/25	98/193	4/5	-	-	ATTGGACCATACTAACCCTATCCTATTACGAAGTATTACACTCTTTCTTGCTCCTCCACAAATGCGTCAAACCAAACCGATGGATCGGAATTACTCCGAA
906	Chr1-5156400	1	5156400	-	-	-	0.54	0	210/406	142/145	16/66	29/153	0/5		8	177/406	3/145	50/66	105/153	5/5	-	-	CTAGTACATATATACCACAGTATTCCTCATCGTACTGCACCGATCGAGCTAAGGCGTTCCATTCAAACTTTCGAAAATTCCGTTACATCAAATGTTTGAA
907	Chr1-5162120	1	5162120	-	-	-	0.53	0	127/239	79/84	10/42	26/90	0/3		5	104/239	5/84	32/42	58/90	3/3	-	-	GAGATGTGCGTACTCGCTAGCAATTTGCCCATAAAATATTTTTTCCCTCGAGGAATGATTTTTCTTTTATGTTACCTAAATATTTATGATTTCGTAAAGT
908	Chr1-5189280	1	5189280	-	-	-	0.51	-4	251/499	10/119	104/110	113/228	5/5		0	243/499	109/119	6/110	112/228	0/5	-	-	CCTCATATGGACTTTATTCCATACTATAATTCCAATATTTTTTTATATGAGCAAACTTACTTTGCTAAAAACTATAAGAGCTCACTACTAATTGTCAGTG
909	Chr1-5193500	1	5193500	-	-	-	0.68	-2	29/53	6/13	15/22	3/6	1/3		8	4/53	0/13	2/22	2/6	0/3	-	-	ATATATATATATATATATATATATATATATATATATATATATATATATCATTTTCTTCAAGAGAAGACGTTGAAAATTTTTGGGAGAATATTCCAAAGTT
910	Chr1-5200320	1	5200320	-	-	-	0.53	18	144/293	3/111	19/27	110/123	3/4		0	141/293	108/111	8/27	6/123	0/4	-	-	ACTACAGAATTGGCTATTTTTCTAAATTTATAGTATTAGAATATCTCGTTATATCCACATAACGTATGGGGTATATACGGAACATTGGGAGTACTAGTAG
911	Chr1-5213460	1	5213460	-	-	-	0.8	-8	87/284	0/19	68/133	12/113	0/4		-11	73/284	2/19	29/133	37/113	3/4	-	-	AGAAAGACTATGGGCCTTACTCTCGTGGCCCATCCAACTCGACCGCATTTTACAAAAAAAAAAAAAAAAAAAAAAAAGAGCAAATTTCAGCTAACCTCAC
912	Chr1-5228720	1	5228720	-	-	-	0.58	0	150/327	82/90	4/55	56/155	0/5		3	148/327	7/90	33/55	94/155	5/5	Os01g10030	expressed protein	TTTTCCTCACTGTTATTTTTTTAATAATAAAGGAATCTCTTTATTTTGAGACAGGAGTTGTGTGGTGAACATGTTTTGAGTCTTTTATTATACCTTGGAT
913	Chr1-5230800	1	5230800	-	-	-	0.51	20	167/307	3/110	17/18	132/150	4/5		0	134/307	107/110	1/18	13/150	0/5	-	-	AAATGAACCTTTTTCAAAATAGTCAATTGGAGCACTCTCGGCAAAAGTGACACCAGGCAAAAGTCAAATTCGTCCTACTCATGCATTGAACCGTTGCCTA
914	Chr1-5237520	1	5237520	-	-	-	0.6	0	208/371	98/103	42/77	55/166	0/4		4	81/371	3/103	20/77	51/166	2/4	Os01g10040	cytochrome P450, putative, expressed	TCTCTCTCTCTCTCTCTCTCTCATCTCATATTCTGACTCTAGAGAGAGAGAGAGTGGCTCACCTCCATGTGGGCCCCACCCCATCGGAGTAGAGTTACCA
915	Chr1-5242060	1	5242060	-	-	-	0.72	-4	65/191	0/52	0/9	62/111	0/3		0	62/191	45/52	7/9	4/111	0/3	Os01g10040	cytochrome P450, putative, expressed	TTTAATTTGTTTTTTTCATGGTCTCACAACCATGTAGCTTACCAATGCAAACAGACTAATCTAAAAAAAAAAAAATAAGCTTAGCTATAATGCACGCTTC
916	Chr1-5242080	1	5242080	-	-	-	0.64	-4	149/276	5/56	41/52	91/144	3/5		0	56/276	43/56	6/52	3/144	0/5	Os01g10040	cytochrome P450, putative, expressed	GTCTCACAACCATGTAGCTTACCAATGCAAACAGACTAATCTAAAAAAAAAAAAATAAGCTTAGCTATAATGCACGCTTCGATTAAGCAATGTTACGATG
917	Chr1-5242760	1	5242760	-	-	-	0.71	4	139/329	3/71	57/59	63/169	3/5		0	91/329	68/71	2/59	12/169	0/5	Os01g10040	cytochrome P450, putative, expressed	CGTGACTGAACTGAATCCCAGGAACGCGAATATAATACTGTAGCACGCACGCACGCACGCACGCATCCAGCTGATCTAGCCGGCCGAGATGTGCCACTTT
918	Chr1-5243240	1	5243240	-	-	-	0.62	0	147/312	125/125	9/19	2/144	0/5		31	120/312	0/125	10/19	102/144	3/5	Os01g10040	cytochrome P450, putative, expressed	GACATTGTGGGTCCGATAATCATTGGGTCCACATGTCTTACAAAGACAATCCGGCTACATCATCATGCCAGTTTCCGTAATAAATTGACCAGTAATTTAG
919	Chr1-5243260	1	5243260	-	-	-	0.61	0	178/347	154/154	9/18	2/150	0/3		31	122/347	0/154	9/18	105/150	2/3	Os01g10040	cytochrome P450, putative, expressed	CATTGGGTCCACATGTCTTACAAAGACAATCCGGCTACATCATCATGCCAGTTTCCGTAATAAATTGACCAGTAATTTAGTACTATGGACTTTAGAACCT
920	Chr1-5253700	1	5253700	-	-	-	0.5	0	239/438	114/119	5/102	105/182	1/5		-3	199/438	5/119	97/102	77/182	4/5	-	-	CAAGTCCTGATTAGCAAACAACCTTCTTTTACATCACCGTCCGTACGTTGCCTCCACTCCTCCGAATTGTGTCCAAGTTGAAATTTTCACATGCAAGTAC
921	Chr1-5256460	1	5256460	-	-	-	0.55	4	170/301	2/69	52/57	100/147	5/5		0	108/301	67/69	5/57	26/147	0/5	-	-	GCAAGCGAAAGAGCATCGCCGTGCCGCGCGGAGCTTTTAAAACGCCGCAACTTCCTTCCTTCCTTCCTCTCCTCCCACGCTTCCCACTTCGATTTCCCAA
922	Chr1-5256480	1	5256480	CTTTTAAAACGCCGCAACTT	TTCTCTCGCTGGAGTGCG	86	0.58	4	160/293	3/61	46/52	96/152	5/5		0	101/293	58/61	6/52	27/152	0/5	-	-	GTGCCGCGCGGAGCTTTTAAAACGCCGCAACTTCCTTCCTTCCTTCCTCTCCTCCCACGCTTCCCACTTCGATTTCCCAACCGCACTCCAGCGAGAGAAA
923	Chr1-5287480	1	5287480	ATCGCTGGGAGATCTGTAGG	CACCCTGAGCCGTCACAA	82	0.75	-4	161/486	2/91	86/133	60/220	2/5		0	148/486	47/91	43/133	49/220	1/5	-	-	GGGAAAGATCTTGCCAAGATCGCTGGGAGATCTGTAGGGCGCTCTCTCTCTCTCTCTCTCTGTGTCAGGGAGATCAGAGATCTTGTGACGGCTCAGGGTG
924	Chr1-5296560	1	5296560	-	-	-	0.5	0	213/369	80/85	8/64	111/191	1/5		3	151/369	5/85	55/64	76/191	4/5	-	-	ATATCCGGTTGGATTTAGAGGCCGGGTAAAAAATACCCTTCTCTAAAAAAATGGACACCAAGTATCAATTTAATTAATAAGAAGGATAAGACTTAAATTC
925	Chr1-5298320	1	5298320	-	-	-	0.5	0	275/530	104/110	9/157	149/230	1/5		-3	255/530	6/110	148/157	81/230	4/5	-	-	CTGGATGGACCTGTTCACACAACCAAATAAACCCAAGTGTGTCTTCGAAAATCCATGACCATTGTTTCTCTGAAGCCATTAGAGAACTTTGACCCTAGTG
926	Chr1-5306020	1	5306020	TACTAGCAGAGAGGAGGGCG	TTCTGGCAAGTTCACCACAC	86	0.57	0	178/380	79/83	4/112	82/157	1/5		-10	171/380	4/83	99/112	55/157	3/5	-	-	TACTAGCAGAGAGGAGGGCGGGGGCATGCCATGTCATGTCATCCTGGCGTGGCGTGGCGTGGCGTGGTGTGGTGAACTTGCCAGAAAGCAGAAAGCAGAG
927	Chr1-5315860	1	5315860	-	-	-	0.71	0	190/441	114/129	11/92	54/181	0/5		4	108/441	3/129	42/92	50/181	2/5	Os01g10140	RNA-dependent RNA polymerase, putative, expressed	CTTATATATTTTTTGTTTCCGTCTTAATGAAATGAAGCACAATTCTCCTGGGCTTTAGAGAAGAGAGAGAGAGAGAGAGATCTACAATTCACCAAAATTT
928	Chr1-5315880	1	5315880	-	-	-	0.72	0	173/404	96/111	9/67	55/189	0/5		4	93/404	3/111	26/67	55/189	1/5	Os01g10140	RNA-dependent RNA polymerase, putative, expressed	GTCTTAATGAAATGAAGCACAATTCTCCTGGGCTTTAGAGAAGAGAGAGAGAGAGAGAGATCTACAATTCACCAAAATTTGTCCTCTGTGTTTATCCTAG
929	Chr1-5323980	1	5323980	-	-	-	0.61	3	119/221	2/48	28/38	71/107	4/5		0	65/221	46/48	1/38	10/107	0/5	-	-	CAAAAAAAAAACGAAATGGGCGGTGAACAAAATATTGGCCTCGCATGAGAAAAAAAGAGTCGGTGAACAAAAAATGCCAAGCAGCAAACCCCCTCACCTT
930	Chr1-5325120	1	5325120	-	-	-	0.51	11	132/248	2/86	9/14	110/125	4/4		0	114/248	84/86	5/14	15/125	0/4	-	-	TCATATTATTCCAATTTCGACCAAACTTCTAATTTTAGTTTGAACTTATCTCTGTAGTGGTAGTAGGAGGGGTAGTACTCCTAGTAGTAATGAAAAAAAA
931	Chr1-5325720	1	5325720	-	-	-	0.59	0	142/261	47/53	5/51	78/128	1/5		3	84/261	4/53	46/51	21/128	1/5	-	-	TCTAGCAGTACTAGTTATTTATAACCAATCTAATAACTCACCTATATATAATAGTTTTTTTTTCAAAATACAGGACACAGAAAAGCATAAACAAAAAGAA
932	Chr1-5343860	1	5343860	-	-	-	0.71	0	142/384	102/104	7/65	19/183	0/5		-4	140/384	0/104	40/65	85/183	5/5	-	-	TAGGCTATAAAACATCGTATTTAATACTAGATTGGTTTTCGGTGGTACTAAAAAAGTAAGTAGGGGACAGCGAGTGGGGATGTGGAGTACGTACGACACG
933	Chr1-5344080	1	5344080	CGAATACTAATCGGAGGGAGTATG	CGGCTTCATTCTCTCCCTT	94	0.51	0	188/301	106/110	4/16	68/153	0/4		15	95/301	3/110	10/16	72/153	4/4	-	-	CCCGGCCGAATACTAATCGGAGGGAGTATGAGAGCAGGTACAATAAGCTAATTCAGCAGGGATCATCCAAATCCTAGCTGGAAGGGAGAGAATGAAGCCG
934	Chr1-5345020	1	5345020	-	-	-	0.5	-17	251/460	6/88	135/137	86/199	4/5		0	207/460	82/88	2/137	111/199	1/5	-	-	CCAAGCGCTAGTGTTACGGAAGACACTGACCACCACGGCCCCACCTATGTGGTTGGAGCAGGTACAATAGTAGACTATTAGCCAACTATAAATATATTTT
935	Chr1-5368500	1	5368500	-	-	-	0.71	3	160/392	1/107	39/74	107/177	4/5		0	121/392	96/107	7/74	8/177	0/5	-	-	TGCTATGGCCAATCTTATACTTAAGGCTAGACCAGAAAAAAAAAACATTTTATCCCTATGCAATATACATGTTGTTCTCTGAATCCTAATTGAGTAGGGT
936	Chr1-5373600	1	5373600	-	-	-	0.51	0	151/258	81/83	6/9	51/147	1/5		-7	100/258	0/83	3/9	91/147	4/5	Os01g10210	lachrymatory factor synthase, putative, expressed	CCTATTGTCTCACACGACGGTATGTATAATGATAGTGCTACTACGATAGAGGATAGAGGATGTGAGCCCCATGGTCCGGACACCCCGCTGGCACCGCTCG
937	Chr1-5374900	1	5374900	-	-	-	0.73	-3	158/432	9/112	78/100	56/192	4/5		0	106/432	79/112	9/100	9/192	0/5	-	-	TCCGTGGAATCAAGTTAATATGCAGCTGAGTGCTGACGTATGCAATTGAGAACTGTATTTTTTTTTTGGTCTATTTTGTAAGGAGTGTTATGTATTCACG
938	Chr1-5413080	1	5413080	ACTACCAGCTCCGATGCAAA	CATTTCATACACAAGTGTGGCA	81	0.66	2	231/599	0/124	75/181	142/252	3/5		-18	199/599	4/124	97/181	85/252	2/5	-	-	CAACTACCAGCTCCGATGCAAAGCAAATCCAGCTCGCACAGTGCCACACTCTTGTGCACAGTGCCACACTTGTGTATGAAATGATTGATTACAACCAAGA
939	Chr1-5418980	1	5418980	-	-	-	0.59	0	103/209	29/84	6/10	66/102	0/0		4	84/209	53/84	4/10	17/102	0/0	-	-	TAATAAGTGTTGTTATTTGACCTACCTATTGCTATTCTTTAATATAAGCATTTGGTACCACAAGCATTTTTTTTTCTTTTTTAACTAATGAAGCGGAAAG
940	Chr1-5425700	1	5425700	-	-	-	0.51	0	267/529	42/49	55/176	159/276	0/5		-15	258/529	7/49	121/176	113/276	5/5	-	-	AATGAGACAACTGCCTTGATGAACAATCTTGCCGTATGGGCACGGATCAATGCAAAAACCCTTTCTCCACTAGGAAACACGCTCCTCTGGTGCTAGGAGT
941	Chr1-5433640	1	5433640	-	-	-	0.75	0	37/110	30/32	0/32	4/34	0/3		-4	33/110	0/32	22/32	5/34	0/3	-	-	GAGTTAAACTTTAACCGTCTGTCTTATTTAATTTTTTTTTTGAAAAAAATTAAAAACATAAGTTACGAGTAAACTATTCATGTTTTAACATCTCATAACA
942	Chr1-5454980	1	5454980	-	-	-	0.5	-3	156/303	3/63	87/90	44/109	4/5		0	147/303	60/63	3/90	65/109	1/5	Os01g10370	AP2 domain containing protein, expressed	GGAAGCCGATGGGGTCAAGCGCATCGTACGCCGTCCAGCAATGATCCGACGTCCCGAACTCCACCACGTCCTCCACCCACAGCGGCGCCAGCTCGTCGAA
943	Chr1-5455000	1	5455000	-	-	-	0.5	-3	101/199	3/44	56/58	29/73	3/3		0	98/199	41/44	2/58	44/73	0/3	Os01g10370	AP2 domain containing protein, expressed	GCATCGTACGCCGTCCAGCAATGATCCGACGTCCCGAACTCCACCACGTCCTCCACCCACAGCGGCGCCAGCTCGTCGAACACCAGCTCGGCCACCGCCA
944	Chr1-5456180	1	5456180	-	-	-	0.6	-6	188/347	8/102	69/75	93/137	5/5		-12	91/347	63/102	5/75	10/137	0/5	-	-	CTGTTTGGCTGAGCTCCAGCTCCAGGAGGGGTGGAGCTGGAGCTGGAGCTGGAGCTGTGCCAAACAGGCTCTATATTAAGTTCATTTTTAACTCATTTCA
945	Chr1-5458280	1	5458280	-	-	-	0.62	0	228/476	126/135	8/95	74/209	0/5		-3	168/476	5/135	63/95	84/209	4/5	-	-	TAATATAAATCCAGCCAAATTGGATTTGCACATATACACACACAAACACCTCCTGTTCCAATTTCATACTACTAACATGCATCTTCAGCTTAAAAATCAA
946	Chr1-5458900	1	5458900	-	-	-	0.58	0	235/414	32/81	75/97	114/201	1/5		4	118/414	16/81	20/97	76/201	4/5	-	-	TTCCAGGATTCAGAGTAAAGTGATTCACCTGTCACCTGTTCACCTAGCTGTTCTTTCTTTCTTTCTTTCTTTCTTCTTCAGTTCTTCTCCCTCTTGTCTT
947	Chr1-5458920	1	5458920	-	-	-	0.58	0	243/426	44/83	76/100	113/210	0/5		4	125/426	12/83	22/100	84/210	4/5	-	-	TGATTCACCTGTCACCTGTTCACCTAGCTGTTCTTTCTTTCTTTCTTTCTTTCTTCTTCAGTTCTTCTCCCTCTTGTCTTTTTACTGCAGTGAAAAAACA
948	Chr1-5475340	1	5475340	-	-	-	0.54	0	198/306	120/127	2/27	61/122	0/4		12	49/306	2/127	17/27	23/122	0/4	-	-	CCATGAGCTATATATATACACTTAACAGAGTTTGTTCGTAAGCATGGCGAGGTAATAATTAATTAATTAATTAGTGAGCAGCTAGCTAGCTAGCTATAGC
949	Chr1-5475360	1	5475360	-	-	-	0.61	0	167/285	109/115	7/37	39/106	0/4		12	54/285	3/115	21/37	22/106	0/4	-	-	CTTAACAGAGTTTGTTCGTAAGCATGGCGAGGTAATAATTAATTAATTAATTAGTGAGCAGCTAGCTAGCTAGCTATAGCAATGAGAGACGCGTGGAGGA
950	Chr1-5484280	1	5484280	-	-	-	0.58	0	195/337	92/95	26/48	64/168	0/5		11	94/337	3/95	22/48	59/168	4/5	-	-	CACCTATAGATTTTTTTAGTTACTCGGTAATGCCCTACTCGATCAGTATAAGAACGGATGTACTATAATAGTATTGGAATATATAGTACTACCTTCGTCA
951	Chr1-5493180	1	5493180	GGCCGTTGCTAGTGTGCTAC	TTTGGATTGGAGTGGAGGAG	92	0.65	0	104/219	27/64	26/48	38/83	3/4		-3	55/219	11/64	14/48	23/83	1/4	-	-	CTTCTCCTGGCCGTTGCTAGTGTGCTACTACTCCCTTGCTGGTTTTTGCTACTCCCCTCCACTTCCTCCTCCTCCTCCTCCTCCTCCACTCCAATCCAAA
952	Chr1-5493200	1	5493200	-	-	-	0.59	0	74/150	30/31	16/43	18/54	1/4		-3	61/150	1/31	25/43	24/54	2/4	Os01g10430	protein kinase family protein, putative, expressed	TGTGCTACTACTCCCTTGCTGGTTTTTGCTACTCCCCTCCACTTCCTCCTCCTCCTCCTCCTCCTCCACTCCAATCCAAACCCTAGCCGCGCGCGCCCCA
953	Chr1-5493220	1	5493220	-	-	-	0.63	0	58/113	20/29	8/28	21/39	2/3		3	28/113	8/29	4/28	12/39	0/3	Os01g10430	protein kinase family protein, putative, expressed	GGTTTTTGCTACTCCCCTCCACTTCCTCCTCCTCCTCCTCCTCCTCCACTCCAATCCAAACCCTAGCCGCGCGCGCCCCAATTCGGCGCGGCGGCGCGGC
954	Chr1-5499380	1	5499380	-	-	-	0.51	0	372/632	143/145	50/163	160/278	1/5		-8	239/632	2/145	113/163	106/278	4/5	Os01g10430	protein kinase family protein, putative, expressed	GGGACCAAACATGACCAAAACCTGTTAACTAGGTTCCGAGTTGCACGTGGGGTTTCATTTTAGTGAAATTTGCAAAACTTCAGTGGTTGCAGTGAATGTA
955	Chr1-5501180	1	5501180	-	-	-	0.65	0	205/436	94/99	31/78	68/230	0/5		3	141/436	1/99	43/78	80/230	5/5	-	-	TTCCAAATTATAAACCGATGATTTGCGAATCAGAGGTTGGAGAGAGAGAGAGAACACACTAGTTACTTGGTATAGTAGGCAGATGATCCAGGTCTAATGG
956	Chr1-5502580	1	5502580	-	-	-	0.84	-14	7/21	1/6	2/6	1/1	1/2		10	2/21	0/6	2/6	0/1	0/2	-	-	GTACTCCGTAATACTGGTTAACGAAACAAATAATTTATAGTCCAAAAATCTTATTTTTATATATATATATATATATATATATATATATATATATATATAT
957	Chr1-5508300	1	5508300	-	-	-	0.5	0	196/355	67/67	35/111	79/144	0/4		-3	158/355	0/67	76/111	65/144	4/4	Os01g10440	xylosyltransferase, putative, expressed	GGACTGGTTCATCAACCTCTCCGCCTCCGACTACCCTCTCATGACCCAAGACGGTACGACGACCGTCCCCCTAACTTTGAGTCACTGACATGTGAGCTTC
958	Chr1-5521740	1	5521740	-	-	-	0.5	0	269/456	31/121	58/113	158/187	4/4		-10	180/456	90/121	55/113	22/187	0/4	-	-	ATGCTAACAATTTGCCATCCGTTCTTCGTCACATCATGATATGGCAAAACAACAGCGGCTGTGTTTAGTTCACACTGAAGTTTGGAAGTTTGGTTGAAAT
959	Chr1-5530320	1	5530320	-	-	-	0.51	0	248/418	100/103	38/101	93/184	2/5		-3	153/418	3/103	62/101	75/184	3/5	-	-	CCATGTAATTAGAGCATCATTAACCAGACAAGCAGAGCATACCAAGGAGGAAGAAGAAGAAGAAGAAGATGGCGAGATGGTCACTGCCGACCAGGAGACT
960	Chr1-5535840	1	5535840	-	-	-	0.78	-2	119/335	39/85	56/84	11/138	0/5		1	70/335	0/85	17/84	49/138	3/5	-	-	TAAAACATACTACTAGTACTATATACACATGAGGTGCTTTTTTTTTTTCAGTGAAAGTCCATCGTACATTATTCACAAATTCCGTTGAGTCTCTCCGCAC
961	Chr1-5540780	1	5540780	-	-	-	0.51	-3	201/375	1/71	63/86	120/184	5/5		0	168/375	70/71	23/86	59/184	0/5	Os01g10470	RALFL17 - Rapid ALkalinization Factor RALF family protein precursor, expressed	AAATAATAGAATGCATGCTACCACTTGTATAGATATTTTAGCACTGAAGATTTTTTAGCAGCAGCAGCAGCAGTTGCTCATCACATACGCTTTGGATTGA
962	Chr1-5540800	1	5540800	-	-	-	0.51	0	215/419	98/99	42/111	53/167	0/5		-3	201/419	1/99	69/111	111/167	5/5	Os01g10470	RALFL17 - Rapid ALkalinization Factor RALF family protein precursor, expressed	CCACTTGTATAGATATTTTAGCACTGAAGATTTTTTAGCAGCAGCAGCAGCAGTTGCTCATCACATACGCTTTGGATTGAGTCGATATGTACATACACTT
963	Chr1-5543700	1	5543700	-	-	-	0.51	0	19/33	6/6	0/7	12/16	0/0		3	13/33	0/6	6/7	4/16	0/0	Os01g10480	plastocyanin-like domain containing protein, putative, expressed	GCGACGACGAGCAGCATCAGCAAGGCACCACCCCTCACTGATGGCGCCGACGACGGCCGCGGCGGCGGCGCCGCCGTCCCGTTCGTCCCCGGCGCCGGCG
964	Chr1-5549680	1	5549680	-	-	-	0.81	0	104/410	65/72	23/87	6/214	0/5		-4	87/410	1/72	27/87	53/214	1/5	Os01g10490	keratin, type I cytoskeletal 9, putative, expressed	TAAGCTCACTTCCTTCATTTGCCACCGATCGAATTTGAAACAGCAAAAAAAAAAAAACTTAAACACGAGAGTGATTACACATGATTTTACACGCATAAAC
965	Chr1-5549880	1	5549880	-	-	-	0.64	0	89/174	51/52	12/27	16/67	0/2		9	41/174	1/52	13/27	22/67	1/2	Os01g10490	keratin, type I cytoskeletal 9, putative, expressed	AAGCCATGCATGCATGCACGGATGCGTACGTTGCGTACGTCGTCGTCGTCGTCTACGCGCGGCCGCCCTCGTTGGCCTTCTTGAACGCCGCCGCCTGCGC
966	Chr1-5551020	1	5551020	-	-	-	0.56	0	64/107	23/25	3/8	35/65	1/2		12	30/107	2/25	4/8	18/65	1/2	-	-	GGTGGAGTGAAGCGTGGGAAGGACAGCGCGGCTATAAATAGCGGGGGAGGGGGAAACAACAGAGTGGCTAGCTAGCTGGCGCCATGGGAATTGATGGTGA
967	Chr1-5553960	1	5553960	-	-	-	0.55	0	222/374	131/135	33/64	41/146	0/4		11	116/374	3/135	31/64	71/146	3/4	-	-	CCAAGCAATTACCTCACACTGCATGTAATAGTGTAGTACACTGGTGTTTGAATGCTCTGAAGATGAAGATGAAAATTAAGTATTTCACGCAAAACGAGAT
968	Chr1-5559680	1	5559680	-	-	-	0.73	-26	15/31	6/9	5/9	0/3	0/1		-20	3/31	0/9	0/9	0/3	0/1	Os01g10504	OsMADS3 - MADS-box family gene with MIKCc type-box, expressed	TATATATATATATATATATATATATATATATATATATATATATATATATATATATATATATATATATATATCATACAACACACACAATATGGCACAATGG
969	Chr1-5559700	1	5559700	-	-	-	0.65	-6	13/23	5/8	4/7	0/0	0/1		4	2/23	0/8	1/7	0/0	0/1	Os01g10504	OsMADS3 - MADS-box family gene with MIKCc type-box, expressed	TATATATATATATATATATATATATATATATATATATATATATATATATATCATACAACACACACAATATGGCACAATGGTGGCAAGGTCTGTTTAATTT
970	Chr1-5566700	1	5566700	-	-	-	0.63	-10	187/397	3/87	67/85	96/191	5/5		0	132/397	84/87	18/85	21/191	0/5	Os01g10504	OsMADS3 - MADS-box family gene with MIKCc type-box, expressed	TAACTAGAACTAATAGTCATAACAAAATCATTTGTAAAAAAAGACTAGCTAATATTTTTATATAATCACATTATTCAGTATGTATAGCTTATGAGGAAAG
971	Chr1-5567080	1	5567080	-	-	-	0.68	0	224/410	118/122	71/81	19/177	1/5		14	26/410	0/122	4/81	21/177	0/5	Os01g10504	OsMADS3 - MADS-box family gene with MIKCc type-box, expressed	CTAACCCTAGCAGCTCATTGGTTGGAAACAGGAGATGATGCAAAAGAAACTGGAACACAAGAGAGAGAGAGAGTGTTATATCATCAGCTGCTTGTTTATC
972	Chr1-5567100	1	5567100	-	-	-	0.7	0	226/428	134/138	60/75	17/187	1/5		14	27/428	1/138	4/75	21/187	0/5	Os01g10504	OsMADS3 - MADS-box family gene with MIKCc type-box, expressed	GTTGGAAACAGGAGATGATGCAAAAGAAACTGGAACACAAGAGAGAGAGAGAGTGTTATATCATCAGCTGCTTGTTTATCCCTCTACCCTTATTACCTGA
973	Chr1-5567380	1	5567380	-	-	-	0.5	0	386/566	123/128	102/141	139/262	2/5		4	83/566	2/128	6/141	64/262	3/5	Os01g10504	OsMADS3 - MADS-box family gene with MIKCc type-box, expressed	AAATATGTGTGTGATCATACACATCATGAGGTGTGAGAGAGATCTTAAAGCTCACCTCTCTCTCTCTCTTCATCTATCTCTACAGCTAGCTCTGCCACAC
974	Chr1-5573640	1	5573640	ACGTCGCCTTTCTGTTAGGA	CTTTGGCCACCGTGTCTG	96	0.56	9	128/211	2/31	23/40	94/112	2/4		0	52/211	28/31	17/40	0/112	0/4	-	-	CACGTCGCCTTTCTGTTAGGACCTCACCCACCGCCATCGCCGTCGCCGTCGACGGCGACGGGGACGAGGACGAGGACGACAGACACGGTGGCCAAAGGCG
975	Chr1-5575780	1	5575780	-	-	-	0.51	15	172/314	5/94	16/46	137/148	5/5		0	137/314	89/94	30/46	6/148	0/5	-	-	AATTATTTCTTAAAGAAAAAGAAAGTTCTATTATATTTTAGGACGGAGGGAGTACTACTAGTGAGATGGAGCATGGATGGTGGTTGGATTCTTGATCCGG
976	Chr1-5576060	1	5576060	-	-	-	0.66	0	171/318	106/106	45/55	7/130	0/4		6	50/318	0/106	9/55	32/130	1/4	-	-	TGTCACGACCGTTTCTACTATCTTAGCGTGCACGCATCTCGCCGACAGGTATATATATACGTGATGACATTTTTCTTTGTACTAGTAAGTATGAGTTATA
977	Chr1-5576820	1	5576820	-	-	-	0.58	0	203/330	101/106	26/47	64/159	0/3		4	52/330	0/106	19/47	30/159	2/3	-	-	CGTCTCGTCCGCCCGCGCTCTACTCTAGATTGCGCTCACATATCTTTTTTTTTCCCATACAAATCAAAATTTATTAATTTGTTCTCTTAGCGTAGGGTGA
978	Chr1-5583480	1	5583480	-	-	-	0.55	0	224/406	113/116	42/87	57/172	0/5		4	154/406	3/116	32/87	106/172	3/5	Os01g10520	expressed protein	CTCAATATTCTATTTTTCACTCACTGCATAAATGCTTATCCCAGCAATTAATTAATTAATTAAACTATCCCGAGCGCAGACCAAATATAATCACCTATAT
979	Chr1-5599920	1	5599920	CAAGTCGGTTTCGCTACGTC	CGCTGATATCATCCCTAATATCTC	96	0.56	0	325/595	141/150	54/132	109/269	1/5		4	217/595	5/150	65/132	136/269	3/5	-	-	CCCAAGTCGGTTTCGCTACGTCCACACAACGACAAGCGAGACGTCTCCTTCCTCCTATGATAACACAACAAAAAGAGATATTAGGGATGATATCAGCGTG
980	Chr1-5599940	1	5599940	CACACAACGACAAGCGAGAC	TCGTCCAAAGGAAAAAGGT	98	0.57	0	277/527	110/115	42/119	101/249	0/5		4	204/527	2/115	65/119	126/249	4/5	-	-	TCCACACAACGACAAGCGAGACGTCTCCTTCCTCCTATGATAACACAACAAAAAGAGATATTAGGGATGATATCAGCGTGTACCTTTTTCCTTTGGACGA
981	Chr1-5600040	1	5600040	TGCACGATTGCGTGAAGTA	GTCCGCCGAGAAAAAGAAC	83	0.57	-10	318/559	8/101	126/156	159/257	5/5		0	171/559	91/101	29/156	38/257	0/5	Os01g10550	DEFL35 - Defensin and Defensin-like DEFL family, expressed	CGAGGAGACGAAATGCCTGCACGATTGCGTGAAGTAATCACGTCTTTTTGTTGTTTTTTGTTGTTGTTGTTGTGGTGTTTGGTTCTTTTTCTCGGCGGAC
982	Chr1-5631260	1	5631260	-	-	-	0.84	0	110/373	61/88	26/87	14/171	0/5		-5	71/373	5/88	29/87	23/171	2/5	-	-	CTGGTTGGCAAGTGGTCACACACACGTACGTGGATCGAGTCAGACGTACTCACTACTGATCCAAAAAAAAAAAAACCTAAAAGTGAATAGGGTTACTACA
983	Chr1-5638720	1	5638720	-	-	-	0.6	0	94/165	58/59	22/31	4/63	0/2		10	32/165	0/59	0/31	32/63	0/2	-	-	AAAAATACAGATATCCACTTTCCCCTCCTAAAATATAATAGATTTTGGATGGATATAACACATTCTATTTGGACCGGAAGACTATCAAAATTCTTGTTAA
984	Chr1-5639940	1	5639940	-	-	-	0.52	3	57/103	1/22	14/22	32/40	3/3		0	43/103	21/22	8/22	5/40	0/3	Os01g10580	B-box zinc finger family protein, putative, expressed	CCACGTCCACGCCGCCAACCGCCTCGCCGGCAAGCACCACCGCCTCCCCCTCCTCTCCTCCTCCTCTTCTTCCTCCTCTCCCTCCCCCCCGACCTGCGAC
985	Chr1-5657340	1	5657340	-	-	-	0.5	0	180/357	85/89	49/77	32/160	1/5		4	176/357	4/89	27/77	128/160	4/5	-	-	CATATTAAAAAAAGGTTAACGACGTCAAATATTTAGGGACGGTGGGAGTACTAAAGAGCCAACGGATGCCAGTTATTAAAGGGCATGTCATCCTGGCTTT
986	Chr1-5682720	1	5682720	-	-	-	0.51	13	128/258	4/90	9/35	101/110	5/5		0	127/258	86/90	26/35	6/110	0/5	-	-	ATATCAAAATTAAGCTTAAAAATTTAAAATTTGGCTTTTTCTTTGGCTGATTAGAGCCTTAGTTGGTAATACTATATATGGTTGATGCAATATGAATGAG
987	Chr1-5694280	1	5694280	-	-	-	0.89	-14	5/25	1/7	0/2	4/9	0/0		-18	4/25	1/7	0/2	1/9	0/0	-	-	ACATTATATATATATATATATATATATATATATATATATATATATATATATATATATATATTTGAGCGAAAATTTTTAACTAAAGTTGATCAACGGCTAT
988	Chr1-5699940	1	5699940	-	-	-	0.56	0	20/32	6/6	7/8	4/13	1/1		-6	6/32	0/6	0/8	6/13	0/1	Os01g10680	GIL1, putative, expressed	GGCCAACTCTAAACCCCGGCACCACGGTGAACCCGACGACGCGTTCCTCGGCGGCGGCGGCGGCGGCCTCGTCGGAGCGCCCGTCGCTGACACTCTCCAT
989	Chr1-5701840	1	5701840	-	-	-	0.61	0	106/214	67/69	19/27	8/99	0/4		29	75/214	2/69	6/27	61/99	3/4	Os01g10680	GIL1, putative, expressed	TATAGAAATGGGCATTTTTGGAGAAGATTCAGGTCTGAATTAATTAAGAGTATAATGCAATTACTATGATGTGATACGGTGCCCTGATGAGTAGTACTAC
990	Chr1-5702140	1	5702140	-	-	-	0.5	7	220/434	4/100	60/83	139/220	4/5		0	213/434	96/100	23/83	80/220	1/5	Os01g10680	GIL1, putative, expressed	TAAACAAGCATTTATTTGTGCCAACTGAGGCTTTGTTTGAGGATTGGGAAATAATATCCTACCCTCCAAAGAGTAATATTGCATCTAACCATCCATTCTT
991	Chr1-5703380	1	5703380	-	-	-	0.52	0	259/399	79/92	62/98	101/175	1/5		3	90/399	0/92	22/98	58/175	3/5	Os01g10680	GIL1, putative, expressed	TGACGTGTGTGTTCCAACAGTGGTGGAGCTGTGCTATGAACATGATGCAGTCAACAACTCAGCAGCAGCAGCAGCAGCAGCAGGCCGGCAATCTGATCTG
992	Chr1-5713200	1	5713200	-	-	-	0.77	0	132/335	85/98	19/50	18/158	0/5		3	67/335	3/98	15/50	41/158	2/5	-	-	CTAGCCGCCATGTGTTAATTAATTAATTTCTTGAAAGCAATACTCCCTCGTCCTGTAAAAAAAAAGATACATTCTAATACAACAAATCTAAAGAGAGTTA
993	Chr1-5717520	1	5717520	-	-	-	0.54	0	237/424	78/91	60/106	82/185	2/5		-6	160/424	13/91	46/106	84/185	3/5	-	-	TTTCATTATCCTAAATGCTCCATGTAAAGGTAAATAAAGTCTAGCTATGAGTATGAGTATGAGTATGGTTCTTTCCTTCCTTTAAAATTTGAAAGGCATG
994	Chr1-5719120	1	5719120	-	-	-	0.5	0	193/363	78/81	37/56	66/200	1/5		8	169/363	3/81	19/56	133/200	4/5	Os01g10690	POLD3 - Putative DNA polymerase delta complex subunit, expressed	CCACACGGCGAAGTGACAAAGGCACGGCCGCACGGGTGCCTGGATGCATACAGCCTACAGTACAAACTTCACAAGCCATGTCGTTGCCATACTCATCCAG
995	Chr1-5745120	1	5745120	-	-	-	0.5	-3	280/527	10/128	75/112	178/252	4/5		0	247/527	118/128	37/112	74/252	1/5	-	-	AGACCTCTGAAAAAGTAGAACAAGCAGTTGACAGAATTCAGCAATAGATCTCGAGTATATACAGTTAGACAAGCTAGAGATGTACGAACAACGAAAGTAA
996	Chr1-5751260	1	5751260	-	-	-	0.57	0	46/83	14/14	8/19	16/41	0/0		-9	28/83	0/14	10/19	18/41	0/0	-	-	TGGGGTTCGGCGCTGCACGCCATGTCCGACACGGATTCATCGGCGGCGGCGGCGGCGGAGGGTCGGAAGCCGTCGCCTGCTACGTCGCCTCCTCCGGCGA
997	Chr1-5778060	1	5778060	-	-	-	0.9	0	9/41	3/8	2/5	3/23	1/1		-8	4/41	0/8	0/5	4/23	0/1	Os01g10840	CGMC_GSK.2 - CGMC includes CDA, MAPK, GSK3, and CLKC kinases, expressed	CCGCCCTCCTCCTTCTTCTGCAGCACCTCCAACCAAAAAAAAAAAAAAAAAAAAAAAAACGGCGCCGCGAGACACCGGAGAGAAAACCAGCATTAGCCCA
998	Chr1-5781400	1	5781400	-	-	-	0.7	-3	108/273	12/53	23/60	59/122	2/4		0	87/273	40/53	18/60	18/122	0/4	-	-	AATCCTACCCGCCGTTTCTCCAATGGAAAACGCCACGAAAAAACATAAAAAAAAAACGGATGTCCATCAGGCGCGCGCGCGGCAGCAGCAGGCATGGCCG
999	Chr1-5789260	1	5789260	-	-	-	0.52	0	235/357	74/78	95/110	51/135	2/5		-4	54/357	1/78	0/110	48/135	0/5	-	-	AGCAAGCGCGGTCTGCCTAGCTTGTCTCCTTGCGCGACTTGTAGATAGATAGATAGATAGATAGAAATAGAACGGCAGACGGTGCAGCAGTAGCTGGAAA
1000	Chr1-5799140	1	5799140	ATACTGCACCGACTTTCCAG	TTTTCTGATTTTTGTGTGTGTGTG	85	0.56	-6	245/489	21/113	31/113	168/228	5/5		0	214/489	89/113	80/113	35/228	0/5	-	-	ATACTGCACCGACTTTCCAGTCCAACTCAGCACAGACAAATTCAGAAACATTGTCATCACACACACACACACAAAAATCAGAAAAGAAAAAGAGAAAGAA
1001	Chr1-5799160	1	5799160	-	-	-	0.68	0	215/488	93/113	77/112	34/229	0/5		-6	127/488	17/113	32/112	59/229	4/5	-	-	TCCAACTCAGCACAGACAAATTCAGAAACATTGTCATCACACACACACACACAAAAATCAGAAAAGAAAAAGAGAAAGAACCCTCCAGTCCACCAACCAA
1002	Chr1-5801480	1	5801480	-	-	-	0.57	-1	171/315	53/78	58/61	39/150	2/2		2	111/315	0/78	0/61	110/150	0/2	-	-	GATTCATTCGTGACAAAACACAATATTCATTGACATTTTTTTTTTCAAGTTTGCATGATTTATGAAAGAGTCAGATATGAAAAATGGAAATAGTTATGAG
1003	Chr1-5818880	1	5818880	CTGGCTCCGGTCGATCTCT	GTCGTCGTCGTCCTCTTGTG	77	0.5	0	82/162	24/31	28/45	13/58	1/4		-3	80/162	7/31	17/45	45/58	3/4	Os01g10900	MRH1, putative, expressed	CAACCGCGGCGAGCAGAGGCGCTGGCTCCGGTCGATCTCTTCCTCTCCGGCCTCGTCACGACGCCGGGAAAACAAGATCACAAGAGGACGACGACGACGA
1004	Chr1-5818920	1	5818920	-	-	-	0.68	-6	48/117	2/17	16/31	18/42	3/4		0	43/117	13/17	14/31	9/42	1/4	Os01g10900	MRH1, putative, expressed	TCCTCTCCGGCCTCGTCACGACGCCGGGAAAACAAGATCACAAGAGGACGACGACGACGACGACGACGACGACGACACGACGCCGCGGGCGCTGGCTTAG
1005	Chr1-5857260	1	5857260	-	-	-	0.51	0	64/126	18/18	11/22	30/69	0/4		-9	61/126	0/18	11/22	38/69	4/4	Os01g10980	auxin-induced protein 5NG4, putative, expressed	GTACGCCGGGCCGGCGATAAGCCCCGTGAACCACCATCGCGCGTTCGGCGGCGGCGGCGGCGGCGGCCATGAATCAGCATCGGCGACGACGAGGACGAGG
1006	Chr1-5875880	1	5875880	-	-	-	0.5	-4	175/337	3/68	14/72	143/168	4/5		0	162/337	65/68	58/72	25/168	1/5	Os01g11010	peptide-N4-asparagine amidase A, putative, expressed	CTTGACGGGCACATCTCTATGTGTAGTGTATAAAGTAATCATACAAATGAAAGGAGCTTAATTAGATCGCGCAAACACTCAAAAGTGCAGCCATTTCTCA
1007	Chr1-5887880	1	5887880	-	-	-	0.5	7	288/528	18/118	31/132	218/243	4/5		0	240/528	100/118	101/132	25/243	1/5	-	-	AGTGCCCATCACAAATCCTCACTCACTGACATCACTGGATATGATTCTTCCTGATCCTGTGGTGCCGGAGAAATGATGTGGTGAGAAAAGTTTACTCATG
1008	Chr1-5887900	1	5887900	-	-	-	0.5	7	295/562	16/152	29/121	224/245	4/5		0	267/562	136/152	92/121	21/245	1/5	-	-	ACTCACTGACATCACTGGATATGATTCTTCCTGATCCTGTGGTGCCGGAGAAATGATGTGGTGAGAAAAGTTTACTCATGATCATGCCGTTGGTCTTTTA
1009	Chr1-5890980	1	5890980	-	-	-	0.51	0	64/94	18/22	17/22	24/43	0/0		6	10/94	0/22	4/22	4/43	0/0	Os01g11040	SCAR-like protein 2, putative, expressed	AGGTGGGGCTTGGGGACCCCGACCTGTACGGCGGCGGCGGCGGTGGAGGAGGAGGAGGAGGAGGAGGAGGAGTTGGGGCTGCTGCGAAGAAGGGCGGGGA
1010	Chr1-5891000	1	5891000	-	-	-	0.75	-6	81/217	21/56	25/57	21/77	2/4		0	49/217	15/56	13/57	16/77	1/4	Os01g11040	SCAR-like protein 2, putative, expressed	GACCTGTACGGCGGCGGCGGCGGTGGAGGAGGAGGAGGAGGAGGAGGAGGAGTTGGGGCTGCTGCGAAGAAGGGCGGGGAGGCGGAGCCCAAGGCGCTGC
1011	Chr1-5893120	1	5893120	-	-	-	0.52	0	180/290	74/74	61/65	30/126	1/2		3	89/290	0/74	4/65	81/126	1/2	Os01g11040	SCAR-like protein 2, putative, expressed	ATTTCTGCATCAGAGGATCAGTGGCATGCTTGTCTATCTTAGCAACAGACACATTTAATGGTAGTTAATATGTATAATTATGGTATTGCTGCTCCACTGT
1012	Chr1-5913120	1	5913120	-	-	-	0.5	3	230/445	11/105	48/120	158/194	4/5		0	215/445	94/105	72/120	36/194	1/5	Os01g11070	Alg9-like mannosyltransferase protein, putative, expressed	ACATGTAACAATATGTGTTCTCACTCGATGGTGCCTCCCTGGCTGGCAATATGGTGGATGGAAATCTTCATAGTGTAGATGGGCCACTTTGTGTTTTGGT
1013	Chr1-5942380	1	5942380	-	-	-	0.68	0	161/305	65/72	52/72	29/131	1/4		4	44/305	2/72	9/72	25/131	1/4	-	-	GGTACCAAACTACCAATGTCCAATTAGCTGACGCGCGCGCGCGCGCGCGCGAGAGAGAGAGAGAGAGATGTCTGAAGGAAGCTTCCTTTCGCCAACTAAC
1014	Chr1-5943160	1	5943160	-	-	-	0.91	-12	15/86	4/26	1/24	3/18	2/3		-6	12/86	6/26	1/24	2/18	0/3	-	-	AAGATCTCTAATCTAATTGGTTGCTTGCATTGTATTTATTAGGGTAATATAAACATTATTATTATTATTATTATTATTATTATTATTATTATTATTATTA
1015	Chr1-5945500	1	5945500	-	-	-	0.58	0	185/377	95/105	64/77	10/170	1/5		24	155/377	9/105	7/77	135/170	1/5	-	-	TTCGTCCAATTTCTAGAGACGCATCGAAAACCAGATAAGCATGCTCTATGCACTCTAGTGTAAGACATTCTAGCATTTTTCACATTCATATTGGTAACAT
1016	Chr1-5965700	1	5965700	-	-	-	0.5	0	211/407	99/106	83/98	11/175	1/5		26	196/407	7/106	15/98	164/175	4/5	-	-	CTGAAGCAGAATATAAAGCTTTGGCAAATGCAACAGCTGAAGTAATGTGGAATTCCTCATCCTAAGCCATCACAGCTATGGTGTGATAATATTGGGGCAA
1017	Chr1-5970320	1	5970320	-	-	-	0.5	9	170/315	7/57	30/78	116/148	5/5		0	144/315	50/57	48/78	32/148	0/5	Os01g11150	gibberellin 2-beta-dioxygenase, putative, expressed	GTAAAAGGTTTGTGGATAGAGACGGGCAGATCCGCAGGTCAGGGGAGATGCATCATGCATGATCCGGCGGTGGTGTTGGTCGATCACCACCATGCATGCG
1018	Chr1-5975420	1	5975420	-	-	-	0.52	0	234/347	84/91	57/78	66/148	4/5		-3	41/347	6/91	3/78	30/148	0/5	-	-	AAACCTGAAGTCACGTCCATGTTTCTTTTTTCTCCTCTTCTTCTTCTTCTTCTTTCCGTTTTTTTAGTAGAGTCACGTTCATGTTTCTACCTGACTAAGG
1019	Chr1-5986500	1	5986500	-	-	-	0.58	0	191/350	87/98	81/106	6/121	1/3		20	116/350	8/98	5/106	96/121	2/3	-	-	GATAGGATAAATGAAGTCGTAGCAGTAGTGCCATGAGCGGGATGTACTTTCCTAATTTTTTTTCCCAAAAACGTCACACCAAATCTTTGGACATATGTAT
1020	Chr1-6010660	1	6010660	-	-	-	0.74	0	47/141	30/70	1/12	15/48	0/1		3	46/141	33/70	0/12	7/48	0/1	-	-	CATGCATATCTATGTCTACACTTATTTTGGGACGGAGTTAGTAAGATAGGAGTAGTAGTAGTAGTAGTACGGTCTATGCATGGTGATGGTCATGGTAGCA
1021	Chr1-6010680	1	6010680	-	-	-	0.76	-3	73/254	3/62	16/40	50/139	3/3		0	67/254	23/62	4/40	39/139	0/3	-	-	CTTATTTTGGGACGGAGTTAGTAAGATAGGAGTAGTAGTAGTAGTAGTACGGTCTATGCATGGTGATGGTCATGGTAGCATGGTACACGAACAATCATCA
1022	Chr1-6021040	1	6021040	-	-	-	0.53	0	90/139	30/34	21/33	29/52	2/3		-3	25/139	4/34	7/33	7/52	0/3	Os01g11250	potassium channel KAT1, putative, expressed	CTATTAAATAATTGAAGCATCCTGAACAATGTACCGCAAAAAGTGTAACCTGAAATTTTTACAAATAATAATAATAATAATAATATAGAACTAAGTTTTC
1023	Chr1-6021060	1	6021060	-	-	-	0.54	0	94/147	31/42	23/35	27/48	2/2		-9	25/147	9/42	10/35	2/48	0/2	Os01g11250	potassium channel KAT1, putative, expressed	CCTGAACAATGTACCGCAAAAAGTGTAACCTGAAATTTTTACAAATAATAATAATAATAATAATATAGAACTAAGTTTTCTTCATCAAGGTAGTGTACTT
1024	Chr1-6021080	1	6021080	-	-	-	0.6	3	71/151	21/39	14/31	32/62	1/4		0	62/151	18/39	15/31	15/62	3/4	Os01g11250	potassium channel KAT1, putative, expressed	AAGTGTAACCTGAAATTTTTACAAATAATAATAATAATAATAATATAGAACTAAGTTTTCTTCATCAAGGTAGTGTACTTCGATTTTTTTTCTTCTTTTT
1025	Chr1-6026860	1	6026860	-	-	-	0.5	11	217/429	21/101	17/84	156/208	5/5		0	212/429	80/101	67/84	52/208	0/5	Os01g11260	phospho-N-acetylmuramoyl-pentapeptide-transferase, putative, expressed	TTTTTTGACGGGAGATGCTCTTCCCTTATTATGTTGAAAGCAACTTACAGTTCTTTTGCAGATTGTTGCTGGGATTTACTTATCTATCTGGTTAAGTTCT
1026	Chr1-6030220	1	6030220	-	-	-	0.5	0	140/263	54/71	42/52	33/119	1/4		11	123/263	17/71	10/52	86/119	3/4	-	-	GTTTTAAAAGTTTGACCAAATAAAATCAATAGGATAATATATTTAAATACACATGGTAATAGTAGCAATGTTTTTTTTTTGACCTTTACTTTTGCAATGA
1027	Chr1-6062280	1	6062280	-	-	-	0.65	-1	81/146	40/54	31/40	5/39	1/2		-5	23/146	0/54	0/40	23/39	0/2	-	-	TACACTTGCTGGCTTCAACACCTATATAAGTTGTACTCCCTCCGTCCAAAAAAAAAAAAAACCCAATCCCAGACATACACTATATTCAGATTCAAACCCA
1028	Chr1-6062340	1	6062340	-	-	-	0.68	0	162/344	71/99	54/95	25/115	1/5		-3	78/344	19/99	25/95	29/115	1/5	-	-	ACCCAATCCCAGACATACACTATATTCAGATTCAAACCCAGGATTGGGTTTTTTTTTTGGGACGGTGGGAGTAGCTACTGTTGACTAGTTGCAGTTGCTG
1029	Chr1-6078720	1	6078720	-	-	-	0.62	-8	179/387	27/81	45/120	90/150	3/5		0	146/387	52/81	72/120	11/150	2/5	-	-	GCTGGTGTGTCGTGTTGGCATCTCTCCCAACGGAGGCATATTTATGCCCATATGTGTGTCAGTGTGTGAGGCGTGGGAGGAGGAGGGGGAAGGGGGGATA
1030	Chr1-6079040	1	6079040	-	-	-	0.5	0	198/388	71/101	68/105	46/146	2/5		-3	190/388	30/101	37/105	100/146	3/5	-	-	GGTGGCGACAACGACGGGGAAGTGGCACACGCTCGTGAGTAGCGACGACCCGCACTACTCCGCTGCGACGCCGGCGAGCAGTTCATTTCAACCTGTACTA
1031	Chr1-6085060	1	6085060	-	-	-	0.5	4	204/372	22/94	19/88	140/151	4/5		0	168/372	72/94	69/88	11/151	1/5	-	-	TTTAGCAAATCCGTAATTAAAAGGTGAAACATCATATGGCCCTGCTAATTTTACCCATGCAAACCACGCGCGCAGTCATAATCGACTTGCTCGGATAGTG
1032	Chr1-6085840	1	6085840	-	-	-	0.53	0	94/166	44/51	19/26	18/66	1/5		4	65/166	6/51	5/26	45/66	4/5	-	-	TGTGGTAGAGGAAAATTTTTTATAAAAAAAAAACGAATCGACGAGCCGCCAATCTATCTATTATATTATTAAAACAGCCTTAAAAGAAGGCACAACGTTC
1033	Chr1-6087100	1	6087100	-	-	-	0.56	7	76/142	14/47	11/31	38/42	4/4		0	55/142	29/47	18/31	1/42	0/4	-	-	AAATTTGGAGCTTTGCAACTTACTGTACTGTCTATACGACATTAACTAATATTCAAAATAAAAAAAAATTGTGATATTAGAAAAAAAAAAGAAAATTAAT
1034	Chr1-6092680	1	6092680	GCTCTTTTGGTGGTTTTGG	GACATGTGGCCCCACTTACT	84	0.5	4	192/350	19/93	25/87	132/143	4/5		0	158/350	74/93	62/87	11/143	1/5	-	-	GCTCTTTTGGTGGTTTTGGAAGCAGTGTCTGCTAACATGGCACGTTATCCGCGATTGACTCTTTAGTAAGTGGGGCCACATGTCAGCCTCTTTATTATCT
1035	Chr1-6092700	1	6092700	-	-	-	0.65	0	175/430	75/95	75/102	13/195	1/5		4	167/430	18/95	19/102	113/195	4/5	-	-	AGCAGTGTCTGCTAACATGGCACGTTATCCGCGATTGACTCTTTAGTAAGTGGGGCCACATGTCAGCCTCTTTATTATCTCATCTGCTTTCTCAGCCTCC
1036	Chr1-6094900	1	6094900	-	-	-	0.58	-6	182/320	16/52	26/61	119/170	3/5		0	100/320	31/52	35/61	23/170	2/5	Os01g11350	bZIP transcription factor domain containing protein, expressed	AATTACAAATCAGGGAAGTAGAGAAGAATCAGGAGCAGCAGCAGCAGCAGCAGCAGCAGCAGAGGATGCACAAGAATGAACAAAAGCAACCCGAATGAAC
1037	Chr1-6096220	1	6096220	-	-	-	0.56	-6	74/122	6/16	11/23	49/67	1/1		0	32/122	10/16	11/23	7/67	0/1	Os01g11350	bZIP transcription factor domain containing protein, expressed	CCGCGCTTGGTCGCCGAGAAGTCGAGGAACTCGTCGACCCAGGACGGCTGATGCTGCTGCTGCTGCTGCTGCTGCTGCGCCCCGCCGTTCGCCGGCGCCG
1038	Chr1-6096240	1	6096240	-	-	-	0.58	-6	57/94	1/11	8/16	39/51	1/2		0	20/94	8/11	5/16	4/51	0/2	Os01g11350	bZIP transcription factor domain containing protein, expressed	GTCGAGGAACTCGTCGACCCAGGACGGCTGATGCTGCTGCTGCTGCTGCTGCTGCTGCGCCCCGCCGTTCGCCGGCGCCGGCGGCGGGAGCGGGAAGGGC
1039	Chr1-6106820	1	6106820	-	-	-	0.5	3	225/419	21/120	26/86	155/176	4/5		0	192/419	99/120	60/86	19/176	1/5	-	-	AATGATTTGTTATGAATTATGACCAAGTACCATGTACAACCTCCTGGTCCTCCTCATACTGCAATTTTGGAGTTGAGCAGTTGTTTGCTGGTAATATATA
1040	Chr1-6115080	1	6115080	-	-	-	0.58	-3	229/438	24/90	33/96	154/221	4/5		0	163/438	62/90	58/96	33/221	1/5	Os01g11370	ATP-dependent RNA helicase, putative, expressed	GTATATCTACAGTATTCCTTCACCGTTTGTCAATACAAATTAGAATAAAATTGTTTTTTCTCTCTCTCTCTCTCTCCTGTTAGTCTGCTTATTCCTTACA
1041	Chr1-6128020	1	6128020	-	-	-	0.64	0	198/374	63/95	15/49	96/198	2/3		-15	75/374	30/95	31/49	8/198	0/3	-	-	GTAAGCATATCAGATAAAGCAAACTCATTAGTAGATTTTTTTTTAGGGAAACTGATTAGTAGAATTGATGTCCGCTGCAAACCAACTCGCTATTAAAGTG
1042	Chr1-6149840	1	6149840	-	-	-	0.61	-6	17/29	1/7	13/14	2/3	1/2		-11	6/29	3/7	0/14	1/3	1/2	-	-	AAGATAAAAGGAAATTTTGCTATATAATGGTGGAGAGAGGAACTTTTAGAATTGTCTCTTATATATATATATATATATATATATATATATATATATATAT
1043	Chr1-6149900	1	6149900	-	-	-	0.51	-4	17/25	3/7	9/9	2/3	2/2		0	3/25	2/7	0/9	0/3	0/2	-	-	ATATATATATATATATATATATATATATATATATATATATATATATATACTACTTAAAAAATACGAAACGTTTCCTTCGTCCGTCAAAATAAAATAAATA
1044	Chr1-6152140	1	6152140	-	-	-	0.68	0	93/195	72/73	5/15	6/88	0/2		4	52/195	0/73	9/15	34/88	2/2	-	-	AACGTATATTATCATTATAATTTTTCATCCGTTGCAACGCACGGGCATTTTTGTGTGTGTGTAGAGAGAGAGAGCTTTTAGTCTCAATTACTATAAGTTG
1045	Chr1-6155400	1	6155400	-	-	-	0.74	-2	92/295	6/79	46/66	36/119	1/5		1	89/295	33/79	16/66	24/119	3/5	-	-	AAATTTGTTTTTTACGTTGTAACATGTAAAAGCTAAATTTGATTTTTTTTTTCATGTTTATATGGAGTCACTATCACATATTAATATATCTTGATAATTT
1046	Chr1-6156040	1	6156040	-	-	-	0.87	-6	67/320	2/56	40/71	20/157	1/5		-10	56/320	2/56	6/71	46/157	1/5	-	-	AACGGATGAGAAAAAAAAAAGCCCAAGAACTACTCTCTCTCTCTCTCTCTCTCTCTCTCTCTCTCTCAGAAGAGGAGGAAGCCCATTTAATTTGAGGCCT
1047	Chr1-6186000	1	6186000	-	-	-	0.63	-3	34/66	0/6	14/18	20/37	0/1		0	20/66	5/6	4/18	7/37	1/1	Os01g11490	zinc finger, C3HC4 type domain containing protein, expressed	CGGCCGCTTCTTGTTGGTGACGTTCCCGGCCGCCGCCGCCGCCGCCGCCGCCGACGCGGCTGCCACCGTGACCCGGTTCACCGCGCGCCGCATGCGGTAG
1048	Chr1-6187480	1	6187480	-	-	-	0.83	8	44/189	1/45	7/15	28/108	3/5		0	44/189	30/45	2/15	2/108	0/5	-	-	CGATGAAGCAAGGGAAGTGGAGAGGGTAGGAAGACTACATAGCCTGATCCGGTGAATTTTCAAAAAAAAAAAAAAACTACACAGCCTGATCGATGGGCTC
1049	Chr1-6187500	1	6187500	-	-	-	0.84	8	48/206	9/61	10/16	22/108	3/5		0	46/206	29/61	3/16	6/108	0/5	-	-	AGAGGGTAGGAAGACTACATAGCCTGATCCGGTGAATTTTCAAAAAAAAAAAAAAACTACACAGCCTGATCGATGGGCTCTACCATTTCGCTACCATATG
1050	Chr1-6193740	1	6193740	-	-	-	0.67	-4	247/497	32/65	83/118	121/270	2/5		-8	112/497	2/65	20/118	77/270	2/5	-	-	ATTACTGGTGATGCTGGTGCATGGTTCTGAGGAACTAGGAACCGACTGTCTGTCTGTCTGTCTGTCTGTCTGTCTCTTCTTAGATAGCATTTTGGAAAAT
1051	Chr1-6203380	1	6203380	-	-	-	0.55	0	67/117	56/56	0/0	1/46	0/0		4	39/117	0/56	0/0	37/46	0/0	-	-	GCGTATAAATTTTAAGCATATATACTTTCGGTGTATGAATAAACTTAGGAAAAAAAAACTTTGTACATATAAAGACCTTTGCGGAATAATATCATCAAAA
1052	Chr1-6222580	1	6222580	-	-	-	0.51	0	69/138	24/34	17/30	20/58	1/3		-3	68/138	10/34	12/30	38/58	2/3	Os01g11550	TCP family transcription factor, putative, expressed	TGAAGGGGTCCCCTCTGGAAGAAGAACTGGCTCTGGTGGCCACCCAGCGCCGCAGCCGCCGCCTGCATATGCGCCGCTTGCTGCGACACGTTGAACAGGT
1053	Chr1-6222780	1	6222780	-	-	-	0.5	-9	74/136	12/24	24/34	23/59	2/3		0	61/136	12/24	10/34	35/59	1/3	Os01g11550	TCP family transcription factor, putative, expressed	CGAGTAATTGGCGGCGCCGGAGAAGAGCGCCTGCTGCGTGGTGCCATTGCCGCCGCCGCCGCCGCCGCCATGGCGATGTTGCTGGTGGTGGAACATGGGG
1054	Chr1-6224060	1	6224060	-	-	-	0.74	12	125/323	2/88	9/52	106/154	3/5		0	86/323	72/88	2/52	1/154	0/5	Os01g11550	TCP family transcription factor, putative, expressed	AAAAACCATCAAAAGAATCAACAAGAAGAAGGCCCCGGAGGAGGAGGAGGCTGCAAGAAGAAGAGGTGGTGGCCAGGGAGGGACTGACCCAGGAGAGGAG
1055	Chr1-6224080	1	6224080	AGGAGGAGGCTGCAAGAAG	GCGTCTAGTTTAGTCCCCCA	79	0.73	12	127/315	7/87	7/49	106/154	4/5		0	85/315	69/87	2/49	2/154	0/5	Os01g11550	TCP family transcription factor, putative, expressed	ACAAGAAGAAGGCCCCGGAGGAGGAGGAGGCTGCAAGAAGAAGAGGTGGTGGCCAGGGAGGGACTGACCCAGGAGAGGAGTGGGGGACTAAACTAGACGC
1056	Chr1-6227040	1	6227040	ACTACGCTGCTATGGTTGGG	GCCGGAGAGGAGAGAGAGAG	83	0.8	0	127/355	108/113	4/62	2/153	0/3		8	76/355	2/113	43/62	24/153	2/3	-	-	TACTACGCTGCTATGGTTGGGTGTTTGTTTCCCCCTTCTGTATCATCATGTGGTGTTGTTGTTTCTCTCTCTCTCCTCTCCGGCCAGACAAGGGACATTC
1057	Chr1-6227060	1	6227060	-	-	-	0.85	0	115/381	98/108	3/70	1/178	0/5		8	68/381	1/108	41/70	22/178	2/5	-	-	GTGTTTGTTTCCCCCTTCTGTATCATCATGTGGTGTTGTTGTTTCTCTCTCTCTCCTCTCCGGCCAGACAAGGGACATTCCAGTGGAATGAAAAACTCAG
1058	Chr1-6234420	1	6234420	-	-	-	0.58	0	212/370	76/87	9/47	114/205	0/5		13	90/370	9/87	22/47	55/205	3/5	-	-	ATGATCGATTCCGGTACAGTCCACACCAATAATCAGCGCGGGTTATCTATCGATCTTATAGCCTGTTTAGGTAAGTTTCTAGCAGCTGCAGTTTCTCTTT
1059	Chr1-6250500	1	6250500	-	-	-	0.81	0	102/293	65/84	7/51	20/131	0/2		3	54/293	3/84	29/51	20/131	2/2	Os01g11580	bromodomain containing protein, expressed	AGCTTTAGTGTTGTAACTTTTAAAGCATCTACCTGACAATCTTATGAAGGATAGTTTTTTTTTTTTTGAAACATTACAAAAGATAGTACTTGTGCTAATA
1060	Chr1-6250520	1	6250520	-	-	-	0.83	0	105/361	62/93	6/80	24/156	0/3		3	71/361	4/93	40/80	23/156	2/3	Os01g11580	bromodomain containing protein, expressed	TAAAGCATCTACCTGACAATCTTATGAAGGATAGTTTTTTTTTTTTTGAAACATTACAAAAGATAGTACTTGTGCTAATAAATTAGCAGCTAACACGTTC
1061	Chr1-6250720	1	6250720	-	-	-	0.5	30	155/283	5/72	15/18	123/170	3/3		0	128/283	67/72	3/18	47/170	0/3	Os01g11580	bromodomain containing protein, expressed	AAGTTTGATGATCTGATGTCCATGGATAGTTGTGTGATTGGGTCTTGGATGTTCTGTGTGACATGCTAGTAGGAATGCAAATGTGATTTTGTGCTGTTGT
1062	Chr1-6253480	1	6253480	-	-	-	0.53	-3	195/394	18/89	88/91	81/190	2/3		0	188/394	71/89	3/91	99/190	0/3	-	-	CATTTCATTAAGAACATATATATAAAAGTTTTAGCATTGATTTTAGATGAAGTACTTTTTTTTCCTAATAAACGTTGAGTGTTATAATCAGCTGTAAACG
1063	Chr1-6258000	1	6258000	GTCGTCGTCTCCTTCATTGG	GGATTAATCTCGAAACGGGA	92	0.75	0	110/256	56/61	7/41	39/133	0/5		6	55/256	4/61	31/41	18/133	1/5	Os01g11600	expressed protein	TCCTCGCCGTCGTCGTCTCCTTCATTGGCGCCATCATCTGGATCGTCGGGTACGTACAACTCCCCGTCTCTCTCTCTCTCTCCCGTTTCGAGATTAATCC
1064	Chr1-6258020	1	6258020	TCTGGATCGTCGGGTACG	ATCTCGACCGATCCAATCC	84	0.77	0	117/304	65/74	3/51	38/156	0/4		6	76/304	5/74	40/51	29/156	1/4	Os01g11600	expressed protein	TTCATTGGCGCCATCATCTGGATCGTCGGGTACGTACAACTCCCCGTCTCTCTCTCTCTCTCCCGTTTCGAGATTAATCCTGGATTGGATCGGTCGAGAT
1065	Chr1-6258540	1	6258540	-	-	-	0.5	19	174/331	12/110	16/18	132/179	5/5		0	156/331	98/110	2/18	46/179	0/5	-	-	TTCGCTGTGTGTGTGACATGATGATTTCTGGATTAGTGCTTGTGGAATGCCGAGATGTTGATGTTGATTGGGACAACTTAATTGGATCATCCTGGTTGGC
1066	Chr1-6260360	1	6260360	-	-	-	0.52	17	76/149	3/57	6/8	62/72	3/3		0	70/149	54/57	2/8	7/72	0/3	-	-	TTTTCTGCCCACCCCTAGGTGGGGCGAAGCATGTGGGGTGGAGCAAAGGAGTGGGTGGAGTGGCGGGGCGGAGCTGTAGCGGAACGGGGTGGCGGCATCA
1067	Chr1-6267280	1	6267280	-	-	-	0.59	0	202/426	71/81	38/136	71/175	2/5		-10	182/426	4/81	97/136	75/175	3/5	-	-	ACAGAGAGAATATGTATTAGTCTGTACCCTTAATTAATTAACCGATCGACCAGACCAGACCAGACCAGAGTACCAAGAATAATGTCACAGACGAGCAGAA
1068	Chr1-6278460	1	6278460	-	-	-	0.65	-2	55/113	34/74	8/14	9/16	0/0		2	34/113	23/74	4/14	3/16	0/0	-	-	TAGTTAATTAGTTTAACCGCACCGTACACCCGACGACCAACTCCAAGTGAGAAATTTAAACAAGCGAGAGAGAGAGAGAGAGAGAGCTTTTCCCGGACAG
1069	Chr1-6278480	1	6278480	-	-	-	0.59	-6	252/421	12/69	86/112	129/196	4/5		0	77/421	45/69	20/112	5/196	0/5	-	-	ACCGTACACCCGACGACCAACTCCAAGTGAGAAATTTAAACAAGCGAGAGAGAGAGAGAGAGAGAGCTTTTCCCGGACAGGTCTCCCGGCGCCACGGCAT
1070	Chr1-6278500	1	6278500	-	-	-	0.67	-2	46/111	31/67	6/23	5/10	0/0		2	40/111	24/67	10/23	2/10	0/0	Os01g11650	GDSL-like lipase/acylhydrolase, putative, expressed	CTCCAAGTGAGAAATTTAAACAAGCGAGAGAGAGAGAGAGAGAGAGCTTTTCCCGGACAGGTCTCCCGGCGCCACGGCATCCAAGCTGCTCGTCGCGCTA
1071	Chr1-6278620	1	6278620	TCTCCCTCCTTGCTTGACAC	GACGGAGACCGAGAGCCT	95	0.51	0	233/459	79/80	36/147	91/191	3/5		-8	219/459	1/80	111/147	100/191	2/5	Os01g11650	GDSL-like lipase/acylhydrolase, putative, expressed	TCTCCCTCCTTGCTTGACACCAATTCAACGACCTCTCGCGACTGATCGATCGATCGATCGATCATTCGATCGCCATGAGGCTCTCGGTCTCCGTCGCCGC
1072	Chr1-6279220	1	6279220	-	-	-	0.67	3	65/162	9/48	17/34	29/59	3/3		0	61/162	39/48	1/34	15/59	0/3	Os01g11650	GDSL-like lipase/acylhydrolase, putative, expressed	TTCCAGGACATGAAGGCCTCCATCTGCAAGTCCCCTCAAGGTTAGTCGTTGCCGCCGCCCTCGCCGCCGCCGACGACGACGAATCAATGCACCGTCCTAA
1073	Chr1-6279240	1	6279240	-	-	-	0.65	3	71/162	7/48	18/28	42/72	1/2		0	61/162	41/48	1/28	11/72	0/2	Os01g11650	GDSL-like lipase/acylhydrolase, putative, expressed	CATCTGCAAGTCCCCTCAAGGTTAGTCGTTGCCGCCGCCCTCGCCGCCGCCGACGACGACGAATCAATGCACCGTCCTAACTAATTCCGGTGGTGGTTTT
1074	Chr1-6281720	1	6281720	-	-	-	0.88	0	53/327	44/84	5/44	1/169	0/5		5	48/327	9/84	1/44	33/169	4/5	Os01g11650	GDSL-like lipase/acylhydrolase, putative, expressed	TTTTTCCTTGAGAAAATGATTGAACAGGATAAACATAGCGGATCAGCAAAAAAAAAATTGTGCATTGATTTGTGACATTTCGATTCGAATTGAATAGAGA
1075	Chr1-6286200	1	6286200	-	-	-	0.75	-3	115/350	13/73	22/78	67/168	4/5		0	97/350	46/73	4/78	33/168	0/5	-	-	TATATATTGAGATTGATGGAATTGATGGAGTAACATTTGTTTTCTCATTCAACTTTTTTTTTTTTGAGTGGGGGATGGAATCGTAGGATTCACGCGATTA
1076	Chr1-6291900	1	6291900	-	-	-	0.75	0	115/329	74/99	6/61	24/136	0/5		3	103/329	6/99	35/61	48/136	1/5	Os01g11660	GDSL-like lipase/acylhydrolase, putative, expressed	TTAATTAGTTGTAGACTTGTAGTATTAAGATGACGATATAAGTCTCTTTTTTTTTCAGAAGATGAGATTGGTGACTATTAGTTAATCGTGCAGGTTTTAC
1077	Chr1-6325300	1	6325300	-	-	-	0.63	0	145/279	48/69	13/56	71/123	2/5		-23	72/279	20/69	17/56	23/123	2/5	-	-	AGCCAACTCAAAATAGATTAAAGTGTGACGTGTATATACAATCAATATAACATAGAGTCATCAATAAAATAAGTAACAATCCAGCAACAATATCACAATA
1078	Chr1-6331620	1	6331620	-	-	-	0.63	20	109/232	7/80	14/21	80/114	5/5		0	86/232	69/80	4/21	4/114	0/5	Os01g11720	transposable element protein, putative, containing Pfam profile: PF03004, Transposase_24, expressed	CACTATATTTATTTTAGATAATGTATAAAATCTAGCCCCAATTTTAAAAGAAGCTAGTTGGTTGTATCGGATAGCATGAATGTCAATTAGTAACTAATTG
1079	Chr1-6341660	1	6341660	-	-	-	0.67	0	109/214	65/86	0/10	34/94	0/3		6	48/214	6/86	7/10	25/94	2/3	Os01g11730	GDSL-like lipase/acylhydrolase, putative, expressed	AATTTTTTTGGAGGGACGTCGATCGATATCCCTATCTTTGATATCTTCAGGAAGTGTATATATATGCTCGGTTGGTGTCGATCAGAGAGTTAAATGATCG
1080	Chr1-6344640	1	6344640	-	-	-	0.52	0	91/154	61/64	7/34	14/43	0/2		4	55/154	2/64	26/34	23/43	2/2	-	-	GATAGGATAGAATTTTATCCTCAAGTCATTTTTTCTTTTTTTCTTTATAAAAAAAGGAGAGGCAGATTCTGCCCCGTTTCATTAAATTAAGAAACAAGAG
1081	Chr1-6351900	1	6351900	-	-	-	0.62	-15	217/394	15/73	102/109	79/178	5/5		0	98/394	47/73	2/109	40/178	0/5	-	-	TCTATCCAGGTCGGGACTGCAGCGGCGTTGGTTTGCAGCCGGTCTACACCAAATTTATTTTTTTTTGAGAGAATCCATTATATGCCTCTGAATTTTTCAC
1082	Chr1-6356360	1	6356360	-	-	-	0.72	0	180/343	80/108	2/121	89/90	0/5		59	6/343	1/108	5/121	0/90	0/5	Os01g11740	GDSL-like lipase/acylhydrolase, putative, expressed	ATAGCGGAACGACAACTAACCTTTCTGATCGCTTCATTCATTGATCTCCCAAGATATGCCAGATGGCGACTACAATGTAGCATAGATATGCAGGGAGAGG
1083	Chr1-6360280	1	6360280	-	-	-	0.6	0	85/142	54/67	14/43	9/19	1/2		6	23/142	5/67	13/43	3/19	1/2	-	-	ACTATATATATTGTTATTGTTTATTTTCATGGTATACTAATTAATTCGAGGTGATATATATATATATGGAAAAAAAACTTGACAATAAATCAAGTGAAAC
1084	Chr1-6368600	1	6368600	CCGAGGAGAAAATTTGAGAGAA	TCCCACATGTCAGCCTCTC	85	0.66	0	85/212	41/45	12/54	23/100	0/2		-5	83/212	2/45	42/54	36/100	1/2	-	-	GGCTGCGCTGCCCAACCGAGGAGAAAATTTGAGAGAAAAGAAGAGAGTTGGGGAGGGGAGGGGAGGGGAGGGGAAGGGAACGAGAGGCTGACATGTGGGA
1085	Chr1-6389360	1	6389360	-	-	-	0.5	0	293/554	90/110	49/183	124/224	2/5		-20	259/554	20/110	134/183	98/224	3/5	Os01g11810	powdery mildew resistant protein 5, putative, expressed	CAGCGCAACCACCGAAAATGCACGCGCGGTCGCGGGCGCGTCGGCGAGCGTACGTACGTGTCTGCGCGAAATAACGCCCAAGAGCTGGACGCCAGCAAAA
1086	Chr1-6403200	1	6403200	-	-	-	0.51	0	312/522	84/127	83/117	130/241	1/5		-9	187/522	43/127	34/117	88/241	4/5	Os01g11850	expressed protein	ACATACATCACACAGTTGTTTAGTCATATAGCCAGGGTTTACAATTTCGATTTCGGTGATTTCGGTAGTGATTTTTGGCACTTTTCGGACCGGAACTTTT
1087	Chr1-6429620	1	6429620	-	-	-	0.6	0	238/429	68/87	61/82	86/228	1/5		4	119/429	11/87	8/82	95/228	3/5	-	-	GACGTCTCAATCAAGCATAACCATACTGCAATAACTTTTTTTATCAAATGATGAGTTGTTACTTTTTTTGTGTAAAAATGAAATAGGATGCTAGATAAAA
1088	Chr1-6443040	1	6443040	-	-	-	0.56	4	132/223	8/56	30/48	82/95	5/5		0	59/223	46/56	3/48	1/95	0/5	-	-	CCCTCCCCCCGCATCGTTTTCTCTCACTCTCCTTTCCTCACTTTTCCTCTCTCTGACCGAATCTCTCCCACTCCTCTCTACTCCTCTCAACCCTAGCTCG
1089	Chr1-6443060	1	6443060	-	-	-	0.58	4	121/213	5/55	30/44	71/86	5/5		0	62/213	49/55	3/44	1/86	0/5	-	-	CTCTCACTCTCCTTTCCTCACTTTTCCTCTCTCTGACCGAATCTCTCCCACTCCTCTCTACTCCTCTCAACCCTAGCTCGCCTCTACCCTCTCTGCTCAT
1090	Chr1-6454020	1	6454020	-	-	-	0.67	0	179/337	76/82	31/72	52/153	1/5		6	53/337	1/82	23/72	26/153	1/5	Os01g11900	hhH-GPD superfamily base excision DNA repair protein, expressed	ATATCTTATATTTTGGGATGGAGGGAGTACTATACTACGGACCCACCACCAAATAGTGCCGCAGAAGAGAGAGAGAGAGAGAGAAGAGGGGGTGGGGGTG
1091	Chr1-6464060	1	6464060	-	-	-	0.57	-12	49/83	4/10	37/40	5/24	0/2		0	23/83	6/10	2/40	9/24	2/2	Os01g11910	basic helix-loop-helix, putative, expressed	CCTCCCCCACCTCGTTGCCGGCGAGGTCTCGCGGCGGCGGCGGCGGCGGCGGCGGCGGCGCAGTCAATTGCACCAAGCGACGGCGAACTCTCACGCGGCC
1092	Chr1-6465560	1	6465560	-	-	-	0.51	0	388/638	127/133	42/160	180/299	4/5		-4	218/638	6/133	118/160	87/299	1/5	-	-	ACCCAGCTCTCCATTGGAGCAACAATGATGCTCTGCATTACCACAGGTAGGTAGGTGCATAGATGAAGGAGATAGTATTCAGACTTTCAGGGTGTGAGAG
1093	Chr1-6469320	1	6469320	-	-	-	0.71	-3	143/326	11/68	22/68	96/160	5/5		0	86/326	45/68	29/68	3/160	0/5	-	-	AAAGGGTTAGTGTGCTAGAGTTAGTGTAGAGATGAAATTAGAGGTGGCAATTACTTTTTTTTTTTATAAAACTTGCTCTAAAAATGAGTACAATAAGATG
1094	Chr1-6471460	1	6471460	-	-	-	0.51	0	82/162	30/34	11/35	31/73	0/2		3	79/162	4/34	24/35	41/73	2/2	-	-	ACGCGCCGCATAGTGCGCGCTCTCGCGCGGCGGGAGCGCGATGCGGCATACGCCTATATGCCTCACCTGCGAGAAGAGAGCCGAGGAGCAGAGACGACGC
1095	Chr1-6471480	1	6471480	-	-	-	0.5	3	97/190	3/36	34/43	50/89	1/2		0	93/190	33/36	9/43	39/89	1/2	-	-	TCTCGCGCGGCGGGAGCGCGATGCGGCATACGCCTATATGCCTCACCTGCGAGAAGAGAGCCGAGGAGCAGAGACGACGCCGCCCCGCTGCCGACCGTGC
1096	Chr1-6485520	1	6485520	-	-	-	0.89	-20	36/134	26/101	8/18	1/3	0/1		-4	10/134	3/101	3/18	0/3	0/1	-	-	CTAGCCGAGTAAGTTATTTCAGTTTTCCCCCGCAAAAAAAAAGGAGGAGAGAGAGAGAGAGAGAGAGAGAGAGAGAGAGAGAGAGAGAGAGAGAGAGAGA
1097	Chr1-6487200	1	6487200	-	-	-	0.54	0	146/296	102/109	15/29	18/134	0/5		18	137/296	6/109	13/29	105/134	5/5	-	-	TACCATAATGACACTGACAAATAAGAAAATAGAAGGATGAGACCCACAGGAAGGATCCTCACCCATCAACACTTTAAATGTCTCTTTCTATATGGGTATT
1098	Chr1-6506520	1	6506520	-	-	-	0.61	7	166/362	10/89	23/59	118/184	3/5		0	147/362	78/89	17/59	40/184	0/5	Os01g11946	ABC transporter, ATP-binding protein, putative, expressed	CAGCTCGCCGCGGAATTACAGCACAAACCTAAACCTCGAATTGCAGATGATGTACACCTAACGAACTCTGAACTCGCAGTTTAAGCTATAAACAAGCACC
1099	Chr1-6506540	1	6506540	-	-	-	0.5	7	144/264	8/74	15/27	102/132	4/4		0	120/264	66/74	12/27	30/132	0/4	Os01g11946	ABC transporter, ATP-binding protein, putative, expressed	GCACAAACCTAAACCTCGAATTGCAGATGATGTACACCTAACGAACTCTGAACTCGCAGTTTAAGCTATAAACAAGCACCGAAGCAGATCACGCGCGCAC
1100	Chr1-6517760	1	6517760	-	-	-	0.89	6	5/25	0/11	2/7	1/2	1/1		-22	4/25	4/11	0/7	0/2	0/1	-	-	ATTCCTTCCAAGTATAAGGGTAAGAGGGGCATTTTCATAACGGTATATATATATATATATATATATATATATATATATATATATATATATATATATATAT
1101	Chr1-6517800	1	6517800	-	-	-	0.88	-12	5/20	1/8	2/6	1/3	0/1		-17	3/20	1/8	0/6	1/3	0/1	-	-	CGGTATATATATATATATATATATATATATATATATATATATATATATATATATATATATAAGGAAATGAATAGAAGTGTAGAACCTAGGGACGAAATGA
1102	Chr1-6523000	1	6523000	-	-	-	0.69	0	126/266	78/85	11/56	29/112	0/4		-6	71/266	3/85	29/56	37/112	1/4	-	-	GACCACGATGTTTTTGGTAGCTTGGAAAATCTAGAGTGAACACAATAGACAAGTCTTCAACCAACAAGAGAGAGAGAGAGAGAGAGGAAGGTGTCTCAAA
1103	Chr1-6524840	1	6524840	-	-	-	0.5	-5	137/261	4/66	12/27	106/143	4/4		0	124/261	62/66	15/27	37/143	0/4	-	-	TTTGGGTCCACATGAGGAACCAAAAATGTTGTGGTATTTAGTTTGTTTAATTTAATTTAATTTAATTGTAGTAAAAAATAAAAAAAAACGTGAGAACAAA
1104	Chr1-6525480	1	6525480	-	-	-	0.6	5	177/347	6/103	47/72	109/144	2/5		0	116/347	91/103	11/72	4/144	0/5	-	-	TTACTACACACCATCGAGGTCGTCTTCTCCATCAACCTCGCCTTTCGCCTCTCCGATTCAAGCCGACGAGGCGACGATGGACGCCCTCACCCGCCTCCAC
1105	Chr1-6557080	1	6557080	ATCCACTGACACTGCCACC	ATGCATGTCCATGTATGGCT	83	0.5	0	127/244	78/82	15/17	28/135	0/2		10	117/244	4/82	2/17	107/135	2/2	-	-	ATCCACTGACACTGCCACCAACCTCTGACCGGATGATAACCCACATATACTATTCCAAACACTAGCCATACATGGACATGCATGGAGGATGGCTGAGATT
1106	Chr1-6566900	1	6566900	CAGCTGGGCACACAAGGT	TCAAACCTGAGCTAACTAAACAAA	96	0.62	0	256/497	99/112	20/149	112/205	3/5		-4	155/497	4/112	111/149	36/205	2/5	Os01g12070	endoglucanase precursor, putative, expressed	CAGCTGGGCACACAAGGTAAAGTCAAGAACAATTCGGCTATAGTTTGATCTTGTATTGTTTTTTTTTTCTAATTTGTTTAGTTAGCTCAGGTTTGAATTG
1107	Chr1-6576980	1	6576980	-	-	-	0.93	0	12/66	6/17	1/15	4/21	0/3		-6	9/66	2/17	2/15	2/21	0/3	Os01g12080	plant-specific domain TIGR01589 family protein, putative, expressed	ACAGAGAAAGAGAGCTTGTCCAGGCCGCGCGGGGGCGGGGAGGGGAGGAGAGGAGGGAGGCCGTCGCCGCCGCCGCCGCCGCCGCGCTCGCTCGCCGGCC
1108	Chr1-6577400	1	6577400	-	-	-	0.51	4	158/273	12/74	11/23	116/150	4/5		0	109/273	62/74	12/23	30/150	0/5	-	-	ATACGGTACAAATGCAGAAGCTAATAACGCACGCATACTAATACCTACTCACAACGAACACACTTATGTACCATTTCAGTCTAATTTTAGGTTGGTTTTT
1109	Chr1-6581820	1	6581820	TACTACTCGTGGGCGCAAC	GCCACGGGAATCTCTCTCTC	83	0.81	0	100/301	39/51	22/84	22/130	1/4		-8	62/301	1/51	36/84	14/130	2/4	-	-	TACTACTCGTGGGCGCAACGTTACGTCTTGGCATGGCGTCCGGCGGAGAGGGAGAGAGAGAGAGAGAGAGAGATTCCCGTGGCCGTTGAGAGAGACGCGA
1110	Chr1-6582100	1	6582100	-	-	-	0.7	0	47/106	24/25	14/24	5/44	0/3		8	31/106	1/25	9/24	17/44	1/3	-	-	GGTTTTTGCTGGTTTTCGCCGCGATTCCGCGCCGGTCTCGCGGCGGCGGCGGCGGCGTCGGCGTACGTGGCGCGAGGGGAGAGGAGGAGCGTGGCGGCCA
1111	Chr1-6588100	1	6588100	-	-	-	0.69	0	50/103	35/38	9/15	2/34	0/4		18	24/103	3/38	1/15	12/34	1/4	-	-	GCCAAAGTACCTACCAAAAAGAAAGAATCACTTGCCGTTGCCGCACATTCCCATAAAAAAAATGTTAACATATTTAATAATAATTTATAATATTAGAATA
1112	Chr1-6597760	1	6597760	-	-	-	0.5	0	279/510	93/115	77/114	96/246	2/5		-6	227/510	22/115	37/114	146/246	3/5	-	-	TTATATATTGTTTTGGGAACAAACGCGCGCTACTCTTTTGACTACTCTCATACACAAACACAACACACACGCACACTATTTGCACGGTCCCTGTACTATG
1113	Chr1-6598200	1	6598200	-	-	-	0.59	0	140/233	62/77	34/38	23/92	3/4		23	45/233	0/77	2/38	42/92	0/4	-	-	TCCAAGATGCTCATAGGTGCGTGCGTTCATAGGGGTGAGTGTCTGCTTTGTACCGTGTAATTCTAAAAAAAAATTCTTTAAGTTTGATCAAGTTTATAAA
1114	Chr1-6622420	1	6622420	AAACCACGAAGCAGAAGGG	GATCTCCCTCTCCCCGAC	98	0.69	0	154/410	80/99	41/111	26/173	1/5		-6	121/410	8/99	32/111	64/173	3/5	-	-	CAAACCACGAAGCAGAAGGGGGAAGAGAGAGAGTGAGAGAGATAGAGAGAGAGAGAGAGGGACTCAGCGAACAGTGGGCGCGTCGGGGAGAGGGAGATCG
1115	Chr1-6630040	1	6630040	-	-	-	0.7	0	165/330	81/91	23/48	54/167	0/5		3	64/330	1/91	9/48	51/167	2/5	Os01g12160	OsGH3.3 - Probable indole-3-acetic acid-amido synthetase, expressed	GTTTTTTTTTCTTGGGGGGAGAAACAAAGTACACCGAAGAGCGGCAAAGGGAAGAAGAAGAAGAAGAAGAGAAAGAGGAACAGGACACCAGAAAACAGCC
1116	Chr1-6630060	1	6630060	-	-	-	0.68	0	164/317	78/86	26/45	54/164	1/5		3	58/317	2/86	9/45	46/164	0/5	Os01g12160	OsGH3.3 - Probable indole-3-acetic acid-amido synthetase, expressed	GAAACAAAGTACACCGAAGAGCGGCAAAGGGAAGAAGAAGAAGAAGAAGAGAAAGAGGAACAGGACACCAGAAAACAGCCCGTGAACTGAAGCCAAAAAA
1117	Chr1-6631780	1	6631780	-	-	-	0.62	43	52/116	0/43	1/3	49/66	1/1		0	48/116	43/43	1/3	2/66	0/1	-	-	TGGAGCCAACCAGCCTCTGACCAGAAGGGCGGCCATGGGATTTCACGTGGTCTTCCTGGTTTTGGCTGGTCGTGGTCGTGGTTGGACCTCGTTATGGGCC
1118	Chr1-6648500	1	6648500	-	-	-	0.61	-5	269/547	10/105	148/170	81/226	4/5		0	197/547	95/105	22/170	65/226	1/5	-	-	GCAGCTGGCCGGTTTCTGCTTCTCTCGTCTCCTACTCTCCTCTGCTTTGCTTTGCTTTGCTTTGCCGTGGAGTGGTAACCGAATGGTTGGCCGGCTGATG
1119	Chr1-6653300	1	6653300	-	-	-	0.53	-3	86/135	8/32	18/27	48/57	3/4		0	26/135	15/32	5/27	6/57	0/4	Os01g12200	expressed protein	CGGCGGCGGCGGTGGTGGTGGCGGAGGCCAGGGGCGGGGTGAAGCAGCAGCAGCAGCAGGTGGCGGTGGGGAGGGTGATCAGGGTCGCCGACCCCGTGCG
1120	Chr1-6676900	1	6676900	-	-	-	0.51	0	189/356	92/101	43/55	42/176	1/5		19	163/356	9/101	12/55	130/176	4/5	-	-	TGTTGCACTCTTGCACGAACCGAAAGATGTGAGATTCCCCCCACACACAAAACATAGGATCGTATTTTGTCCTAGTCCACAACAGTGCACGCCACCACCA
1121	Chr1-6677140	1	6677140	-	-	-	0.86	-4	123/513	3/118	73/136	44/226	1/5		2	79/513	36/118	18/136	18/226	1/5	-	-	CTCATATTATCCTGAAAGCCACATCACAAAGTAAAGCAGCAGTGCTTTCAGAGAGAGAGAGAGAGAGAGAGAGAGAACACCATGTATGTATGTCCTCTTT
1122	Chr1-6677160	1	6677160	-	-	-	0.86	-4	103/471	0/110	49/101	49/226	1/4		2	68/471	26/110	14/101	21/226	1/4	-	-	ACATCACAAAGTAAAGCAGCAGTGCTTTCAGAGAGAGAGAGAGAGAGAGAGAGAGAACACCATGTATGTATGTCCTCTTTTTGGAAGAGAACGAGGTGTT
1123	Chr1-6703580	1	6703580	-	-	-	0.78	0	85/225	40/50	16/40	15/112	0/5		7	36/225	3/50	13/40	19/112	0/5	-	-	AACTTTGGATTTTAAATTTGAATTTGGATTTCTTTTTCCGGATATTATAGTTCTAATTATATATTTTTTATCTATTTGAGCTTGTTTACTTCTCCTTTTA
1124	Chr1-6703600	1	6703600	-	-	-	0.73	0	106/235	55/64	18/36	16/109	1/5		7	38/235	2/64	11/36	24/109	0/5	-	-	AATTTGGATTTCTTTTTCCGGATATTATAGTTCTAATTATATATTTTTTATCTATTTGAGCTTGTTTACTTCTCCTTTTATCCTAAAATATAAGGCTCAA
1125	Chr1-6710400	1	6710400	CGGGGGAGGAGTAGGATCT	ACCAGGAGACGAGAAAATCG	87	0.53	0	167/325	59/71	38/77	49/142	0/4		3	146/325	11/71	39/77	88/142	3/4	Os01g12280	hAT dimerisation domain-containing protein, putative, expressed	GGCGGGGGAGGAGTAGGATCTCGCTGGAGTGGTTTCTCTCCTCTGCTCTTCTTCTTCTTCTTCTCCCCCCGATTTTCTCGTCTCCTGGTCGGGAACTCGG
1126	Chr1-6714740	1	6714740	-	-	-	0.5	-9	199/366	30/92	60/98	97/144	3/5		0	167/366	62/92	38/98	47/144	2/5	-	-	AATATCTATATTTCAAGGCCCAGCCCACCATGGCCCGACCATAATCCCACCCTATGTGTTAAGATGGGCCTCCTTGACCAACCGCGGCTGCCGGCTGCCG
1127	Chr1-6715160	1	6715160	-	-	-	0.5	5	228/442	14/92	62/106	142/214	4/5		0	214/442	78/92	44/106	72/214	1/5	-	-	TTCGCAATACTGTGATTATGATACTGTGCACGATGAGGCACCCCTGGTGGCAATGATAGGTTGGTTCTTCAGATTAAGGAGAGATTTCTGGTGTGTGTGC
1128	Chr1-6722680	1	6722680	CAACTCCCCCAATGCCAC	CAGTCAGTGACGGCATCG	87	0.53	0	54/81	19/24	13/16	7/26	2/2		-5	11/81	0/24	0/16	11/26	0/2	-	-	TCAACTCCCCCAATGCCACGCGCCACCCGAAGCTCACCTTCGTGCCCATGCACGAGCGCCCCCCCTCCCCCGATGCCGTCACTGACTGCTGGCGCTCAAC
1129	Chr1-6736200	1	6736200	-	-	-	0.5	0	116/177	42/46	12/34	49/77	0/3		-12	44/177	1/46	19/34	20/77	0/3	Os01g12340	retrotransposon protein, putative, unclassified, expressed	GCCATGGGCAGGACACGGCTCTACGACACGGGACCGATTGGGTAACCGATTGGGTACCGTGCAGCCGTGGCGCTGACCGGGTCGTCCCGCAGCTCCGCGC
1130	Chr1-6765920	1	6765920	-	-	-	0.52	12	155/247	11/58	25/34	107/138	2/3		0	72/247	47/58	9/34	11/138	1/3	-	-	GACACAGTGACACTGCACCGGCGGCTGCAAAGCTTGTCTTTTAAGATAAAGGTTAATAGTATAGCCAACTATTAGCTCCAATTCATCTATAGCCAATCTA
1131	Chr1-6770500	1	6770500	-	-	-	0.51	0	100/156	33/33	11/37	46/72	1/3		-3	43/156	0/33	25/37	17/72	0/3	-	-	CCTCGCGGGATTTTCACGTGAGCCCGATGCGTTGATAACTCATATGCCGCCCCTGGCGGCGGCGGCGGGGGCGGCAACCGGCAACGAGACTGGCACGGGA
1132	Chr1-6770520	1	6770520	-	-	-	0.53	0	115/189	31/32	16/59	53/81	1/1		-3	60/189	0/32	41/59	17/81	0/1	-	-	AGCCCGATGCGTTGATAACTCATATGCCGCCCCTGGCGGCGGCGGCGGGGGCGGCAACCGGCAACGAGACTGGCACGGGATTGTGAGCGCTTCGGGCTAG
1133	Chr1-6798780	1	6798780	-	-	-	0.73	3	150/425	15/96	27/92	102/207	4/5		0	119/425	76/96	5/92	33/207	0/5	-	-	GTGATTTGTTGTGTTCGACTTCGACCGAAGCAGATTGATGGGAAAAGTTCCAGGGCCTTTGTTCCATGGGCTAATTATTAGCCCTGACCTTTTAGCCCTG
1134	Chr1-6808680	1	6808680	-	-	-	0.63	-13	134/294	2/52	48/58	63/143	1/5		0	106/294	37/52	10/58	43/143	1/5	-	-	TCGATCGCGTCGTCGCAGCGATCGAGTGGAACGGGGCCGTGGCTGTGGCCGTGGGTCACGCATGCAGGTCACGCGGGGCCCGTCAACGGGTCATCTCCGC
1135	Chr1-6810420	1	6810420	-	-	-	0.91	-12	5/21	0/3	1/6	4/7	0/2		-8	1/21	0/3	0/6	0/7	1/2	-	-	ATATATATATATATATATATATATATATATATATATATATATATATATATATATATATGAGTCGGTTTTTAAGTTCGTTAACTTTTAGAAATACAAAATT
1136	Chr1-6812820	1	6812820	-	-	-	0.57	0	220/361	83/101	11/64	104/169	3/5		6	68/361	1/101	25/64	40/169	1/5	-	-	AAAGATTTTCAAATTTTAATCGCTACATCTTTTATATGCACATTACCTTTTTTCAGTGCATATCAACATTTTGAAGATCACATTTGCCTATTCAACTTGT
1137	Chr1-6819500	1	6819500	-	-	-	0.61	0	225/391	88/121	18/75	92/161	4/5		3	79/391	1/121	39/75	34/161	1/5	-	-	TATTCCGAGTCAGAGGCTGTCCCCATTGGATGGGAAGCCCTGGGAAGAGAGAGTCCTGGGAGCACCCGCAATGGTAAAGTAAAGTGTTATCTATAAAATA
1138	Chr1-6821240	1	6821240	-	-	-	0.5	6	179/283	16/73	45/49	102/135	4/4		0	88/283	56/73	2/49	26/135	0/4	-	-	CCGTCGAATTTGCAATCGGCGTCGTGAAACGGGATTTATCTGTGTCGAGCACTCGCGTCGGCGTCGGCATCGGCATCGCGAGCCGATCATTTGCACGCGG
1139	Chr1-6823420	1	6823420	-	-	-	0.72	-8	281/567	67/143	95/158	101/231	2/5		2	68/567	19/143	26/158	22/231	0/5	-	-	TCGCCTGCTTTGTGACAAAATTCATGTAAACTGCAGGCCTCGACAAGGTGGTGCATGCTCTCTCTCTCTCTCTCTCTCTCTCTCTCTTCATTTCTAACTT
1140	Chr1-6826420	1	6826420	-	-	-	0.52	15	136/263	10/80	20/34	92/129	5/5		0	122/263	70/80	14/34	32/129	0/5	-	-	AAAATATCTTATATTTAGGGACGGAGGGAATACGTATCTTTTAAAAAATTCTCCGGTGAAACGAAGGTCGTGGGAACGAATCCTCTTACATGTGTGCACG
1141	Chr1-6828940	1	6828940	-	-	-	0.81	0	94/342	67/95	5/54	16/164	0/5		3	75/342	4/95	20/54	38/164	1/5	-	-	GTTGTATATGTGTGCTCCCTCTTGTTCTGAGTGGTAACGCGTATGTTATAAGTTTCAAAAAAAAAAACATGGGCTCATGGGCTATGGACATAGGGCCATG
1142	Chr1-6828960	1	6828960	-	-	-	0.8	0	98/365	71/93	5/66	16/174	0/5		3	86/365	5/93	22/66	47/174	0/5	-	-	CTTGTTCTGAGTGGTAACGCGTATGTTATAAGTTTCAAAAAAAAAAACATGGGCTCATGGGCTATGGACATAGGGCCATGCATCATTTTTGCCAAGTCTA
1143	Chr1-6837000	1	6837000	-	-	-	0.6	-6	60/105	0/28	37/37	16/27	0/2		0	21/105	17/28	0/37	2/27	0/2	-	-	CCTCACCACCGCTTCACGACGATCCGCCCCTGCACCCCTCGCCTCCTCCTCCTCCTCCTCCTCCTCCTCCTTCCGATGGGCGCGGAGCAAGCCCCGGAGC
1144	Chr1-6845520	1	6845520	-	-	-	0.81	2	7/26	2/6	2/5	1/6	0/0		-4	7/26	3/6	0/5	2/6	0/0	-	-	TTGCCCACATTCATATGTTAATGAATCTAGGCATATTCATATATGTGACTAGATTCATTAACATATATATATATATATATATATATATATATTAAATTTG
1145	Chr1-6874540	1	6874540	-	-	-	0.74	-4	113/272	4/77	62/86	42/89	1/3		0	74/272	64/77	3/86	0/89	0/3	-	-	GCACAGGAAATCAAATTAGATGAGCTCAGTTCATGTGTACAGTACTGTTCTTTTTTTTTAGGGGGGGGAGAGAAATATATTACTCAACCAGCATCCTGGC
1146	Chr1-6882420	1	6882420	-	-	-	0.68	0	85/178	44/47	8/16	29/99	0/1		9	46/178	3/47	8/16	25/99	0/1	-	-	GGTGACGATGGTCGCATCTCGCATAGTCGCACGTAGTAGCAGGTACTCCCTCCGTAAAAAAACGAAAAAACGCCAACCTTAGTTATGTTCAGATTATTTG
1147	Chr1-6882900	1	6882900	-	-	-	0.5	0	151/277	77/90	18/34	50/138	0/5		17	125/277	12/90	16/34	88/138	5/5	-	-	TCAGTTCCTCACCCTATCCGATCTCGCGTGATTACTCTAGTAAGGCCATGTTTAGATCCTCCAAAATTTTGTAGCACTTTTTGTCATTTTAGATCTAAAC
1148	Chr1-6905400	1	6905400	-	-	-	0.5	0	134/261	75/81	7/18	44/142	0/2		25	127/261	6/81	11/18	98/142	2/2	Os01g12550	expressed protein	CAGACCAAAGTGGGATTGAGCCTTGTATGTGATACTCCATAACCTGAAGCACCGTAGATGTGCATACAGTGAAATGCAAATATTAGTTTTTTTTAATCTT
1149	Chr1-6905460	1	6905460	-	-	-	0.74	0	127/350	59/89	10/58	54/174	0/5		3	95/350	6/89	38/58	49/174	1/5	Os01g12550	expressed protein	TGCATACAGTGAAATGCAAATATTAGTTTTTTTTAATCTTGAGATAGTTTTTTTTTTTAAAATCTTCAGATACTGAAATACTACTCCCTCCGGGCTGATA
1150	Chr1-6921020	1	6921020	-	-	-	0.53	-3	135/262	26/86	17/23	70/125	4/4		0	118/262	60/86	6/23	46/125	0/4	-	-	ACTTGCTCAGTGATTGGTCGGATTTAACATGAGCCCCTATTTAATAATATGAGTGTTCCTATTTACGATTAGTTATTTTTTTAACAGTCGATTGTGATAA
1151	Chr1-6921840	1	6921840	-	-	-	0.5	10	104/200	8/45	14/27	77/101	3/5		0	95/200	37/45	13/27	23/101	2/5	-	-	ACTCCGAACCTCTCTCAAATCCCAATCGCATGAGCGGCATGGGTACACCGCAGCACGGCAGGGCGAGCGCGCTCATGGGCGATCGTGCCGTTGCCGGGCG
1152	Chr1-6949020	1	6949020	-	-	-	0.53	0	230/354	96/100	61/71	65/158	1/5		8	73/354	2/100	8/71	53/158	0/5	-	-	GGGTAGAAAAAAAACAACTTTTATATCTAGACTTAGGTCATGATCAAATTTGTGTATAAAAGTTGTTTTTTTTTCTAAAATAGAAGGATCGGAGTAAGTG
1153	Chr1-6956300	1	6956300	-	-	-	0.72	0	46/113	31/39	0/5	9/58	1/4		11	27/113	0/39	0/5	27/58	0/4	-	-	CGGCAGACGCGACGGCACGGCACGCCGAGGCTGAGACCTGTTTAGATCTAGTTTGGACATTAATTATAAATATTAAACATAAACTATTAATAAAAATTCA
1154	Chr1-6958140	1	6958140	-	-	-	0.54	6	46/77	1/14	4/9	33/41	2/2		0	23/77	13/14	1/9	4/41	0/2	Os01g12640	expressed protein	GAGACGAAGGGCGCGTCGTCCACTCGGAACTTGATCAAGAAACGGTTCGTCTTCGGCGCCGGGGAGCCGCCGCCGCCGTTACATTCCGCCGGGACAGGGA
1155	Chr1-6966640	1	6966640	-	-	-	0.78	0	133/358	82/96	6/55	31/171	1/5		4	75/358	2/96	31/55	34/171	1/5	-	-	AGAAACTAAAAATATGGGACGGAGGAAGTACTCATTTAGGAGTAACATTCAAGTTCATAGCTTTTTTTTTTGAGACGGAGCTAGTTGTACTCAATATAGA
1156	Chr1-6966660	1	6966660	-	-	-	0.79	0	119/321	73/86	7/46	26/150	1/5		4	62/321	1/86	27/46	24/150	0/5	-	-	GGAGGAAGTACTCATTTAGGAGTAACATTCAAGTTCATAGCTTTTTTTTTTGAGACGGAGCTAGTTGTACTCAATATAGAGAAAATATATTTGATTTTGA
1157	Chr1-6976040	1	6976040	-	-	-	0.67	-4	189/395	6/83	83/92	78/190	3/5		0	96/395	57/83	6/92	28/190	0/5	Os01g12660	AAA-type ATPase family protein, putative, expressed	GCCAAAAGATTGTTGAAACCTTTCAAAACATTTCTCTCTCTCTCTCTCTCTCTTTTTCTAATTTGCCAAACTACACAGTTCATCTGTAAATCTGTTGCTT
1158	Chr1-6987740	1	6987740	-	-	-	0.65	6	163/379	19/100	40/57	97/195	4/5		0	126/379	78/100	9/57	34/195	0/5	-	-	CTTATGAGGTGAAATATTAAACTTCAAATAACTTTTAGAAATGGTTTTTGTAATTTTCCCTACTACTACTAGACTGGAGAGGGTAGTTCGTTACTGTAAG
1159	Chr1-6987760	1	6987760	-	-	-	0.67	0	100/241	57/70	7/12	30/139	0/4		6	72/241	13/70	4/12	51/139	3/4	-	-	ACTTCAAATAACTTTTAGAAATGGTTTTTGTAATTTTCCCTACTACTACTAGACTGGAGAGGGTAGTTCGTTACTGTAAGGATGTTACTCCGCATAACTG
1160	Chr1-6991760	1	6991760	-	-	-	0.67	0	30/79	18/18	1/11	11/42	0/1		-3	25/79	0/18	7/11	13/42	1/1	Os01g12680	C4-dicarboxylate transporter/malic acid transport protein, expressed	GGTCAGGGAAGCTGGAGAAGCAGATCACCACCCACCTGAGAGGCGGCCGGCAACAGCAGCAGCAGCAACAGCCAGAGCAGCGGCGGCAGGATGAGGAACC
1161	Chr1-6991780	1	6991780	-	-	-	0.66	-3	25/67	2/13	3/6	14/39	0/0		12	24/67	1/13	2/6	19/39	0/0	Os01g12680	C4-dicarboxylate transporter/malic acid transport protein, expressed	CAGATCACCACCCACCTGAGAGGCGGCCGGCAACAGCAGCAGCAGCAACAGCCAGAGCAGCGGCGGCAGGATGAGGAACCCGAGGACGACGACGCGGCGG
1162	Chr1-6999280	1	6999280	-	-	-	0.5	15	99/175	5/47	14/14	68/99	4/4		0	75/175	42/47	0/14	30/99	0/4	-	-	AAACGGAGCTTTCTTGGCTAGCTGCAGGCCAAGAGCTTGCGTCTAACCGCATATGTCCCCGGCTCGAATGGCTAGCTAAACTAGCTAGCTGCTTCCAGCA
1163	Chr1-6999500	1	6999500	CACATCATCTTCAATTTCAACCA	GCATGGGTTTCTTTGAACG	89	0.5	0	195/387	91/115	23/102	72/156	0/3		4	192/387	24/115	79/102	84/156	3/3	-	-	CCTTTTACATCACATCATCTTCAATTTCAACCAAAATTTAAACTTTGTGCTGAACTAAAGACAGCCTACGTCATCAGCTCCGTTCAAAGAAACCCATGCA
1164	Chr1-7010540	1	7010540	ATGCATGCACTGGACCGT	GGTTGGTCAGAACCAAGAACA	94	0.79	0	65/198	48/86	1/4	13/91	0/1		-8	40/198	0/86	1/4	27/91	0/1	-	-	CATGCATGCACTGGACCGTGGACACTGGCCTCTAGCGGTGTGTGTGTGTGTGTGTGTGTGTGATGTACCTGCACTGTTCTTGGTTCTGACCAACCTTTGA
1165	Chr1-7013880	1	7013880	-	-	-	0.69	11	132/326	11/82	28/50	86/167	3/4		0	112/326	68/82	4/50	33/167	0/4	-	-	TTACAGATGAGATGTGTCGCACCGTAAATTTAGGCCCTCTTTGGATGCAGGGACTATCATATCGAATGTTTGAACATTAATTTAGAGTATTAAATATAGA
1166	Chr1-7015940	1	7015940	-	-	-	0.51	0	86/150	53/58	2/6	28/78	0/4		28	61/150	5/58	4/6	47/78	4/4	Os01g12700	MYB family transcription factor, putative	TAGTGAGGGCTCAAGCTCCCACGGCACCAATAGCAGATCCGCCGTTGCAAGCGCTTCCCTCAATATGTTACACACTAGTACAAATGTTCTTTATTTTCCA
1167	Chr1-7022720	1	7022720	-	-	-	0.6	0	239/424	68/89	17/74	131/223	0/5		3	88/424	16/89	33/74	36/223	2/5	-	-	GCACTAATAAGCAGCAGCGAGCCAGTGATTCTTTCTTTTTCTTTCTAGTACTACTACTACTACTAGTATACTACTACACTACTAGTAGAGTACTTCCTCG
1168	Chr1-7038540	1	7038540	-	-	-	0.55	-9	37/77	0/8	22/29	11/31	0/1		0	36/77	7/8	7/29	18/31	1/1	Os01g12720	protein kinase domain containing protein, expressed	TCGCTGACGCCTCCCGCAGCGCCATCGCCTCCGTCGACCACGCCCTCCTCGCCGGCGGCGGCGGCGGCGGCGTCGAGCTCGGGGCTGACGACGCCCGTGG
1169	Chr1-7044040	1	7044040	-	-	-	0.69	0	143/353	76/99	2/86	60/138	0/5		-6	119/353	21/99	58/86	33/138	4/5	Os01g12730	ras-related protein, putative, expressed	CCAAAGCAAAGAGAAGCGCAAAGATCATCTCTTTGCTTCTCGCCTTCTCCTCCTCCTCCTCTTCTCCCTCCTCGTGCTCCGCCCGATCCGTCCGCCGCCT
1170	Chr1-7055600	1	7055600	-	-	-	0.63	6	25/44	1/7	8/8	16/28	0/0		0	6/44	6/7	0/8	0/28	0/0	Os01g12750	cytochrome P450, putative, expressed	TGATGCGCAAGCTGCAGGATGAGATTCGCGCGGTCGTGGGCACATCGAGTGCATCCGCCGCCGCCGCCGCCACCGGCGGCGGCCAAGTCACCGAGGACCA
1171	Chr1-7055620	1	7055620	-	-	-	0.67	6	16/31	0/6	6/6	8/17	0/0		0	6/31	6/6	0/6	0/17	0/0	Os01g12750	cytochrome P450, putative, expressed	GAGATTCGCGCGGTCGTGGGCACATCGAGTGCATCCGCCGCCGCCGCCGCCACCGGCGGCGGCCAAGTCACCGAGGACCACCTCGGCGAGCTGCCCTTCC
1172	Chr1-7059800	1	7059800	-	-	-	0.81	0	67/211	44/66	1/42	18/83	0/4		4	48/211	2/66	28/42	15/83	2/4	-	-	CAGCGCGTGCGGGAGCGGAATCCTGGCGGTGGCGCAGGTGCGAGTTGGAGAGCGAGAGAGAGAGCGGCGATTCCGCGATTGAGGGAGAGGGGGCGTGCGG
1173	Chr1-7075800	1	7075800	-	-	-	0.5	0	242/430	86/114	19/78	125/204	0/5		5	186/430	28/114	59/78	77/204	5/5	-	-	TACATGTTTTGATTTATACTAGCATAGTTTGTCCAGCCCCACTATTATTTTTTCCTGGATCTACAGAGCTTTTTGCTAGCGATCAGGTTTTGGCCTACTC
1174	Chr1-7076340	1	7076340	-	-	-	0.55	-6	61/99	15/31	22/24	16/35	1/2		0	24/99	15/31	0/24	9/35	0/2	Os01g12780	expressed protein	CAGCACGATTTCCGCAGCAAGTATCCACAGTAGAATACCAAGCAGGCGAGGCGGCGGCGGCGGCGGCGGCGGAGCCCAACGACGACGACGACGACGACGA
1175	Chr1-7076920	1	7076920	-	-	-	0.55	0	75/154	13/24	23/40	30/73	3/3		-3	70/154	5/24	14/40	43/73	0/3	-	-	CCGCCACGGATGAGCCGCAGCAGCCGCCGCCGCCGCCGCCGCCGCCTCCTCTCATTGCTTCCTTTTCGTTGATGATCCGAGCTGTCCATATATAAGTGTA
1176	Chr1-7082000	1	7082000	-	-	-	0.5	0	83/154	25/29	2/25	50/91	0/1		3	71/154	4/29	23/25	41/91	1/1	Os01g12790	receptor protein kinase, putative, expressed	GACAGTGACAGCCCTTGCAGCAGGTGCCTCTTCTTCTCCATCTCCATCCATCAACAGCAGCAGCGGCGGCGGCGCCGCAGCCGACCTCGCGGCGCTGCTG
1177	Chr1-7098340	1	7098340	-	-	-	0.88	1	4/20	4/17	0/1	0/1	0/0		4	3/20	2/17	0/1	1/1	0/0	-	-	TCGGATTGAGAAGGAAGAGGAAGAGAAGATTTGGGAGTTGTCGGGCAGAAACCATCACTTTCCTCCCCCCCCCCCCCCCCCCCCGCACCGCTGTGATGAT
1178	Chr1-7099500	1	7099500	-	-	-	0.5	0	159/309	101/106	2/69	50/105	0/1		-11	150/309	5/106	67/69	55/105	1/1	-	-	GTATATACTAGTACTCCTATATAATACTCTATTACTCGGCCGAAAACATGCTAATCCGATGCTAATCCGACGCTAGAGTGCGACTGGATTTGCCCCTATG
1179	Chr1-7100220	1	7100220	-	-	-	0.5	-6	216/417	29/98	64/93	110/192	4/5		0	201/417	69/98	29/93	82/192	1/5	Os01g12830	erythronate-4-phosphate dehydrogenase domain containing protein, expressed	ATTTTGTCGAATTGCACCTGCTTTGGAATCAATCAAATCAGAATCATCCAGTCACTCAATTAGCTCACACCACCTGCGTCAGCAGCGGCTTGCCGGCGAC
1180	Chr1-7108600	1	7108600	-	-	-	0.75	-3	144/473	19/107	59/100	49/219	2/5		0	134/473	81/107	5/100	39/219	0/5	Os01g12840	expressed protein	TTTTATCTCCCCAAAGACATGGAATCCTCCAAATTTTACTGTAGAGCGCCAAAAAAAAAACCCCCAAATTAACTAGCTAAACAAGATGACCAATAAACAA
1181	Chr1-7112080	1	7112080	-	-	-	0.5	31	37/71	0/27	2/5	31/32	0/0		0	34/71	27/27	3/5	1/32	0/0	-	-	CTCCTAGCGGTAGGTAGCTTCCGGGCGGTGGCCGCATGTCGTGCGTCGGTGCAGCAGCAGGCGACGGAGGAGGACGGAGGCCGCGCCGCGCGGACGGACG
1182	Chr1-7112100	1	7112100	-	-	-	0.5	0	22/43	17/17	3/5	0/17	0/0		31	21/43	0/17	2/5	17/17	0/0	-	-	CCGGGCGGTGGCCGCATGTCGTGCGTCGGTGCAGCAGCAGGCGACGGAGGAGGACGGAGGCCGCGCCGCGCGGACGGACGCGGTGGACGGACGCGCGGCG
1183	Chr1-7123040	1	7123040	-	-	-	0.5	3	178/343	8/111	35/45	118/166	2/2		0	164/343	103/111	9/45	48/166	0/2	Os01g12860	MYB family transcription factor, putative, expressed	TTGGAAAAAGCATGGACTACTGGGTTAAGTTAAGTGGATGGAAATATATTGGACTACTGGGTTGTGCCTGATAATAGTTTTTCATTAATCCTTCATGCTG
1184	Chr1-7140020	1	7140020	-	-	-	0.63	0	175/347	77/84	13/67	62/161	0/5		-19	112/347	4/84	52/67	49/161	2/5	-	-	GCTAGTGTACATCGCGTGTACGCAGTACATAAGTACGTTACGTACGTAGCATATGTATATATATATATCCCTTGGCATGTATATCCACTTTCCAGTATGC
1185	Chr1-7149100	1	7149100	-	-	-	0.8	-16	10/28	5/10	3/10	2/6	0/1		0	5/28	3/10	1/10	1/6	0/1	-	-	TGAAAAGAGAGGATGGGACACAATCACACAAATTAAAAGGTTTGCATGCATATATATATATATATATATATATATATATATATATGTGTGTGTGTGTGTG
1186	Chr1-7149140	1	7149140	-	-	-	0.79	-14	17/41	14/24	1/6	0/7	0/0		4	3/41	1/24	0/6	2/7	0/0	-	-	TTTGCATGCATATATATATATATATATATATATATATATATATATGTGTGTGTGTGTGTGTATGCACATGCGCTCACGAATTATAGGGAAGAAAAAACAA
1187	Chr1-7150140	1	7150140	GTGGAGCAAAAGCTAGTGGG	TGAGAGATCGAATCAGATGCC	89	0.58	-12	266/479	26/92	98/128	113/219	5/5		0	147/479	66/92	30/128	45/219	0/5	-	-	GGTTTGCGTGAGTGGAGCAAAAGCTAGTGGGGGTCTCTATGCTGTTGTGGATGGATGGATGGATGGATCGGGTGGTGTTGGCATCTGATTCGATCTCTCA
1188	Chr1-7153060	1	7153060	-	-	-	0.73	-4	70/166	4/42	17/29	49/71	0/0		0	40/166	30/42	4/29	3/71	0/0	-	-	CTTTGATAATATTATAGACTTATAGTTATTCCGCTATATTTCCTATCTATATATATATATATATGTCTTGCATATGTATAGGATATGGATAGTTAACATT
1189	Chr1-7155480	1	7155480	-	-	-	0.84	-6	191/587	49/146	62/150	65/247	1/5		0	78/587	27/146	15/150	31/247	2/5	-	-	AATGTAGGAATGGTAGCTCTACTCGGATTGGTGGCCGCATTCCTACATTGCTAGAAAAACACAAACACACACACACACACACACAAACAAACATAGGACG
1190	Chr1-7155520	1	7155520	AAACACAAACACACACACACACA	GCATTTGGCGATAGTGGTAG	84	0.91	-4	103/516	43/124	16/118	38/241	0/5		0	50/516	23/124	7/118	19/241	0/5	-	-	TCCTACATTGCTAGAAAAACACAAACACACACACACACACACACAAACAAACATAGGACGCTGCAACACCTCTTCCCTGGCTACCACTATCGCCAAATGC
1191	Chr1-7157620	1	7157620	-	-	-	0.57	-6	225/369	26/64	100/108	91/163	2/5		0	84/369	38/64	7/108	22/163	1/5	-	-	CGTGCGGGGCCCACACACGCAGCAGGGCAGCGCTGCGGAGGTGAGGTGAGGGCAGGGGCAGGGGCAGGGCGGACTGGCCAACGCCAACTCCAACTCCAAC
1192	Chr1-7158620	1	7158620	-	-	-	0.8	0	114/356	36/79	54/100	15/137	2/5		-8	77/356	1/79	26/100	45/137	2/5	Os01g12890	expressed protein	GTTTATGCGGCCCCTCCCTCTAGGTTTTAGATCTACCCATCTCTCTCTCTCTCTCTCTCTCTCTCTCTGTGCATGCATGTGTCTATCTTAGCTATACCTG
1193	Chr1-7158840	1	7158840	TTGCCCGCTCGAATTTCT	ATGTAGCAATAGCACGCACG	88	0.55	0	271/450	83/104	20/78	157/233	2/5		4	113/450	19/104	52/78	36/233	2/5	Os01g12890	expressed protein	TTGCCCGCTCGAATTTCTGGTGCTCTTATATTCCATGAGCTGATTGAAGTGGATATATATTGTGCGTGCGTGCGTGCTATTGCTACATCGGCTTGACTTC
1194	Chr1-7158860	1	7158860	-	-	-	0.56	0	238/400	68/78	12/67	141/218	3/5		4	94/400	9/78	48/67	35/218	1/5	Os01g12890	expressed protein	TGCTCTTATATTCCATGAGCTGATTGAAGTGGATATATATTGTGCGTGCGTGCGTGCTATTGCTACATCGGCTTGACTTCTTCTTGCCTACTACTTCATT
1195	Chr1-7168320	1	7168320	-	-	-	0.8	4	42/161	32/96	1/11	8/48	0/0		8	38/161	22/96	6/11	7/48	0/0	-	-	GCTTACGTGGATAAATCTCATATGTCCATTTTTCATCCTACGGTATTTTTCATATTTCCAATATATATGTATGTATGTATGTATGTATGTATATGTATAT
1196	Chr1-7168340	1	7168340	-	-	-	0.59	0	70/111	58/69	3/3	4/33	0/0		-8	9/111	9/69	0/3	0/33	0/0	-	-	TATGTCCATTTTTCATCCTACGGTATTTTTCATATTTCCAATATATATGTATGTATGTATGTATGTATGTATATGTATATGTTTTTCACTGCATATTCTC
1197	Chr1-7168360	1	7168360	-	-	-	0.82	4	42/146	24/91	0/2	16/45	0/0		-4	31/146	27/91	1/2	1/45	0/0	-	-	CGGTATTTTTCATATTTCCAATATATATGTATGTATGTATGTATGTATGTATATGTATATGTTTTTCACTGCATATTCTCCCTCATTGGGATGGGGATGA
1198	Chr1-7170300	1	7170300	-	-	-	0.8	5	109/328	20/83	52/66	32/146	2/5		2	63/328	5/83	5/66	37/146	0/5	-	-	TCAATTCTAGATATACTGTTGACAAATTTGTTGCTCACATTTTGTTTTTAGGGGGGGGAGATGAGTCTTTGCATGTGGAATATATAAAAAGGGATAAATT
1199	Chr1-7179520	1	7179520	-	-	-	0.81	-6	144/405	16/76	84/136	36/164	2/5		-10	51/405	3/76	26/136	22/164	0/5	Os01g12930	U-box domain containing protein, expressed	GATTCTTTCTTTCTGAACCAAAAAATAACAAAAAATTCAGAGTTCTCTCTCTCTCTCTCTCTCTCTCTCTTCTGAAATTCTTGTGGCAAGATTGGTAATG
1200	Chr1-7179900	1	7179900	-	-	-	0.9	1	21/121	14/35	0/13	6/51	0/3		13	21/121	1/35	3/13	8/51	1/3	Os01g12930	U-box domain containing protein, expressed	GTACGCCGCCTTCCTCTCCCACTCCGCCGCCGCCTTCTCTTCCTCCTACAAAAAAAAAAAAAAACATCGCAAGTGAACTCGATGTATGAAATCCAGCAGG
1201	Chr1-7187080	1	7187080	-	-	-	0.69	0	202/448	87/110	72/99	36/213	1/5		4	117/448	5/110	24/99	75/213	0/5	Os01g12940	phosphorylase domain containing protein, putative, expressed	CACCGAAGCGAAACCTTCGTCCTTAATTAATTACAAGGAAAAATGAATCATTAGTGTGTGTGTGTTAATTAACGTTTTGGTCGTGTTAATCAGTTTTCTT
1202	Chr1-7187100	1	7187100	-	-	-	0.69	0	213/468	86/107	79/107	41/222	1/5		4	125/468	3/107	24/107	85/222	0/5	Os01g12940	phosphorylase domain containing protein, putative, expressed	CCTTAATTAATTACAAGGAAAAATGAATCATTAGTGTGTGTGTGTTAATTAACGTTTTGGTCGTGTTAATCAGTTTTCTTCTTGGGTAAACGTTCGCTCG
1203	Chr1-7187880	1	7187880	-	-	-	0.54	0	117/198	59/64	1/8	53/118	1/4		22	64/198	5/64	6/8	49/118	3/4	Os01g12940	phosphorylase domain containing protein, putative, expressed	TTACTGAGATGTACATGTTTTATAGATAGCACCTTATTTTACCATTGCGGGTGCTCTAATGGATGCAAATTAATTAGAAGCTAGCTAGGTTAATTAATTA
1204	Chr1-7190480	1	7190480	CTTTCACAGCGAACGTGGT	TTATAGTGGTGCACATGCGG	84	0.76	4	59/178	1/42	6/34	37/73	0/5		0	44/178	31/42	4/34	1/73	0/5	-	-	GCTTTCACAGCGAACGTGGTGCCTCCTTTCAAGGTTGTTTTAATAATATAATAGATAGATGTCTGCCGCATGTGCACCACTATAATAGTGACATGATTCA
1205	Chr1-7194260	1	7194260	-	-	-	0.52	0	80/155	68/71	6/11	1/57	0/0		24	71/155	3/71	5/11	53/57	0/0	-	-	TATCACTAGGCAAAATAAAATAAGAACATGCATACACTACTACAAGAAAATAATTTTATAGACGGATCATAAGTATATGTGTCTGCACGTTACTTTGTTA
1206	Chr1-7216860	1	7216860	-	-	-	0.58	-6	30/51	7/13	9/12	11/23	0/0		0	12/51	5/13	3/12	4/23	0/0	Os01g13000	ethylene-responsive protein related, putative, expressed	GAACGTGTAGCAGTAGGCCCGGCCGGCCTACCGCAGGTTCATGCCGGCGAGGGGCGGCGCGCCGCCGCCGCCGCCGCCGCCGGCGGCGGCCCAGAAGTCG
1207	Chr1-7216880	1	7216880	-	-	-	0.68	-12	20/45	2/6	8/11	8/22	0/0		0	15/45	4/6	3/11	5/22	0/0	Os01g13000	ethylene-responsive protein related, putative, expressed	GGCCGGCCTACCGCAGGTTCATGCCGGCGAGGGGCGGCGCGCCGCCGCCGCCGCCGCCGCCGGCGGCGGCCCAGAAGTCGGAGCCGACGACGACGTCGTT
1208	Chr1-7217060	1	7217060	-	-	-	0.59	0	94/155	38/45	5/28	43/62	2/4		4	26/155	3/45	17/28	5/62	0/4	Os01g13000	ethylene-responsive protein related, putative, expressed	GTTGCTTCTTTCCATCCTTTTCTGCATCCTGTATATTAATTTACACGTATATATGAATATATATATATAATTCATGCATGCCAAATTAATTAATTGATTC
1209	Chr1-7217080	1	7217080	-	-	-	0.57	0	114/181	47/57	5/25	54/76	2/5		4	23/181	2/57	13/25	6/76	1/5	Os01g13000	ethylene-responsive protein related, putative, expressed	TCTGCATCCTGTATATTAATTTACACGTATATATGAATATATATATATAATTCATGCATGCCAAATTAATTAATTGATTCAGATCTGTATATATATTAAT
1210	Chr1-7226560	1	7226560	-	-	-	0.81	4	102/403	3/85	66/87	29/200	1/5		0	92/403	62/85	5/87	17/200	1/5	-	-	TTTTGTCTTTCGGAGATGCTCATAGGGACATGATGTGCATGTGTGAGTTCATATATAAGAGTAAGTGTGTGTGTGTTATGAGTGTTTTTGTTTATATTGT
1211	Chr1-7226580	1	7226580	-	-	-	0.81	4	100/398	3/76	59/82	35/210	1/5		0	95/398	58/76	6/82	20/210	1/5	-	-	CATAGGGACATGATGTGCATGTGTGAGTTCATATATAAGAGTAAGTGTGTGTGTGTTATGAGTGTTTTTGTTTATATTGTGTTTCCTAAAAAAAAATTCA
1212	Chr1-7228140	1	7228140	-	-	-	0.72	0	163/485	129/151	6/137	20/160	0/3		-3	145/485	2/151	117/137	22/160	1/3	-	-	ATGATGCATACTCCTACATGCATGGCTAACCTAGTGGTTGCATATTCCATAGGCTAAATTCCTTTTTTTTTAAAAAAAAACAAATGTTGCATATATGCGA
1213	Chr1-7232120	1	7232120	-	-	-	0.9	-2	5/27	2/12	2/4	0/6	1/1		8	3/27	2/12	0/4	0/6	0/1	-	-	AATAAAACGAATGGTCAAATAGTGCAAGCAAAATGTCGAAATCCCTTATATGACGGAGGGAGTATATATATATATATATATATATATATACATAGGTTGT
1214	Chr1-7232160	1	7232160	-	-	-	0.8	-8	9/27	7/18	0/1	1/6	0/0		4	6/27	3/18	0/1	3/6	0/0	-	-	ATCCCTTATATGACGGAGGGAGTATATATATATATATATATATATATATACATAGGTTGTTACTGTGAAATTTATAGGTTGTTATTGCGGTTTTTTGCAG
1215	Chr1-7235800	1	7235800	-	-	-	0.74	0	90/185	70/74	4/13	8/84	0/4		18	20/185	2/74	2/13	14/84	2/4	-	-	AAATTTTTGTACCAAAAAGAAAATAATTCCAATTTTAGCCATTGTAAAAAAACAAGAAGAAAAAAGAAGAAGAAGAGAGCTGAGACAAGGTTACAAATGG
1216	Chr1-7241960	1	7241960	-	-	-	0.5	0	196/360	75/89	12/90	85/147	1/5		-3	164/360	14/89	78/90	62/147	4/5	-	-	CTCCTAGGTGCGGGGAAAGGCTCGTCTTTTCAAGCGAGCGATCCTAGCGCGAGGCGCGTACTACGTACGTACATTACGTGTCGACCTGCTGGTCGATCGA
1217	Chr1-7243880	1	7243880	-	-	-	0.88	0	75/305	55/115	3/22	13/155	0/4		8	36/305	4/115	10/22	20/155	0/4	-	-	TGTCGTTGTAAAGTTGTCAAGGGACTACTCGAGCAAGCTAATGCTCTCTCTCTCTCTCTCTCTCTCTCTCTCTTAAAGTGAGTGAGCAACACCGCATTTT
1218	Chr1-7244760	1	7244760	-	-	-	0.7	-3	128/269	11/77	19/24	87/147	2/4		0	58/269	53/77	1/24	0/147	0/4	-	-	CTATGAGAAAAAAATACTTAAATTGACAAACATCTTTGTTCCATGGGAAAAAAAAAAAGAAAAAAAAAGTACGAATTAACCCCCTGAACTATCGCGGTCG
1219	Chr1-7246200	1	7246200	-	-	-	0.74	0	62/129	52/57	1/9	1/52	0/2		4	12/129	0/57	0/9	11/52	1/2	-	-	TTGGCTGACCACGATACTTAGATGGGTAATCCGTACTTTTTCAAAAAAAAAAAGAGAGATAGCGGATGGACTGTCGCGCGACCGACCGGCCATAACGTCG
1220	Chr1-7249780	1	7249780	-	-	-	0.57	-3	112/193	1/34	42/50	62/91	4/4		0	58/193	29/34	7/50	13/91	0/4	Os01g13030	OsIAA3 - Auxin-responsive Aux/IAA gene family member, expressed	GCAGCAACCTCTCCACTGTCCACTCTACTCTAGCCTCTCCCACCACCACCACCACCACCACCACTACACACTTTGCTCATCTCATCTCCCTCCTTCCCTC
1221	Chr1-7250320	1	7250320	TTTCTTGGTGCCATGTCGT	AACCACACCGACCAGCAG	80	0.72	-6	155/341	7/39	5/79	128/192	4/4		-3	60/341	0/39	43/79	15/192	0/4	Os01g13030	OsIAA3 - Auxin-responsive Aux/IAA gene family member, expressed	GTCGATTCTTCATGTGTTTTTTCTTGGTGCCATGTCGTGTTCTTGGTGGTGGTGGTGGTGGTGGTGGTGGATGCTGCCTTGCTGCTGGTCGGTGTGGTTG
1222	Chr1-7253420	1	7253420	-	-	-	0.82	0	122/367	73/95	7/60	27/180	2/5		4	53/367	1/95	28/60	22/180	1/5	Os01g13030	OsIAA3 - Auxin-responsive Aux/IAA gene family member, expressed	AATTTAATAGTTTTACAGGATCACCATATGATCTGTATTACATGGTTTGCTATTCTGCAAGTAAAAAAAAAAACTCTTTTAAGACTCTGTTATGTTAGGT
1223	Chr1-7253440	1	7253440	-	-	-	0.81	0	138/407	87/99	8/63	26/207	2/5		4	66/407	2/99	36/63	24/207	0/5	Os01g13030	OsIAA3 - Auxin-responsive Aux/IAA gene family member, expressed	TCACCATATGATCTGTATTACATGGTTTGCTATTCTGCAAGTAAAAAAAAAAACTCTTTTAAGACTCTGTTATGTTAGGTTTGCAACATCTCCTAGAGAT
1224	Chr1-7255140	1	7255140	-	-	-	0.5	0	227/426	85/105	15/92	115/192	0/5		-15	196/426	19/105	77/92	75/192	5/5	-	-	GAACTGGAATCTACATAGCCTCTCCTCAACAGTTCAAATTCCTATTCTTGGTACATATAATTTTTTTTGAGGGAATGGTACATATAAAATTTAGAAATAA
1225	Chr1-7256880	1	7256880	-	-	-	0.77	-4	110/410	1/75	88/122	16/180	1/5		0	109/410	43/75	0/122	58/180	0/5	-	-	CATTCTACTGTGCCACTAGGCCCCAGCTGGCGCCTGGCTGGAGCTTCCTCTCTCTCTCTCTTTTTTTTTTCCTTTTCCTGACAGAGAGAGAGATCTGAAG
1226	Chr1-7256900	1	7256900	-	-	-	0.76	0	135/425	60/89	5/127	63/184	0/4		-4	111/425	4/89	90/127	13/184	0/4	-	-	CCCCAGCTGGCGCCTGGCTGGAGCTTCCTCTCTCTCTCTCTTTTTTTTTTCCTTTTCCTGACAGAGAGAGAGATCTGAAGCCCAATTCGAGGCGAGGAGG
1227	Chr1-7259860	1	7259860	-	-	-	0.63	0	36/72	29/29	1/18	4/22	0/1		6	18/72	0/29	3/18	14/22	1/1	Os01g13040	expressed protein	GCTGGTTGATGGGCAGCAGCCACGCCGGCGGCGAGATGTGCATGGAAGGCGGCGGCGGCGGCAGGGCGAGGCGCGCGGGGGGGAAGAAGGCGGCGGCGGC
1228	Chr1-7280160	1	7280160	-	-	-	0.74	-6	47/142	0/13	6/42	30/67	0/2		-15	37/142	1/13	14/42	21/67	1/2	Os01g13080	60S acidic ribosomal protein, putative, expressed	CGCCGGAGCTCCGGCACACGAAGGTGTAGACGCCCATGACGCGGCGGCGGCGGCGGCGGCGGCGGCGGAGATGGAGGAGGCTTCGGGAAGGCTTGCGAGG
1229	Chr1-7285600	1	7285600	-	-	-	0.5	27	159/293	3/112	11/21	135/139	5/5		0	134/293	109/112	10/21	4/139	0/5	Os01g13090	nucleic acid binding protein, putative, expressed	ACTACTGCTGCTCTTCGCTTCCCTTGCCCGGGAATATGCAAGCGGAGCGAGCCTCGGAATAACCATTTCATCCCCCAAGGATGAAACTGCGGTTTACTAT
1230	Chr1-7285620	1	7285620	-	-	-	0.5	27	196/339	6/117	14/25	165/171	5/5		0	137/339	111/117	11/25	5/171	0/5	Os01g13090	nucleic acid binding protein, putative, expressed	CCCTTGCCCGGGAATATGCAAGCGGAGCGAGCCTCGGAATAACCATTTCATCCCCCAAGGATGAAACTGCGGTTTACTATTACTGAACCAATAATGTGCC
1231	Chr1-7287920	1	7287920	-	-	-	0.56	-6	57/94	3/16	20/22	30/52	3/3		0	25/94	13/16	0/22	12/52	0/3	Os01g13100	KH domain containing protein, putative, expressed	CCTCACCACTAGCGGGCACGGGCAGTCGGGCAGCCGAGCAGGCAGGCTAAACCGGAAGCCGCCGCCGCCGCCGCCGCCGCCGTCTCTGAGCCGCGCGGCC
1232	Chr1-7287940	1	7287940	-	-	-	0.64	-6	57/112	2/15	27/32	24/58	3/3		0	33/112	13/15	0/32	17/58	0/3	Os01g13100	KH domain containing protein, putative, expressed	GGCAGTCGGGCAGCCGAGCAGGCAGGCTAAACCGGAAGCCGCCGCCGCCGCCGCCGCCGCCGTCTCTGAGCCGCGCGGCCTCCACACCACCCATGTTGGC
1233	Chr1-7313240	1	7313240	-	-	-	0.51	12	162/283	7/78	34/38	108/143	5/5		0	114/283	71/78	3/38	29/143	0/5	-	-	TAATTGGCAGCTGTTACCTACGTCCGTACGTGCCACTTAATAGGCTTATATATATAACTTAAAATTCGTGCTCCTGCTGTCGCGTGTCATACGTCGATAG
1234	Chr1-7320300	1	7320300	-	-	-	0.63	4	188/381	7/81	77/85	89/184	4/5		0	102/381	73/81	7/85	8/184	0/5	-	-	AGCGGGACATCGATCGATCTGTCAAATCAAAGCTTGTTGGTGTGGTAGGGTGGTTGCAAGCAAGCAAGCAAAGCAGACTACTACTCCTATATTACTATTT
1235	Chr1-7320320	1	7320320	-	-	-	0.59	4	232/417	8/90	99/104	110/193	4/5		0	102/417	80/90	4/104	5/193	0/5	-	-	GTCAAATCAAAGCTTGTTGGTGTGGTAGGGTGGTTGCAAGCAAGCAAGCAAAGCAGACTACTACTCCTATATTACTATTTACTCATATACACTCCATGCA
1236	Chr1-7326660	1	7326660	-	-	-	0.81	0	108/284	82/88	8/27	4/133	0/5		12	39/284	3/88	12/27	22/133	1/5	Os01g13150	metallo-beta-lactamase family protein, putative, expressed	AGAGGTTTATATTTAATGCTGGCGAGGTATCTGCAGCACTTGTATTTATTTGATCACTCTCTCTCTCTCTAAAACATACTTATGTTTTTAATTAATGTGC
1237	Chr1-7326680	1	7326680	-	-	-	0.78	0	129/305	102/109	9/40	3/124	0/5		12	40/305	2/109	17/40	19/124	1/5	Os01g13150	metallo-beta-lactamase family protein, putative, expressed	GGCGAGGTATCTGCAGCACTTGTATTTATTTGATCACTCTCTCTCTCTCTAAAACATACTTATGTTTTTAATTAATGTGCTTCTTAAGTGCACAAGTTGT
1238	Chr1-7334540	1	7334540	TCTGGATGTGGGTTTAATAAGG	TTTTATGCTAGGGGCTGTGG	98	0.5	0	226/418	89/106	22/123	79/143	1/5		-3	191/418	17/106	101/123	63/143	4/5	Os01g13160	expressed protein	TCTGGATGTGGGTTTAATAAGGGAAACGGCGAAAGTAGGGAATTGCAGTTGTTGAATGAAATAGTTATTGGTTGTGCGCCACAGCCCCTAGCATAAAAGA
1239	Chr1-7340740	1	7340740	-	-	-	0.5	0	15/23	8/8	0/4	7/8	0/0		9	6/23	0/8	4/4	1/8	0/0	Os01g13170	ubiquitin-conjugating enzyme E2, putative, expressed	CGCCTCGGCCGCACCCGCACTCCAACCAGCGCGAGCGGCGTCCTCCTCCTCCGTCGGCGTCGGCGGCGGCGGCGACGGCCATGGACTTCGGGTGAGTCGG
1240	Chr1-7340760	1	7340760	-	-	-	0.57	-12	22/38	0/5	3/6	18/26	1/1		0	11/38	5/5	0/6	6/26	0/1	Os01g13170	ubiquitin-conjugating enzyme E2, putative, expressed	TCCAACCAGCGCGAGCGGCGTCCTCCTCCTCCGTCGGCGTCGGCGGCGGCGGCGACGGCCATGGACTTCGGGTGAGTCGGCCCCCTCGTCGCCGCCGGCC
1241	Chr1-7346840	1	7346840	-	-	-	0.57	6	65/125	3/27	28/30	25/51	2/2		0	49/125	24/27	2/30	15/51	0/2	Os01g13180	expressed protein	GCGGCAATGGCAGCCCGACGCAAGGGACGGAGAGGTGGGGGCAGAAGGGAGGCGGCGGCGGTGGTGGGCGGCGCGTCTTGCTTGGAGGAGAAGGTGGGAG
1242	Chr1-7352300	1	7352300	-	-	-	0.5	0	361/697	144/169	29/235	159/252	1/5		-15	335/697	25/169	206/235	93/252	4/5	Os01g13200	abscisic acid insensitive 8, putative, expressed	CAATCTAGGTATAACATATGTGATTTTACATCAGCACAAGACATCAAAAATTGCAAGATTATACAATGTCCATGTTCTAACATCCCCAGTGCTTATCTAT
1243	Chr1-7357660	1	7357660	GCGAAGACGACGAGAGGA	ATCTGCTTACCCCCATCCG	78	0.5	7	180/322	11/83	48/51	108/163	5/5		0	140/322	72/83	3/51	53/163	0/5	-	-	ACTCTCTCCCAGCGTCGCACACGCGAAGACGACGAGAGGAGTGAGAGGTGAGAACGAGATGTTGGGCCGAGATTAATGGGCCGGATGGGGGTAAGCAGAT
1244	Chr1-7362660	1	7362660	-	-	-	0.81	-14	105/292	26/73	36/107	33/87	2/4		-2	51/292	5/73	31/107	11/87	1/4	-	-	CTCTCTCTCTCTCTCTCTCTCTCTCTCTCTCTCTCTCTCTCTCTCTCTCTCTCTCTCTTTTTCCCCTTTAAAGATATGCGTGCAGTGACGATCGATTGAA
1245	Chr1-7362780	1	7362780	-	-	-	0.66	-8	117/317	3/52	64/76	42/158	1/5		-4	109/317	5/52	6/76	92/158	0/5	-	-	TCAAGCTCACGTCGTTTTCGCCGTGGCACTGATTGATATCTGGCTCAGTTTGCTTGCTTGCTTGCTTGCTTCAGGTTCCTAAGTAATTATCTCTAAATAA
1246	Chr1-7362800	1	7362800	-	-	-	0.5	-4	113/218	3/63	6/13	96/119	1/4		0	105/218	60/63	7/13	23/119	3/4	-	-	CCGTGGCACTGATTGATATCTGGCTCAGTTTGCTTGCTTGCTTGCTTGCTTCAGGTTCCTAAGTAATTATCTCTAAATAATTAAGCTTCCGTGCCATGAT
1247	Chr1-7362940	1	7362940	-	-	-	0.74	-14	14/39	4/7	7/15	1/9	0/0		-10	12/39	2/7	2/15	5/9	0/0	-	-	TGTCACTGAATTTATATTATTCCTCGTGCTTATCTTGTGAGGAAAAGTTTGGATATATATATATATATATATATATATATATATATCAAGGTGATGTCAT
1248	Chr1-7362980	1	7362980	-	-	-	0.81	2	9/36	2/10	4/11	2/8	0/1		-2	9/36	2/10	4/11	1/8	0/1	-	-	GGAAAAGTTTGGATATATATATATATATATATATATATATATATATCAAGGTGATGTCATTACTTAGGTCCAGTAGCTTTGAAGTCCAATGTTCAAGCTT
1249	Chr1-7367240	1	7367240	-	-	-	0.5	3	198/382	7/79	47/59	141/214	1/5		0	184/382	72/79	12/59	73/214	4/5	-	-	ATATGTTAACACGCCATTTAAAATTTCACCTTTGTCATCGGCTATAACTACCTACACATTAACACACACCCTTGCCCCCACAGAAGATCAGGGACAGCCA
1250	Chr1-7367620	1	7367620	-	-	-	0.51	0	210/379	109/113	15/63	63/173	4/5		8	164/379	4/113	47/63	109/173	1/5	-	-	GCCATGCTGGTATTATTGTTTAGTTAACTTGCATCATTATATTATTATTTGCTATAGTAGAATACTCTTGTGATCTTCTCCAAGATTTTTATTGCTAGAG
1251	Chr1-7374140	1	7374140	-	-	-	0.5	0	198/370	76/80	12/41	81/214	4/5		9	169/370	3/80	29/41	131/214	1/5	Os01g13229	cyclin-A1, putative, expressed	TCTGCCCCAACACGTCGCCATTCTCGTCGTCGGTTCTGTTGGTCCACAAGCCATGGCGCTTCTACGTGGACTACCGAGCCCTCAACACGGTGACTGCCAA
1252	Chr1-7382220	1	7382220	-	-	-	0.61	0	58/103	47/51	5/13	0/16	0/4		-3	23/103	0/51	7/13	10/16	0/4	-	-	CTTATCTCTCTCGTTTTTCACATGTGTGCTTTTGTCAAATGGTTAAACGGTGTGTTTTTTTTTTAAAAAAAATATATGTATGAAAGTTATTTGAAAAATC
1253	Chr1-7393320	1	7393320	-	-	-	0.61	10	126/285	5/76	32/45	83/128	0/5		0	119/285	70/76	5/45	25/128	4/5	Os01g13260	cyclin-A1, putative, expressed	CGAACCCAAACCGCGCAAAGAACAAAGCCTTCGAGAAAAGAAAAAAGAAACTCCCCAACCCCCCCACAAGCGATCCATCACGCACCGCATTGCCGGCCTT
1254	Chr1-7393780	1	7393780	-	-	-	0.51	0	202/355	94/97	10/19	73/204	4/5		25	146/355	3/97	9/19	131/204	1/5	-	-	TTTAAGAATACACCCCTGTACTTTCGATTCTTTGCAGTTTTGGGCCTACCATTCTACTCACATTTTCTTCTAGGGTTGTACTGGTAAGCAGTTCAGTTGT
1255	Chr1-7394480	1	7394480	-	-	-	0.5	0	94/183	80/85	1/7	1/67	0/4		8	89/183	5/85	6/7	66/67	4/4	-	-	CTTGGAGTGTGTCCAAAATAACTTTGTTTTTCGATAGTGGATGGAGCGCTATGAGTATCATACCGGAGATTTATTACAAACGGACAGGAAGGTCTGGAAC
1256	Chr1-7395200	1	7395200	-	-	-	0.51	0	218/400	102/117	19/61	74/183	4/5		4	175/400	15/117	42/61	109/183	1/5	-	-	TGGTGGTGGAGGACTCCTTTGTCACAGTGCAATTTAGGGAGGACCAAGAAAGAGGTCATCACTCATCAATGTACTTACTGCATGGAAAGAGAGCAAAGCA
1257	Chr1-7395280	1	7395280	-	-	-	0.51	-9	331/583	20/128	137/152	155/250	1/5		0	242/583	108/128	15/152	94/250	4/5	-	-	CATGGAAAGAGAGCAAAGCAACAGCAAAAGGCTGCGTGGATGGAGTGTTCTGTTCAACCTTCAACGGTGCGCTCCCTTTCTTTATTCAAAAAAAAAGAAG
1258	Chr1-7395320	1	7395320	-	-	-	0.74	3	144/374	6/87	46/66	86/180	0/5		0	104/374	73/87	2/66	14/180	0/5	-	-	TGGAGTGTTCTGTTCAACCTTCAACGGTGCGCTCCCTTTCTTTATTCAAAAAAAAAGAAGAAGAAAAAAACAAATCCCCATTTGTTTATCGCCACATCTA
1259	Chr1-7395820	1	7395820	-	-	-	0.73	0	207/485	96/108	14/105	75/226	3/5		3	106/485	4/108	57/105	37/226	1/5	-	-	TGGAAAAATCGCATAGTATGTTTGTGTTTGCACTTGCACATCTTTTTTTTATCTTTGGATTTTGTAGGAAATGATTTGATAGCTTCTCTAAAAATAGAAG
1260	Chr1-7398520	1	7398520	-	-	-	0.56	0	82/164	69/69	0/8	1/70	0/4		26	70/164	0/69	8/8	57/70	4/4	-	-	TGCCCTTTGGCGTCGGCGAGGTCGGCGGCGACACGGTGGGGGGTGCTGGTGGAGAAAAGAAGTGAGCCCTTCGTCACCTGAGAGAGGTAGCTCGTTTGCA
1261	Chr1-7398540	1	7398540	-	-	-	0.5	0	118/220	102/103	3/14	2/84	0/5		26	102/220	1/103	11/14	82/84	5/5	-	-	GTCGGCGGCGACACGGTGGGGGGTGCTGGTGGAGAAAAGAAGTGAGCCCTTCGTCACCTGAGAGAGGTAGCTCGTTTGCATCTCCTCTTCTTCGTTAGTG
1262	Chr1-7409500	1	7409500	AGACTGCAGGAGGCAGGAG	CTCTCGCCGAAGTGGTAGAG	93	0.51	0	225/336	75/76	73/82	60/146	3/4		3	53/336	1/76	9/82	29/146	0/4	Os01g13280	ubiquitin conjugating enzyme protein, putative, expressed	ACGAGACTGCAGGAGGCAGGAGGAGAAGCGGAGACGGACACAGGGACACTTGCTGCTGCTGCTGCTGCTGCGTTGCCTCTACCACTTCGGCGAGAGAGAG
1263	Chr1-7412820	1	7412820	-	-	-	0.5	0	217/365	93/94	3/93	104/156	5/5		-3	139/365	1/94	90/93	43/156	0/5	-	-	GCGGCTGTGCAGCAGCAGCAAAGCTGAATCGAAACAAAAAAAATTAAGAACTGAAACAAAAAATTTTAGTGGCTAAAATATTACATATAGCCACTTGCAC
1264	Chr1-7433560	1	7433560	-	-	-	0.63	12	103/223	7/80	25/27	63/98	3/3		0	83/223	69/80	2/27	3/98	0/3	-	-	TTTCAAATACAAACCTGTTAAATTATCATCTAACATAATTCACATAATGTTTCAATGTATTATGTTTTTTTTTGATACATGCTATATCTTTATGTATTAT
1265	Chr1-7434940	1	7434940	GATCAGATCAGGCCATGGTT	GCCGAGTATCCTAACCAGC	84	0.5	0	246/432	108/112	7/135	110/162	5/5		-5	180/432	4/112	128/135	46/162	0/5	-	-	CCGTGTTTATGGTTTGGATCAGATCAGGCCATGGTTAATTTGTATAATGCAGGAATAGATACCAGCATCCGTTGTAGTCTAGCTGGTTAGGATACTCGGC
1266	Chr1-7446800	1	7446800	-	-	-	0.5	-8	187/344	13/87	70/71	84/150	4/4		0	157/344	74/87	1/71	66/150	0/4	Os01g13360	phosphatidylinositol 3- and 4-kinase family protein, putative, expressed	TCTCTCTCTCTCTCCCCCCCCCCTCCTCTCAAACTCCATCTTCAAAGTTTCAAAGTTTAGGGACTAGTATGACATCACACAACAACTTTAAGGACCAACA
1267	Chr1-7454020	1	7454020	-	-	-	0.61	0	196/357	74/83	19/68	77/172	0/5		4	101/357	6/83	47/68	44/172	1/5	-	-	GATTCATTGTAATAGATGTCACATACTTGCCTAGGTTAAGTTTTTTTTAAAGACATATGTGTCAAGATTTATTTGTACTATAATATGTCACATCCAGTAC
1268	Chr1-7455520	1	7455520	CCACCTCATCCCCTCACTG	GGACGGATCCAGACAACAAG	87	0.5	0	182/364	125/134	5/18	35/178	0/4		3	182/364	9/134	13/18	143/178	4/4	-	-	CCACCTCATCCCCTCACTGCCATGGTTCCTCCTTATGTCCTCCATGTGAAGACCCTCCTCTACCATGCTTGTTGTCTGGATCCGTCCTTTAGTCCTTGAT
1269	Chr1-7457860	1	7457860	-	-	-	0.68	4	134/356	3/131	79/86	48/112	1/1		0	122/356	109/131	1/86	2/112	0/1	Os01g13390	expressed protein	ATCTCCCCCCCCCCCCCCCACCCCCAAATTTCCACCTCCATTTCTCTCTCTCTCTCACCTCACCGGGAGGAGGAAGCAGAGGAGAGGGCAGGAGGCGCAA
1270	Chr1-7457940	1	7457940	-	-	-	0.5	0	86/172	12/13	2/51	65/95	2/3		-6	86/172	1/13	49/51	30/95	1/3	Os01g13390	expressed protein	GGAGAGGGCAGGAGGCGCAACAATGGCGGCCTCCCTGTGGCTGCAGCTCCCTGCTCCACCTGCTTCTGCCGCCGTCCACAACCCCGTCTTCCTCACAGGC
1271	Chr1-7465060	1	7465060	-	-	-	0.62	4	168/308	5/60	70/74	80/142	1/4		0	77/308	53/60	2/74	7/142	1/4	Os01g13404	ATP binding protein, putative, expressed	TCAACAAAAAGCATTGAACCGGATCAACAGGCGGCGGGCGGCATCACCGTCACCGGAGGCGCACACACACACAACCTTACTGTTGAACTCGAATATCGAC
1272	Chr1-7465080	1	7465080	-	-	-	0.67	4	117/256	5/66	41/46	62/114	1/4		0	84/256	60/66	2/46	5/114	1/4	Os01g13404	ATP binding protein, putative, expressed	GGATCAACAGGCGGCGGGCGGCATCACCGTCACCGGAGGCGCACACACACACAACCTTACTGTTGAACTCGAATATCGACAGCGTCAGAGGTGGAGCCTC
1273	Chr1-7477240	1	7477240	-	-	-	0.76	-2	116/280	8/64	64/68	38/127	4/4		1	47/280	23/64	2/68	14/127	0/4	-	-	CTTTATCCATATTCATTGTTCTAGAAGAAGAGGTTGAGTTTTTTTTTTTGACAGAGGGAATACGTAACAGAAACGTAAAAATGACGAACCTCACGATTCC
1274	Chr1-7477260	1	7477260	-	-	-	0.58	6	128/272	4/84	28/38	91/125	4/4		0	120/272	79/84	3/38	23/125	0/4	-	-	CTAGAAGAAGAGGTTGAGTTTTTTTTTTTGACAGAGGGAATACGTAACAGAAACGTAAAAATGACGAACCTCACGATTCCATTCAACACTGTGTAACCTT
1275	Chr1-7483680	1	7483680	-	-	-	0.5	0	252/449	99/110	11/140	124/173	4/5		-9	194/449	10/110	127/140	49/173	1/5	-	-	ATTTACTGTATTATTATTTTGCTAATATGCCATATGGCATATTATCCGTATTATCCTTAGGTTCTGCGAAGACAAATGGTTGGGAAATGTAACCCTGCGA
1276	Chr1-7497940	1	7497940	-	-	-	0.79	6	45/151	0/17	0/14	41/95	3/5		0	35/151	7/17	4/14	13/95	0/5	Os01g13460	helix-loop-helix DNA-binding domain containing protein, expressed	AACCCCCATCCATTCCACTGTTTCCGCAACAGCGAGCAGCCACATCATCAACAACAACAACAACAACAAACTAGTACAGTATAGATACGGCAATTCTCAC
1277	Chr1-7498260	1	7498260	-	-	-	0.54	-12	45/77	0/6	23/27	18/35	0/1		0	26/77	6/6	3/27	12/35	1/1	Os01g13460	helix-loop-helix DNA-binding domain containing protein, expressed	GCGAGGGTCCCCCGAATTCGCCGCGCGCGCAGGAGGCGGAGGCGGAGGCGGAGGCGGTGGTGGTGATGGTGGTGCCTCAGGTTTCTCTGGTTCGCGAGGG
1278	Chr1-7519720	1	7519720	-	-	-	0.56	0	16/26	2/2	4/4	7/11	0/2		-3	6/26	0/2	0/4	2/11	2/2	Os01g13490	expressed protein	TCTTCCCCCCCGAAATCCTCGTGAATCTCTCGCTCTCTCGCCGCCGCCGCCGCCGCCGACGACGACGACCACCACGACGCTGCCTCGGATGCTCCCGGCC
1279	Chr1-7542800	1	7542800	-	-	-	0.71	0	142/336	119/146	6/15	1/145	0/3		4	103/336	0/146	1/15	99/145	3/3	-	-	GTGCGTATGAAATGTTTAATGTGATGAAAAGTTGAAAATTTAGAAAAAAAAACTTTGGAACTAGGCCTTTGGCCATCCATGGAGCCCATGGGCAGGACAG
1280	Chr1-7546900	1	7546900	-	-	-	0.63	7	117/221	9/55	37/37	62/102	1/4		0	61/221	46/55	0/37	0/102	0/4	Os01g13520	auxin response factor 1, putative, expressed	TTCTTTAATGGGGGTGACACGAGAGAGAGCCTAACCAACGCCCCCTAACCTGACACGAGAGAGAGCAGAGCAGCACCACCCGGTGACCACACCAAACCAC
1281	Chr1-7546920	1	7546920	AGAGAGAGCCTAACCAACGC	GTGGTGGTGTTTGGGGTG	94	0.57	7	96/163	11/46	38/38	36/56	1/4		0	44/163	35/46	0/38	0/56	0/4	Os01g13520	auxin response factor 1, putative, expressed	GAGAGAGAGCCTAACCAACGCCCCCTAACCTGACACGAGAGAGAGCAGAGCAGCACCACCCGGTGACCACACCAAACCACCCCAAACACCACCACCCCCA
1282	Chr1-7552500	1	7552500	-	-	-	0.56	0	73/122	28/30	2/21	34/56	1/2		4	34/122	1/30	17/21	14/56	0/2	-	-	AGCACCGGGTGATTACGTACGCCTCCGTGCAGATCTGCGCGCGCGCCGTGCGTGCGTGCGTGCGGTGCGGGGGCGGCAGGGAGGGGTCGCCGTCCGGCGC
1283	Chr1-7554040	1	7554040	-	-	-	0.58	-5	228/471	6/111	176/183	39/150	1/4		0	200/471	105/111	7/183	69/150	3/4	-	-	GTAGCTGGCTACATGCAGCGCTGTTCTTCTCTCTCTTCCTTAATCTCTTGTGTACCTGCTCTAACCGGAAGCACAAACCGGGGGGGTGCATGCATATTTA
1284	Chr1-7565900	1	7565900	AGCCTCTCCTGGCTCTTGTT	TCGATAGGGAGCGGAATTTA	79	0.53	19	163/259	2/63	18/23	136/156	3/3		0	64/259	53/63	5/23	1/156	0/3	-	-	AAGCCTCTCCTGGCTCTTGTTGAAGCTCCGCCACTAGACAACCAGTAAGCTCCGCCACTTTAAATTCCGCTCCCTATCGAAGGTAAGGAAGGAGATGAGA
1285	Chr1-7571420	1	7571420	GCGCGGTCTGAGTGAAGT	TCCATCCTTAATCCTCTCTCTCTC	96	0.7	-8	58/117	22/54	3/7	29/39	1/3		2	18/117	14/54	0/7	1/39	1/3	Os01g13540	NIN, putative, expressed	GCAGCGCGGTCTGAGTGAAGTGAGGTTCTTGGGTGGAAGCGAAGGAGAAGATAGATAGATAGAGAGAGAGAGAGAGAGAGAGAGAGGATTAAGGATGGAG
1286	Chr1-7571440	1	7571440	GGTGGAAGCGAAGGAGAAG	AAAGACGACGATGGGTCA	89	0.73	-10	124/272	1/60	71/80	45/104	2/5		0	46/272	38/60	0/80	2/104	1/5	Os01g13540	NIN, putative, expressed	TGAGGTTCTTGGGTGGAAGCGAAGGAGAAGATAGATAGATAGAGAGAGAGAGAGAGAGAGAGAGAGGATTAAGGATGGAGGTTGACCCATCGTCGTCTTT
1287	Chr1-7577940	1	7577940	CCTTTTCCTGTTGGGCTTC	GTAAAATCCACCCACAAGGC	82	0.61	0	185/342	51/66	56/67	68/181	1/5		-8	84/342	0/66	7/67	70/181	4/5	-	-	CCTTTTCCTGTTGGGCTTCGCATCTCGGGTTATGGCTGGGCCATCCGACCTGTGGCCTTGTGGCCTTGTGGGTGGATTTTACATCCAGCCCAGCCCAGCC
1288	Chr1-7580560	1	7580560	-	-	-	0.69	-3	227/493	7/104	94/108	112/241	1/5		0	139/493	72/104	7/108	38/241	1/5	Os01g13550	beta-amylase, putative, expressed	TGCACCACTGTAACAGTATCTGCCTTGACTATGCTCATGGAATTTGAATTTGAACTTGATTACAAAAAAAAAAAAAGATCTAACCAACTCAGCTAGATTA
1289	Chr1-7580580	1	7580580	-	-	-	0.65	-3	258/498	12/100	116/133	117/227	1/5		0	129/498	74/100	7/133	29/227	1/5	Os01g13550	beta-amylase, putative, expressed	TGCCTTGACTATGCTCATGGAATTTGAATTTGAACTTGATTACAAAAAAAAAAAAAGATCTAACCAACTCAGCTAGATTACTAGTTCAGTTATCTTGTAG
1290	Chr1-7593260	1	7593260	-	-	-	0.56	0	105/181	65/68	10/25	17/66	0/3		3	55/181	3/68	9/25	37/66	0/3	-	-	ACAAGTGTATGATATCCAAGGAATTTACCTTGTTTTTTTTTTGTTTTCCCTTACAGTTCTCCCCCAGAATTACAGGAGTTTCATGATTTGACGACAACGC
1291	Chr1-7608720	1	7608720	-	-	-	0.56	0	158/321	95/101	9/25	38/171	0/3		21	140/321	6/101	16/25	111/171	2/3	-	-	CGAATGCATGTCCAGATTTATAGTTCTAGAATGTATCACATCGAGTATTAAGGGAGAACAAAATACCATAATGTGCATCATGATCGAAAAGGAGTGAACC
1292	Chr1-7612460	1	7612460	ACGGAAATTTATGGCTGCAC	CCAGCCTGCATGACAACA	80	0.5	-5	130/219	5/69	8/11	106/114	3/3		0	83/219	64/69	2/11	3/114	0/3	-	-	CAGACTGTCAAACGTTGGGCACGGAAATTTATGGCTGCACTTATAATGTGATGTGACAGAGGGAGTACTCGTTGTCATCAGTTGTTGTCATGCAGGCTGG
1293	Chr1-7616800	1	7616800	CCACCAACAAACTTGAGATTC	GCATTCCCCACAAAAAGAAA	87	0.77	0	151/353	85/91	8/43	43/189	0/5		8	49/353	3/91	23/43	20/189	0/5	-	-	ACCACCAACAAACTTGAGATTCCTCCCCACCACATGAATGAAATCCTACTCTCTCTCTCTCTGTTTTTTTTCTTTTTGTGGGGAATGCCGGAAACGGGGA
1294	Chr1-7625940	1	7625940	-	-	-	0.63	-10	201/427	14/94	101/116	74/187	2/3		0	157/427	77/94	14/116	52/187	0/3	-	-	TTAAATGCCAAATTAGCGCATGCATCAAGCCAATCGCACAAGCTGAGCTGAGCTGAGCTGAGCTGAGCTGACCGAGCGTCCAAAATGTAGTCGAAAAATG
1295	Chr1-7651740	1	7651740	-	-	-	0.51	0	52/89	39/40	0/2	3/33	0/1		17	34/89	1/40	2/2	27/33	1/1	Os01g13650	retrotransposon protein, putative, unclassified, expressed	GGCAGACGGGGAGGCGGCGGAGCTCACCAAGGGCACGGCGTCGAGGGAGGCGGCGGAGCTCCAGCAGCTCTCGACGAAGGCCGAGGCGCGACCGAGGACT
1296	Chr1-7656520	1	7656520	GGGGAATTCAATCTGGCTATG	TTCCTTTTGTTGCTGTGCC	94	0.51	-5	113/212	1/73	16/19	79/88	4/4		0	97/212	72/73	3/19	7/88	0/4	Os01g13660	expressed protein	CGGGGAATTCAATCTGGCTATGGATTGGATTTGGTGCTCGCGGTGGTGGGTTGGGTTGGGTTGGGTTGGGTGGCGTGGCACAGCAACAAAAGGAAATGCT
1297	Chr1-7668440	1	7668440	-	-	-	0.51	0	128/228	98/98	6/11	13/100	0/1		39	94/228	0/98	5/11	86/100	1/1	-	-	CATGCATTGACATCCATGTACACATCACATGATCACCCGACTCTTTTGTACAAGTCACGTCTTGCATATGATTTTTGAGCGTATCCAAAAAGGGAAAAAA
1298	Chr1-7674620	1	7674620	-	-	-	0.74	0	161/387	94/99	13/82	38/178	1/5		-4	80/387	4/99	43/82	32/178	0/5	Os01g13710	transposon protein, putative, unclassified, expressed	GTTTTAAATGTTAAATATTCATAAGTGGAGGGAGTAATTTTCTTTTCTTTTTTTTAATGAATCGGCTCAAGAGGCACAAATTTCATTGAATAAAGCACAT
1299	Chr1-7692300	1	7692300	-	-	-	0.5	13	115/223	1/71	26/30	77/97	4/4		0	107/223	70/71	4/30	20/97	0/4	Os01g13740	myb-like DNA-binding domain containing protein, expressed	CCCACACGCGCGCCCGCAGCCGCGCAGGCAGGCTAACATGTGTGTGCGCGTCTGTGCGGATTGCCCGTGACGCGTCGTCCGTCGTGCATGGCGCTAGCAG
1300	Chr1-7692320	1	7692320	-	-	-	0.5	13	126/229	1/67	22/25	94/113	5/5		0	102/229	66/67	3/25	19/113	0/5	Os01g13740	myb-like DNA-binding domain containing protein, expressed	CGCGCAGGCAGGCTAACATGTGTGTGCGCGTCTGTGCGGATTGCCCGTGACGCGTCGTCCGTCGTGCATGGCGCTAGCAGCAGCCGCAGCAGCAGCGCGC
1301	Chr1-7693040	1	7693040	-	-	-	0.54	0	21/35	5/9	2/5	12/17	0/0		3	11/35	2/9	3/5	5/17	0/0	Os01g13740	myb-like DNA-binding domain containing protein, expressed	GCGACCCGTCGTAGTCAGCGGCGGCGGCGGCGGCGGCGGCGGCGGCTCCATCTTCCTTCACGTCTTCCTTGGCTCCTGCAGCAGCAGCTGGCTCGCCGGG
1302	Chr1-7693900	1	7693900	-	-	-	0.83	8	75/267	1/71	36/53	31/127	1/4		0	65/267	58/71	3/53	2/127	0/4	Os01g13740	myb-like DNA-binding domain containing protein, expressed	CCTGCTTTTTAGGGTTCTTTCTTTGAGCCGAATTAAATTAACCCCTCTCTCTCTCTCTCTCTACACACCGACGGCTAGCTAACGCGCGGTAGCATAGCAT
1303	Chr1-7712800	1	7712800	CAAGCAGATCTCCGAGGC	CGAAAAACTAATCTTCGCAGG	85	0.5	0	136/258	57/61	12/44	45/123	1/5		3	122/258	4/61	32/44	78/123	4/5	Os01g13760	dnaJ domain containing protein, expressed	TCAAGCAGATCTCCGAGGCCTACGAGGTTGCCCTCACACCCCCCGCATCTCCCCCTCCTCATATTCCTGCGAAGATTAGTTTTTCGTGGTTCATTGTAGC
1304	Chr1-7736420	1	7736420	-	-	-	0.8	2	68/237	2/84	44/59	21/73	1/3		-2	47/237	34/84	6/59	3/73	1/3	-	-	GGTTATAATTAGGATTAGGGGATTAATAATCCTGTGGCTGGCGCAGAGAGAGAGAGAGAGAGAGAAGGGTACACCTCCAACAAACGGATGATGTTAGAAA
1305	Chr1-7738980	1	7738980	-	-	-	0.72	0	132/343	77/83	2/60	38/167	1/5		3	98/343	3/83	49/60	44/167	1/5	-	-	CTCCCCCATGTTTCACCGATCCCATTAATCTATTCTTCTCGTAAAAAGTAAAAAAAAAAATTGTTTCGACCCATCCACTCCCACTCTCTACTCAGCTCAT
1306	Chr1-7744120	1	7744120	GGCCTTCTCTCCTCAAAAAC	GGGGGAGAGAGAGAGAGAGAG	93	0.82	-2	81/227	27/62	3/38	42/104	1/4		4	33/227	15/62	3/38	8/104	1/4	-	-	GGCCTTCTCTCCTCAAAAACCCTAGCTCCTCCGCCTCTTCTACTAGTCCTAGTCCTCTCCTCTCCTCTCTCTCTCTCTCTCTCTCTCTCCCCCCATCTCC
1307	Chr1-7744160	1	7744160	-	-	-	0.8	-6	58/184	20/67	1/8	30/85	2/5		0	35/184	26/67	1/8	4/85	1/5	-	-	TACTAGTCCTAGTCCTCTCCTCTCCTCTCTCTCTCTCTCTCTCTCTCTCCCCCCATCTCCCGGAGCTCGCACCAAGCAGCTGTGCGGCGTCATCTGAGCG
1308	Chr1-7758120	1	7758120	-	-	-	0.64	-3	171/390	9/84	121/134	37/149	1/3		0	156/390	73/84	8/134	58/149	1/3	Os01g13830	expressed protein	GAGGAAGGCCAACGTGTACGGCCTCTTCGATGAGGAGGAGGAGGAGGAGGAGGAGGAGGCCGAGAGCTTATTCTACTGCGTGGCACCGGAGTGCCGATCT
1309	Chr1-7806500	1	7806500	CGACTCGCCGTATTTTTGTG	TGGCTCGTATCTCGATGAGT	80	0.51	12	180/343	1/96	27/33	139/183	5/5		0	159/343	95/96	6/33	43/183	0/5	-	-	GAATCGGCACCGATTGCGGCCGACTCGCCGTATTTTTGTGCCATGTTAAGCACCAGCTGCAGCAGCAGAACGTAACATGGACTCATCGAGATACGAGCCA
1310	Chr1-7806520	1	7806520	GACTCGCCGTATTTTTGTGC	CCCGTTCAATTAAATGGCTC	93	0.5	12	193/359	4/101	38/47	138/179	5/5		0	165/359	97/101	9/47	40/179	0/5	-	-	CGACTCGCCGTATTTTTGTGCCATGTTAAGCACCAGCTGCAGCAGCAGAACGTAACATGGACTCATCGAGATACGAGCCATTTAATTGAACGGGAGAAAC
1311	Chr1-7822240	1	7822240	-	-	-	0.79	10	9/23	0/5	4/5	1/4	1/2		0	3/23	1/5	0/5	0/4	0/2	-	-	TACATATATATACATATACATATATATATATATATATACATATATATACACACACGTATATAGACGATAAAATATATGTGTAAATTTTGTATATATTTTC
1312	Chr1-7844360	1	7844360	-	-	-	0.5	-9	17/31	0/4	10/10	6/14	0/1		0	14/31	4/4	0/10	8/14	1/1	Os01g14000	expressed protein	CCGATGACGGCGATGGCAGGTGGCGGCCTCTCCTCCGGCGGTGGCCGAGCGGCGGAAGCGGCCGCAGCGGCGACCGGGCCGCTGAAGCGGCAGTGGCAGC
1313	Chr1-7869820	1	7869820	-	-	-	0.63	-6	197/409	15/96	81/95	89/185	3/5		0	147/409	81/96	14/95	32/185	1/5	-	-	ATTCTACTGTGTGATTGAGCAGATTAAAAGGGAATAAGCTAAACGATATACCTATCTCTATCTCTATCTCTATCTCTACTATTATAAAAATTAAAGATGT
1314	Chr1-7873040	1	7873040	-	-	-	0.72	0	78/211	42/56	6/27	18/104	1/5		-3	67/211	4/56	5/27	50/104	2/5	-	-	TAATTCGGACGACCGCGATAGTTCAGGGGGTAATTCGTACTTTTTCCTTATTATTATTATTATTATGTTTCCTCCGTCCTAAAAAAAATTAACGGATTTA
1315	Chr1-7876240	1	7876240	-	-	-	0.58	0	44/87	29/29	2/21	8/25	0/0		3	35/87	0/29	19/21	10/25	0/0	Os01g14070	60S ribosomal protein L18a-1, putative, expressed	CCCTCGCCTGGGCTCTCGTCACCAGTGTGAACGCGGCAAGGAGGAAGAGAGGACGAGATGGGCGGCGGCGGCGGCGACGAGCGCGAGAAGGCCAAGGGCG
1316	Chr1-7883420	1	7883420	-	-	-	0.5	0	119/227	60/64	10/74	34/71	2/3		-3	108/227	4/64	64/74	37/71	1/3	-	-	TTTTAAAAACTTAATTTTAGAGTTGATTTTTTTTGTTATCGTAGTTTACTTTTCAGCATTACCTTTTTAAGTTATTAGGAACACATATCCAACGTTTGGC
1317	Chr1-7885460	1	7885460	GTATCCCGTCCCCTAGCATT	AGCTCCGCAACGATTGAA	86	0.54	5	85/162	0/33	31/43	48/69	3/3		0	70/162	33/33	12/43	14/69	0/3	-	-	TGTTGGGGGACGGTATCCCGTCCCCTAGCATTCTCGTTTCTCCTAATATCCCAAATCAAAAGCAAAGCAAAGCAACAGTGTTCAATCGTTGCGGAGCTGC
1318	Chr1-7885480	1	7885480	-	-	-	0.52	5	92/180	0/39	21/36	62/83	3/3		0	84/180	39/39	15/36	17/83	0/3	-	-	TCCCCTAGCATTCTCGTTTCTCCTAATATCCCAAATCAAAAGCAAAGCAAAGCAACAGTGTTCAATCGTTGCGGAGCTGCCGTCTCGTCGGCCGTCGGTC
1319	Chr1-7885820	1	7885820	-	-	-	0.55	0	137/279	101/101	15/54	3/89	0/5		3	128/279	0/101	39/54	75/89	5/5	-	-	GCCCACCCCACTACCCACCCCACATTTCGAATTCAAACCAATCCCCTTCCCCGTCTCGCTTCCCTCTCCTCCTCCTCCCAATCGAAGCTTCCAGAAGCCC
1320	Chr1-7885840	1	7885840	-	-	-	0.56	3	146/297	0/94	40/58	92/114	5/5		0	130/297	93/94	18/58	6/114	0/5	-	-	CACATTTCGAATTCAAACCAATCCCCTTCCCCGTCTCGCTTCCCTCTCCTCCTCCTCCCAATCGAAGCTTCCAGAAGCCCCAGGGCGTCGCGAGGGCGCC
1321	Chr1-7909020	1	7909020	-	-	-	0.75	0	142/346	60/70	46/59	22/184	1/5		-3	63/346	0/70	0/59	61/184	2/5	-	-	TTAGGAGCCAACACGAACTAGGCTGGGACCCAAAAATTTAGAACACTAGTTTTTTTTTTTTTAAAAAAAAAGTCGTTTTGATACGACTTTTCTATTTTTT
1322	Chr1-7909780	1	7909780	-	-	-	0.81	-14	10/27	4/9	3/4	1/8	0/2		-10	3/27	0/9	1/4	1/8	0/2	-	-	TAGTTTTCTTTTTGTTTCATATAGCTATGCATATATAGAGAGAAGGAGAGAATACATATATATATATATATATATATATATATATATATATATATATATA
1323	Chr1-7927460	1	7927460	-	-	-	0.67	0	14/28	3/5	2/5	9/16	0/0		-3	5/28	0/5	1/5	3/16	0/0	Os01g14130	expressed protein	GCAGCGTCTCAGGCTGTCTCGGCGGCGGCGGCGGCGGCGGCGGCGGCTGTTGCTCCGCCGCCAGCCGGTCTTCCACCTGCTTAAGTGACGCGAAGAAGCC
1324	Chr1-7974780	1	7974780	CTTGTGCTTCGCCTGCTT	CAACCCAGATCCTTCTCTCTCT	98	0.69	-4	175/351	29/66	37/80	92/174	4/5		2	64/351	17/66	23/80	19/174	0/5	Os01g14220	expressed protein	TGCTTGTGCTTCGCCTGCTTCCCCGCCGATATCTGTTCATCTACCGCCTCGGACATGGCCGGAGAGAGAGAGAGAGAGAGAGAGAGAAGGATCTGGGTTG
1325	Chr1-7974820	1	7974820	CTACCGCCTCGGACATGG	GCTTCTCCTCCAAGCCAAAT	90	0.69	-2	145/286	33/61	42/88	53/111	4/5		4	56/286	16/61	22/88	16/111	0/5	Os01g14220	expressed protein	CTACCGCCTCGGACATGGCCGGAGAGAGAGAGAGAGAGAGAGAGAGAAGGATCTGGGTTGGTGTTTCAGAATTTGGCTTGGAGGAGAAGCGGAGCGTGGA
1326	Chr1-8086380	1	8086380	-	-	-	0.6	-12	14/30	0/3	0/3	14/21	0/0		0	12/30	3/3	2/3	5/21	0/0	Os01g14440	WRKY1, expressed	TTCTCCGGCCTGCAGATGTCCTCCGATTCAGCCGAGGCCGCCGCCGCCGCCGCCGCCGCCGCGCAGTTCGCGCAACCGAGGCCGCCGATCGGGCAGCTGC
1327	Chr1-8087460	1	8087460	-	-	-	0.88	-8	4/27	2/10	2/7	0/7	0/1		0	4/27	2/10	1/7	1/7	0/1	-	-	TATATATATATATATATATATATATATATATATATATATATATATATATACACACACACACACACACACATATAACGCAGAGTACTTGTATAAGCTCGTG
1328	Chr1-8087560	1	8087560	-	-	-	0.5	-5	163/303	0/51	4/54	151/172	5/5		0	139/303	50/51	50/54	21/172	0/5	-	-	AGACGTAGAAGAAGTGATGGTACTACGTACTACTAGGCACTGCCGCACCGCACTGGTCAGGTCAGCTCTCAGTTGAGTGGTTGAGTTATTACTCCCTCTA
1329	Chr1-8127560	1	8127560	-	-	-	0.52	0	263/405	85/86	72/79	88/211	4/5		4	73/405	0/86	0/79	73/211	0/5	Os01g14510	BRASSINOSTEROID INSENSITIVE 1 precursor, putative, expressed	GATCATTCGCATCAACAGAGAAGAATTCAGCAAGAAAAACAAGTCAGAATTAATCTCTGTTTTTTTTTAACCTGTCAGGCTGTTCTCGATGATCCGTTTC
1330	Chr1-8127580	1	8127580	TCAGCAAGAAAAACAAGTCAGAA	TACAAGAAGTGGGCTCGCA	94	0.5	0	295/437	85/88	95/105	93/206	3/5		4	70/437	0/88	0/105	69/206	0/5	Os01g14510	BRASSINOSTEROID INSENSITIVE 1 precursor, putative, expressed	AAGAATTCAGCAAGAAAAACAAGTCAGAATTAATCTCTGTTTTTTTTTAACCTGTCAGGCTGTTCTCGATGATCCGTTTCTTGCGAGCCCACTTCTTGTA
1331	Chr1-8130360	1	8130360	CTCGCTCCTACCTTACCCCT	GAGGAGGAGAAGACGGCAT	95	0.52	-3	72/143	0/22	5/35	60/74	4/4		0	68/143	22/22	30/35	12/74	0/4	Os01g14514	expressed protein	TCCCTCTCGCTCCTACCTTACCCCTCGCCGCCACTCCCCCTCCTCCTCCTCCTCTCCCTGGCGGCGCCACCCGTTTCTCTAATGCCGTCTTCTCCTCCTC
1332	Chr1-8137980	1	8137980	-	-	-	0.86	-4	5/20	5/9	0/2	0/4	0/3		-8	4/20	2/9	1/2	0/4	1/3	-	-	TATATATATATATATATATATATATATATATATATATATATATATATATATAATGTGGATTAGGAGATTCTAAGAAGATTTCTGGTGATGAGTTAGTGCA
1333	Chr1-8153100	1	8153100	-	-	-	0.69	-3	83/191	12/31	22/54	39/80	3/5		0	57/191	11/31	15/54	24/80	1/5	Os01g14540	STIGL1 - Stigma-specific Stig1 family protein precursor, expressed	ACGAATTTGTATTGCATTTCCTGCCTCGATGATCGCATGCACGCCACGTACATGAATGCACACGCCGCCGCCGCCGCCGCCGCCGTCGTCGCCGGTCGCC
1334	Chr1-8153120	1	8153120	-	-	-	0.54	0	51/85	15/15	18/19	9/41	1/2		-3	26/85	0/15	0/19	25/41	1/2	Os01g14540	STIGL1 - Stigma-specific Stig1 family protein precursor, expressed	CTGCCTCGATGATCGCATGCACGCCACGTACATGAATGCACACGCCGCCGCCGCCGCCGCCGCCGTCGTCGCCGGTCGCCGGCCGGTTAGCCGGCGTAGT
1335	Chr1-8153140	1	8153140	-	-	-	0.69	0	50/106	9/17	7/20	28/57	2/2		3	25/106	6/17	7/20	9/57	0/2	Os01g14540	STIGL1 - Stigma-specific Stig1 family protein precursor, expressed	ACGCCACGTACATGAATGCACACGCCGCCGCCGCCGCCGCCGCCGTCGTCGCCGGTCGCCGGCCGGTTAGCCGGCGTAGTCGCACAGGCCGAAGCTGCAC
1336	Chr1-8179740	1	8179740	-	-	-	0.64	0	171/333	78/86	55/62	21/155	1/4		-4	78/333	1/86	0/62	68/155	1/4	Os01g14610	PSF2 - Putative GINS complex subunit, expressed	GCACGATATTCACTTCCATTGCAGAGAGATTTTTTAGCTGTATAAATGCAAATATATATATATATATGTGCATGAGGTAAGCAGGGAAAAAAGATCATAA
1337	Chr1-8184080	1	8184080	-	-	-	0.51	-3	64/118	0/18	5/19	49/63	3/3		0	52/118	18/18	14/19	14/63	0/3	-	-	AGCTCCAAGCAGGCGGCTGGGGAGGAGGTGTGGGGAGGCGGCAGCAGCCCAGCAAGACGATGCGGCGGCGGCGGCGTTGCGACGCATCGAGGCAGGCGCG
1338	Chr1-8186500	1	8186500	-	-	-	0.5	0	175/335	74/77	62/70	25/159	1/4		-5	158/335	2/77	8/70	133/159	3/4	-	-	TACGGATGTCCTTTTACTAAAAATTTAATACCATTAGTTAACATCTCCATCTAAAATAGGGGTAGGGTAATACTTGGCTTCGCTTAAAAAATCAGGGGCA
1339	Chr1-8242880	1	8242880	-	-	-	0.58	0	20/44	3/3	7/11	9/23	0/1		-6	20/44	0/3	4/11	12/23	1/1	-	-	AGGAGGAGGAGTGGGAGGCGGCGGCGAGCTCGTCGGCGGCCATGGTGGTGGTGGTGGTGGTGGTGGTGGTGGGGATGGGATTAGCTAGGGGTTTGGGTGG
1340	Chr1-8273500	1	8273500	-	-	-	0.52	0	27/54	10/10	10/14	6/19	0/1		-12	26/54	0/10	3/14	13/19	1/1	Os01g14800	expressed protein	GTTCGATTCGATGCCGCTAAATCTCGCGCTGTGCTGCGCGCGCGGGCGCGGCGCCGCCGCCGGCGCGTACTGCTGCCGGCCGCCCGGCGACCAGGCGGTG
1341	Chr1-8273760	1	8273760	-	-	-	0.53	0	12/21	2/2	3/7	4/6	0/1		-6	8/21	0/2	4/7	1/6	1/1	Os01g14800	expressed protein	CGACGAGGGGGGCGCCGGGGGTTAGGGACGACGCCGACGATCAGCAGCTGGTCTCGCCGGCGGCGGCGGCGGGTGGCGTCGGGTTCGTCGCCAAGCCGTG
1342	Chr1-8273780	1	8273780	-	-	-	0.62	0	13/31	4/4	1/5	7/12	0/3		-6	13/31	0/4	4/5	2/12	1/3	Os01g14800	expressed protein	GTTAGGGACGACGCCGACGATCAGCAGCTGGTCTCGCCGGCGGCGGCGGCGGGTGGCGTCGGGTTCGTCGCCAAGCCGTGGATCGCGTCGGTCTACGAGA
1343	Chr1-8306340	1	8306340	-	-	-	0.56	0	31/62	9/9	10/16	11/31	0/1		-3	27/62	0/9	6/16	16/31	1/1	Os01g14850	MFS18 protein precursor, putative, expressed	CCGAAGCGGTCGAACGGCGGGAACGTCGTCGGCTGCACCACCGTGTCCTTGCTCTCCGCCGCCGCCGCCGCCGCCGCCTTGATGTTCCTCGCCTCCGCCG
1344	Chr1-8306580	1	8306580	GGAGGAGGAGGGAGAGAGG	CTACCGTCTTCTCTGCCGAT	81	0.5	0	209/336	71/74	75/81	48/151	0/5		9	114/336	1/74	6/81	96/151	5/5	-	-	GGAGGAGGAGGGAGAGAGGAGGGGAGAGGATTTATAGCGGAGGAGAAGCTCATCGTCATCGATCGGCAGAGAAGACGGTAGGTGGGAGGCGTAACTGCGG
1345	Chr1-8307300	1	8307300	-	-	-	0.56	0	254/401	99/102	66/73	68/194	1/5		3	74/401	0/102	6/73	61/194	2/5	-	-	ATGGAAAACAAGAGAGATGGCATATTAATGGCATTGCCTTTTTTTTTGTGTGTCCAACTGTGATTAAATGTGGGATACTACTAATGAAGGACTTAGCATC
1346	Chr1-8316520	1	8316520	-	-	-	0.59	0	257/460	91/94	86/94	64/237	0/5		-18	133/460	1/94	7/94	110/237	5/5	-	-	CCCCAGCGTATGGCGACGAAGACGCGATTGCGATGATGGTCCTGGTCCTGGTTATGGTTATGGTTATGGTTATGGTTACTAGTACTCACGTTAGATAGGC
1347	Chr1-8351140	1	8351140	-	-	-	0.5	0	159/306	62/65	59/65	24/148	0/5		-7	146/306	3/65	6/65	124/148	5/5	-	-	TGGATTGCAAGATAAAACAAAAATCAGACGCCATCACGAGTCATGACTCATGAGCAATGCATTCACTAAACTCTGTTTTTATTTATCGATATCTGCAAGT
1348	Chr1-8362060	1	8362060	-	-	-	0.51	0	83/134	14/17	16/26	42/69	2/5		-12	43/134	1/17	7/26	25/69	3/5	Os01g14920	zinc knuckle family protein, putative, expressed	CCACCCCACGCGTCCACAGATACGCAGGTACACGACGCCCACCACCACCACCACCACCACCACCCCCAAACTGACCTGCTGATGATGGAGGCGCGCCTCT
1349	Chr1-8362240	1	8362240	-	-	-	0.5	0	27/45	7/7	7/11	12/22	0/1		-5	17/45	0/7	4/11	9/22	1/1	-	-	TCGCCGTGGCCGCCGGCGCCGTACGCGGCGGGCGGGAGGGGGGAGGGGAGGGTTCGGGAGTGGGAAGCGGCGAGGCGGCGACCTAAACGGGTGAACTGTG
1350	Chr1-8376360	1	8376360	-	-	-	0.85	-10	8/35	0/3	0/4	7/21	1/3		-4	7/35	1/3	4/4	1/21	1/3	-	-	TCATGCGTATTCTTTGCCTGCCCTGTGCCCAATGCACCCTCCCCCCCCCCCCCCCTCCCCCCTACCAAACTGATAATGACACTTTACCTCTTCCATAATC
1351	Chr1-8382500	1	8382500	-	-	-	0.51	0	103/165	33/34	25/29	38/74	1/5		-5	52/165	1/34	4/29	34/74	4/5	Os01g14950	importin subunit alpha, putative, expressed	GGCGTCGATAAGAAGGTGAGTAGTATACTCCTCGATTCCCCCCCGCTCCCCTCCCCTCCCCTCCCCTGCCTCCGATGACGCTATCCCATCGTGTCCTGGA
1352	Chr1-8395180	1	8395180	-	-	-	0.64	0	16/37	7/7	0/4	9/20	0/0		9	15/37	0/7	4/4	5/20	0/0	Os01g14970	expressed protein	TCCTCGGCAGCACGGCGAACAGCGACTCCGCCACCGCCGCCGCCGCCGCCGAGAGGTCATCGGGCTTTTGGCCCCCGTCCATCTGGCCGTCGTCGCGGTC
1353	Chr1-8413280	1	8413280	GCCTTTCCTTTTCTCCGC	TGAGTGCTTATGTTTGTACGTGTT	89	0.51	0	245/357	90/94	83/92	56/145	1/5		20	41/357	0/94	5/92	31/145	3/5	-	-	GCCTTTCCTTTTCTCCGCATGCAAAGTGCATGTCTTTTTTTTTTCTATCCTACTTTTTTTTTTAAAACACGTACAAACATAAGCACTCATAATACTTACA
1354	Chr1-8430420	1	8430420	-	-	-	0.75	-6	107/290	33/73	29/84	41/116	1/3		2	75/290	21/73	30/84	17/116	0/3	-	-	GGTGGATATTCGTGAGCTGGCGTCCGGTCGTGAGTGCGACGTGCGGGCAGCGGCCCACGAGAGGGAGAGAGAGAGAGAGAGAGAGAAGCGCGCGGACTTT
1355	Chr1-8449820	1	8449820	-	-	-	0.5	0	131/214	60/60	27/33	29/95	0/5		-8	74/214	0/60	6/33	58/95	5/5	Os01g15039	pectinesterase, putative, expressed	CTATATGTTTTGCAAACATGTTTAAATAACAAAAATATTTTCAAAACTATATTTTTATTTTTTTTATTTTTTAGAGAATGATATTTTTTTACCCAGCCTC
1356	Chr1-8451000	1	8451000	-	-	-	0.5	0	42/83	14/14	18/20	6/39	0/2		3	41/83	0/14	2/20	33/39	2/2	Os01g15039	pectinesterase, putative, expressed	CGCCGCGGCGGCGGCGGCGCCTCGTCTCCGGCTCCGTCTCATCCTCCTCCTCCGCCGCGGCGACGCCGCCGTCGGGGTCGGCCATGGCGTCGAGCGCCCA
1357	Chr1-8452000	1	8452000	-	-	-	0.57	0	298/489	112/116	92/111	70/220	1/5		-6	105/489	0/116	7/111	83/220	4/5	-	-	AAAATACTCCTGTAAATAAAAGCGTGACTGTCACCGGCTTCGCTGCTGAAGAAGAAGAAGAAGAAGAAGAAGAAAACTAAATATGGATAGCACAAAACTC
1358	Chr1-8452620	1	8452620	-	-	-	0.82	-4	156/404	46/89	51/98	48/187	2/5		-8	31/404	0/89	2/98	25/187	2/5	-	-	TGGGTTTATGCGGTTACATAGATTGGCTTGATCGAATTAGTGCCATTCCTCCAGGATGAATGAGAGAGAGAGAGAGAGAGAGAGAGAGAGAGAGAGAGAG
1359	Chr1-8452640	1	8452640	-	-	-	0.91	-24	98/470	37/146	37/152	18/143	0/2		-14	37/470	10/146	16/152	8/143	1/2	-	-	GATTGGCTTGATCGAATTAGTGCCATTCCTCCAGGATGAATGAGAGAGAGAGAGAGAGAGAGAGAGAGAGAGAGAGAGAGAGAGAGAGAGAGCCCATGGA
1360	Chr1-8483880	1	8483880	-	-	-	0.85	-6	14/42	4/15	3/7	3/12	0/1		-9	5/42	0/15	0/7	5/12	0/1	-	-	ACATATACATATATATATATATATATATATATATATATATATATACATATATTACTCACAAATTATTTTTTATGTCGTACGGTGTATTATCCATATTTAG
1361	Chr1-8522240	1	8522240	-	-	-	0.59	0	47/76	29/35	10/15	2/16	0/0		16	10/76	2/35	3/15	4/16	0/0	-	-	TCCGTCACATCGTTTAAATTTCAACCAAACTTCCAATTTTGATGTGAACTAAACACACACACTATATATACATATATACATATATATATATACATATATA
1362	Chr1-8569580	1	8569580	-	-	-	0.57	0	189/324	56/60	74/84	47/149	0/5		-6	83/324	1/60	7/84	59/149	4/5	-	-	ACCGACGGCGGCAGATGCGGATGCGGATGCCTTCTCCTGCAAGCTTTTGCCCTCCTCCTCCTCCTCCTCGCCTCGCGCCCTCTTCCGTTGCTTGCCTTTT
1363	Chr1-8599400	1	8599400	-	-	-	0.5	0	26/43	10/10	7/7	7/16	0/2		-5	16/43	0/10	0/7	8/16	2/2	-	-	GGCGGAGAAACGGTGGTGGAGTAGGCGCCAAGGGGAAAGTGGCAGAGAAGGGAAAGGAAAGGAAAGGAAAGCGAAGGGGGGGGGGGGGGGGAGGGGGGAG
1364	Chr1-8599520	1	8599520	-	-	-	0.72	0	72/200	17/23	12/25	33/125	0/3		-9	62/200	3/23	8/25	43/125	2/3	-	-	GTAGACGCGTCTCCCTCCCGCATTCAATGCGCGGTCGTCGTGACGGTCGCTGCCATCTGCTGCTGCTGCTGCTGCTGCTGCTGGGTTGGCTGGCAGGTGG
1365	Chr1-8599540	1	8599540	-	-	-	0.7	0	53/134	8/10	6/12	35/91	0/3		-9	40/134	0/10	5/12	26/91	2/3	-	-	CATTCAATGCGCGGTCGTCGTGACGGTCGCTGCCATCTGCTGCTGCTGCTGCTGCTGCTGCTGGGTTGGCTGGCAGGTGGGCCCCACCGCGTCACGTGCC
1366	Chr1-8656780	1	8656780	TTTAGTCGAACAGTCACTTACACG	TCGGCAGTATAGTCCCTGG	82	0.77	1	90/235	28/49	35/52	23/121	0/3		-5	52/235	0/49	0/52	49/121	3/3	-	-	TATAAATAGTTTATTTTTAGTCGAACAGTCACTTACACGTGGGTCCTAGTTTTTTTTTTTTTGCCACGTCAAACGAAACCAGGGACTATACTGCCGAGGG
1367	Chr1-8657120	1	8657120	-	-	-	0.66	0	101/232	26/51	20/65	46/92	0/2		3	79/232	15/51	25/65	30/92	1/2	Os01g15448	expressed protein	CCTTCCTGACGACGCCGACGAGCTCGACCTCCCCGACGGTGAGGCGATCCAGGTCAGCTCCGCGCCTCCTCCTCCTCCTCCTCCTCCACATCCCCTCGCC
1368	Chr1-8668120	1	8668120	-	-	-	0.75	0	13/33	8/11	3/5	2/13	0/0		-4	6/33	0/11	0/5	4/13	0/0	-	-	AGGAAGCAAACGGGGTATGTACCGTTACGATAGTTTGTGTGTGTGTGTGTGTGAGAGAGAGAGAGAGAGGGGGGGGGAGAGGGAGAGTGAGATGTGGCGC
1369	Chr1-8678820	1	8678820	-	-	-	0.51	0	155/245	46/46	53/53	45/127	0/3		3	68/245	0/46	0/53	61/127	2/3	-	-	TGGCGAGGTACCGCCGCCGCCAGTGAGAACGATGAGCAGGTGGTCCCCATGACCGGGATCGATGGAGACGTTCTCGGGGAAGACGATGCACACCGCCGAC
1370	Chr1-8678880	1	8678880	-	-	-	0.82	-8	5/20	0/2	2/8	1/7	0/1		0	4/20	1/2	2/8	1/7	0/1	-	-	GATGGAGACGTTCTCGGGGAAGACGATGCACACCGCCGACTACATATTTTGGTTGTGTGTATATATATATATATATATATATATATATATATATATATAT
1371	Chr1-8678940	1	8678940	-	-	-	0.88	-14	10/37	3/7	3/9	3/13	0/1		-7	5/37	0/7	1/9	3/13	0/1	-	-	ATATATATATATATATATATATATATATATATATATATATATATATATATATATATAGAATGTATGTAACGTTCTTGTGGTGTTCGGCTTGGATGTAATA
1372	Chr1-8690100	1	8690100	-	-	-	0.74	0	135/327	42/69	31/59	53/169	0/5		-6	76/327	1/69	11/59	46/169	5/5	-	-	TGGGAAGATTTCATTGGAGATTATATGTAGTTGGTAGTTTATACTTTTGAAAGAGTTTTTTTTTTTTTTAGTGTGTGTATGGACAAAATCACTCTTGATA
1373	Chr1-8690120	1	8690120	-	-	-	0.77	0	139/378	54/87	22/67	56/183	0/5		-5	77/378	1/87	10/67	43/183	4/5	-	-	TTATATGTAGTTGGTAGTTTATACTTTTGAAAGAGTTTTTTTTTTTTTTAGTGTGTGTATGGACAAAATCACTCTTGATAGAGGCCAGTTCACCGAACAT
1374	Chr1-8699540	1	8699540	-	-	-	0.82	-4	86/258	12/46	30/68	30/118	3/5		2	44/258	17/46	15/68	8/118	1/5	Os01g15480	EMB3013, putative, expressed	TCGTCGACCTCTCGTCGACGGCGACGGCTAGGGTTTGCGATTTGAGGCGGAGGAATGGGGGGGGAGAGAGAGAGAGAGAGAGAGAGCGGGATTTCGATTT
1375	Chr1-8699560	1	8699560	GACGGCTAGGGTTTGCGA	CAAATCGAAATCCCGCTCT	79	0.65	0	112/210	39/49	34/50	29/86	0/5		-6	46/210	1/49	10/50	26/86	3/5	Os01g15480	EMB3013, putative, expressed	GCGACGGCTAGGGTTTGCGATTTGAGGCGGAGGAATGGGGGGGGAGAGAGAGAGAGAGAGAGAGAGCGGGATTTCGATTTGAGATTGGCGCTCGCTCGAT
1376	Chr1-8699580	1	8699580	TTTGAGGCGGAGGAATGG	CAAAACTCCAAAACTAGCCGA	100	0.68	-2	135/285	41/94	29/75	59/100	0/0		4	67/285	27/94	24/75	8/100	0/0	-	-	TTTGAGGCGGAGGAATGGGGGGGGAGAGAGAGAGAGAGAGAGAGAGCGGGATTTCGATTTGAGATTGGCGCTCGCTCGATCGGCTAGTTTTGGAGTTTTG
1377	Chr1-8701220	1	8701220	-	-	-	0.51	0	261/383	79/88	61/73	105/186	0/5		-3	40/383	4/88	11/73	14/186	1/5	Os01g15490	phosphoadenosine phosphosulfate, putative, expressed	ACTAAGCCAAACAAGCCCATAATCTTCCACATCTTCCCTGATTTGAACGTGCTTATCGTAAAAAAAAAACCATGATTAAATTATTGAACTATGGAGGACT
1378	Chr1-8705000	1	8705000	-	-	-	0.77	0	164/418	83/100	29/76	43/216	1/5		-6	77/418	3/100	9/76	53/216	1/5	Os01g15490	phosphoadenosine phosphosulfate, putative, expressed	TGCCAAAAAATAAACTAAATTAGTGTAAATGTACCATAAATTTCAGAGAGAGAGAGAGAGAGAGAGAGAGGCCAGTGTGCCAGTAGCCCAGTACTGCCAA
1379	Chr1-8705020	1	8705020	-	-	-	0.76	-6	175/417	46/116	41/115	77/170	1/1		2	71/417	31/116	18/115	20/170	0/1	Os01g15490	phosphoadenosine phosphosulfate, putative, expressed	TAGTGTAAATGTACCATAAATTTCAGAGAGAGAGAGAGAGAGAGAGAGAGGCCAGTGTGCCAGTAGCCCAGTACTGCCAAAGAAAAGGCTGTTGGAACTG
1380	Chr1-8708180	1	8708180	-	-	-	0.71	0	52/130	17/18	14/25	13/64	1/3		-4	45/130	0/18	9/25	24/64	1/3	Os01g15490	phosphoadenosine phosphosulfate, putative, expressed	ACCACCATCACCGCTACCACACGAATCTAGTGAGAGGGGAGGGGGGGAGGAGGGGGGGGGCGCGTACGGGTAGAGCGCGAAGGCTCGCTGCACGACGTAG
1381	Chr1-8709260	1	8709260	-	-	-	0.76	0	75/209	34/75	19/51	16/67	0/1		4	46/209	11/75	11/51	21/67	1/1	-	-	ATATATATATATATGTATGTATGTATGTATGTATGTATGTATGTATTTGTAGTATTAGAGCAAATTTAATAGTGTAGCCAACTATTGACTCCAAATCATC
1382	Chr1-8745500	1	8745500	-	-	-	0.5	-18	251/460	4/96	46/99	178/223	5/5		0	209/460	92/96	53/99	45/223	0/5	-	-	AAACATCTAGAAAAATTAGCTAGTTTAGCTGCACGAACACAATGTGAACAAGACATACAATGTGAACAAGACATGCAGGGGAATCAAACATTTATAAACA
1383	Chr1-8745560	1	8745560	-	-	-	0.5	-3	150/281	5/60	22/58	111/140	5/5		0	131/281	55/60	36/58	29/140	0/5	-	-	TGTGAACAAGACATGCAGGGGAATCAAACATTTATAAACAGAGTAACAACTACTCATAAGTTTACAGATACGTAAGCTAGGTTATAAATATATTTTTTTC
1384	Chr1-8746000	1	8746000	-	-	-	0.53	0	137/221	51/51	44/64	29/76	1/5		6	59/221	0/51	10/64	35/76	3/5	Os01g15550	expressed protein	GCCACTGCCACGTCATAGCCATGCAGCGCCATGAAGAGCCTCTCCTTCTCGAGCTCCTCCTCCTCTCTCCCCGTCCTCCTCCCCCTCCGCTTCCTTCCGC
1385	Chr1-8746020	1	8746020	-	-	-	0.52	0	126/199	41/41	43/56	28/75	2/5		6	55/199	0/41	5/56	40/75	2/5	Os01g15550	expressed protein	ATGCAGCGCCATGAAGAGCCTCTCCTTCTCGAGCTCCTCCTCCTCTCTCCCCGTCCTCCTCCCCCTCCGCTTCCTTCCGCCGCCGCCGGCGATCACCGAG
1386	Chr1-8751100	1	8751100	-	-	-	0.79	0	91/261	32/48	30/68	20/110	1/5		-8	57/261	2/48	10/68	37/110	0/5	Os01g15580	disease resistance protein RGA2, putative, expressed	GACTTTCCAATCCATTGTGATTTGAGCGAGTTGTGAGAGAGAGAGAGAGAGAGAGAGAGACACTCTAGCGCGCAGCCATGGCGGAGGGTGCTCTCGCCTC
1387	Chr1-8755720	1	8755720	TGGGAGGAATTAGTCCCCAT	TATCACAACCCAGGCACAAA	88	0.6	0	122/199	46/48	25/39	39/84	1/5		-8	24/199	0/48	8/39	8/84	2/5	-	-	TTGGGAGGAATTAGTCCCCATCCCTTACCGCCTAACACAGCCTGGAGCTTAGTCAGACATGATTTTTTTTTTGTGCCTGGGTTGTGATACACAGCCTCGT
1388	Chr1-8768100	1	8768100	-	-	-	0.77	-2	14/39	0/14	2/8	10/14	1/2		-5	8/39	7/14	1/8	0/14	0/2	-	-	TTGGATTATACATGTTTTCTGGTGCATGCTTGCTCATATATATGTCTGCCGCCCCCCCCCCCCCCCACCATTTTTTTTTGTTCTTTTTTCCATATTCAAT
1389	Chr1-8798100	1	8798100	-	-	-	0.8	-4	10/30	3/12	3/5	2/8	0/1		0	5/30	3/12	0/5	2/8	0/1	-	-	CTAAATTTAAGATTAAAAATTTAAATTTTAAGTGATAAGCATAAGTATAAGCGAAAAGAGAGGGGGGGGGGGGGGCGTGCACGGTGCATCCATCCATCCA
1390	Chr1-8801160	1	8801160	-	-	-	0.86	-6	11/44	2/12	3/13	1/8	0/0		2	8/44	2/12	3/13	0/8	0/0	-	-	AACAAATTTACTATATATATATATATATATATATATATATATATATATATATATACAGTCCTATAATACGATTAATATTAGCATATTACCAAATATTTGA
1391	Chr1-8837240	1	8837240	-	-	-	0.52	0	111/204	67/70	10/45	20/60	2/4		-12	88/204	3/70	35/45	35/60	2/4	-	-	ACGGGGCGTCCACCGCATGGGGATGGTGTGGTTGGTGGACGGCCGTCATAGTATTGAAAGTTGATACTCCGTCTATTATTTCATATTATAAGTCGTTTTG
1392	Chr1-8840000	1	8840000	-	-	-	0.85	-18	10/35	0/6	5/13	4/13	0/0		-8	5/35	1/6	2/13	1/13	0/0	-	-	GACGAATATTTTGTGGTAAGTTATTGAGATACGAAATTGCTCGTGTGATATATATATATATATATATATATATATATATATATATATATATATATATATA
1393	Chr1-8855340	1	8855340	-	-	-	0.5	-4	176/328	3/78	71/97	87/125	3/4		0	152/328	75/78	26/97	38/125	1/4	Os01g15740	expressed protein	AGCACTGCCCGAGTAGCAGAGCAGTAACAACTGGAGTAGTAAACAAGTAGGAATACAAAGCAAGAAGAATTAATGGCCAGCGTCGTCAATGCCGCCGGCG
1394	Chr1-8881820	1	8881820	-	-	-	0.5	0	215/403	89/94	22/90	86/188	3/5		-3	188/403	5/94	68/90	102/188	2/5	-	-	TTTGAATTGGCTTTCTATTATAGAAACAAAACAGTCAATTGGTTGAAGAGTTAAATAGTATAACCCCATTGCAAATCAATGTTTACATATAAATATATAA
1395	Chr1-8910500	1	8910500	-	-	-	0.59	0	148/306	68/71	23/102	40/107	0/5		-6	126/306	3/71	78/102	40/107	4/5	-	-	TCGCCGCCTTCAACGCGTGAAGCGCCCGCTGCCGCACGCCCGGGAGAGAGAGAGAAAGAGAGATAGGAGTATGAGGAGGAGAGAGAGGAGAGGAGATAAG
1396	Chr1-8913500	1	8913500	-	-	-	0.5	0	146/266	91/93	31/42	8/104	0/2		-6	120/266	2/93	11/42	96/104	2/2	-	-	AGTATTACATTTCTTTCGGTTATTGAGCTTTGATATATGCTACTATGGTTATGGTCTTGTTTGGATCCTCTGAACTATTAAATAGCCATCCGAAATCTTG
1397	Chr1-8925120	1	8925120	-	-	-	0.77	-6	14/49	3/14	4/15	3/12	2/2		-3	13/49	0/14	4/15	8/12	0/2	Os01g15840	PPR repeat containing protein, expressed	CGTCGGCGGTGGTGGCCGCGCCGGTGGCGGCGGCGGCGGCGGCGGCGGCGGGGGCGACGGGGCACCAGCACGAGGGGGCGAGGGGTGACGCGCCGCCGAA
1398	Chr1-8930420	1	8930420	-	-	-	0.5	0	109/203	62/68	22/28	13/87	0/2		19	94/203	6/68	6/28	74/87	2/2	-	-	AAAAAAAATCGACTGTAGCATATGGCGCCATATTTCTAGCAAATCCGATGTTTTATCTCGAGATGGAGGGAATACTTTTTAACTCTAGGGGTAATAACGA
1399	Chr1-8961140	1	8961140	-	-	-	0.62	-3	56/117	1/24	17/27	35/55	2/2		0	42/117	23/24	9/27	3/55	0/2	Os01g15910	UTP--glucose-1-phosphate uridylyltransferase, putative, expressed	GCCGTCGACCGTACCCCTCCTCCGACGCCACCGTCGCCGCCGCCGCCGCCGCCGCCTCCTCCTACGAACGGGACGCTCACGCCGCCACCGTCATCGGCAC
1400	Chr1-8962440	1	8962440	-	-	-	0.5	15	226/429	5/115	17/62	186/212	5/5		0	203/429	110/115	45/62	26/212	0/5	Os01g15910	UTP--glucose-1-phosphate uridylyltransferase, putative, expressed	TGGACACTGCATGCTGAAAAGAACATATTTCTTGCTCAGCGTGTATCTATGATATCTGAATGGTGTCCTAAATGTTCTTTTGAGTGCTTTATGTTTCTAT
1401	Chr1-8962460	1	8962460	-	-	-	0.5	15	199/370	3/95	20/52	157/187	5/5		0	170/370	92/95	32/52	29/187	0/5	Os01g15910	UTP--glucose-1-phosphate uridylyltransferase, putative, expressed	GAACATATTTCTTGCTCAGCGTGTATCTATGATATCTGAATGGTGTCCTAAATGTTCTTTTGAGTGCTTTATGTTTCTATTCCTTTTAATTTCCTACACT
1402	Chr1-8969000	1	8969000	-	-	-	0.78	0	53/128	31/37	6/17	11/54	1/4		-3	17/128	0/37	2/17	9/54	0/4	-	-	GCGCGAGGCCGCCGACGCCAGATCCCCCCCTCCGCCCGACGCCGAGAGAATTCCTTTTTTTTTTTTTGCTGATCGATCGATTCCGCCGCCGCCGTCGTCC
1403	Chr1-8991280	1	8991280	-	-	-	0.67	0	207/386	79/89	38/70	60/187	0/5		3	55/386	3/89	23/70	25/187	3/5	Os01g15979	gb protein, putative, expressed	GAGATGCTACCTTTTGAAGCAAACTGTGGACATTGATAACTCTGATCTTTTTTTAAAAAAAAAAATCTTGCAGGCACCTCCAGTTATTGTCTTCTCTTCT
1404	Chr1-8991300	1	8991300	-	-	-	0.52	0	221/332	98/108	39/76	54/112	1/5		3	57/332	3/108	25/76	26/112	1/5	Os01g15979	gb protein, putative, expressed	AAACTGTGGACATTGATAACTCTGATCTTTTTTTAAAAAAAAAAATCTTGCAGGCACCTCCAGTTATTGTCTTCTCTTCTGCATGTGCTGGGTTAGCAGG
1405	Chr1-8994000	1	8994000	-	-	-	0.7	0	125/249	45/48	35/47	32/124	2/5		-4	36/249	0/48	0/47	35/124	1/5	-	-	AAATTAAAAATCTGTCGTAGGATGTTTTCTAAACTGAAAAAAAAATAATATATATTTTAATTATTTGCAGCAGCACAACGTGATAATAGCAGGTTGTATG
1406	Chr1-9003380	1	9003380	-	-	-	0.5	0	157/309	86/89	33/55	24/133	0/5		11	152/309	3/89	22/55	109/133	5/5	-	-	GTTAGGTTTGCTTCGACCTTAAAACACATATTTTCTTAGCTGAAGCTTTGAAGACACATCATGGATAGTAGAATGGGGCTGTGTGGTTGTAGCCACAGTT
1407	Chr1-9003400	1	9003400	-	-	-	0.5	0	171/314	105/108	26/45	24/129	0/5		11	142/314	3/108	19/45	104/129	5/5	-	-	AAAACACATATTTTCTTAGCTGAAGCTTTGAAGACACATCATGGATAGTAGAATGGGGCTGTGTGGTTGTAGCCACAGTTACGACAAGATCATCTTAAGC
1408	Chr1-9011880	1	9011880	-	-	-	0.76	0	133/370	57/78	24/88	36/173	1/5		-4	86/370	5/78	53/88	27/173	0/5	-	-	TGAAATTACCAAGTAAACGCTACCGGAGGGAGTATGTTTCTTTTTTTTAAAAAAAAAAAGAAAAAAAGGAAATCTCCGCCAGAACGCCACCCGGCATCGT
1409	Chr1-9022460	1	9022460	-	-	-	0.51	6	228/436	6/122	62/100	146/178	5/5		0	201/436	116/122	38/100	32/178	0/5	Os01g16030	ADP-ribosylation factor, putative, expressed	TTCAAAAATGAAAAACTATCTCTCATCTGTCTAACAGTAATATTTTGCACTTGCACATAGAGCCATACAAGCGTGCAACCATGTTTGTTCATATTTCCAA
1410	Chr1-9054180	1	9054180	-	-	-	0.64	0	128/296	73/88	22/60	18/114	0/5		6	114/296	2/88	37/60	63/114	4/5	-	-	TCGCCCATTAAAAACTAGGTATCTGTTGGTTACTCCTTCATATATTTACAAAAGAAAAATCAGAAATCATCTCCTTTTCCGTAGGACGTTTCCGGCCTAC
1411	Chr1-9054960	1	9054960	-	-	-	0.5	0	100/187	60/60	22/56	9/47	0/5		4	87/187	0/60	34/56	38/47	5/5	-	-	GACGGAGGCAGCCCTGCGCCGGCGGCGGAGCTCCACATCCTTCGATCTGAGGTGGGGAGGAGCGGCGAACTTGCAGTCGGATCCAGTGTCGCCGCCAAGC
1412	Chr1-9061060	1	9061060	TCTCTCTCTATCTTTTTCCGGC	CATTCGGTTTGCTCTTCGAT	99	0.74	0	80/181	43/57	11/41	14/55	0/5		4	32/181	2/57	19/41	9/55	2/5	-	-	TCTCTCTCTATCTTTTTCCGGCCCAGAGATCGGGTCGGTTCAGGAGTTTTTTTTAAAAAAAAAATCAGTTAAGTTAGGAATCGAAGAGCAAACCGAATGG
1413	Chr1-9062620	1	9062620	-	-	-	0.51	-6	154/245	12/63	50/62	73/87	5/5		0	75/245	47/63	11/62	9/87	0/5	-	-	TTTTTTGGGGTGTGGGTGCTTCGTGTTAGACTTTTAACCGCTTGTAAGACATATATATATATATATAAGTGCTAAAATTATTCTTCGTTGCTCTTTCATT
1414	Chr1-9067420	1	9067420	-	-	-	0.64	0	153/342	93/101	24/53	21/159	0/5		4	119/342	8/101	29/53	69/159	4/5	Os01g16100	translin, putative, expressed	TATGTACAGCAGTGCGAAGAACGTTGAAAATCTTATTGTCAAGAAGTGTCCAATCCAACAAGAGATGTAAAGATTAAAAGTAAACCGTATAAAATATCAG
1415	Chr1-9067440	1	9067440	-	-	-	0.5	0	138/269	88/96	18/63	19/83	0/5		4	131/269	8/96	45/63	64/83	5/5	Os01g16100	translin, putative, expressed	ACGTTGAAAATCTTATTGTCAAGAAGTGTCCAATCCAACAAGAGATGTAAAGATTAAAAGTAAACCGTATAAAATATCAGTAATAATATGGGTTTAGCTT
1416	Chr1-9087960	1	9087960	-	-	-	0.52	0	116/226	55/58	18/67	22/72	2/5		-6	105/226	3/58	49/67	46/72	2/5	-	-	TCCCACACATCGCTGTGTCTCTGGACGCCATGACAAAACAAACCAACCCCTTCAAAATAAAAATAAAAATAAAAATAATAAAAAAAAACACCACCCTTAT
1417	Chr1-9087980	1	9087980	-	-	-	0.67	0	74/185	44/48	8/52	11/61	0/4		-7	70/185	2/48	37/52	28/61	1/4	-	-	CTGGACGCCATGACAAAACAAACCAACCCCTTCAAAATAAAAATAAAAATAAAAATAATAAAAAAAAACACCACCCTTATCTAAATTATTATTATTATTA
1418	Chr1-9091460	1	9091460	-	-	-	0.5	0	123/233	56/62	24/64	30/82	0/5		-6	110/233	6/62	40/64	52/82	5/5	-	-	GACCAAAACATATCAGCATTCAACACGATCCCGCGAGGGCGCATGCTAAACAACCTTATCTTTTTCTTTTTCTTATGTTTATAGTTATCAACCAAAATTT
1419	Chr1-9117220	1	9117220	-	-	-	0.5	0	77/136	36/36	10/23	23/61	0/2		6	57/136	0/36	13/23	37/61	2/2	Os01g16146	phenazine biosynthesis protein, putative, expressed	CTCGGCCGCGAACGCGTCCACCTGCGACGACCGCGCCGCCGTGGCGCCACCGACACGTCAGCGTCAGCATCAGCATCGCGCGGTGGGTCAACAAGAGAAA
1420	Chr1-9117240	1	9117240	-	-	-	0.5	0	89/176	41/41	24/49	14/62	0/5		6	87/176	0/41	25/49	48/62	5/5	Os01g16146	phenazine biosynthesis protein, putative, expressed	CCTGCGACGACCGCGCCGCCGTGGCGCCACCGACACGTCAGCGTCAGCATCAGCATCGCGCGGTGGGTCAACAAGAGAAAGGGCGGATAGTGTACTGACC
1421	Chr1-9138480	1	9138480	-	-	-	0.55	0	214/416	110/113	66/86	22/183	0/5		15	178/416	3/113	20/86	137/183	5/5	Os01g16170	PQ loop repeat domain containing protein, expressed	GTTCCCCCCATGTTTGTAATGACCAACTCACTACACTGTTGAAAGGAAATACTAGATGTTCATCAAATCAGAGCAAAAACAAGTGGTCATAGGATATTAT
1422	Chr1-9140580	1	9140580	-	-	-	0.51	-6	139/269	2/69	42/63	79/109	5/5		0	128/269	67/69	21/63	28/109	0/5	-	-	CCAACCTACGACGAGTCTTTAAAAAAAACAACCCAAAGAATCTGGACGTATTTTTATTTTTTAATAATCGTCCAGATTCATAGTAGTAATTTATGGTTTT
1423	Chr1-9144020	1	9144020	-	-	-	0.56	0	151/264	82/82	38/43	20/123	0/3		14	84/264	0/82	5/43	75/123	2/3	-	-	TTTTTTGGGACGGAGGGAGTAGAAGAAGATGAACATTGAACAATATATGTTTTTAAGGTTGTGTTCTTAAGTCGATGTTTCCAACTTCACTAAATGGTAC
1424	Chr1-9166940	1	9166940	-	-	-	0.9	1	9/49	0/6	7/13	2/28	0/0		-10	6/49	0/6	0/13	6/28	0/0	Os01g16190	26S proteasome non-ATPase regulatory subunit 14, putative, expressed	TTCAGATTTGGTGCGCTTTGCTTGATTAATCTGCGCAGGATTTGCCCCCCCCCCCCCCCGCCCCCTCTTTCAGGGCACCTTAGATGAGCTGATCTTGATA
1425	Chr1-9172380	1	9172380	-	-	-	0.5	0	47/71	12/12	10/13	23/36	1/1		3	17/71	0/12	3/13	11/36	0/1	Os01g16200	serpin domain containing protein, putative, expressed	CGGCTTCACGGCGCTCAAGCTCCCCTACAAGAACGTCGGCGGCGGCGGCGGTGGCGACGGCGTGCCCCGAGCCGCATTCTACATGCTCCTGCTCCTCCCC
1426	Chr1-9173500	1	9173500	-	-	-	0.5	0	192/383	85/91	21/103	62/157	0/5		-8	190/383	6/91	81/103	95/157	5/5	Os01g16210	uncharacterized Cys-rich domain containing protein, putative, expressed	AGATTCGTCAGAATTCAGATAGAGAGGCGTTCATCAATATTTCATATTTCCATTCAAGGCTCATCCATTGTCTGTATTGCAGGTGGCGTGACGGTCGGAG
1427	Chr1-9175800	1	9175800	-	-	-	0.5	-3	21/40	0/10	0/4	18/21	1/1		0	19/40	10/10	4/4	3/21	0/1	Os01g16210	uncharacterized Cys-rich domain containing protein, putative, expressed	CTGCTGGCCGTGCGCGCGCGAGGTTGCCCGCCGCGCAAGGGAAGATGGCTAGGGCGGGGGGTGGGAGACGGAGGGAGGGGGTGGGCGTACACAGAACCCG
1428	Chr1-9181920	1	9181920	-	-	-	0.85	-6	11/47	0/9	4/11	1/14	1/1		0	10/47	5/9	1/11	0/14	0/1	Os01g16220	Sad1 / UNC-like C-terminal domain containing protein, putative, expressed	CGGCGCGGCGCGGCGCGGCGGCGAGAGAGAATGGAGAGAGAGAGAGAGAGAGAGAGAGAGAGAGAGGCGGTTGGGCTTTCGGCGAATCGGAGGGGAATTT
1429	Chr1-9182020	1	9182020	GAAATTTTGGGCGGAAATC	TGTCCCCTCGTCTTCTCTTC	80	0.56	0	141/239	51/52	14/55	56/108	4/5		-3	62/239	1/52	41/55	17/108	0/5	-	-	GGGAAATTTTGGGCGGAAATCGAATCGAATCGAACGGAGCGGGGCGCGGAAGAAAGAGAGGAGAAGAGAAGACGAGGGGACACGCATGGGAAGTTGGGGG
1430	Chr1-9184080	1	9184080	-	-	-	0.5	0	206/407	117/119	47/112	18/141	0/5		6	201/407	2/119	65/112	123/141	5/5	-	-	TCAGACTCAGGCGACAAATTAAGGTACCTAAAGTGAACTTCCATTTGTGTTTTGTCAGGGTTACGAGATTCTTGGCCCAAGTCCAGCCTGCCAAGCCCAA
1431	Chr1-9184100	1	9184100	-	-	-	0.52	0	188/375	105/106	44/90	16/137	0/5		6	181/375	1/106	46/90	121/137	5/5	-	-	AAGGTACCTAAAGTGAACTTCCATTTGTGTTTTGTCAGGGTTACGAGATTCTTGGCCCAAGTCCAGCCTGCCAAGCCCAAGCTTGCAAACGGGAAAAAGA
1432	Chr1-9185060	1	9185060	-	-	-	0.74	0	49/125	39/55	5/9	0/50	0/1		-12	35/125	0/55	0/9	35/50	0/1	-	-	TATTCACACAGCAAAACAAAACAAACAACCCGGACATACATACACACACACATATATATATATATATATAGCGTGTGTGATCACATCACCAGCATTGCTG
1433	Chr1-9190540	1	9190540	-	-	-	0.61	3	155/336	6/101	42/74	99/131	5/5		0	137/336	91/101	25/74	7/131	0/5	-	-	GGAAACAAAAGAGCGATACATCGGCCTTGTTTCTCATATAAATTGACTTTTACTTCTTTTTTTAACCTTCACACACACATGCATGCTCTGAAACCAATTA
1434	Chr1-9198200	1	9198200	-	-	-	0.5	0	275/523	106/109	37/178	104/194	4/5		-7	246/523	3/109	141/178	88/194	1/5	Os01g16240	OsCam1-3 - Calmodulin, expressed	GGTCCAGTCAGCAGCCCCAGCAACCATGCAACAGGGATGAAATTCACCACGCCTCGCGCCTCGCGCCTCGCTACCATCAATCCGTGGGCACACTGTGCGT
1435	Chr1-9211880	1	9211880	-	-	-	0.61	0	69/119	45/56	10/17	3/26	0/2		-4	24/119	5/56	6/17	6/26	1/2	-	-	GGTTCACGGTTGCCTAAATTTTTACTACTCCCTCCATATAAAAAAAAAAAGAAGCTACGACCGGATATAACATTTCCGAGTACACTACTTCATCCATTCT
1436	Chr1-9213800	1	9213800	-	-	-	0.5	0	177/326	83/96	35/102	38/101	1/4		-4	149/326	13/96	67/102	63/101	3/4	-	-	TCTATAAATATATACTACATCACTAATATATAGTCTCATCTTTTATACACATAATATATTAGAGTGTATACTACAGCTAGCTATAAATTTATACTTTGCT
1437	Chr1-9214360	1	9214360	-	-	-	0.73	0	138/321	79/87	22/69	24/137	0/5		-3	71/321	5/87	42/69	22/137	1/5	-	-	GGAATCTATAATTTATTTTATTATTAGTTTACGTTTAATACTTTAAATATGTGTCAGTATACTTAAAAAAATTTGATCAAGTGCCTAAACACAACCGGAT
1438	Chr1-9237180	1	9237180	-	-	-	0.66	4	193/490	11/128	12/107	156/223	4/5		0	163/490	110/128	27/107	11/223	0/5	-	-	GTTGAATTTGAACGGTAGCATAGTCGGGACTGTGAGTGAGACTGGACTTGGAAAGTGGAGCGTGGAAATCTCGTCTAGTTGACGTAGGAATCCTATCTTA
1439	Chr1-9246040	1	9246040	-	-	-	0.69	0	24/52	11/11	3/12	6/21	0/0		-6	12/52	0/11	0/12	12/21	0/0	Os01g16310	glycosyl hydrolase, family 31, putative, expressed	ACCGCCAGCGCGTCGACAGGATCCGCGCCGTGTACCGCCGCGACGCCGACGCCGACGCCGACGCCGACCTCCTGCGCGTCGCCGGCGCGGCGTTCCAGGC
1440	Chr1-9253960	1	9253960	-	-	-	0.58	0	184/318	72/76	28/57	63/157	1/5		3	87/318	3/76	28/57	53/157	2/5	-	-	GGCACACTTATCAAACAAGAACAATATGATCCAAGATAAAAAAAGAAGAAGAAGAAGAAGAAAGAAAAACCTAAATAAATTAGAGTGATCATCGTCGATC
1441	Chr1-9262180	1	9262180	-	-	-	0.71	0	179/369	86/98	33/68	38/165	1/5		3	60/369	3/98	25/68	30/165	0/5	Os01g16330	OsRhmbd2 - Putative Rhomboid homologue, expressed	TCAGTGATAAATCATTCATATACCTAGCTGGCCTGCAGGTTAGTTTTTTTTTTTGGACAGAAATGGATACTTATCTGTCATTTACGCTTAAGTATTTCAT
1442	Chr1-9265000	1	9265000	-	-	-	0.68	-3	11/22	1/9	2/5	7/7	0/0		-6	4/22	2/9	2/5	0/7	0/0	Os01g16340	expressed protein	TTAATTAATTAATTATGGCAGCGGCCGCCGCCGCCGCCGCCGCCGCCGCCCTCCCCGCCGGCAGCCAGGACCACATGAACGCGCTCCGCTCCACCGCACT
1443	Chr1-9313980	1	9313980	-	-	-	0.67	0	144/311	76/82	28/82	28/120	0/5		-9	88/311	3/82	44/82	34/120	3/5	-	-	TCTTTTCTTTTATCGTTTTAAAATATATTTATAGTTGGCTTATAGTCTGCTATTGTACCAAACTATAAGAGCACCCATCAGTGTCAGAGTTTAGCTGAAG
1444	Chr1-9318500	1	9318500	-	-	-	0.74	-12	197/490	8/116	102/163	86/183	0/3		0	142/490	70/116	43/163	18/183	1/3	-	-	TGTGGCTGAACTCTTGCTGGTGACATCTGTAAGATTCTGTATCAGCAGTCGGAGTGTGTGTGTGTGTGTGTGTGTGTGTGTTGTTCCTTTGTGACTCTTA
1445	Chr1-9318520	1	9318520	-	-	-	0.75	-12	192/457	11/105	95/143	84/181	0/3		0	110/457	54/105	32/143	18/181	1/3	-	-	TGACATCTGTAAGATTCTGTATCAGCAGTCGGAGTGTGTGTGTGTGTGTGTGTGTGTGTGTTGTTCCTTTGTGACTCTTATCTGGAAATCATTGCTAGTT
1446	Chr1-9338600	1	9338600	AGCGAGACAAGCTAGCCCA	CGCGGGTCTTGGTCTTGT	78	0.52	-10	136/239	1/41	51/55	76/119	3/5		0	95/239	40/41	4/55	35/119	2/5	-	-	GTAGTATGAACGTATCATTAAGCGAGACAAGCTAGCCCAAAAGCAGCACGACGAGACGAGACGAGACGAAACAAAACGAGACAAGACCAAGACCCGCGCG
1447	Chr1-9348960	1	9348960	-	-	-	0.58	-3	151/326	1/59	87/93	52/147	3/5		0	143/326	58/59	6/93	63/147	2/5	-	-	TCGTTCGTTCGTTCACTGCCATGCCGGCCCGTGCCCTCGCCGTCGAATCGTCGTCGTCGTCGTCGTCCCTGCGCGTCTGTGACGTCTGCTGCTGACTCGT
1448	Chr1-9348980	1	9348980	-	-	-	0.59	0	148/301	57/58	8/69	66/146	1/4		-3	119/301	1/58	61/69	46/146	3/4	-	-	ATGCCGGCCCGTGCCCTCGCCGTCGAATCGTCGTCGTCGTCGTCGTCCCTGCGCGTCTGTGACGTCTGCTGCTGACTCGTGGATGTAGCTTGATTGCTCG
1449	Chr1-9391240	1	9391240	-	-	-	0.5	3	176/287	5/58	58/60	94/143	4/4		0	99/287	53/58	2/60	37/143	0/4	-	-	CTGAAGAAAGCAATTCACATTCAGGGATAACCAAGAAGTGCTTAGAGATAAAATACACACATTCAAAACTGACTGTTTGTTTAAATGAAATTAGCTAAAA
1450	Chr1-9391380	1	9391380	-	-	-	0.52	0	119/213	77/80	7/16	27/103	1/3		32	87/213	2/80	9/16	70/103	2/3	-	-	TATATATATACACACACACACAAAGCAATTGACAATCTCACATCCTGGAGAAAGCAATTCACATTACAGCAGTAACCAAGCTATCTGAGGGACAGCGGTT
1451	Chr1-9394160	1	9394160	-	-	-	0.5	16	185/365	2/112	20/29	141/189	5/5		0	180/365	110/112	9/29	48/189	0/5	-	-	GCTTTCGCCTTAATTATTTGTATGTATGAGAAGAGAACTTTACAGTATTAACCGTTGATTGATTGTAAACATTTAGCAGTAAGCATAACCTTCTTCAGAG
1452	Chr1-9394180	1	9394180	-	-	-	0.5	16	186/362	3/100	20/36	141/193	5/5		0	176/362	97/100	16/36	52/193	0/5	-	-	TATGTATGAGAAGAGAACTTTACAGTATTAACCGTTGATTGATTGTAAACATTTAGCAGTAAGCATAACCTTCTTCAGAGAAATACAGAATTACTACATT
1453	Chr1-9399260	1	9399260	-	-	-	0.74	7	121/291	4/88	36/46	65/130	4/5		0	67/291	55/88	5/46	3/130	0/5	-	-	TACTCGGGGACTAAAGATCGATCTTTAGTCCCAATGTGGTCTCGGCTGGAGGTTTTTTTTCTCTCTTTCTTTTTCATTGTTTTTTTGTTATTTGCGGAAA
1454	Chr1-9400180	1	9400180	-	-	-	0.5	-20	293/550	15/111	166/185	96/216	3/5		0	257/550	96/111	19/185	120/216	2/5	-	-	TACATATGTATAGGTACCACTAGTTTTTACGTTTTAGAAAACATGAGATAGATGATGTTATTCTTCTGACCTCTAGTCTGCAATCGAAGCTCAGTTTGAA
1455	Chr1-9400260	1	9400260	-	-	-	0.52	0	207/338	84/89	12/60	97/165	1/4		6	109/338	4/89	48/60	48/165	2/4	-	-	CAATCGAAGCTCAGTTTGAATTCAAACCGAAGTATAGTAATTCCGTATTTTTCTCTGAACTAGAAAAAAATGCTCGTGCATTGCAACGGAAAAAACATGA
1456	Chr1-9400280	1	9400280	-	-	-	0.55	0	192/339	70/76	14/66	90/168	1/5		6	118/339	6/76	52/66	51/168	2/5	-	-	TTCAAACCGAAGTATAGTAATTCCGTATTTTTCTCTGAACTAGAAAAAAATGCTCGTGCATTGCAACGGAAAAAACATGAGAACTTTAAGGAAAGGTTGG
1457	Chr1-9402820	1	9402820	-	-	-	0.58	0	110/178	53/54	3/16	40/85	0/3		6	21/178	0/54	2/16	16/85	1/3	Os01g16560	antifreeze glycoprotein, putative, expressed	GCATCGACAGTTGTTGTACTATCCAAAGTATCTTCATATCTGATCAAGCTCCTCCTCCTCCTCCTCCTCCCTAAGCAGATAGCCTCTGCTCCGCCCACCA
1458	Chr1-9403600	1	9403600	-	-	-	0.5	-13	203/375	6/69	116/118	64/161	3/4		0	172/375	63/69	2/118	97/161	1/4	Os01g16560	antifreeze glycoprotein, putative, expressed	AAATCGGCTGACTTAATTCAGGAAGGTTCATCAGTATCAATTCGATTATCGCGTTGAGTCCTATCGTCTCACAAGGTATCAGACTCCTCGATCCACCGCT
1459	Chr1-9425060	1	9425060	-	-	-	0.65	2	145/258	5/29	59/68	71/139	4/5		6	34/258	0/29	2/68	28/139	1/5	Os01g16600	expressed protein	GTCGACCCCCTCCCCGCCGGCAAGGACCATGTACGCAAGCGATCAAACCAAATTCTCTCTCTCTCTCTCGTTTCATCAGTTTTGTCTGTTGCGCAATGTG
1460	Chr1-9425080	1	9425080	-	-	-	0.67	2	176/326	4/34	65/78	92/190	4/5		6	47/326	0/34	3/78	40/190	1/5	Os01g16600	expressed protein	CAAGGACCATGTACGCAAGCGATCAAACCAAATTCTCTCTCTCTCTCTCGTTTCATCAGTTTTGTCTGTTGCGCAATGTGGGGGCAGTGGCATTGTGGTC
1461	Chr1-9431160	1	9431160	-	-	-	0.5	0	168/297	55/58	6/85	87/123	1/5		-9	127/297	3/58	79/85	35/123	3/5	-	-	GGAACTTTTACAGTTTTCAGGCAAAATCTGAATGCTGCAATCCATGCTAGGGCCCTGAGTTTCGTAGGATTTAAATCCTATAAGAAATTTTCTTTTTTGG
1462	Chr1-9436840	1	9436840	-	-	-	0.95	10	2/26	0/10	2/6	0/3	0/3		-12	2/26	1/10	0/6	0/3	0/3	-	-	CGGTCCTAATAACTATGGTTGTCGCTAACTTTGTGAATTCTGCGACATATATATATATATATATATATATATATATATATATATATATATATATATATAT
1463	Chr1-9445140	1	9445140	-	-	-	0.71	-2	93/218	7/67	49/60	27/73	3/4		1	48/218	33/67	7/60	6/73	0/4	-	-	GTATCTGGAGGTCTATCAAATCTATATGTGGAGAACGGAAAAAAAAAACCAAAGTTGGGAATTCCAAACATTGGACATCTAACCAGGTCGACTATTCGAT
1464	Chr1-9458920	1	9458920	-	-	-	0.63	0	174/318	87/93	9/54	64/143	1/5		3	64/318	3/93	30/54	23/143	1/5	-	-	ATATCCAGACAAATAGACTAAAACATCAAAAAATCATCTTAAAAAAACACCAACTAGATCCACTTCTTTTTTTTATCTCCAATGGTTAGCCAGATCGTTG
1465	Chr1-9464540	1	9464540	-	-	-	0.51	0	160/284	53/58	7/74	86/132	3/4		-9	116/284	5/58	67/74	38/132	1/4	-	-	AAGGCTAAAAACTTAGTGATATCATGGATATGCCACCGTTTTCTATCTCTTTAAACGTGTGTTAGCCTGTTAGGTGGCACATTTATGGATATTTAAATCT
1466	Chr1-9464680	1	9464680	-	-	-	0.9	-6	10/46	1/9	3/10	1/14	1/3		-3	7/46	2/9	3/10	0/14	1/3	-	-	ATTATTATTATTATTATTATTATTATTATTATTATTATTATTATTATTATATTTGAGCAATTTTGGGTATTTCAATTGTAGCACGTTCTCTCCACCCCGA
1467	Chr1-9475020	1	9475020	-	-	-	0.57	10	229/412	5/124	45/65	161/191	5/5		0	141/412	111/124	10/65	6/191	0/5	-	-	TGGCAGAGGTATATGATTTGTTTGATGTGTTGATTGTAACACGGTGATTTTGTAAGCAGGATTTTTTTTTTCTTTTTACCCTTTGAAGCTGCCCTCAGTA
1468	Chr1-9483520	1	9483520	-	-	-	0.59	0	286/466	107/112	94/110	71/215	1/5		6	63/466	1/112	7/110	48/215	2/5	-	-	TCTGACATGGTGAGGAGTATTGCAAGATCGATAGAGAGAGAGAGAGAGTTGTCTGCTAAAACACCCATTCTTGCCTTGTAACAGTTAAACAGAACAGCGA
1469	Chr1-9490960	1	9490960	-	-	-	0.77	-24	7/20	1/8	1/2	5/8	0/0		-20	6/20	3/8	1/2	2/8	0/0	Os01g16714	flavin monooxygenase, putative, expressed	TATATCGTGGGCGGCGCCATGTAAAAGTATAAATAACTTGACTATATATATATATATATATATATATATATATATATATATATATATATATATATATATA
1470	Chr1-9491000	1	9491000	-	-	-	0.73	-20	10/22	2/9	0/1	5/8	0/0		-16	4/22	3/9	0/1	1/8	0/0	Os01g16714	flavin monooxygenase, putative, expressed	ACTATATATATATATATATATATATATATATATATATATATATATATATATATATATATATATATTCATCGTCGCTGGCACATGGCCTGGTCTCTCTCGA
1471	Chr1-9515120	1	9515120	-	-	-	0.68	-2	186/355	7/79	85/95	76/154	4/4		2	45/355	21/79	3/95	15/154	0/4	-	-	CCCCTAAAGGCTAGATATAGGCCCTGTTCACTTTGACGTCAAAAAAAACCTTTTTTTTTTACGATTTCTCATATACTCCAGTTATTAAAATTTGGCAGCA
1472	Chr1-9545140	1	9545140	-	-	-	0.74	0	125/288	75/83	4/42	34/132	0/5		4	52/288	3/83	19/42	19/132	2/5	-	-	TGGTTACAAAGATACACATATAGGAATTTCATAGGATTCAAATCCTTCAAATATCTTTTTTTTTAAAAAAAAGCATACCCTTCTTTTAAGCTTGTGTAGA
1473	Chr1-9545160	1	9545160	-	-	-	0.73	0	121/275	70/77	9/39	33/131	0/5		4	45/275	3/77	15/39	18/131	2/5	-	-	TAGGAATTTCATAGGATTCAAATCCTTCAAATATCTTTTTTTTTAAAAAAAAGCATACCCTTCTTTTAAGCTTGTGTAGATCAGCAAAACTGTCACGAAA
1474	Chr1-9548160	1	9548160	-	-	-	0.75	-12	9/24	5/9	2/7	0/4	0/0		-7	7/24	1/9	5/7	1/4	0/0	-	-	TAGCTCTATAGCTAGTGCTTGCTTCATCAGAGATAGATAAGCTTGTAAATATAATATATATATATATATATATATATATATATATATATATATATATATA
1475	Chr1-9548700	1	9548700	-	-	-	0.87	-7	5/23	0/4	4/8	0/6	0/2		-4	4/23	2/4	0/8	1/6	0/2	-	-	TATATATATATATATATATATATATATATATATATATATATATATATAAAGGGAGCAACTATTGATCATATAGGGCTTGTGATTAATATTTATTAATTTA
1476	Chr1-9553900	1	9553900	-	-	-	0.53	0	138/242	85/87	8/15	42/126	0/3		24	93/242	2/87	7/15	73/126	3/3	-	-	CTATCGGCTGGGGCACGGCGGTAGCGAAATTAAGGGTACGTTACGCGCACGGGCTTCCCAGCCAACGTATGGTATGGTAGTACTCCTCGCTCTCTGGCAT
1477	Chr1-9554280	1	9554280	-	-	-	0.52	0	149/289	94/96	5/21	46/150	0/3		15	135/289	2/96	16/21	103/150	3/3	-	-	ATCAATCTTGAAGCAACCCTAGCTTATCCTTTCCTTCTTCCCCCAATTACTGATGCCGCCTTAGTTGCTTCGTCTCTCTCCCGTGACCGATTCCACTACC
1478	Chr1-9562500	1	9562500	-	-	-	0.66	0	108/239	61/69	9/42	27/107	3/5		3	64/239	8/69	31/42	17/107	1/5	-	-	AATTAATAATTACATTTAGATTTGATAAAATTAGAGTATATAGCTTTTTTTAGTTTTGTATTAATATTACTCTCTCCATTCTAAATTGATCTACATATTT
1479	Chr1-9571780	1	9571780	-	-	-	0.72	-2	162/421	6/108	86/107	55/175	3/5		1	123/421	40/108	6/107	74/175	0/5	-	-	CGATCTAAAGGAGCCCTTATCAAGATAAGAAAATGTTGTCTTTCTTATTTTTTTTCCATTTAAAATGCGAGCGAGGGAACAGAATAGACAAGTGAAAAAA
1480	Chr1-9571920	1	9571920	-	-	-	0.58	0	147/252	79/82	12/49	44/96	4/4		3	64/252	2/82	30/49	26/96	0/4	-	-	TTTTTTGCAGTGACGTGACGAAGGTCGGAGCAAGAATTTGCAAAGGAAACCGCACAGCTTTTCTGTGTTTTTTTTTTACCATAGCACCCCTGCCCCCCAA
1481	Chr1-9571940	1	9571940	AAGGTCGGAGCAAGAATTTG	AACTAGAACAAAAAGTTTGGGGG	96	0.76	0	84/232	49/61	4/41	24/108	3/5		3	57/232	4/61	27/41	18/108	1/5	-	-	AAGGTCGGAGCAAGAATTTGCAAAGGAAACCGCACAGCTTTTCTGTGTTTTTTTTTTACCATAGCACCCCTGCCCCCCAAACTTTTTGTTCTAGTTTTAA
1482	Chr1-9584720	1	9584720	-	-	-	0.74	-3	111/304	8/82	46/71	37/118	1/4		0	93/304	69/82	9/71	8/118	1/4	-	-	TGGTTGAAAATGGCATCAAAGTGAATAGGCCCTACTCCTCCTCCTCCTCCTCCTCCTACTACTACTGACCGTTATGATGCCGCAGCATAATCTGATTTTT
1483	Chr1-9589900	1	9589900	-	-	-	0.5	-14	283/533	13/116	146/158	106/223	3/5		0	248/533	103/116	12/158	115/223	2/5	-	-	TACCGATGTTTTGTATGGAATATTAGGTTTATATACTTTAGAAAGAAAAAAGTAGAAAGAAAAAGAAAGGGAGAGGAGAGAAAAATGGCACAACACAAGG
1484	Chr1-9595240	1	9595240	-	-	-	0.5	0	101/167	76/78	9/9	13/73	0/2		-3	60/167	2/78	0/9	56/73	2/2	-	-	AACGGTACACGGATTGATCGAGCAGAGACACAACGACACTGTGTGTTTATGTACTAGACGACGACGACGACGACGACGACATCGATCGATCGATCCGGAC
1485	Chr1-9606720	1	9606720	-	-	-	0.89	-15	88/447	28/112	23/99	28/200	1/5		-9	53/447	13/112	13/99	23/200	0/5	-	-	TTTGAATATAATCCAGATTGTAGATTCTAGTATTTGAATGCACATATATAGCTTCTTCTTCTTCTTCTTCTTCTTCTTCTTCTTCTTCTTCTTCTTCTTC
1486	Chr1-9617080	1	9617080	CTGTACCTTACCCCTCTCTTGA	TCCCCCGTATGCTATGATCT	98	0.53	22	185/382	6/144	15/22	149/190	3/4		0	185/382	138/144	7/22	29/190	1/4	Os01g16850	retrotransposon protein, putative, unclassified, expressed	CTGTACCTTACCCCTCTCTTGATCAACGGTGCACGTTGTTCCACCTCCAGGTACGTAAAACATCTCCATAAGTAAGCAAGATCATAGCATACGGGGGAAA
1487	Chr1-9629820	1	9629820	-	-	-	0.51	0	318/567	153/162	16/149	126/218	2/5		4	235/567	9/162	133/149	79/218	2/5	Os01g16860	AGO4-2, putative, expressed	GGTAGGCTAGTGAGATGCCAATGCAACTCAACCAAGACAAGGTAGCAGCAGGAGAGAGAGGAAGAAGCAGCTTTTCAACTCAAAACATATAACATATATA
1488	Chr1-9638860	1	9638860	-	-	-	0.66	-4	185/394	6/87	100/109	66/168	2/5		0	126/394	79/87	2/109	36/168	1/5	-	-	TCCCCCCTCCCTCCTCTCGAAACTCGAACGCCTCGCCTCTCCACACACACTCTCTCTCTCTCTCTTGTAGGAGGAGAAGACGCAGCGGCAGGGGACGAAG
1489	Chr1-9654860	1	9654860	-	-	-	0.5	-11	264/484	6/81	154/158	72/200	4/5		0	220/484	75/81	4/158	128/200	1/5	-	-	GACACGAAGCTACGTCAATGGCAGCGGCGGCGTGGGCATTCGGCGGAAAATGAAGCGGCATGGCATCGCTGATGGCAACTTTACCTGACAATGGCTTCAA
1490	Chr1-9655860	1	9655860	-	-	-	0.67	0	133/273	100/105	12/26	15/126	0/2		19	67/273	0/105	0/26	66/126	1/2	-	-	ATCAAGTACAATGAACACAGCAAATAAAATTTTGCAAAAAAAACAGCAGAAAGATCCAGGAGGGAAAAAATGAAACAAGAAAAATGTGGAGGAAGATGAT
1491	Chr1-9655880	1	9655880	-	-	-	0.68	19	107/279	1/72	5/22	90/161	4/5		0	101/279	70/72	6/22	19/161	0/5	-	-	CAAATAAAATTTTGCAAAAAAAACAGCAGAAAGATCCAGGAGGGAAAAAATGAAACAAGAAAAATGTGGAGGAAGATGATCAGATAGAGCTAATACAATT
1492	Chr1-9671840	1	9671840	-	-	-	0.68	0	167/320	79/96	12/42	62/154	2/5		4	44/320	1/96	17/42	19/154	1/5	Os01g16910	outer mitochondrial membrane porin, putative, expressed	GCTCAAGTTGTTGCAGCAACTTTTACATCCCACATACCATGCTAGACCAACGCACAAAAAAAAAACCGAAAAGGTGGAAACAATCAAGATATACCTGTCT
1493	Chr1-9671860	1	9671860	-	-	-	0.71	0	169/357	80/97	12/77	62/157	3/5		4	70/357	1/97	45/77	20/157	0/5	Os01g16910	outer mitochondrial membrane porin, putative, expressed	TTTTACATCCCACATACCATGCTAGACCAACGCACAAAAAAAAAACCGAAAAGGTGGAAACAATCAAGATATACCTGTCTCAACATATAATCATAGCCGA
1494	Chr1-9678780	1	9678780	-	-	-	0.5	0	168/309	72/80	10/76	71/128	4/5		-7	140/309	8/80	66/76	56/128	1/5	-	-	CACATTATACGTCTAAAACACATTATGAATCGTTTTGTGACTACTCTATTTTTTATTTTTTATGGACTAAAATAAAATCGTCTCTTACAACTCAAAGAAC
1495	Chr1-9681020	1	9681020	-	-	-	0.5	-7	141/260	3/56	65/69	56/111	3/4		0	118/260	53/56	4/69	54/111	1/4	-	-	ATGAATCTATTTAAAACTCAAAAACATATGACGAATCTATTTAAAGCCTAAAACCCAAAACATATGAATAACAGATGAAAAATAACATATGAAGTACGAA
1496	Chr1-9689760	1	9689760	-	-	-	0.5	0	101/197	63/65	3/23	28/85	0/5		16	95/197	2/65	20/23	56/85	5/5	-	-	AACCAAAAGTCGAGATAAAATATGTGTCTTATTTATAGTACATTAATGCAACAACTAGTGGTAGTATGCTTTTGACGAAAACCGATCGAAAACAGTGAAA
1497	Chr1-9689780	1	9689780	-	-	-	0.5	0	114/203	75/80	4/16	28/86	0/5		16	88/203	5/80	12/16	57/86	5/5	-	-	TATGTGTCTTATTTATAGTACATTAATGCAACAACTAGTGGTAGTATGCTTTTGACGAAAACCGATCGAAAACAGTGAAAAAATTTTAGGTTCAAAGCGG
1498	Chr1-9700560	1	9700560	-	-	-	0.92	-22	5/34	0/13	1/6	2/11	1/1		-5	4/34	0/13	2/6	0/11	0/1	-	-	TTATTTAAATTTTTTAAAGCAATATATATATATATATATATATATATATAATTTTTTTAAAAAATATCATTTAACAGTTTGAAAAGCGTGCAAACCAAAA
1499	Chr1-9704180	1	9704180	-	-	-	0.77	0	164/403	104/111	11/68	43/191	1/5		8	74/403	2/111	36/68	29/191	0/5	Os01g16970	glucosidase II beta subunit-like domain containing protein, expressed	AAATATAGAATGGTAATAAAGTAAACCATGGAAATATTTACGAGAGAGAGAGAGAGAGAGCGCATGTGAGGTTGGATGACTAATATACGTACTTGCCCTC
1500	Chr1-9712100	1	9712100	-	-	-	0.58	-6	80/135	0/16	29/29	37/72	1/2		-9	34/135	1/16	0/29	31/72	1/2	Os01g16980	expressed protein	GTAGCCGACGACGCTGGTGGTGGTTGTGGTCACCGCCGCCGCCGCCGCCGCCGCCGCCGCTGCAAGGAGGAGAAAACACAGGGCAAAGATGAGGAGCATG
1501	Chr1-9716520	1	9716520	TTTATGCGAGGATTCGGGTA	TGTGACAATTAGCAGCAGCA	82	0.55	-6	188/301	12/80	72/85	85/109	5/5		0	72/301	60/80	6/85	2/109	0/5	-	-	TCGTCAATTCGAACAGATTTATGCGAGGATTCGGGTATTTGGCAAGAGAGAGAGAGAGAGAGGCGCCACCTTTGATTTTTGCTGCTGCTAATTGTCACAC
1502	Chr1-9717000	1	9717000	-	-	-	0.54	0	137/243	94/100	9/35	28/94	0/3		9	90/243	6/100	26/35	51/94	2/3	-	-	ATGAAAGGTCAAACGTTTGTCAAAAAAATCAACGGTGTCATACAGGATGCAGTACTATAGATTCTCTACATTACAACTTGCAATTCAGATAATCCCGATT
1503	Chr1-9720900	1	9720900	-	-	-	0.66	0	106/234	93/95	6/19	2/99	0/4		25	76/234	2/95	13/19	50/99	3/4	-	-	AAATTAAATGCTGTGGCTTCAATCTGTTTATGCTCTTACCAAACAATTAGAGCAAGTTTAATAGTATAGTCAATTTAATAACCAATTTATACAATAGTTA
1504	Chr1-9729280	1	9729280	-	-	-	0.75	5	73/192	4/51	33/39	26/80	3/5		1	48/192	29/51	3/39	11/80	1/5	-	-	ACAATCTAGTTTCACAGTAAGTTTTTTTTAAAAATAACCAATTTGTCAAAAAGAGGGGGGGACACAACTCTAAGCATAGTAGTGGCGGAGCTAAAACGAA
1505	Chr1-9732340	1	9732340	-	-	-	0.61	0	219/468	73/84	16/134	110/218	4/5		-10	181/468	10/84	118/134	41/218	1/5	-	-	AACGGAAAGCCGCTAACGAAATCTGTTAGGTGATGGCATTTCTATGACAAATTACCTTGTACGATAATATTTTATAAAATTCACGCTTATCGATGATATT
1506	Chr1-9734100	1	9734100	ACCATCCCCCTCCTCCTC	ACTTCCCTATTGGCATTGGA	91	0.75	0	34/89	21/21	1/12	11/48	0/1		-12	23/89	0/21	0/12	22/48	1/1	Os01g17000	expressed protein	TTCGGCCGCACCATCCCCCTCCTCCTCGACCCCCCCGCCGCCGCCGCCGCCGCCGCCGACGAGGTGAGCCATCGATTTCATCCAATGCCAATAGGGAAGT
1507	Chr1-9747740	1	9747740	-	-	-	0.7	0	137/296	86/98	7/57	25/105	1/4		3	78/296	8/98	39/57	24/105	0/4	-	-	TTGACTCTTTCTTTGTGGTAGATTTTTTTTATAGGCAACAGTTGGTTGTCATAGCGTGTTGTGTTTTTTTTTAATATATGGTTCAATTTTACTTATACAT
1508	Chr1-9747760	1	9747760	-	-	-	0.57	0	213/345	88/95	8/60	107/166	1/5		3	73/345	3/95	40/60	22/166	1/5	-	-	GATTTTTTTTATAGGCAACAGTTGGTTGTCATAGCGTGTTGTGTTTTTTTTTAATATATGGTTCAATTTTACTTATACATTCGAGATGCTTTTATAAGAA
1509	Chr1-9750180	1	9750180	-	-	-	0.6	3	28/61	0/17	12/14	12/22	0/1		0	26/61	17/17	2/14	4/22	0/1	Os01g17020	glycosyl hydrolases family 17 protein, putative, expressed	CACCGCCGCCAGCGACGCGAGGCGGGATCAGGCCATGGACGGCGGCGGCGGCGGAGGAGGAGGCGGGTTCGGACTGGGCGGCCTCCAGTGGACGGCGGAG
1510	Chr1-9760660	1	9760660	-	-	-	0.68	-4	171/398	4/109	112/133	42/122	1/4		0	119/398	103/109	4/133	5/122	0/4	-	-	ACAACGTTAATACACATACCATGCATGATGATATAGTAATATCAAAGAGAGAGAGAGAGAGAGATGACAGAGATGTAGCTAGAGGAGCTCCCTTCAATCC
1511	Chr1-9760940	1	9760940	-	-	-	0.78	-7	90/281	0/25	0/69	88/160	0/2		-3	84/281	2/25	45/69	25/160	1/2	-	-	ACATCACACCAATATTATATCGTCAATCTTCTACTTATCAAACGCAACAAAAAAAAAAGGGGGGGGGGTGTGATATAGGTTTCTTCTAGCCTAGGAACAC
1512	Chr1-9760960	1	9760960	-	-	-	0.87	1	15/80	7/28	2/8	5/34	1/3		-5	14/80	0/28	1/8	9/34	1/3	-	-	CGTCAATCTTCTACTTATCAAACGCAACAAAAAAAAAAGGGGGGGGGGTGTGATATAGGTTTCTTCTAGCCTAGGAACACATGAGTTCTGATGAGTACGA
1513	Chr1-9771760	1	9771760	GCACGCATATGCCTCTGG	GATAGCTGGGTCCCACGG	79	0.58	-1	77/130	1/18	28/28	40/70	1/2		6	28/130	0/18	0/28	26/70	0/2	-	-	TGGAGTGCCGCGCGGTGCCACGCACGCATATGCCTCTGGGCGGCTGCTGGCTGCTGGCTGCTGGTGAAGCCGGCCGTTACTACCGTGGGACCCAGCTATC
1514	Chr1-9771840	1	9771840	ACCGTGGGACCCAGCTATC	CTGTGCAAGGAGAGGAGGAG	89	0.64	0	112/218	24/44	47/51	28/99	3/5		3	65/218	20/44	4/51	34/99	2/5	-	-	TACCGTGGGACCCAGCTATCCTCCCTCTTGGCTGCCACATCGCCGCATCCGCATGTGCCCTGTGCTCCTCCTCCTCCTCTCCTTGCACAGGAAGCCACGC
1515	Chr1-9771860	1	9771860	-	-	-	0.67	0	108/224	20/43	47/53	29/101	3/5		3	64/224	23/43	5/53	30/101	2/5	-	-	CTCCCTCTTGGCTGCCACATCGCCGCATCCGCATGTGCCCTGTGCTCCTCCTCCTCCTCTCCTTGCACAGGAAGCCACGCCGTTTTATTTATTTTTACCT
1516	Chr1-9772580	1	9772580	-	-	-	0.5	5	133/265	7/92	47/52	60/89	5/5		0	131/265	85/92	5/52	28/89	0/5	-	-	GCAGTTTGAAACATACGAAAAACAAGAAGGGGGAGTTGGGAACACAGAGTTCCGAACACAGCTTAAGTACATGTTCCTTTTTAATTCTCTCCCTCCGTAC
1517	Chr1-9778720	1	9778720	-	-	-	0.65	0	149/318	102/111	11/92	27/84	0/5		3	100/318	5/111	53/92	32/84	2/5	-	-	TTTAGCGTGAACTAAATACATCCTATGTTAATATGTTGATTTTTTTAGGACGGAGGGAATACACCAATCAAAGTCACCTTTTAACAGTCTGCGAGTAGGA
1518	Chr1-9788180	1	9788180	-	-	-	0.6	-3	227/397	12/102	120/137	76/122	3/5		0	91/397	74/102	6/137	7/122	0/5	-	-	ATTGTTCTTTTGTTCTTTTTTTCGATTTCTCCGATGCAAAAGATACGTGTTTTTTTTTTTGCAGTAACAGCTATGTATTTTTCGGCTGTAACAAGTGTGT
1519	Chr1-9794540	1	9794540	-	-	-	0.92	-21	39/306	11/139	0/6	19/138	0/1		-27	35/306	26/139	0/6	7/138	0/1	Os01g17060	expressed protein	AAGCAAAAAGAGATGGAATTAACACTAAGGTATAAAAAGAGAAGAAGAAGAAGAAGAAGAAGAAGAAGAAGAAGAAGAAGAAGAAGAAGAAGAAGAAGAA
1520	Chr1-9796520	1	9796520	-	-	-	0.55	0	93/146	69/70	2/2	16/67	0/1		-9	21/146	0/70	0/2	21/67	0/1	Os01g17060	expressed protein	CAACTGATTAGAAAAGATCTAAAGACCCTCGCAAAAAAAAAAAGAAAAAAAACAAAGACAATACAAACTGGAAAAAAGAGTGCAAAAGAAATGCTAAGGA
1521	Chr1-9797940	1	9797940	-	-	-	0.5	0	136/238	97/97	7/20	24/97	0/5		25	98/238	0/97	13/20	69/97	5/5	-	-	AAGGAGACTACAAACAAAATGTTGAAAAAAAATATGCAAAGTTCAAACACAACTGGAGTACAGTTCTAGGGGTTGGAGAATGCTCTTAAAAAAATGTTTG
1522	Chr1-9817020	1	9817020	-	-	-	0.59	0	62/137	30/31	0/23	30/65	0/3		3	61/137	1/31	23/23	24/65	2/3	Os01g17070	OsDegp1 - Putative Deg protease homologue, expressed	GAGCCGGGGCGGGGGAAGCGCCGGCGCGTCGTCGCCCGTGAGACGAGGCTGCAGCAGGAGGAGGAGGAGGAGGAGGGCGCCTCATCCGAGCCGGAGACCA
1523	Chr1-9817040	1	9817040	-	-	-	0.55	0	76/156	44/45	0/38	27/55	1/4		3	71/156	1/45	38/38	19/55	3/4	Os01g17070	OsDegp1 - Putative Deg protease homologue, expressed	CCGGCGCGTCGTCGCCCGTGAGACGAGGCTGCAGCAGGAGGAGGAGGAGGAGGAGGGCGCCTCATCCGAGCCGGAGACCAGACCGCGCCCTCCCCCCGCC
1524	Chr1-9822240	1	9822240	-	-	-	0.6	0	64/105	51/61	3/10	4/23	0/1		6	12/105	0/61	2/10	8/23	1/1	Os01g17070	OsDegp1 - Putative Deg protease homologue, expressed	CCCGGTGACCTGTGTTACATCCCTCTGCATTTTGCACATCCCGTTCCAAAAAAAAAAAAACACGACATCATACAACAGCGGGTCGCCCAAATTATTGATG
1525	Chr1-9861520	1	9861520	-	-	-	0.77	0	118/408	88/98	7/82	14/196	1/5		3	108/408	6/98	53/82	45/196	1/5	-	-	TGCCCAAGGAAGGAACAATCACCACATAACCTCACAAAACTCCTTTTCAGTTATTAGTTTTTTTTTTGGTGTGTGTGTAAGAGTAACTAACCATTTTTAG
1526	Chr1-9861540	1	9861540	-	-	-	0.77	0	122/430	87/105	9/87	16/197	1/5		3	116/430	7/105	53/87	47/197	1/5	-	-	ACCACATAACCTCACAAAACTCCTTTTCAGTTATTAGTTTTTTTTTTGGTGTGTGTGTAAGAGTAACTAACCATTTTTAGTTTTTGTTATAAATATTTTG
1527	Chr1-9871700	1	9871700	-	-	-	0.62	0	44/93	33/33	0/3	8/51	0/2		36	34/93	0/33	3/3	28/51	2/2	-	-	AATATTGGCCCTATTCACTGCAACTTTTTTGCATGGCTGTGCAGCCGCTACAATAACTATGTTGGTGTAGTTGCAACGGCTGCAGCAGCAAGCTGCACCG
1528	Chr1-9899660	1	9899660	-	-	-	0.86	-8	23/78	1/17	3/9	13/41	0/0		0	10/78	6/17	0/9	3/41	0/0	Os01g17214	major facilitator superfamily antiporter, putative, expressed	GTGTCATACTTGGTTTTAGGTTATAGGTTGGTTTTTTTAAGAGAGAGAGAGAGAGAGGGGGGGGGGTGTTGAGTATGCAACGAAATAGTACTACCGTCGA
1529	Chr1-9900420	1	9900420	-	-	-	0.5	0	169/303	104/105	12/19	49/160	0/4		3	132/303	1/105	7/19	109/160	4/4	Os01g17214	major facilitator superfamily antiporter, putative, expressed	CGACCAAGTGGAACTGTTCCATTCCCATGGTGGACTTATTAAGGGCCTATTCGGTTCATATTTTCAAATCACAGGAAAAGGAAAAACGTAGGAATAACAT
1530	Chr1-9905780	1	9905780	-	-	-	0.52	0	44/88	21/21	0/15	18/39	1/3		6	42/88	0/21	15/15	19/39	2/3	-	-	CTCGTCCTCCAGTCACCGCTGCCATCCTCCTCGTTCTCCAACCGCCGCCGCCGTCGCCGTCAGTGTCGTCCTACCATCGCCATTGCCACCGCCGACGGGT
1531	Chr1-9909180	1	9909180	-	-	-	0.64	14	107/256	0/87	21/28	71/122	5/5		0	106/256	87/87	7/28	8/122	0/5	-	-	GCTTCAGCCGAGCTGGCTCATAACTCATGAAGAAGTCACCTCTGTTGTAAAGTATCCCTGAGAGAGTAAGATGTTGTTGTATTTTGTTCAAAATATGATA
1532	Chr1-9910440	1	9910440	-	-	-	0.54	0	137/259	85/92	10/17	35/128	0/2		-5	109/259	7/92	7/17	80/128	2/2	-	-	AACTCCAAAGTGTTATGTGTATGTTTAAATAATGATGTGGAGGAGAGAAGAGAAGAGAAGAGAGAGGAAGATCCACCTCTTATGCAACGGGTAACCTCCA
1533	Chr1-9911640	1	9911640	-	-	-	0.5	-8	258/489	6/109	135/142	99/201	4/5		0	231/489	103/109	7/142	102/201	1/5	-	-	GCCCCCTTCACCGGCCGGTGTTGCATACCTCTCGTGCTATGTGCATCGCGTCCCCAACACCACCTACGGACCGTGGTTAGTTTTATTTTCCCTAATTAAC
1534	Chr1-9920420	1	9920420	-	-	-	0.5	19	199/367	6/138	17/25	161/182	5/5		0	165/367	132/138	8/25	18/182	0/5	Os01g17250	BRASSINOSTEROID INSENSITIVE 1-associated receptor kinase 1 precursor, putative, expressed	AGGGTGGTTGATTGCTAAGTACTCCCTCGTTCACATTTGACCAGCGCATTCCATCTTGACACTTCCATTTAATCCCCATGATAATATCTGTATTAATTGG
1535	Chr1-9924940	1	9924940	TGCTTCATTAACATCCATAGCTT	GGAGCTGGTTCCGGTTTT	97	0.5	0	204/380	90/96	9/63	94/193	1/5		5	176/380	6/96	54/63	99/193	4/5	-	-	TTATGCTTCATTAACATCCATAGCTTTATATACGTCACTAACAATCATAGTAGAAAAAACCGGACTAGCGGTTCAACCGGAAAAAACCGGAACCAGCTCC
1536	Chr1-9928260	1	9928260	-	-	-	0.58	0	236/508	104/121	9/117	107/232	0/5		-4	225/508	15/121	108/117	81/232	5/5	-	-	GTTATGTATTTGTTGTTGCTCAAATGTTTATTTTGTTGTCTCTATTTTTTTTGTTTATCTAATTATCTTGCCCATTATCCGCGTGCCTGGCTGCTTGGAA
1537	Chr1-9928700	1	9928700	-	-	-	0.53	0	212/388	76/82	10/92	112/185	0/5		-9	158/388	6/82	80/92	61/185	2/5	-	-	TCAAGTTGGAACTTCCGGTATGGGGTTGGAAGTTTTGGTCTCAACCAAAAAGTTCGGCGGATAACGGAATAAAAAGTTTATGAAAAACTGAACTGTTTAT
1538	Chr1-9929200	1	9929200	-	-	-	0.66	-5	13/28	0/3	7/7	3/15	0/0		-10	9/28	0/3	0/7	9/15	0/0	Os01g17260	transcription factor, putative, expressed	GTGCCTCCGCCGCTCTTCCCCCGCTGGCCGGACGGCGGCTGCCCCTCCCCTCCCCTCCCCTCCCCTCCCCTCCCATTCGTCGCTCGTCGACCCCTCTCCG
1539	Chr1-9938820	1	9938820	-	-	-	0.52	20	128/254	5/96	15/24	95/110	3/3		0	121/254	91/96	9/24	15/110	0/3	Os01g17279	exonuclease, putative, expressed	TTTTATGCTATGAGTTTTGTCTTTTTCTCATTTTTACTTTTCAACCCCCTGACAGTCAAACCGGAAAAATGCCTTTTTTTTAGAAGACTGCTAATGTCGC
1540	Chr1-9938840	1	9938840	-	-	-	0.59	20	116/241	2/73	14/25	88/119	3/5		0	98/241	71/73	10/25	11/119	0/5	Os01g17279	exonuclease, putative, expressed	CTTTTTCTCATTTTTACTTTTCAACCCCCTGACAGTCAAACCGGAAAAATGCCTTTTTTTTAGAAGACTGCTAATGTCGCAAATGTCAAAGACCACAAAA
1541	Chr1-9948060	1	9948060	-	-	-	0.5	0	109/161	61/67	5/5	38/83	0/1		-6	27/161	0/67	0/5	27/83	0/1	-	-	ATAACTCTTACCTATTAAATAAGTGTGTATGGATATGTTTTTTACCTATACCTATATGTACCCACCATCCGTTGGTGAAAGAAAACCATAGATTGAACCT
1542	Chr1-9962840	1	9962840	AACCCCCTCAGGTACCGC	ATCTGTCAACGAAATCCCAC	85	0.8	0	20/60	8/12	1/7	10/34	0/2		-4	11/60	0/12	1/7	5/34	2/2	Os01g17320	PPR repeat domain containing protein, putative, expressed	CTCCGCCGCGCGGGCAACCCCCTCAGGTACCGCCGCCCGCGCCTCCCCTGTCTCTCCCCCCCCCCTCTGCCGCTGTTCATGTGGGATTTCGTTGACAGAT
1543	Chr1-9964460	1	9964460	-	-	-	0.51	0	283/540	111/117	17/130	134/251	2/5		-3	249/540	6/117	112/130	117/251	3/5	Os01g17320	PPR repeat domain containing protein, putative, expressed	AGAATGATATGTCTATATGCTTCTTCTTGAAGTCCTAGAGTATTAAAAAAAGAAGAAGTGATGAAGTACTCTTAGTCTCTTACTATGGGAATGATGCTAG
1544	Chr1-9967420	1	9967420	-	-	-	0.5	0	235/462	106/118	3/123	116/189	2/4		-3	227/462	12/118	120/123	73/189	2/4	Os01g17330	eukaryotic translation initiation factor 6, putative, expressed	GATATTTTTGGCTTTAAGCATTCTTGAATTCTGACCGAAAATCCCCCAAAGCAAAAACCGGTCCCTCCTCCTCTCTCTATAGGTAGCTGCTGACGACGAG
1545	Chr1-9967440	1	9967440	AATTCTGACCGAAAATCCCC	CGACATGAGCAGGTCGCT	90	0.5	-3	193/366	12/74	88/92	76/171	1/4		0	173/366	62/74	4/92	95/171	3/4	Os01g17330	eukaryotic translation initiation factor 6, putative, expressed	TTCTTGAATTCTGACCGAAAATCCCCCAAAGCAAAAACCGGTCCCTCCTCCTCTCTCTATAGGTAGCTGCTGACGACGAGCGACCTGCTCATGTCGGCGC
1546	Chr1-9974120	1	9974120	GTTCAAACGTTGCCTTCTGG	TGTCCTCAACGGCTCACA	83	0.56	0	150/262	72/73	4/53	59/107	1/5		6	86/262	1/73	47/53	29/107	2/5	-	-	GGACCCACCCCCCCGCGGTTCAAACGTTGCCTTCTGGCCCCGGCAACTTAACCATTGTTGTAGTAATCGAGTCAGTGACCGGTGTGAGCCGTTGAGGACA
1547	Chr1-9975080	1	9975080	ACCATGACACAAAATCCCCA	TCGGCAAAACTATAACACTACCA	98	0.51	0	155/256	107/107	5/11	36/119	2/2		38	88/256	0/107	6/11	72/119	0/2	-	-	CACCATGACACAAAATCCCCAACGAAGGATCTGTCGGCAAAGGCCACATACATATTTTTGCCAACTGATCATCAGATGGTAGTGTTATAGTTTTGCCGAC
1548	Chr1-9982860	1	9982860	-	-	-	0.5	-4	149/257	8/84	41/47	84/105	2/2		0	105/257	74/84	6/47	21/105	0/2	-	-	AAATGACTTATAATATGAAACGGATGGAGTATTTATCTACCTATCTATCTATCTATCTATTATTTCATCCGTTAAAAAAAATTCAAATCCTAACTAGGAA
1549	Chr1-9983140	1	9983140	-	-	-	0.5	0	128/252	77/82	10/27	33/118	0/5		21	124/252	5/82	17/27	85/118	5/5	-	-	TTGAAAATCACACATGGCTAAGGCTAAACTTTTGGTGCCATGCAATGTGCAAATTTAGTTGTTATATGTGGTTTTACTTTAGTTTTATCTAAGTTTAATT
1550	Chr1-9987020	1	9987020	-	-	-	0.69	4	198/448	4/123	87/93	85/197	2/5		0	137/448	118/123	5/93	5/197	0/5	-	-	TAATAGTATAATTATTAGGTGCAAACCCAACATCATCTTAGCTAGCTAGTCTAGAGAGAGAGAGAGGAGTCAACAATAATGGGTTGTATATAAATTAGTT
1551	Chr1-9987040	1	9987040	-	-	-	0.71	4	174/391	9/96	63/74	77/187	3/5		0	102/391	84/96	6/74	6/187	0/5	-	-	GCAAACCCAACATCATCTTAGCTAGCTAGTCTAGAGAGAGAGAGAGGAGTCAACAATAATGGGTTGTATATAAATTAGTTTAGGGGAAAGAATGAGATCG
1552	Chr1-10004540	1	10004540	-	-	-	0.52	0	152/291	53/53	62/68	24/138	2/5		-3	133/291	0/53	6/68	112/138	3/5	Os01g17390	OsFBX5 - F-box domain containing protein, expressed	AGAAAAAGTGAGAGTTCTTGATTCGATTCTGGTCGTAGCAGCAGCAGCAGCAGCGTCTTCACTGGTTCGTTCTTTGTTTATTTATAAGGAGCAGCGCCCA
1553	Chr1-10019260	1	10019260	-	-	-	0.67	0	227/463	88/105	62/89	63/236	2/5		-4	102/463	1/105	4/89	91/236	1/5	Os01g17420	expressed protein	CAATTAATTGATGGCAAATAGTAAGTTAGAAACACAATAGTTGAGCGAGAGAGAGAGAGAGAGAGAAACCGAAGAGAACGCTCAGAACGGGAAAGATGAA
1554	Chr1-10029020	1	10029020	-	-	-	0.5	0	73/141	29/29	5/37	27/56	2/3		-5	68/141	0/29	32/37	29/56	1/3	Os01g17440	retrotransposon protein, putative, unclassified, expressed	GCGCGAGGACGACGACAGCCGCTGAGGACGAGGACGGCGGCTGCAGGGTGGCGGATGCGGACGAGGACAGCGACCGCGGTGCGGCGGATGCGGGCGACGA
1555	Chr1-10046860	1	10046860	-	-	-	0.61	0	109/223	56/61	6/59	38/84	2/4		-4	86/223	5/61	53/59	20/84	2/4	-	-	GAGCGTTTGTAGGAAGTTTAATGGACTTTTAGTATATAATAAATAGATAGATTATACGAAACTTTTAACAGTGGCTTTAAAAACTTTGATTTCGAATTAC
1556	Chr1-10063120	1	10063120	-	-	-	0.73	0	110/272	74/86	6/51	27/118	0/4		6	80/272	6/86	42/51	22/118	2/4	Os01g17990	expressed protein	TTTAAATTTTCACATATTACACAGTTCAATTGTTCGTGTGTGTGTGTATGACACTCATATGGGGCACCATGGTATGAAATACACAAATTCGTCCAAATTT
1557	Chr1-10065560	1	10065560	-	-	-	0.76	-16	8/21	2/5	1/7	3/5	0/0		-12	5/21	1/5	2/7	1/5	0/0	-	-	AAACTCTCTTACATATATATATATATATATATATATATATATATATATATATATATATATAAGCAGCTGCTTGAAACTGGTATAGTACTACAAAACCACA
1558	Chr1-10078380	1	10078380	-	-	-	0.5	0	253/432	107/109	11/88	113/190	0/5		4	172/432	2/109	77/88	77/190	5/5	-	-	ACGAATTTCGGATTCGACAACAAATTGAGAGACCTAAACTAAACTTATTGCCGCGGCATCGAGCAAGCGAGCGAGGCCCCTAGGGGCTAGGGCTGCCATG
1559	Chr1-10078680	1	10078680	-	-	-	0.5	-9	147/272	3/58	69/75	57/106	5/5		0	125/272	55/58	6/75	49/106	0/5	-	-	CCACGTGGGCCCCACATGTCACGCTGAGTCATCTCTCCCCTCTTCTCTCTCTTCTCTCTCTGCTTAGGCCGGTCGGCGGGAGAGGAGGGCGGCGCCGCGA
1560	Chr1-10099080	1	10099080	-	-	-	0.62	-5	158/302	6/71	77/88	63/126	4/5		0	96/302	63/71	3/88	27/126	1/5	Os01g18050	tubulin/FtsZ domain containing protein, putative, expressed	CGGCGCCAGCTACAACTACAAGCGTTGTGGCAAGTAGCAAGGGCCTGAAGTAAAAAAAAAAACTAGCAAGGGCCTGCGCCGTGAGCCCGTGAACGCCGGC
1561	Chr1-10099280	1	10099280	-	-	-	0.65	0	186/469	103/106	5/88	70/240	1/5		5	170/469	0/106	10/88	144/240	3/5	Os01g18050	tubulin/FtsZ domain containing protein, putative, expressed	AGCGTGCGCAAGCGGCAGACCGGGGACCAGCTTTGAGATTGCAAGTCTGTTTTGAGACAATCACCACAGTGTAGCACCACTCAACAGCAGACGGCAGACA
1562	Chr1-10099520	1	10099520	-	-	-	0.5	-3	318/628	6/145	167/175	129/273	4/5		0	310/628	139/145	8/175	144/273	1/5	Os01g18050	tubulin/FtsZ domain containing protein, putative, expressed	AAACGGATTAAAGTGGCAGTAGCATCAGCGGCGCTACGGACCACACAGCATTGTACTACTACTACATTACCCAAAAGCACATAACCAATTAAGCATCATC
1563	Chr1-10103340	1	10103340	-	-	-	0.75	0	63/134	49/59	0/5	10/52	0/4		5	12/134	0/59	0/5	9/52	0/4	-	-	CTGTGGGATTGACGGTCACCGACCACTCAGTCCACAGCTTATGACCAAGAGCAAAAAAAAAAACAGAAACTGAGAAAGGGTTGAATTTGAGAAAAATGAG
1564	Chr1-10103360	1	10103360	-	-	-	0.69	0	78/145	61/61	2/16	11/52	0/4		4	13/145	0/61	5/16	7/52	0/4	-	-	GACCACTCAGTCCACAGCTTATGACCAAGAGCAAAAAAAAAAACAGAAACTGAGAAAGGGTTGAATTTGAGAAAAATGAGGAAACTACAAAAACAAGGGG
1565	Chr1-10104200	1	10104200	-	-	-	0.85	-4	6/20	0/4	1/3	3/11	2/2		-8	3/20	0/4	0/3	3/11	0/2	-	-	CACTTGTCCTCACATTTTTTTCTCTCCTTCTGCCACCCCCCCCCCCGGCTCTCTCTCTCTCTCTCTCTCTCTCTCTGAGCAGAGGCGGCGGCTAGCGGAC
1566	Chr1-10125980	1	10125980	-	-	-	0.53	0	216/423	69/75	11/111	123/205	1/5		-20	191/423	6/75	100/111	67/205	3/5	-	-	GCTTAAAAAATAGATTTTGGTCGTCTGCAAAAACCACTTCTATAGTAGTGTTCATAGCAGTTCTTCAGTTTTCTACGGAGCTTTTTTTTTTCTTGTTGGT
1567	Chr1-10136940	1	10136940	-	-	-	0.59	0	199/326	75/79	11/51	99/167	0/5		4	41/326	1/79	25/51	12/167	1/5	Os01g18090	expressed protein	CCAGGAATGCAACACGCACGGCAAATAGGTGAAAGGCCAAACATCTTGGGTTTCTCTCCTGTTTTTTTTTTCCAGCTGCTCTTACATTTCTGCTTGAACA
1568	Chr1-10136960	1	10136960	-	-	-	0.58	0	215/346	89/96	14/61	96/158	0/5		4	40/346	2/96	22/61	12/158	1/5	Os01g18090	expressed protein	GCAAATAGGTGAAAGGCCAAACATCTTGGGTTTCTCTCCTGTTTTTTTTTTCCAGCTGCTCTTACATTTCTGCTTGAACAATACTCCCTCCGTTTAATAT
1569	Chr1-10139980	1	10139980	-	-	-	0.63	-6	42/85	0/7	24/28	8/33	1/2		0	28/85	7/7	1/28	16/33	1/2	Os01g18100	OsRhmbd3 - Putative Rhomboid homologue, expressed	GTACTCGAGCAGCACCTGCAGCGCCAGCAGGGGCAGCATCCCTCTCGGCCGGCCGACCCCGCCGCCGCCGCCGCCGCCGTAGAAGCTCGGCCGCCGGCCG
1570	Chr1-10150820	1	10150820	-	-	-	0.98	0	81/977	45/458	8/410	22/24	0/3		40	31/977	9/458	21/410	0/24	0/3	Os01g18120	cinnamoyl CoA reductase, putative, expressed	GTTGGTGTGCACGTGTGTACACGTGAGGGCCTGTGTGCATAGGATATGTTGCCATGTGACATTTTTTAGTTGGTGTGCACGTGTGTACACGTGAGGGCCT
1571	Chr1-10154280	1	10154280	-	-	-	0.6	0	192/381	90/98	5/72	88/184	0/5		3	141/381	7/98	63/72	58/184	3/5	-	-	GGATTGAATACGGGACTTCGAAATTAAAACTACACACCACTTGTCACTATATTATCAAGTGTATGCATCTCCAGAAATATATGAACACGCCATGCATGAC
1572	Chr1-10169440	1	10169440	-	-	-	0.51	0	150/277	105/108	6/20	32/124	0/4		22	123/277	3/108	14/20	89/124	3/4	-	-	AAGAACACTGGTATAGACTGGTAGTAGTAGTAGGAGTGCACCGATGTGCTCGCGTGCTCGCGCGCATTATCTATTCCCCTTTCGTCCTTTCTGCTTCCAA
1573	Chr1-10172180	1	10172180	-	-	-	0.89	-8	10/46	7/18	1/9	0/10	0/1		0	6/46	3/18	0/9	0/10	1/1	-	-	TATTTATGCTGAAAATATTAATCCTTATATATATATATATATATATATATATATATGTGTGTAGTCCTATATATGTATGGTCTCTGTTGTAGCTCTATAT
1574	Chr1-10193800	1	10193800	-	-	-	0.57	0	20/34	11/11	2/8	4/10	0/0		12	9/34	0/11	5/8	4/10	0/0	Os01g18210	peptidyl-prolyl cis-trans isomerase, putative, expressed	CCTCTCCCTCGGCTGCGCGCGCACCGCCGCCCCCTCGGGCGGACTCCCGCTCCGCCTCCGCCTCCGCTCCAGCCCCGCGCCCCGCGGCCACGGCGCCGAC
1575	Chr1-10196180	1	10196180	-	-	-	0.51	0	162/314	116/118	7/21	33/150	0/5		27	147/314	2/118	14/21	116/150	5/5	Os01g18210	peptidyl-prolyl cis-trans isomerase, putative, expressed	TTTTCGACATTAGTTCTGTTTAGACTTTGTTAGATTTCTTTACAGTTGATGGGTCTAACCAAACTCTCAATAATAAAATCTTTCTCAGACACCATGGTTG
1576	Chr1-10196200	1	10196200	-	-	-	0.51	0	176/336	125/127	8/23	33/156	0/4		27	155/336	2/127	15/23	122/156	4/4	Os01g18210	peptidyl-prolyl cis-trans isomerase, putative, expressed	TAGACTTTGTTAGATTTCTTTACAGTTGATGGGTCTAACCAAACTCTCAATAATAAAATCTTTCTCAGACACCATGGTTGGACAATCGTCACGTTGTCTT
1577	Chr1-10200760	1	10200760	-	-	-	0.78	4	87/310	3/73	35/46	40/167	0/4		0	84/310	59/73	2/46	19/167	0/4	Os01g18220	expressed protein	TTTTTTCTTCCATTTTTTTTTGGCGATTGCACACGCCGCTAATGCTTTTTTTTTTTCACACATATTCCTGGACTTCAAGTTATGTACTGTGGAAACACAC
1578	Chr1-10200780	1	10200780	-	-	-	0.5	4	140/268	3/95	75/80	48/75	3/3		0	128/268	92/95	5/80	27/75	0/3	Os01g18220	expressed protein	TGGCGATTGCACACGCCGCTAATGCTTTTTTTTTTTCACACATATTCCTGGACTTCAAGTTATGTACTGTGGAAACACACACGCTTGAAGGAAGAGCTGA
1579	Chr1-10202880	1	10202880	-	-	-	0.51	0	20/32	15/15	1/3	4/13	0/0		18	10/32	0/15	2/3	7/13	0/0	Os01g18220	expressed protein	CCGGTCCAGCCACACCTCCCGCATCATCCGCTCCCGCCGGTGGCGCATCCGCCGCTTGTCGCCGCCCGGCCACCGCGCCGCCTCCGTCTCGCTCGCGTAC
1580	Chr1-10210460	1	10210460	-	-	-	0.65	0	154/323	75/83	10/57	54/154	1/5		4	99/323	8/83	44/57	39/154	1/5	-	-	GAATATAGGAAATATTAGAATTACTTATATTCTGAAACAGAGAGAGTATATGTATGTATGTGACCCCATTATCTTTGGTTTATTATAAGCTAGTAGTGCT
1581	Chr1-10214240	1	10214240	-	-	-	0.5	0	160/303	84/89	15/67	42/113	3/5		3	142/303	5/89	52/67	70/113	2/5	-	-	CCACTTCTCGCTCTCGGTGAGTGCTCTCCTCCTCCTCCTCCTCCCGTTCCCCACTGCTTCCCGGTCCCCTTCTCGGTGAGTGTTCTGTTGTTCGAGCGGC
1582	Chr1-10217040	1	10217040	-	-	-	0.5	26	192/359	3/115	12/22	154/190	5/5		0	166/359	112/115	10/22	36/190	0/5	-	-	GCCCATGTCTGCCATATTTAAAAGTATCAAGTGAAATCGTTATGCTTGTTGCTTGATTGCAATGTCTAGCTCAGTAATTGAGCTGTAAAATAGGCTTTAG
1583	Chr1-10221100	1	10221100	-	-	-	0.77	0	142/401	98/106	11/74	25/187	0/5		4	76/401	2/106	45/74	23/187	2/5	-	-	CCTCTGCGTCATGAGTATTCCATGCAGGGAAAGCGCACTGTTGGTGAAGTTCTCTCTTTTTTTTTGTGATTCTCATTAAAACCCAGTTTGCTTGCATCTA
1584	Chr1-10237440	1	10237440	-	-	-	0.52	5	150/281	6/86	39/50	89/121	5/5		0	124/281	80/86	9/50	31/121	0/5	-	-	ATCTTTAAGAGATTCAAACACCACCATATGTATAATTTAGGTCTATCTAAAAACGTAAGGTTTACGAGTGAAAAACTTTCAAATATAAGTATTATATTAT
1585	Chr1-10245940	1	10245940	-	-	-	0.5	0	347/655	124/134	15/189	174/274	1/5		-7	307/655	9/134	174/189	100/274	4/5	-	-	GACGTCTCCTGCCATGGTGCCACTGCCACCTTCAACTATCTCCTAATTGTTGCTTGTTGGCTACTACCAACTAGCTAGCTAGGGGTTTAGATCAGTCAAT
1586	Chr1-10247140	1	10247140	-	-	-	0.65	16	77/172	0/57	8/10	60/85	3/3		0	64/172	57/57	0/10	5/85	0/3	-	-	CCCACGCTTGGGCGAGCTAGCTAGCTAGCTAGTGCGCGGCCCCGCCTCGGTCGATCGGTGGCTGGATGGATGTACGGTGGATTGGTGGCGCGCGCACGGA
1587	Chr1-10247160	1	10247160	-	-	-	0.62	16	91/193	1/65	11/14	72/92	3/4		0	73/193	64/65	2/14	3/92	0/4	-	-	CTAGCTAGCTAGTGCGCGGCCCCGCCTCGGTCGATCGGTGGCTGGATGGATGTACGGTGGATTGGTGGCGCGCGCACGGATTATTTGGGCAGGCAGCGCG
1588	Chr1-10260660	1	10260660	-	-	-	0.51	3	37/71	0/27	6/6	25/31	0/0		0	33/71	27/27	0/6	5/31	0/0	-	-	CCCATCCCCTCCACCTTTCCGCGTGCCGCCGTGCTCTCCAACTGTCGGCCCGACCCGCGCCGTTGCCCACCGCCTGTCCCCGCGCCGCGCCATGCGTGCC
1589	Chr1-10261320	1	10261320	-	-	-	0.59	0	114/230	81/82	4/7	26/125	0/2		-3	92/230	0/82	0/7	88/125	2/2	-	-	TTTCTGAGATATATTTTTTAATTTACCGTAACTTTTACGAAAAAAATTACTAAAGTACTTTAGGACAGTGGGTGAGATTCGTGCTCTCATAAGGGTGTTA
1590	Chr1-10275680	1	10275680	-	-	-	0.62	6	134/288	3/81	51/57	65/125	4/5		0	113/288	78/81	5/57	22/125	0/5	-	-	TAATGGTCCTAACAACAGCAACAACAACAAACAACACCACTGTCAGCGCTAATGGCATCACCATCCCGGCCCCGCCCGGCCACCGGTTGCTACAAAAGCA
1591	Chr1-10275700	1	10275700	-	-	-	0.61	6	134/286	2/83	59/63	56/113	4/4		0	114/286	81/83	3/63	21/113	0/4	-	-	ACAACAACAAACAACACCACTGTCAGCGCTAATGGCATCACCATCCCGGCCCCGCCCGGCCACCGGTTGCTACAAAAGCAGGCGCAGGGAATCAGATATC
1592	Chr1-10288440	1	10288440	-	-	-	0.63	-9	221/450	11/97	139/152	56/169	3/5		0	158/450	85/97	12/152	48/169	0/5	-	-	CGTGAATAACGCTACCATCTTTATTACCGGTTACCAACCAGAACTAAAGTTTTTTTTTCTTTTTTTTATTGTTTTATTTTGCTGCTTGCAACCAGACATC
1593	Chr1-10299100	1	10299100	-	-	-	0.78	-16	9/26	1/4	1/3	7/15	0/2		-8	6/26	1/4	2/3	2/15	1/2	-	-	TCCTGCAGCCTAGCTAATGAACATTCAGATACACAAGCACAGAGATAGATATATATATATATATATATATATATATATATATATATATATATATTGTTTC
1594	Chr1-10308900	1	10308900	CCTCCGCCTCTATCTCCAC	CTCTCTCTCTCTCTCTCTCGGG	81	0.73	-2	159/333	40/75	14/59	93/166	1/4		4	34/333	13/75	4/59	14/166	0/4	-	-	GCCTCCGCCTCTATCTCCACCGCCGGCTACTCGAGCAAGCTCTGCCTCCGTCGTTGGTCACCCGAGAGAGAGAGAGAGAGAGAGAGAGAGTAGGGGGATT
1595	Chr1-10310620	1	10310620	-	-	-	0.66	0	12/27	7/8	0/1	4/14	0/1		-4	9/27	1/8	0/1	6/14	0/1	-	-	GTCAACCACGTCCCCCTCATCTCCCCCCCCCGCTACCGCCCGCCCGCCCGCCCGCGCATGCATTTACCCAACCACGAACGTACGTACGTAGAGTACGACT
1596	Chr1-10311380	1	10311380	-	-	-	0.9	-6	6/32	4/9	0/7	2/12	0/1		-22	5/32	0/9	3/7	2/12	0/1	-	-	GTCGATCACGTGACGAACGGGTCCGATCGATCATTCGTCAGGTGTGTGTGTGTGTGTGTATATATATATATATATATATATATATATATATATATATATA
1597	Chr1-10320880	1	10320880	TTGTGCGTCACCGGAATG	GCTGTAGCTTGTGGATGCCT	82	0.51	6	104/195	1/73	59/60	35/46	2/3		0	89/195	72/73	1/60	10/46	0/3	-	-	TTGTGCGTCACCGGAATGCCCCATCGATGATGTCACTTTGATAGCAGTTTATGCCAGGCACGAGGCATCCACAAGCTACAGCGCGTGCGGGGGCGGGGGG
1598	Chr1-10335300	1	10335300	-	-	-	0.65	-3	211/404	11/100	136/150	47/122	2/5		0	95/404	61/100	5/150	21/122	0/5	Os01g18390	OsRCI2-1 - Putative low temperature and salt responsive protein, expressed	CTGAACTGTTTTTCTCTCCTCTAATGAAATTCCGGCAGAGCTCCTGCCGTCGTTCACCTCAAAAAAAAAAATGATCAGGCCTCTGGATATACATGTATAT
1599	Chr1-10341980	1	10341980	-	-	-	0.51	0	128/239	103/107	5/21	14/89	0/5		17	108/239	4/107	16/21	72/89	5/5	-	-	TTTTCGGGCGAGATATGAACATTTCGGTGTGGGGTGAAATTTCGAACCGAAATTTCAAACACTGGTAACTAGCACAATTGCAGTTTTCCTTGATTCCAAT
1600	Chr1-10343380	1	10343380	-	-	-	0.63	3	23/52	0/10	5/6	13/29	1/2		0	20/52	10/10	0/6	8/29	1/2	Os01g18400	CHIT10 - Chitinase family protein precursor, expressed	ACAGGGAGGCGTACAGCTGCTCGCTGACGATCGACGACACCGGGCTGGGGCTGGGGCTGTACCCGCCGCCGCCGCCGCCGCCGTACCACCGCGCCTCCGC
1601	Chr1-10343400	1	10343400	-	-	-	0.63	3	20/45	0/10	8/8	6/20	2/2		0	17/45	10/10	0/8	6/20	0/2	Os01g18400	CHIT10 - Chitinase family protein precursor, expressed	TCGCTGACGATCGACGACACCGGGCTGGGGCTGGGGCTGTACCCGCCGCCGCCGCCGCCGCCGTACCACCGCGCCTCCGCGCCGGAGGCCGCGACGACGA
1602	Chr1-10350240	1	10350240	-	-	-	0.56	0	86/168	71/72	3/16	7/60	0/3		28	69/168	1/72	12/16	44/60	3/3	-	-	GCATATGCTATCAACCGTTACATCTTTCTTAAAATAGTAAAATAGAAAAATAAATCAGAAATATGAACGTAACTAAGAATATGGCATAACATTAACCTAC
1603	Chr1-10357780	1	10357780	-	-	-	0.61	0	112/257	84/86	8/20	17/132	0/3		23	108/257	2/86	12/20	79/132	2/3	-	-	GCAAGGTAAGGATGCGACGACGGCCTGGTGGGGGCTGTGTGCCAGCACGATGCAAGGCGAGTGACTCGTCATAAGCAGGCACCAATGCCTTTTGTTTTTT
1604	Chr1-10367480	1	10367480	-	-	-	0.58	0	183/350	88/95	7/80	78/146	1/5		3	135/350	7/95	73/80	43/146	2/5	-	-	TTAAATTTCGGTCAGGGACATGGTCCCATATCTATCTATCTATCTTAGTATTTCATGCGTCTTCGTCGTCGTCGTCGTCTAGATCTTCTCTGCTCCATGA
1605	Chr1-10367500	1	10367500	-	-	-	0.67	0	192/437	100/104	3/84	72/212	1/5		3	141/437	3/104	81/84	42/212	1/5	-	-	TGGTCCCATATCTATCTATCTATCTTAGTATTTCATGCGTCTTCGTCGTCGTCGTCGTCTAGATCTTCTCTGCTCCATGAGCATGGAACAGTCTAATTTA
1606	Chr1-10367600	1	10367600	-	-	-	0.52	0	125/226	81/84	8/21	31/93	0/5		19	94/226	3/84	13/21	61/93	5/5	-	-	TCTTTTCATCGATCGAGTCGTGTCATTTTGACATCCATATAGCATATATGGATGTGTGTCTTTGTACTCTCTGTTGCAGCATGTATGCCTTCTTTTGATG
1607	Chr1-10398520	1	10398520	-	-	-	0.68	0	109/245	68/74	1/35	36/115	0/4		6	79/245	5/74	29/35	34/115	2/4	-	-	CACACGGGGAGGGAGATTTTTACCCGTTCTTATCCATTCGCCCACCCAGCCAACATGCGCTCTCTCTCTCTTTTCACCCACCGCACCCATCCAACTTCTC
1608	Chr1-10399700	1	10399700	-	-	-	0.5	-8	203/406	5/87	105/114	76/179	2/4		0	201/406	82/87	8/114	102/179	2/4	-	-	CACGCATAAGCAGTCAATCCATTTCAACAACTAATGCCACCATGCAGAACTACTTACTAGTTCTAAAATATAGCAATTTAGAAATCGATGAAACATCACC
1609	Chr1-10400080	1	10400080	-	-	-	0.57	0	71/143	56/57	0/11	14/67	0/0		12	61/143	1/57	11/11	44/67	0/0	Os01g18490	expressed protein	GTCGCTCGGCCACACCCTCCTCCTCCGCTCCGGGCAGTAGTACGACCTCTGCTGCTGCTTCCTTCCGGCCGCCGCAGCCGTCGCCATCTCCTCCTGCTGC
1610	Chr1-10402640	1	10402640	-	-	-	0.62	-4	128/256	10/65	41/48	54/115	4/5		0	72/256	54/65	7/48	7/115	0/5	-	-	ATCTTTTTTATTTAATTTATTTACCCACTTTCTCGTCTTATCGATAGTGTGATATATATATCCTATTTTCATCTATATATAGTATCGGTGAGTATGTATA
1611	Chr1-10438720	1	10438720	-	-	-	0.65	0	179/325	82/85	6/44	79/160	1/5		3	57/325	1/85	30/44	20/160	2/5	-	-	GTCTGAAGAGCCAAAGAGAGAGATAGGAGAAGAAAGGGATAGGGATGTTTTTTTTTTAACATGTCGGTCTAACTGTGGTGTTTTTTTTCTTGCTGACTGT
1612	Chr1-10440200	1	10440200	-	-	-	0.65	-10	217/397	7/65	109/115	80/187	5/5		0	66/397	41/65	3/115	14/187	0/5	-	-	TTTTGCAAGTGTACATTAATTCGTACTAATATATGGCCAACTGATATATATATATATATATACACACACACTAACTATGTACGGAACTTGAGTAATTTAT
1613	Chr1-10440780	1	10440780	-	-	-	0.51	0	258/457	82/94	7/125	155/198	3/5		-11	190/457	12/94	118/125	42/198	2/5	-	-	CTGAAACGGAGAGGGTACCATATGTGCATGTGGCCATGCATGGATGCATATGTGGATATGGATGCGCGCGGTTGTATGTGGCTAGTTTTGTGGGTCCAGA
1614	Chr1-10441420	1	10441420	-	-	-	0.81	-16	164/463	19/135	88/108	45/186	2/5		-20	82/463	28/135	18/108	31/186	1/5	-	-	TATAGAGACTATATGTTAGAAAGGATTGGACTAAGCTTAGTACATCTATCTATCTATCTATCTATCTATCTATCTATCTATCTATCTATCTATCTATCTA
1615	Chr1-10472680	1	10472680	-	-	-	0.52	-12	120/242	1/34	75/77	31/103	2/5		0	117/242	33/34	2/77	68/103	3/5	Os01g18584	WRKY9, expressed	ACTTGTTGATCCTACCAAACATCGACGCAGACACACCGGACCGCGGCGACGACGACGGCGACGACGCAGCAATTCCTGGAGCCGCGAGCGTCGTCCACGG
1616	Chr1-10473040	1	10473040	-	-	-	0.65	-8	173/328	4/80	72/78	72/135	4/5		-2	75/328	54/80	2/78	16/135	0/5	Os01g18584	WRKY9, expressed	CCAATGGTACATATACACTAGTAGCAGTAACTATGTTTTGATTGAGATGATCTAGCTATATATATATATATATATATCATGCATGCATGTCATGGCAACA
1617	Chr1-10473060	1	10473060	-	-	-	0.65	-8	171/320	10/66	63/71	77/150	4/5		-2	61/320	37/66	3/71	18/150	0/5	Os01g18584	WRKY9, expressed	GTAGCAGTAACTATGTTTTGATTGAGATGATCTAGCTATATATATATATATATATATCATGCATGCATGTCATGGCAACATTATTTAATTTTCTTTGATT
1618	Chr1-10474180	1	10474180	-	-	-	0.89	-14	46/262	0/50	2/5	38/186	2/2		-10	43/262	0/50	1/5	37/186	0/2	Os01g18584	WRKY9, expressed	CTTTAATTTGATCTCCTACGATCTTTGCACTGTCACACACACACACACACACACACACACACACACACACAAAAGTACCTGTTCTCTGACACATATATCG
1619	Chr1-10476360	1	10476360	-	-	-	0.5	0	187/351	54/58	6/99	110/162	3/5		-12	164/351	4/58	93/99	52/162	2/5	Os01g18584	WRKY9, expressed	TGAATTATGTGGGATCCGCCCCTGGGCTGGAGGAGGGCAATGGACGAGTCGGCAGAGTGATTAAGAGGCGGGGCAGTGGTGATGTCTCCGTTGGTGGTGA
1620	Chr1-10490800	1	10490800	AGCGACGACCTTAGCGACT	CAACGCCTCTTCCTCTACGA	89	0.5	0	103/186	23/24	3/62	62/76	3/3		-6	82/186	0/24	59/62	14/76	0/3	Os01g18620	transferase family protein, putative, expressed	GAGCGACGACCTTAGCGACTCGACGAGGGACGGGAAGTAGTCGTCGGCGCCACCGCCGCCGCCGTCGTCGTCGTAGAGGAAGAGGCGTTGGATCGGCGGC
1621	Chr1-10507020	1	10507020	AAGAAGAATCCACGCCTCG	CCGTATTCACTTTTCATCTCCC	88	0.64	-6	252/537	5/99	169/178	64/225	2/5		0	195/537	91/99	8/178	84/225	3/5	-	-	GAAGAAGAATCCACGCCTCGCTTCCCGGATCCTCCGTCCGTGGGGTGGCAGAGAGGAGAGAGAGAGAGGGAGATGAAAAGTGAATACGGTTAGGAGTGAG
1622	Chr1-10507040	1	10507040	CTTCCCGGATCCTCCGTC	TGGGTCTCACTCCTAACCGT	85	0.65	-6	220/498	5/96	141/149	59/220	1/5		0	186/498	91/96	7/149	77/220	4/5	-	-	CTTCCCGGATCCTCCGTCCGTGGGGTGGCAGAGAGGAGAGAGAGAGAGGGAGATGAAAAGTGAATACGGTTAGGAGTGAGACCCATTAAAACTAGTTTGC
1623	Chr1-10514520	1	10514520	GATCGATTCCATGGTGATGC	AGGACACAGGGGAAAAGCA	98	0.52	0	246/482	105/108	9/135	103/194	2/5		3	228/482	3/108	126/135	85/194	3/5	-	-	TCGATCGATTCCATGGTGATGCCTCCTCCGCCACGCCGTCGCGTTGGTCTGTGTTCTTCTTCTTCTTCCTCCTCCTCTTGTTGCTTTTCCCCTGTGTCCT
1624	Chr1-10514540	1	10514540	CGCGTTGGTCTGTGTTCTT	CGCCACATCAAACAGGAG	77	0.53	0	212/405	79/88	10/83	103/201	2/5		3	181/405	9/88	72/83	90/201	3/5	-	-	GCCTCCTCCGCCACGCCGTCGCGTTGGTCTGTGTTCTTCTTCTTCTTCCTCCTCCTCTTGTTGCTTTTCCCCTGTGTCCTCCTGTTTGATGTGGCGGGAA
1625	Chr1-10523120	1	10523120	TTTTGTTAGGCAATCCGGG	GGACAGGACACGACACGAC	90	0.5	-15	278/541	12/105	193/199	54/197	2/5		0	263/541	93/105	6/199	143/197	3/5	-	-	TACACGTATTTTTGTTAGGCAATCCGGGCGCGCGCGTGAGCCCCTAGCTCCGGGCAAATGCGATCATTGACAAACGCATGGTCGTGTCGTGTCCTGTCCG
1626	Chr1-10523420	1	10523420	-	-	-	0.51	0	109/217	24/27	16/73	58/92	2/4		-16	106/217	3/27	57/73	34/92	2/4	-	-	GCGTTGGTGCGTGCGTGCGGGTGAGCGCGCGGGGGCGTGTGTCGGCGCAGCGCGACAGCGGCGCCGCGCGGTGAGGAGGAGGGCCGCATCGCGTGAATCG
1627	Chr1-10525300	1	10525300	-	-	-	0.53	0	357/563	159/162	16/121	162/246	2/5		3	127/563	1/162	66/121	56/246	1/5	-	-	CACAGCAACTCCACATCACTCCATCAGTAGAGTTGTTGGTCAACAGGAGAAGTACTACTACTACTACTTAGAATTATGATGATAAGGGTCACATTACCAT
1628	Chr1-10525320	1	10525320	-	-	-	0.57	0	301/510	121/130	13/108	148/231	3/5		3	116/510	4/130	53/108	58/231	1/5	-	-	CCATCAGTAGAGTTGTTGGTCAACAGGAGAAGTACTACTACTACTACTTAGAATTATGATGATAAGGGTCACATTACCATTATACCATATGATAAATGCT
1629	Chr1-10526300	1	10526300	-	-	-	0.75	3	97/330	5/80	38/61	47/155	1/5		0	90/330	70/80	3/61	6/155	0/5	-	-	CATTGAGACGCTTGCATCAGCAAATTCAACATCTAAGATTTTAATTTCTTCCCCTAAAAAAAAAGAGTTCCAGTTCACATCTTCCTCTACAAGGAAAAAA
1630	Chr1-10531160	1	10531160	-	-	-	0.51	0	174/256	74/75	35/40	60/127	2/4		4	34/256	0/75	5/40	24/127	0/4	-	-	CGGCGAATATGATGTCTCCTTTCAAAGCTATTTTAATGATATAATAGATAGATAGATAGACAGACAAACAGACAGACAGAAAAGATACATCATAATATAG
1631	Chr1-10552400	1	10552400	-	-	-	0.54	0	203/351	93/98	9/58	90/174	3/4		-5	120/351	5/98	49/58	56/174	1/4	Os01g18720	expressed protein	ACGCGATCAGTTACGATCTGCCTACAATCTAAAGAGGTTCTCGTACAGAAAAATCGTTTCTGTAGAAGTGATATATGTCTGCAATCATATTTACGTGCAC
1632	Chr1-10558480	1	10558480	-	-	-	0.5	17	128/254	3/88	16/19	94/126	5/5		0	126/254	85/88	3/19	32/126	0/5	-	-	GGGCCAGAGCCAAGGCTTATTTAATACTGGGCTATAGCATCGAGTCCATTAGGTCCCTCTATTTGTCGCCCAGTCCGACTTTCGTCCCTCGGTCGCAAAA
1633	Chr1-10561320	1	10561320	-	-	-	0.51	3	153/300	0/105	51/53	88/119	3/3		0	145/300	104/105	2/53	30/119	0/3	-	-	CGGTTTTGCGGTTTAGATGAATTAGATTCCGATCACTGGGTCACCAAGTGAACTTATTCCTTGTTAACAAATCCGTGTAGTACTACCTTACAATTAACGA
1634	Chr1-10561340	1	10561340	-	-	-	0.5	3	155/302	1/103	68/72	72/104	3/3		0	147/302	102/103	4/72	32/104	0/3	Os01g18744	transferase family protein, putative, expressed	ATTAGATTCCGATCACTGGGTCACCAAGTGAACTTATTCCTTGTTAACAAATCCGTGTAGTACTACCTTACAATTAACGATTAATCCATGATGCGTGGAC
1635	Chr1-10582200	1	10582200	-	-	-	0.76	0	103/343	84/93	2/80	12/145	0/5		3	95/343	4/93	37/80	46/145	3/5	-	-	CTCGAGATGGAGATGGCCCCTCGTCCTCGGAGACAGGTGAAGTGGAACTTATTCTTGCACTTCTTTTTTTTTAGAACTTTGAGGAGTCGCATGGTGAGGA
1636	Chr1-10582220	1	10582220	CTCGGAGACAGGTGAAGTGG	GGGAAGGGACATTCTTCTCC	95	0.76	0	120/420	99/108	4/93	11/188	0/5		3	104/420	3/108	42/93	49/188	3/5	-	-	TCGTCCTCGGAGACAGGTGAAGTGGAACTTATTCTTGCACTTCTTTTTTTTTAGAACTTTGAGGAGTCGCATGGTGAGGAGGAGAAGAATGTCCCTTCCC
1637	Chr1-10594140	1	10594140	-	-	-	0.5	19	153/287	2/100	17/22	117/143	5/5		0	133/287	98/100	5/22	25/143	0/5	-	-	AAGTAACTAACTAAATCATATCGCCGCCCATTGCCCCGCGCACGCTCACTCTCTCCTTTTTCTTTTCAAAGATTCCTATTTACATGTGCCAACTCTACTA
1638	Chr1-10595400	1	10595400	-	-	-	0.81	0	109/372	84/101	2/80	19/162	0/5		6	83/372	5/101	33/80	38/162	2/5	-	-	GCACAAACACGTGCTTGGACGTGACCCCAAACTATCCTAACATAGAGAGAGAGAGAGAGAGATTTTTGCCCTGTTTTCACACTCGTCAAACAAGCTGCCA
1639	Chr1-10604600	1	10604600	CAAACCGGCAAATCGGTC	AATCATACACGCATAAGCACAT	99	0.77	0	91/243	59/69	9/61	17/97	1/5		-4	62/243	3/69	38/61	19/97	2/5	-	-	TCAAACCGGCAAATCGGTCGTGGAAAGAAAGCGACCGATGAATATATATATATGTGTGTGTGTAGCAAGTGTATATATATGTGCTTATGCGTGTATGATT
1640	Chr1-10620000	1	10620000	ATGGCTTGCTTGCTTGGAG	TATGAGGCCCCATCATCATC	85	0.68	13	117/285	0/91	19/27	88/142	3/5		0	101/285	91/91	1/27	1/142	0/5	-	-	ATGGCTTGCTTGCTTGGAGGTCCGACGTGGCAGAGCTCCCCAGCTGGACAGCAAGCAAGCCAAGCGATGATGATGGGGCCTCATAAAAGCTCATAATAAT
1641	Chr1-10621840	1	10621840	-	-	-	0.71	0	138/389	98/109	7/92	26/155	0/5		-3	128/389	7/109	77/92	32/155	1/5	-	-	TTGTTGATTATTCAGAGTCTCTCCCTGTGTTGCGCTAAAACAGACCCAAAAAAAATATATTTTTTAGGGTAAGAGAGCTTTTTTTTTATTAAAGAGCATG
1642	Chr1-10622680	1	10622680	-	-	-	0.54	11	154/275	1/70	30/31	105/150	5/5		0	102/275	69/70	1/31	26/150	0/5	-	-	TTTGCGTGTGGGTGCGACCAATTGGGTAGCCATAGCATTTTCAAACACCCCTTTTCTCCTACTGCTATTCTTTTATCCGGTTAACGAGTTTTTTTGCGTG
1643	Chr1-10622940	1	10622940	-	-	-	0.69	3	33/64	0/1	23/27	6/25	1/1		-6	12/64	0/1	0/27	8/25	0/1	Os01g18800	CAMK_KIN1/SNF1/Nim1_like.9 - CAMK includes calcium/calmodulin depedent protein kinases, expressed	TAAGTACCCACCCCCGTCTCCCTCCCTCCCTCCCCGTTCATTCCTCTCCCCCCCCCCCCCTGAACCCGGCCAACTCCGGCGAGAGAGACATAGATAGCGT
1644	Chr1-10635860	1	10635860	-	-	-	0.5	0	121/229	83/83	6/15	28/115	0/4		35	108/229	0/83	9/15	87/115	4/4	-	-	TACAATCAAGGAAACCCCAGGATCAAAGAAAGAAATACAAGGGAACTTAAACCGTAGTTCATTGTCCGGTCTGACTGGCCACATAATGGCGGTTAGACCG
1645	Chr1-10651980	1	10651980	-	-	-	0.71	0	138/299	50/64	36/51	35/150	2/5		-3	60/299	1/64	7/51	41/150	3/5	Os01g18850	OsSPL1 - SBP-box gene family member, expressed	TTACTTTGATCAACAGTACCTCAATATATAGACTGGCTGTATGACAAAAATACAAAAAAAAAAAAAGAGATTTTCTTCAAAAGATACTGATTTTATTCTT
1646	Chr1-10660900	1	10660900	-	-	-	0.71	3	111/299	5/78	36/64	56/131	2/5		0	105/299	71/78	4/64	26/131	0/5	-	-	CCATGCAATTGCAACTTGCAAGCAGTCCAACCTCAATAAATTTTGAGTTTCAAAAAAGAAAAAAAAACTCAATATAGTTTGGCAGCTCTCCTCCATAGGA
1647	Chr1-10663200	1	10663200	-	-	-	0.64	0	78/139	66/79	6/7	2/42	0/0		-3	21/139	0/79	0/7	19/42	0/0	-	-	CTTTTGGCCGGTTATTGCAAGGAAAAATAAGATCTGGATTTAGATCTTGAGGAAAAAAAAAAAGAAGGAAGAAGGAGGAAGGTAAAATAGGGTGAAGGAC
1648	Chr1-10668860	1	10668860	-	-	-	0.85	-12	5/20	2/11	0/3	3/6	0/0		-8	3/20	3/11	0/3	0/6	0/0	-	-	ATACAGCATATATATATATATATATATATATATATATATATATATATATATATACACACACACACAAAATTTTAAGTCAAAACTCAACTCACACAACGAG
1649	Chr1-10687760	1	10687760	-	-	-	0.55	0	214/408	106/109	2/99	101/174	0/3		-3	172/408	3/109	97/99	52/174	2/3	-	-	ATTACATGGCTTTCCCACCCGTTGCCGCGACCTCTGTTTAGAGCAAGGATAATAATACAGCCAGCTGCTTACTTATAGTCTATCTATTAGCTTATTTATA
1650	Chr1-10687980	1	10687980	-	-	-	0.51	0	152/288	91/97	5/53	47/116	1/3		5	133/288	6/97	48/53	66/116	2/3	-	-	TCCCATCCACCTCAGCATTCAGCTTTCTTATAACCCACTATTATACTTGCTCTTAGCAACGTGGTTTAACCTTTCGCCGCTGAGCCATCGTGGTAGTAAT
1651	Chr1-10689140	1	10689140	TCAAATCCATTTTGTGCGAA	GACCACATATGGGTGATCCAG	95	0.5	0	204/389	84/93	3/76	104/182	1/5		-3	185/389	9/93	73/76	78/182	4/5	-	-	AAACTCAAATCCATTTTGTGCGAAACTGGTCGCATAAACGGCAAACTGGCCGTCTTGGTAGTTGGTCGGTGCCAGAAACTGGATCACCCATATGTGGTCT
1652	Chr1-10704020	1	10704020	-	-	-	0.57	12	136/281	3/75	26/32	91/146	4/5		0	123/281	72/75	6/32	33/146	1/5	Os01g18940	expressed protein	CACTCGCCACTTCTCCACCGGACCAGCCTCCCCCCTCCCCGCACCTAGTGGCGTATCTAGGACTTAGGGTATTGGTCGCCGACTTAAAAATATTTGATAA
1653	Chr1-10706840	1	10706840	-	-	-	0.5	0	202/382	117/117	10/41	67/207	0/4		4	180/382	0/117	31/41	140/207	4/4	-	-	AGAACTAACGAACAATAGTTTTACGGAGGTCCTAGATGTAAGATGTGAAAAACGTAGAGGAGATGATTTGTCCGGTGTTTACATGGACAGTGTGCATTTG
1654	Chr1-10715980	1	10715980	-	-	-	0.65	-4	214/482	10/101	103/131	74/211	3/5		0	178/482	90/101	8/131	73/211	0/5	Os01g18960	hypothetical protein	TTAGTGGTTTGACCTGGATAGGAGAGAGATGAAGACAAAAGAAGAAGATGACAGTAATTTAGTCCAAAAAAAATTAATGAAGGTGTAAGCAGTGGTATAT
1655	Chr1-10765200	1	10765200	-	-	-	0.6	0	102/208	61/62	5/38	31/84	0/4		6	79/208	1/62	30/38	38/84	2/4	-	-	ACGGCGGCGGCGTGGCCGGATGGGACGGCACGGTGCGACTCCCCTACCTCTCCCTCTCCCTCTCCCTCCCAAAAACCTAACCCTAAATCTGGCCCAAGGG
1656	Chr1-10801220	1	10801220	-	-	-	0.51	0	116/209	90/90	3/15	18/80	0/5		22	90/209	0/90	12/15	59/80	5/5	-	-	TTAACACTGTTGGGAGTGAATCTACGTTGGCTCATGATTCCCATCGTCCCATTCAGATTGTAGCCAAAATAAACTTTATAAAATTTTGTCAATACTAAAA
1657	Chr1-10805620	1	10805620	-	-	-	0.87	0	33/148	17/31	0/13	15/87	0/2		4	26/148	0/31	3/13	15/87	2/2	Os01g19130	protein phosphatase 2C, putative, expressed	GTATATATGTACATCGATGAAGGGGCAAACAACAAAAAAAAAAAAAAAAACGACTCCCTACAAAATTGCTGGCTGTGTGAGAACAGCCGTCATAAGGTAT
1658	Chr1-10822680	1	10822680	-	-	-	0.5	-12	210/333	3/53	110/110	72/134	3/4		0	106/333	49/53	0/110	53/134	0/4	Os01g19150	CGMC_GSK.3 - CGMC includes CDA, MAPK, GSK3, and CLKC kinases, expressed	CTCATCGCCCTCCGCCTAGATCGAATCCGAATCCCGCCTCCTCCTCCTCCTCCTCCTCCCCCCGCGCCGATCTTGCCCCGCTCCCTCGCCGCAGCTGCGG
1659	Chr1-10828620	1	10828620	-	-	-	0.65	0	88/198	71/71	3/8	9/105	0/3		31	62/198	0/71	0/8	60/105	1/3	-	-	AAACCGAGCAATCAAACTTTTGGCCAGCGCACACGAATGCTACCATGTACTTCCAGTACAGTGATCAGCACCGCCCCTCGGGGTTAATAATTCAGTTGTA
1660	Chr1-10869620	1	10869620	-	-	-	0.5	-4	225/429	6/70	111/121	85/198	2/5		0	204/429	64/70	10/121	113/198	3/5	-	-	ATTTATTGTCGTCTTTCGATCCCTTCCTTCTTTCCTTTTAGTAATTAGCCTGGTCCCGAGCGAGACGAGCGACCGACCAACTGTTTGATCGTTTAGTAGC
1661	Chr1-10901060	1	10901060	-	-	-	0.72	0	151/391	92/109	5/85	48/167	0/4		4	126/391	4/109	66/85	41/167	1/4	-	-	ATCTCTGTGTCTCTCATCCCTTAACCCATAACTTCTTCACTCAGTTCTCCATCTCAGATCACTCTCTCTCTCTCTTGGTCCGCGGCAATGGGTCGATGAC
1662	Chr1-10901080	1	10901080	-	-	-	0.75	0	151/396	94/103	7/82	42/181	0/4		4	113/396	1/103	58/82	41/181	1/4	-	-	TTAACCCATAACTTCTTCACTCAGTTCTCCATCTCAGATCACTCTCTCTCTCTCTTGGTCCGCGGCAATGGGTCGATGACCCAGGCCCAACTCGCACGCA
1663	Chr1-10903500	1	10903500	-	-	-	0.57	11	149/279	0/68	31/34	91/142	4/4		0	105/279	68/68	3/34	27/142	0/4	-	-	TTTAATTTGTGCGCAAACACGTCGCCGCGTCAGCTACCGAAATCTTGATAAACTCGGCTAGCTAGAAATGTGCACGGCAATTCGGGCATTAACTCGGGGA
1664	Chr1-10903520	1	10903520	-	-	-	0.51	11	161/279	5/87	34/38	93/120	5/5		0	110/279	82/87	4/38	19/120	0/5	-	-	GTCGCCGCGTCAGCTACCGAAATCTTGATAAACTCGGCTAGCTAGAAATGTGCACGGCAATTCGGGCATTAACTCGGGGAACTCTTGTCGTATCAAAGAT
1665	Chr1-10911140	1	10911140	-	-	-	0.75	0	175/459	91/118	2/86	76/224	1/5		6	120/459	1/118	65/86	40/224	1/5	-	-	CTTCTTCTGTTATTACCAGGTTTCACTGCCGCAAGTCATCACACCGTCTACTCTGTATTATGACTCTCTCTCTCTCTCTCAAATCTACATCTATGATCTG
1666	Chr1-10911160	1	10911160	-	-	-	0.75	0	169/449	82/107	2/78	80/234	1/5		6	125/449	2/107	63/78	48/234	1/5	-	-	TTTCACTGCCGCAAGTCATCACACCGTCTACTCTGTATTATGACTCTCTCTCTCTCTCTCAAATCTACATCTATGATCTGTCACTGCTTCTCTCTCTCTC
1667	Chr1-10914260	1	10914260	-	-	-	0.69	-9	44/92	3/11	15/28	16/38	0/1		-6	18/92	0/11	12/28	5/38	0/1	Os01g19290	integral membrane protein DUF6 containing protein, expressed	GGGGAAGGCGAGGGAGATGGGCTCGCCATCGGACCTCGACGGCGGCGGCGGCGGCGGCGGCGTGGTGGAGCTGAACGGCAAGGGCGCCGACGCCGCGACG
1668	Chr1-10927940	1	10927940	AGCGTTTGAAGGGCTGCTA	CTCAGTTCTTAGGGGTGCAGA	82	0.58	0	266/469	121/124	7/101	123/204	1/5		-3	130/469	2/124	40/101	67/204	2/5	Os01g19310	retrotransposon protein, putative, unclassified, expressed	AGCGTTTGAAGGGCTGCTAGCTGATCTGGATGCCGCTCTCCACCCGGCACTTGTTGTTGCATCTGCACCCCTAAGAACTGAGGTGGGTAATCTCGATCTG
1669	Chr1-10947440	1	10947440	-	-	-	0.89	-20	21/93	1/17	3/16	11/43	1/2		-16	14/93	3/17	4/16	5/43	0/2	-	-	ATATACTACTATACTATAAGTATATGTATATACATACGTGTGTGTGTATATATATATATATATATATATATATATATATATATATATATATATATATATA
1670	Chr1-10980860	1	10980860	-	-	-	0.5	-3	294/567	7/123	143/155	113/247	4/5		0	273/567	116/123	12/155	134/247	1/5	Os01g19410	expressed protein	ATTAGTAAACACTTGTAGTTTGGAATCTATGGAGTGCTAAAAGACCACGACCACAACAACTCAACATAATTTACAGCAGGATGACACCAAAAGGCCAAGG
1671	Chr1-10982840	1	10982840	-	-	-	0.7	-4	122/273	48/62	23/60	43/124	2/5		0	69/273	9/62	25/60	21/124	1/5	Os01g19410	expressed protein	ACGCAGCTCCCCTCCTTCCAAACTAGTAGAATTCAAGAATCAAATACTCTCTCTCTCTCTCTCTCTCTTCTTCAAGAATCAAATACTCCCTCCCTTCAGG
1672	Chr1-10993860	1	10993860	-	-	-	0.59	0	297/485	94/103	43/99	144/242	5/5		3	69/485	0/103	41/99	13/242	0/5	-	-	CGTGTAGAGGTCGACAAGATGGTGAGCGACACAAACCTGCTCTCTGAACAGCAAAAAAAAAATGATACAGTAGCAAGCAGTAGCCATCCTCCTATCCTCC
1673	Chr1-10999960	1	10999960	-	-	-	0.5	-3	269/524	11/122	122/130	107/235	4/5		0	255/524	111/122	8/130	128/235	1/5	Os01g19450	ATP-citrate synthase subunit 1, putative, expressed	TGACTTAACAAAACGGACGTATCTCTATAGTCTATACCATTTATTCTAATGTTAAAGGAAGCAGCTAGAAGATAACATTCATATAGATATACCCACTCAA
1674	Chr1-11006480	1	11006480	-	-	-	0.74	-4	122/296	7/77	52/76	48/120	0/3		0	69/296	55/77	3/76	10/120	0/3	-	-	AACATTATATTCAAATTCATTATAGTAGAAAATGTCACATCTGATATTAGGTTGTTTTTTTTTTGAGGAGGGAGACAAGATTAGCAATGGAGTAGGGATC
1675	Chr1-11007220	1	11007220	-	-	-	0.52	34	109/199	1/67	10/16	87/101	4/4		0	85/199	66/67	6/16	9/101	0/4	-	-	AGATTAATGGCAGCAGCTGCTGCGGTTGCACAGCCGTTGTATAGGAGTGCCGAACAGAATATCCAATTTATACAAAATAGATAAAGTTTGCAGTTTTTTG
1676	Chr1-11007380	1	11007380	-	-	-	0.67	-1	171/332	88/100	9/61	62/141	2/5		2	56/332	1/100	27/61	15/141	0/5	-	-	TACCCACCTTACTACTACTTCATCTGGTTTTAAATGTACGGTGCGTTGTTTTTTTTTAAAAAAAAAAGCTGGCTATTTGTCTTTTCTAAAAATATATATG
1677	Chr1-11011080	1	11011080	-	-	-	0.5	0	91/143	70/70	6/6	9/58	0/1		3	43/143	0/70	0/6	40/58	1/1	-	-	CTCCAATGGTTGAGGAGCGGTGGCGACGGCAATGGAGGAGATCGCGACGACGACGACGACCGAGTGGGCCTCTCCGTCTCCCTCGCGGATCCACCGTTGG
1678	Chr1-11011700	1	11011700	-	-	-	0.5	21	165/281	1/87	15/22	132/147	5/5		0	111/281	86/87	7/22	12/147	0/5	-	-	AATTTTTAGTTAGAAAAAGAAGTTGTTGAAAGCAAAACCATATATATAAACCACATTATTGTATAAAACAGTAACTAGCCCGCGGTATCCTATCGTGGGA
1679	Chr1-11017200	1	11017200	-	-	-	0.5	0	317/599	94/106	26/191	173/256	4/4		-16	281/599	12/106	165/191	82/256	0/4	Os01g19460	retrotransposon protein, putative, unclassified, expressed	ATGCCATTTTTTAAGATTTCTTTTATTTGGCCAATTTCGCCCTTCAATGATTCTTATTTGCTTCTCCTTTTTCATTTTTGTAGTTGTCTATACAATTGAG
1680	Chr1-11027660	1	11027660	-	-	-	0.5	0	257/487	109/123	8/110	131/223	1/5		-3	230/487	14/123	102/110	92/223	4/5	Os01g19470	nodal modulator 1 precursor, putative, expressed	CCTGGTAAGACAGGCCATGCTCAATGCATAACAGGGATTGACAAATCAGTTTATGTATATGAATTGGATATTGTCCCCCACATAAACTATTCTGACAGAC
1681	Chr1-11027980	1	11027980	-	-	-	0.71	0	170/418	91/105	14/87	49/194	4/5		4	137/418	4/105	64/87	59/194	0/5	Os01g19470	nodal modulator 1 precursor, putative, expressed	GGATTGTTTAGAAGACATCAAGAGACACGGCACAATATACAACGCAGAGAGAGAGAGAGAGAGAGACCTTGAGAAGAGGTCGGAGATAGAAACTTCCTGG
1682	Chr1-11032720	1	11032720	-	-	-	0.8	0	96/307	62/80	4/46	25/157	0/5		3	68/307	4/80	27/46	31/157	0/5	Os01g19470	nodal modulator 1 precursor, putative, expressed	ATCAAGAGATTCAATTCTTTTACTGTGGACTTATATATATCACTAGTACAAAAAAAAAAAACAGGCCAACAGTTTAAGATATGCATGAGTTCAATTTTCA
1683	Chr1-11045280	1	11045280	CGATAACGCTGTCGGTCATA	AGGGATCGAGGTGGATGG	97	0.66	0	58/106	41/44	0/6	15/50	0/3		-7	18/106	0/44	6/6	10/50	2/3	-	-	CGATAACGCTGTCGGTCATACGTGCGCCTCCTTGCTTTCGGTTCGGCGCATGCCCCCCCCTGCCGCCTGCCGGCTGCCGCCATCCACCTCGATCCCTCCC
1684	Chr1-11048800	1	11048800	-	-	-	0.51	28	142/251	1/89	7/14	118/130	4/4		0	102/251	88/89	7/14	5/130	0/4	-	-	GTATAATAAACAACTATGGTATGAATTAGCTATTACATTGGCTATAGATGTTTTGGAGCTCGTAGCATTGGATAACTAAAACCCCTCAAACACTAGTAGT
1685	Chr1-11053480	1	11053480	-	-	-	0.5	15	127/231	1/76	14/22	98/113	4/4		0	104/231	75/76	8/22	15/113	0/4	-	-	ACTGACGTCGTCTCTCCATCTTCCCGTTCGTATCATAGCAACGTCGGTGGCTACTAGCGACCCTCTCAGCACCTCCTCGCCTCCTTTTCCCTTTCCTCCT
1686	Chr1-11059480	1	11059480	-	-	-	0.57	0	291/526	106/112	35/133	131/243	3/5		4	177/526	4/112	88/133	71/243	1/5	Os01g19480	kelch motif family protein, putative, expressed	AGAGTAGTAGTAGTAGGAAGGAGATAGTGTAGACAAGAAGTGTGTGTGTGTGTGTGAGAGAGAGGTAGAGAGATGGAGAGGAGGAGGAAGGCAATGTGGC
1687	Chr1-11069920	1	11069920	-	-	-	0.57	3	214/343	5/82	48/62	142/170	5/5		-1	53/343	21/82	12/62	13/170	0/5	-	-	GTGCAATTCTTTTGGATCATAATAGGTGGAGTTTTATAAATTTTACTTAAAAAAAAAAACTCTATCAGGATGCCCACCTAAACCCGTAAAATAGGGAGTC
1688	Chr1-11082920	1	11082920	-	-	-	0.5	0	65/119	36/69	3/13	24/28	0/0		4	54/119	33/69	10/13	4/28	0/0	Os01g19529	pentatricopeptide, putative, expressed	AGAATCCTGTGTTTTTCCTATTCCTCTGTTTTTTCATTCCTACGATTCAAAGGGGCCCTAAACATTTGAAGGGTTCAGGTCAATTTTCTGTTGATCGATT
1689	Chr1-11085200	1	11085200	-	-	-	0.5	12	113/215	4/63	20/31	75/98	5/5		0	102/215	59/63	11/31	23/98	0/5	-	-	AGCGCTCACACCTAATTATTTATCATATTAGTTAACATTACTTAATTAGGAAAGATTTTAAAGAATTTTTAAGTAACATATTGAAAACTTTTTAAGTTAG
1690	Chr1-11085620	1	11085620	-	-	-	0.68	-8	122/280	7/67	63/75	37/112	2/5		0	91/280	36/67	9/75	41/112	0/5	-	-	AATAGGAAACTAATCTAAACTAATTATCCTATCTCTGCGGCAGGAACAACAAACAGCGAAAAAAGAAAAAAAAAAGAAGAAAACAACGGCCTCAAAAAAA
1691	Chr1-11093960	1	11093960	-	-	-	0.69	0	128/285	76/76	19/65	24/115	0/5		3	75/285	0/76	21/65	45/115	5/5	-	-	GCGCGCAGCATCGCTAGGCGCTAGGCAGTTCTTTTGGTTTTGGAGGATCTGTGATTTTTTTCTCTTTTTGAGAGGGTTTGGGGTTTTAGGAGAGGAATAA
1692	Chr1-11095320	1	11095320	-	-	-	0.5	5	198/396	8/96	48/67	128/208	4/5		0	198/396	88/96	19/67	80/208	1/5	-	-	ATGCCACATCAGCGAAACTAATCATCTATACTGCAGCTACTGCTATGGGACCTCAATCGCACGGTTTTGTATAGTTTAGGAGTGAAGATTTCTGGTATTG
1693	Chr1-11115920	1	11115920	-	-	-	0.54	0	259/409	100/107	36/76	107/195	5/5		5	86/409	3/107	40/76	33/195	0/5	-	-	CCAGCACCTTTCTTTACTAATAGGTACTTGCTACATTCATCCCTCTTTCCATAGTTTTTGTTTTGTTTTGTTTTGTTCTTTGCCATAGGGTACTACTACT
1694	Chr1-11115940	1	11115940	-	-	-	0.52	0	255/402	90/94	24/65	124/215	5/5		5	97/402	4/94	41/65	41/215	0/5	-	-	TAGGTACTTGCTACATTCATCCCTCTTTCCATAGTTTTTGTTTTGTTTTGTTTTGTTCTTTGCCATAGGGTACTACTACTTGTTAATCAGAGAACATAGG
1695	Chr1-11120080	1	11120080	-	-	-	0.81	-5	13/41	0/3	5/14	3/10	2/4		-8	9/41	0/3	2/14	4/10	1/4	-	-	GTTACAAAACTAAATATGGAGGCCCTTTATCATACTATATAATAATAATAATAATCAATATATATATATATATATATATATATATATATATGACAGCTCT
1696	Chr1-11121380	1	11121380	-	-	-	0.66	0	96/238	53/61	16/50	18/97	0/5		-6	89/238	7/61	34/50	29/97	4/5	-	-	AGGGAAGAGGTGTAGAATAGATTTACTATATATATACATACATACATATATATACACATATATATACATATCTCTACTACTTAAAAAATAAGAGGTGCTT
1697	Chr1-11123540	1	11123540	-	-	-	0.64	0	16/31	13/13	1/2	0/13	0/0		6	9/31	0/13	1/2	8/13	0/0	-	-	AAATCACTTAAATTTTTCAAAATTTTCAAATTGTGAGTATATACCTAGTTATAAGAATTCGATTCATACTGTCGGTGATATGGGACCGGGAGTATCATGA
1698	Chr1-11123560	1	11123560	-	-	-	0.6	0	24/44	23/23	0/2	0/16	0/1		6	14/44	0/23	0/2	14/16	0/1	-	-	AATTTTCAAATTGTGAGTATATACCTAGTTATAAGAATTCGATTCATACTGTCGGTGATATGGGACCGGGAGTATCATGACCAGAGGCTTGAGGCAGACG
1699	Chr1-11153120	1	11153120	-	-	-	0.59	0	151/265	85/91	28/55	24/92	0/4		12	73/265	5/91	24/55	32/92	3/4	-	-	TATGCCCACTGCAACTTGATTATAAGAGTAGCTACAATAGTAAACTATAAGCCAGCTAAAGAAGATAAAAAAAAAGAGATGAGACCATATATTAATAGTG
[truncated: 40,161 more rows]
