# Supplementary material for: Development of Genome-Wide Insertion and Deletion Polymorphism Markers from Next-Generation Sequencing Data in Rice
Source: Rice (N Y). 2015 Aug 14;8:27. doi: 10.1186/s12284-015-0063-4 (PMC4536249; doi:10.1186/s12284-015-0063-4)
Supplement: Additional file 4: Table S4. — InDels with major allele difference ≥8 bp. (XLS 10074 kb) [file 12284_2015_63_MOESM4_ESM.xls]

## Sheet: Sheet1
Table S4. InDels with major allele difference≥8bp
No.	InDel name	Chromosome	Physical position	PCR-based Primer			PICa	Major allele Indelb							Major allele Indelc						Rice gene ID	Rice gene annotation	Indel is located from 140 to 160 bp
								Size	Frequencyd						Size	Frequencye
				Forward	Reverse	PCR product length (bp)			Total	Japonica	Indica	O. rufipogon	O. nivara			Total	Japonica	Indica	O. rufipogon	O. nivara
1	Chr1-22420	1	22420	GTGTGTCAAAATGCGTTTCC	TTGTCACATTGATGGAGGGA	160	0.54	0	208/380	86/88	49/78	55/178	1/5		12	153/380	0/88	24/78	114/178	2/5	-	-	TGAGTGTGTCAAAATGCGTTTCCGGACAAGGGGTTATGGTTTCCTTAAACGCGCTGGAGAAACGAAAGACGGAAAAAAGAGAATGCATCATATAGGAGGGAAAGAGGGACGGGGAGGAGAGGGTTGCCATGAAAACTTTCTACTCCCTCCATCAATGTGACAATGAATCTAGCAGCTAGATTCATTTAGGATTTATGTGTCAAATCCAACCAAAATCTCTTATATTTTAGGACGGAGGGAGTATATAGAAGTTACTTTAAAATATCAAATATATCTCTTTGTCAAGTTTGTAATAACTAA
2	Chr1-36360	1	36360	-	-	-	0.51	0	215/403	88/94	46/83	68/195	1/5		9	183/403	6/94	37/83	126/195	4/5	Os01g01080	decarboxylase, putative, expressed	ATTTTTTGCTTCATCTTTTTTTTTCTTTCCTATGGGAATGCTCCGTGGGTATTCAGATGCTACGTTCGTTCAGTTTGACATATGCAGCCGCGCGCATTAACTGGGAATGCTCGCGTGCACGCAACTCAGCCAGGCGTACCGTCTCTCTTATGATTGTGAATGCCATTGTGAATGCGATTGATTTAAGACCATGTTCATGTCAAAACAAAAATAAAAAAAAGTACTTCTACCTACATATCCCCGGATATCTCATTATTGGTGCTATACTTATATTGTAACAGGTTGTTGACCAGCTGCAGT
3	Chr1-36380	1	36380	-	-	-	0.51	0	224/394	86/89	50/73	71/196	2/5		9	163/394	3/89	23/73	123/196	3/5	Os01g01080	decarboxylase, putative, expressed	TTTTCTTTCCTATGGGAATGCTCCGTGGGTATTCAGATGCTACGTTCGTTCAGTTTGACATATGCAGCCGCGCGCATTAACTGGGAATGCTCGCGTGCACGCAACTCAGCCAGGCGTACCGTCTCTCTTATGATTGTGAATGCCATTGTGAATGCGATTGATTTAAGACCATGTTCATGTCAAAACAAAAATAAAAAAAAGTACTTCTACCTACATATCCCCGGATATCTCATTATTGGTGCTATACTTATATTGTAACAGGTTGTTGACCAGCTGCAGTCAGGTGGCACGTCCACAAAA
4	Chr1-79160	1	79160	GTCGGAGACAGCGATAACAA	GGAATGGAGGGAAGGGAGTA	157	0.53	0	168/257	70/73	36/48	49/115	1/2		9	39/257	0/73	3/48	30/115	1/2	Os01g01150	RNA recognition motif, putative, expressed	AAGGCGTCGGAGACAGCGATAACAATCACTTGTTTTAATAATTTTATTTTTACTCTGCTCTTGTTTTAATACGTCGAGATCCGTTCGTTCGTTCGTTGTTATATCAGTTTTTGGCTCCATTCAGAACAGCGTGGGTAATAAGTACTCCCTTCCCTCCATTCCCTAATATAAAGTATTTTGACATTTTATTTGCACTGTTTGACCACTCGTCTTATTAAAAAAATTTGTACAAATATAAAAAACGAAAGTTGTGCTTAAAATACTTTGGATATTAAAGTAAATCAAAATAATAATAATATT
5	Chr1-83180	1	83180	TGTCTGCTCCATCTTCTCCC	ATCCAGCGAACTTGAGCAAT	182	0.75	-8	79/202	0/28	29/55	49/100	1/4		0	50/202	20/28	14/55	9/100	1/4	Os01g01160	heat shock protein DnaJ, putative, expressed	CAGCCTGACTTAATATGTCTGCTCCATCTTCTCCCCCATTCAATTCAATACTTGATTGCAATTCCTTCTATCTTTCTTGTATCACCGTCGTCTGCAGCACATAACTCAATATTGCGCCTGCATGTGCTTGTGTATTTGTACAGATTTTGGCTTCATATATATATATATATATATATTATTGCTCAAGTTCGCTGGATCAATTCATCATAACTCTATGTAGGATGCGAGTAGAGATTTACCTTTTGTTCAGGCACTAGCAGTGCCATACATACAAATAAGGAAATACTACATACATAGGCA
6	Chr1-83200	1	83200	CTCCATCTTCTCCCCCATTC	ATCCAGCGAACTTGAGCAAT	176	0.77	-8	91/239	2/34	26/56	62/129	1/4		0	48/239	15/34	19/56	8/129	1/4	Os01g01160	heat shock protein DnaJ, putative, expressed	GCTCCATCTTCTCCCCCATTCAATTCAATACTTGATTGCAATTCCTTCTATCTTTCTTGTATCACCGTCGTCTGCAGCACATAACTCAATATTGCGCCTGCATGTGCTTGTGTATTTGTACAGATTTTGGCTTCATATATATATATATATATATATTATTGCTCAAGTTCGCTGGATCAATTCATCATAACTCTATGTAGGATGCGAGTAGAGATTTACCTTTTGTTCAGGCACTAGCAGTGCCATACATACAAATAAGGAAATACTACATACATAGGCATTATCTCTTGCGTGATGCAT
7	Chr1-92340	1	92340	TATGTCAAACAGATTGCCCG	CCAAACAGGGGCTGAGAATA	220	0.5	-8	291/530	13/125	76/139	184/231	4/5		0	239/530	112/125	63/139	47/231	1/5	-	-	AACTGGCCGACCTACATATGTCAAACAGATTGCCCGCCGTTGTTGGTTCACGGGCTTATTGAGATGGGATTGGGAAGCTGCCCACCCGTTCTCTCGTTAATTGTTGCTCCTATTATGTACAAGTATTAGCTATCTGCCTATCTCTATCTCAGAGACTCAGACTGAGTTCCTGCTTCTGTTCTTTGTTTCAGAGCTGGTACTTAGAAACCTGAGTTTTATTCTCAGCCCCTGTTTGGATCCCCTCAAATTTTTCATCCTGTCATATCGAACGTTTGAACACTGTATGAAGTATTAAATATA
8	Chr1-173080	1	173080	GAGCAAATGGCCTAGACGAG	CATTCCCCTTCTCCATCTCA	193	0.53	0	86/131	29/34	24/35	29/50	1/2		-9	23/131	3/34	2/35	14/50	1/2	Os01g01350	SNF7 domain containing protein, putative, expressed	AACTAAGAGAGATGGCGTGCGAGCAAATGGCCTAGACGAGGAGAATACTCGTTCGGTAGCGTCCTGGATGGATGGGGGCGGGTCCTTGCTCTTCTTGGCTCCAAAGATCTTCTTCATTTCCGGCGCGTGTGTGCGGCGGCGGCGGCGGCGGCGGCGGCAGCGGCAGCGAGGAGAGAGAGTGTTGGGAGTGAGATGAGATGGAGAAGGGGAATGGGGGACGGGAGGTTGGGCTCCATGCTGAATTCTGCTGTGGATTGGGCCAGGGAAGGCCCTATCCGGCATACCATTAATCGGATTTGA
9	Chr1-190840	1	190840	GTCGCTCCACCACTGCTT	GCCACTCTCCACACTTTGGT	238	0.5	-10	195/390	13/84	126/145	45/126	2/5		0	194/390	71/84	19/145	80/126	3/5	-	-	CGCTCGGCGCTGTCGCCCCGCCGTCGCTCCACCACTGCTTGGTCCGGCGCCGTCGCCGTCTCCGCGCGCCAGGCTCTCTGCGGTGGGGGAAAGGAAGAGAGGGGGGAGAGAGAGGGGAAAGTGAAAGAGAAGTGAAAATGTGGTAGTCCACCATACCTACTTGTATCGTGGTCTTGTAGATTTTGCACTGTGGAACATATGGCTTAACATAGTTGTTGGTCTAGGTGACATACCAGGAACACCAAAGTGTGGAGAGTGGCTTGTGGGGGTGGGGGCCCACCACCTTCATTCCATTACACG
10	Chr1-200960	1	200960	ATGATAATGGCACTGGGAGC	TCAACCTTGTCCAAAACATCA	172	0.62	0	111/193	71/71	17/22	12/80	0/2		13	36/193	0/71	0/22	36/80	0/2	-	-	TGATGATGATAATGGCACTGGGAGCAGCTAGCTGAGCTGACTTCGCCAGCGTCGTCACTTCTTCTAGGTGTGCTCTCCTCTCCTCAGGGCGCACCGGCGTCCAGCCCTGAAAACAGATCAGTTTCCTTATAAGAATAATTAAATACTACTCTTAATTGATGTTTTGGACAAGGTTGAGATCAAATTTTTATAACTTTGACCATCAATAACTTTAAAAATATTTAGTTTAAAGAAACTAAAACAACATATATAGATTTGTCTTTTAAAGCACTATAATAAAAGTAAAACATGCATTTATTT
11	Chr1-202320	1	202320	-	-	-	0.6	0	120/259	63/65	18/51	25/111	0/4		12	109/259	1/65	15/51	81/111	3/4	Os01g01400	expressed protein	GCAAGCAAACTTCAAATTAATTAATTAAGCTCTATATATCTACGCTACGCATGCAGTGCCTACTCCACCTCGCCAACCTCTACGCCGCCATCCCCTCCGCCGACCTCCCCGACCGCCTCGCCCTCTGCTACGTCCACCCCGCCGCCTCCTCCTCGCCTCCTCAGGTTTAATTCGTTTTTCTCTTGCCTGCACTTTCACTTTTCCGAATTTTAGTCTCTCTCTCTCTCTCTCTCTCTATTAACTGCCCCGATTGCCATACTTCTTCACTCCCTAGTGGACTAGCAGTAAATGATTGATTGA
12	Chr1-227060	1	227060	-	-	-	0.56	0	169/279	93/95	18/30	46/127	1/5		14	69/279	1/95	12/30	46/127	4/5	Os01g01450	stress responsive protein, putative, expressed	GATCTCCATCCTAGCACTGTGATAGCTCATGCTTGGATTGAGGGATTGATTGATTTCTTCTCTGAACTTTTTGTGATTGAGCCCACTGTAACTGTAGCGATTACCGGGGGTATTATGGGCCGTGGGTACCCGCGCGGGGCCGGGGACGGGACGGGAGACCCAATCATAAATTGGAGGCGCCGGCCATCTCTCCTCTAGACCTCCTGACTCTAATAAATCTCCTCCATTCCCCCAAATCCATCCATCATGGAGTTCCCTCATCGCCACCACCACCACGGCCACCGCGGCGACGACGACGAC
13	Chr1-227880	1	227880	CAGCACGAGAGTGAAAGACG	GGTGTTGGTTGGCAAAAGAT	155	0.6	0	180/315	93/95	23/34	52/164	0/4		15	67/315	2/95	5/34	56/164	3/4	Os01g01450	stress responsive protein, putative, expressed	CATGAAGTACAGCACGAGAGTGAAAGACGAGGAAGGGTACCCTGCCATGGCGCTCGTCAACAAGGCCACCGGCGACGCCCTCAAGCACTCCATCGGCCAATCCCACCCTGTACGTATTTCCTCTTTTCCTCTGCCTCTCTTACAATCTTTTGCCAACCAACACCAATCCAGAGACGTGCGTGTCACCCCGTCCGTGCAAGTCCAAATTAGCTTGCCTACATTAAACCAGTTTGGAATTGAATTATTAATTTAAGGATTTGCTACTCTACAGGACTAAAATATCACATTTCTATTCACAAC
14	Chr1-227900	1	227900	-	-	-	0.6	0	199/351	111/112	21/35	51/173	0/5		15	84/351	1/112	7/35	71/173	4/5	Os01g01450	stress responsive protein, putative, expressed	TGAAAGACGAGGAAGGGTACCCTGCCATGGCGCTCGTCAACAAGGCCACCGGCGACGCCCTCAAGCACTCCATCGGCCAATCCCACCCTGTACGTATTTCCTCTTTTCCTCTGCCTCTCTTACAATCTTTTGCCAACCAACACCAATCCAGAGACGTGCGTGTCACCCCGTCCGTGCAAGTCCAAATTAGCTTGCCTACATTAAACCAGTTTGGAATTGAATTATTAATTTAAGGATTTGCTACTCTACAGGACTAAAATATCACATTTCTATTCACAACTTGTCCAAACTGTATCACTA
15	Chr1-239580	1	239580	-	-	-	0.73	0	9/24	7/9	1/1	1/12	0/0		-12	8/24	0/9	0/1	8/12	0/0	-	-	TTTCCTCGCAGGAATTAATTAAAAAGCAACCGAGCTACATATCAAATGAAAGCTCTAGCTAGCTACGTACAACTTCCTTTTTTTCTCTACCTTTACATAGCTACAAATGCTAATTCAGTTCGTCCATAAATCGCACTGAATATATATATATATATATATATATAGACACACATGAACTAGTTGCAAGTTAAGCGTATATTAACCGGTTAAGTTAATTTTTTTTAAGATAATGGAAGCTTTATTTAACTCAAAAATATTTGAGTTCCCTTATGGTATGTGGAACCTATCTTTCTGAATTTA
16	Chr1-242700	1	242700	ACTACCAGCAGCAGCAGCA	CAGAGTGGAGTAGGAAGGCG	161	0.64	0	141/300	68/68	11/69	52/138	0/4		12	84/300	0/68	9/69	63/138	1/4	Os01g01470	no apical meristem protein, putative, expressed	GCCGCCAACTACCAGCAGCAGCAGCAGATGGCCATGGCCTCCGCCGGCATCATCCAAGTCCCCATGCAGATGCAGATGCCATCCATGTCTGACCAGCTGCAGATGTTGGACGACTTCTCCACCACCGCTTCACTCTCACTCATGGCGCCGCCTTCCTACTCCACTCTGCCTGCAGGCTTCCCGCTTCAGATCAACAGCGGCGCCCATCCCCAGCAGTTTGTTGGGAACCCGTCCATGTACTACCACCAGCAGCAGCAGATGGACATGGCCGGCGGAGGGTTCGTGGTGAGCGAGCCGTCG
17	Chr1-243040	1	243040	GATGGCATGCAACATGGA	CGATCTCACACAAGAAGCCA	195	0.57	0	242/515	86/101	19/134	119/247	2/5		-13	235/515	15/101	115/134	95/247	3/5	Os01g01470	no apical meristem protein, putative, expressed	ACAACGCCGCCGACATCTCGTCGATGGCATGCAACATGGACGCTGCCATCTGGAAGTACTGAAATACATACCATACATACATATATACATATGCATGCGCGAGCTTAATTAGTGTGATGACAGAGGGTGGTGGGTTAATTAGCTAGTATACTCCATTTTATGCATCCATCATATGGCTTTTGCATTGCCTTTAATTTTGGCTTCTTGTGTGAGATCGATGTGAGTGAGATTTGCTGAGAGATTATTATTATTAGTTATTATAGATTGCATGGCTAGCTATATTGTACTACTAATAATATG
18	Chr1-261720	1	261720	-	-	-	0.5	0	65/115	19/19	16/16	24/72	0/0		-8	49/115	0/19	0/16	48/72	0/0	Os01g01510	sas10/Utp3 family protein, expressed	GGCCCCCGACCGTGAAGCCGCCGGTGATGGCCGCCTCCGCCTCCGACGACGACGAGATCGACGCCTGTAAGACAACGTTGACCTGACCCCCTCTCTCTCCTCTTTCCTCTTTCACCTCCAGCATCTCACGCTTTATCCATCTGTGTTGGGTGGGTGGGTGGGTATTTCCAGTCCACAAGCACCGCGACATGATCCCCCTCCACGACCACGGTCCGCCCCTCTTCCTTTTCATGTACCAGCCGTCATTTTTTCTTCCTTTTTACTTGAATCTTTTTACTGAATGGATGGATGGATTTCAGA
19	Chr1-273580	1	273580	-	-	-	0.74	0	185/545	35/89	45/150	98/266	1/5		-9	175/545	8/89	79/150	81/266	2/5	Os01g01520	transferase family protein, putative, expressed	GGCTCAATGGCCACCCCAGCCACCACTTCGCATTATTGTTCATCCTTGTACTTGTATATACTAGTACACCTCAACTTCACTCCAGCTAGCTACTACTAGCACTAATTAAACAATATCTACCAGCCAGCTGCTAATTAATAAATTTAATCTCCAGCTGCTGCTGCTGCTGCTGCTTAATTTTGGTGGTGGTCACAAGCAAACTAAAGGAAATGACAATACTAACATATACTAATTAATAGATTAAGATCAGCAGCAAGCCTGCAGTTCCATCTCCATTAGTCCTCTCAGGAGTCAAGAGGA
20	Chr1-273600	1	273600	TTCGCATTATTGTTCATCCTTG	TGGAGCTTCCTCTTGACTCC	281	0.72	0	176/501	36/82	41/140	92/239	1/5		-9	173/501	15/82	79/140	71/239	2/5	Os01g01520	transferase family protein, putative, expressed	CACCACTTCGCATTATTGTTCATCCTTGTACTTGTATATACTAGTACACCTCAACTTCACTCCAGCTAGCTACTACTAGCACTAATTAAACAATATCTACCAGCCAGCTGCTAATTAATAAATTTAATCTCCAGCTGCTGCTGCTGCTGCTGCTTAATTTTGGTGGTGGTCACAAGCAAACTAAAGGAAATGACAATACTAACATATACTAATTAATAGATTAAGATCAGCAGCAAGCCTGCAGTTCCATCTCCATTAGTCCTCTCAGGAGTCAAGAGGAAGCTCCACTTTAATCACCAA
21	Chr1-302920	1	302920	TGCATTACTTTTTGCTTGCTG	CGCCGCTTTCTCTCTTTTTA	278	0.78	-16	145/376	0/89	4/28	126/226	2/4		-2	79/376	27/89	11/28	37/226	0/4	-	-	ATAATTGCATTACTTTTTGCTTGCTGTTTTCTGAATTTGAAGGGCAACACAGTTAATTAGTCATGCAGCAATCTATATTAATTGGTCAATCATGCATGCAAGCATCTGCTTATGGATCTAAAGACAGAAATCCCAACTATGACGATAGTACAGAGAGAGAGAGAGAGAGAGAGAGAGTTGCAGATGTCTCTTGATACTGAGTTGCCTTTGTAACTTAACTACTGTAAGGAGGCATGGCATGGGAACAAAGTTACCAACCAATATAAAAAGAGAGAAAGCGGCGAGGAAGCCTTAGCTTAT
22	Chr1-312540	1	312540	GTGAGCGAGCAACATGAAAG	TCAGGAGTCAGATTTGACATGG	164	0.56	0	186/313	95/97	17/28	63/161	0/5		26	65/313	0/97	3/28	52/161	2/5	Os01g01620	kinase, pfkB family, putative, expressed	AATCAGTGTGAGCGAGCAACATGAAAGATGTTTTGAAACCGCGTTTGACAGTTGAGGCAAAGACTGATTCGTTACCCAAGTTTTGAGAGCGAAAGCAACACTAAATTCAATGTAGCTGCAGCATGTAACCAACCAAAATACAGTAAGGACCATGTCAAATCTGACTCCTGAAAGGTACATGGTTTGAACTTTTTGTTGTCTAGGAGTACTCCTCTCCTAGATAGATTCAATCAAAGGGAATACGTACTAGTTTATAGTACTCCTACTATGGGATGTAACTAAGATTAAAAGGACTTGTGT
23	Chr1-319740	1	319740	AGAAGCCCAAAAGAAGAGCG	ATCCTTCCCTTCCCTTGCT	194	0.51	-11	297/531	15/97	147/169	108/219	5/5		0	225/531	82/97	22/169	104/219	0/5	Os01g01640	Rer1 protein, putative, expressed	TCTATAATGTATAGAAGCCCAAAAGAAGAGCGAGGCCCAATAATAAGTCCAGCAGTAGTAGGCTTCGCTAGTAGTGTTGTCCAAAGACACAAGTAGTAGGAGGAGATTAGAGAGAGAGGGAAGGGAACACCGACCCGCATCGCATCTGATCGGCATCGGCATCGTCCTCGTCCTCGGCATCAGCAGCAGCAAGGGAAGGGAAGGATTCGCCGCCCGCGAGGTCGTCGCCTCCCCTTCCGGCTTCCGTCCAGGATTTTCCATGGACGGCGCGGCCGACTCCGGCACGGCGGGCGCCGCGGC
24	Chr1-325480	1	325480	-	-	-	0.5	0	174/330	91/94	23/36	47/169	0/5		20	156/330	3/94	13/36	122/169	5/5	-	-	AATATAACCAAAGCATAATACTTCTTAATTATACAACATCCAATACATCATTGTACATGCTATTTCTCACAAGAAAAAATTTGATTACATGGATGACACATATGAACACGCAACCCACTCATGAGCGCACACCTAACAGACAGAGACCAACTAACCTCATGCATTCTTTCGTAATTTCACTTCAAGTTGATGTACATTAGGCCAGAGCTTCTTTACTGAAAGTATAAAACAATCTGAGCCTACATTAATACTTCCTAAATCGACGATGAGGAGGCAATTTTGTTTTCTTAGTCTTTGTAT
25	Chr1-327280	1	327280	-	-	-	0.51	0	229/372	123/130	22/66	68/154	0/3		11	125/372	7/130	44/66	69/154	3/3	Os01g01660	isoflavone reductase, putative, expressed	TCATTAACATGCAAATCAAGCCCTGAAGAAGAGCTGAACTGAGCACAGTGATCCATGACAGATTAAACCAAGACACTCACTCTCACCGACGGTGTGAAATTTGCAGGAACATGTACATTACTAAGGAAGAGACTTAATTATTTTATTGGCACATAAAAGATGATGGATGTATCGATGTATTTCAGAGGAGCCTGTTGAGGTAGTCATCGACGGTGGTGTACTGGACGTCCGGGAAGAGCTGGGTGGCCTCAACGGCGGTGGCTGGATCCAACGGCGTCGTCGTCTCCCCCCTTATGTACC
26	Chr1-332480	1	332480	TAGGGTTTTAGGAGCAGGGG	TAGGCAATTGCGACAACGTA	243	0.55	0	200/418	90/104	12/128	82/153	2/5		-9	196/418	14/104	115/128	50/153	3/5	-	-	CTCTCGATTATTAGGGTTTTAGGAGCAGGGGGGCGCCTTCTGATGGGCCTAGTGGGCCACGGCCCATCATCATTCTCTCCGCACGGTAAGGCCCATCTCGTGTGAAGGAAGCAGGCCGGGAGATTGGGTGGGAAATACAGGTTGCAGGATTCATCGGATTCAGGGGATGAATCTGATTAAAGTTTCAGTTCTTCGCAGTTATACTACAAGTGATTCCAAACTTACCTTGTAAGTTACGTTGTCGCAATTGCCTAAGCTTGTCATTTCACATTTGGATCATCTCAGGTTTGGGGACTAAAA
27	Chr1-335360	1	335360	GAATTCACTGTCGGGGTCAC	CCGACTGCTTAAGCTCCAAC	153	0.5	0	188/338	106/112	17/28	52/172	0/4		23	146/338	6/112	11/28	116/172	4/4	-	-	TTAGAGATGGCAGCGGGGAATTCACTGTCGGGGTCACACATCTACGTCCTTGTCCACGCGGTGTTAAAATTTCACCATCTCCACCCCTGCCATCCACGATAGGGCTACATTTCATCCATCACCGTCCTCTGCGCGCATTGATATTGTGTCGTTGGAGCTTAAGCAGTCGGCATGGGACGATGACGCCAGGGAGGGCTGGAGGCCACACTTGTGGATTGATCTTTGCTGGTGGCTCGGGATGGCGACGCTAGCGAGGGCTAGAGGCCGCACTTGTGGATTGATCTTTGATCCCATTTGCAA
28	Chr1-383680	1	383680	ATTCCGACGGTCTCGATG	GCCTCAGATGAGCAATGACA	272	0.61	-12	311/668	12/145	203/234	73/238	4/5		0	277/668	122/145	30/234	98/238	1/5	Os01g01720	pex14, putative, expressed	GGATTCCGACGGTCTCGATGCCGCTGCAACTTGCTGCCTCGGCTGCCGTATGGCGGCCACGGCCTCCGGCATGACGACGCCCGGTGGCTGTGGGGGAACCCAGCGACGCTGGAACGGGCTTTCAGCTGGTGGAGCTGGAGCTGGAACTGGAGCTGGAGCTGGAGCTTCATCGATGGCGTTGGTGGATCCATGGTGATACTGCTGATACGGAGGAGCACCGTGGTAGTTCGTCAATGGCGAGCCAGGGTTCCACCTGTCATTGCTCATCTGAGGCTGAAATCCGTACCCAGGCCTCTGCAT
29	Chr1-386560	1	386560	TTGATCCAAAGGATTGGACG	CCGCGTGCAGATAAAGTACA	230	0.52	0	174/330	86/90	20/66	53/141	0/3		9	147/330	4/90	46/66	85/141	3/3	Os01g01720	pex14, putative, expressed	TTGATCCAAAGGATTGGACGGGGAGCGCCACGATTTTCGGAGGATATGAGACAGTAAGAGAGGGGAAGAAAAACCTGACCTTGCGGCGAGGGAGTGGAAGATTGGGCGGCCATCGGGGTAGCTCAGGAGCGCACGAATCAAGAAAGAGATTTCAGGCGGCGGCGAGTCGTCGGAGGAAAGAAGCAGCGATGAGCATGTGCGATATTCACATGTACTTTATCTGCACGCGGAGGGTGTTTATTTTGTTTCCTCCAAGAAAACGAAACGAAACGTGTCGCTTCGCTCACACACAATTTCATC
30	Chr1-386580	1	386580	CACGATTTTCGGAGGATATGA	GAAGGGGATTGCTTTGATGA	287	0.54	0	162/305	86/90	20/68	43/112	0/5		9	129/305	4/90	48/68	62/112	5/5	Os01g01720	pex14, putative, expressed	GGGAGCGCCACGATTTTCGGAGGATATGAGACAGTAAGAGAGGGGAAGAAAAACCTGACCTTGCGGCGAGGGAGTGGAAGATTGGGCGGCCATCGGGGTAGCTCAGGAGCGCACGAATCAAGAAAGAGATTTCAGGCGGCGGCGAGTCGTCGGAGGAAAGAAGCAGCGATGAGCATGTGCGATATTCACATGTACTTTATCTGCACGCGGAGGGTGTTTATTTTGTTTCCTCCAAGAAAACGAAACGAAACGTGTCGCTTCGCTCACACACAATTTCATCAAAGCAATCCCCTTCTCTTC
31	Chr1-403220	1	403220	CTCAATTGGAAGCATTCCTG	CGTGAAGTAGTCACGAGCGA	188	0.5	-9	226/438	17/100	93/113	92/182	5/5		0	212/438	83/100	20/113	90/182	0/5	-	-	ATACAGGATAATCCCTCAATTGGAAGCATTCCTGTTAATATTGTTTGTTTGGACCAGAGTAAACTGCGAATTTGTTTAATCAGAATGTACGTATACGTACGAATTACAGCATTCATCTAGAACGTACGTACCTCGGTATACGTAGCAGCTAGTAGTAGGCATACATCGATTGCAAATTCAATTCGCTCGTGACTACTTCACGGGCGACCCTGCCTAACAACAACGTACCATGCTCATCTGATCTGATCGATCAATCCCCATAATTAATGTGACTAGTACTCCCTCTATCGTAATAATTTT
32	Chr1-407320	1	407320	GGACAAGAGCTTTGTTCAGAGAA	AGGAGAAGTGCCTGCTGTGT	186	0.5	8	166/328	5/96	43/56	96/146	5/5		0	162/328	91/96	13/56	50/146	0/5	-	-	TCACTAGTTATTAGTGAGGACAAGAGCTTTGTTCAGAGAAAGAACTTGCAGTTTCAGATAGCGGGTGGCTGTCACAACTTTTCAAACAGTAACAAAAAGAAGAAAGGGGTGAAATGGAAATGAACTTTGCAGTTAGGTAGCCATAGCTTTAATATTGCCAGTATTTGGCAGTGGAGAGTTGAGACACAGCAGGCACTTCTCCTTTGGAACATCTACCCGTTCTTCTGTTGCATTTGCACCTGATCCAAATTAGGGGTGAAAAAAGCTTATGGCTAAGATTGGCTCAAACTCGTAATCATA
33	Chr1-412580	1	412580	AAACATGCCTAGATTTTGTCAGTA	AGAAGATCGAGGACACAGCG	166	0.52	0	126/233	57/60	10/31	46/115	0/4		8	102/233	3/60	21/31	66/115	4/4	Os01g01780	exostosin family protein, putative, expressed	TAAACATGCCTAGATTTTGTCAGTATACTACCAATGTTTGATATGTACTAAACCAAACGAGCCCTCCTGTACTTGGAAAAAAGTTTGATGCAAATGGGAAATTGGCGTGTGGGGCCGGAGGGCAAAGGCGTAAATTCGACTCCCCACCGCTGTGTCCTCGATCTTCTCTGTCTGTACTGGTCCGGGCTCCGGCGCGGCGGCCGGCCGTCGCCCTCCGAAATGCCTTCGCCTCTCCCGTGCAACCTCCTCACTCGCCGCCGCGCGCTCACCGCCTGCGCTGCCGTCGCCGCACTCACGGCC
34	Chr1-430720	1	430720	-	-	-	0.5	0	245/446	110/115	18/81	103/213	0/5		10	201/446	5/115	63/81	110/213	5/5	Os01g01800	expressed protein	TTGTTGTTACAAAGGCTAATATTATCTTTGGTTAATTAAGTAGGCGGAGGTTAATTTTACAGCCCTCTGTTTATTCTTCAAAAGAAACGGCATTCCCAGCCATCATGGGGATCTCTTATATAGTAGCACTTTATCTAAAGATAGGGCACTATGAATTGTTTGTAAAGAGCTGTGTTGTCAAAGTTCATTTCTTGTGTTTTCCCCCAAGGTAGCATATCTGAATGGTGACTAACAGGTTAACCGTAGAGCCAGGATTAGCTGCCTGACTTGATGAGAATATGTCGTCTCACGTTCCTTAAA
35	Chr1-437740	1	437740	-	-	-	0.5	-9	97/185	3/33	36/44	41/82	3/4		0	88/185	30/33	8/44	41/82	1/4	Os01g01830	OsPOP1 - Putative Prolyl Oligopeptidase homologue, expressed	TAGTTGATTCATGACGATAATGATAAATAAGAATCCAAATCGCATCTCCGACCCTAATCCTAATCGCTGCCCGCCGCCGCCGCTGATTCTCGCCCGCCCACGTCGCCAGCGACGTCTGCCTCGCCGGTCTCAGTGCCACCGCCGGAACACCCACGCCCGCGCCTCGAATCCCCGCCTGGTCGTCTCTCCCCTCTCCCTCGCGTCCCCCGCCTCCCCTCGCCGCACTACCCTATCCCCTCTCCCTCGCGTCCCCCGCCTCCCCTCACCGCTGCCTCCGTCAGATCTGCCCCGCACGAGCCG
36	Chr1-438240	1	438240	-	-	-	0.5	-17	274/510	16/103	118/137	120/234	5/5		0	236/510	87/103	19/137	114/234	0/5	Os01g01830	OsPOP1 - Putative Prolyl Oligopeptidase homologue, expressed	GTCTCTGTTTTCTATGTAAATATAACATGTATTTTCCTCCTATACTAAAATTCTAATGATTTGTTCTCTAGAGTACAAATATTTGTAGAGATGTTCAGTGCGTTTAGCAAATACTTAGGCCGTCATACAATAAGTGTTTATGCTGAACGATGCATTTCAGAAAGATACGGTCAATTTGTTTCCTGTCAATTCTGCACTCATATGATTTTTTTTTTTTACATCACTAGAATATGAAATCTTATTGATCTTGGACTTGATATTTGGATTACTCCATATATACTCCTATTATCTTCGGTTTAT
37	Chr1-455720	1	455720	-	-	-	0.5	-15	162/255	6/37	86/94	53/97	4/5		0	79/255	30/37	8/94	33/97	0/5	Os01g01840	helix-loop-helix DNA-binding domain containing protein, expressed	ATGCATGGTTGAGAGAATTAATTGAGTTTCAGTTATAGATATATAGCTGGCTGAGACGACCAGTTAGCCATCGTCGGTCGACGACCAATCAGATCAATCAGTTAACTAATTATGGATCAGGAGAAGGCGGACGGCGGCGGCAGGAGGAGGAGGAGCAGGGCGACGAGTAGCAGCGGCAGCGGCGCGAGCAGCACGGCGGCGGCGGCGGCGGCGGAGAGGAAGGAGATGGAGCGCAGGAGGCGGCAGGACATGAAGGGCCTCTGCGTCAAGCTCGCCTCTCTCATCCCCAAAGAACACTGC
38	Chr1-481760	1	481760	CAGGAAATGAGCCTGAAAATG	TCTCCTCTCCTCTGCTCTGC	155	0.5	-10	332/559	9/108	123/157	173/251	5/5		0	211/559	99/108	32/157	65/251	0/5	-	-	TGACGGACTAAATACAGGAAATGAGCCTGAAAATGACAAGGTCACATTTTAGCCGAAGCAGCTTCATCTTTACTTACTCTAGTAGTAGTACAGTAGAGAGCAACTCACTCCAATCATCCAGTGGGTCGATCGGGCAGAGGAAGTAGAAAGCAGAGCAGAGGAGAGGAGAGGAGAGGAGGAATTTGGTCGAGCTGAGCCTCAAATTCCTGAGAAGGTGTGAGAGATGGAGCCTCAGCTTTCGCGGTGCCCGGAGACGGCAACAGCACAGCCGGAGAAAGGATCGGAGCCGATCGAACGGCG
39	Chr1-506420	1	506420	AATGGCATGTGAATGGATTTT	CGAATACCCTATGCGACACC	232	0.5	0	110/206	62/63	16/29	19/88	1/4		10	96/206	1/63	13/29	69/88	3/4	-	-	CCGCGAGTAAAATGGCATGTGAATGGATTTTAAATATTCGTCCGTGTGCATTTTGATGCAGCAGAACGAAATGCTGCTGTGTAAAAATGCGAGTACTAATAATGTCGGAGTTGTTAGCGTAATATAGGGGTCAAAATGCGGTGAATTTTAGGCTGTGTTTAGATTGGAATGTTGGAATTGTTAAGTGTAAAGTTTTGGTATATCATATCGGATATTATATAAGGTGTCGCATAGGGTATTCGGGCACTAATAAAAAAAATCTGTTAGTAAATTGCGAGATAAATTTATTAAGTCTAATTA
40	Chr1-523140	1	523140	TGAGTTGGGAGCCCATGA	CGTCTTCCGAGGTTTGAGAG	179	0.64	0	54/111	10/10	14/33	28/62	1/1		-9	30/111	0/10	11/33	15/62	0/1	-	-	GACGTTGGGGCGCTTGAGTTGGGAGCCCATGAGCGCGTCGTCCCTGGCGCGCTTCATCCCCCCATACACAGACTCCCTTCCTCCTCCTCCCCCTCCTCCCTTCACCCAACCAAACCACCGCCGCCTCCTACAGAACAACCTCCCGGTCGCCGCCGCCGCCGCCGCCGCCGATCCTCTCAAACCTCGGAAGACGTACACCGGCGCCGGATCTGCCCGCCGCTGGCTCCTGCGAGACCCCCCGAGCGCGGCGCGAAGAGGGCGCAGCGCGAGGCGAAGGCGACGCGCGGGGAGGAGAGGCGG
41	Chr1-537340	1	537340	GAGGGGACCCACCCACTA	TGGATTGGATTCCAGGAGAG	258	0.52	0	262/531	140/151	32/106	76/238	0/5		9	260/531	11/151	74/106	159/238	5/5	-	-	TGTGGGCATGCATATATATATGGAGGGGACCCACCCACTAGCTGCTAATCTCATCCGTCTCCACTTGATCACTATCCTCACATTCAGATGCATATGCTTTCATCTTGCATATATGTATATATGCACTAGTTTCTCTTCTTCCTCTCCATATGCATCCCTCTAGCTAGCTTCTCTCTAGATTTCTCTCTGTCCTCTCTGGAGCACTCTTCTCTTCACCTTGATCTATATGGAGTACTATTTCTCTTGATTCTGTCTCTCTTCTCTCCTGGAATCCAATCCAGCACAACCATCACCAACAAG
42	Chr1-537360	1	537360	CCACCCACTAGCTGCTAATCTC	TGGATTGGATTCCAGGAGAG	250	0.5	9	265/515	14/144	63/81	175/259	5/5		0	250/515	130/144	18/81	84/259	0/5	-	-	TGGAGGGGACCCACCCACTAGCTGCTAATCTCATCCGTCTCCACTTGATCACTATCCTCACATTCAGATGCATATGCTTTCATCTTGCATATATGTATATATGCACTAGTTTCTCTTCTTCCTCTCCATATGCATCCCTCTAGCTAGCTTCTCTCTAGATTTCTCTCTGTCCTCTCTGGAGCACTCTTCTCTTCACCTTGATCTATATGGAGTACTATTTCTCTTGATTCTGTCTCTCTTCTCTCCTGGAATCCAATCCAGCACAACCATCACCAACAAGCTTTAAGCTAAGCTAGATAT
43	Chr1-549660	1	549660	GTTCTCAGCGCCAACCTT	CAGCTGCAAGACCCATTTTT	253	0.88	-16	59/303	6/89	38/69	12/125	1/3		0	54/303	28/89	5/69	15/125	1/3	Os01g02020	acetyl-CoA acetyltransferase, cytosolic, putative, expressed	CGTTCTCAGCGCCAACCTTGGCCAAGCCCCGGCGAGGCAAGCCGCCCTAGGCGCCGGCTTGCCCGACACTGTGCCCTGCACCACCGTCAACAAAGTTTGCTCCTCGGGGATGAAGGGTAATTTCGCTATTTTAACCTCTCTCTCTCTCTCTCTCTCTCTCTCTCTCTCTTTTTCAGTTGTTACTTGTTTCTGCTACTCGAGGATCGGCTTTTGCTTTGCTATCTAGTGCTACTTAAAAATGGGTCTTGCAGCTGTCATGCTTGCGGCGCAGACTATTCAGCTTGGGATGCATGATGTTGT
44	Chr1-549680	1	549680	-	-	-	0.82	-6	153/401	38/123	46/82	59/169	2/5		8	31/401	14/123	3/82	11/169	0/5	Os01g02020	acetyl-CoA acetyltransferase, cytosolic, putative, expressed	GCCAAGCCCCGGCGAGGCAAGCCGCCCTAGGCGCCGGCTTGCCCGACACTGTGCCCTGCACCACCGTCAACAAAGTTTGCTCCTCGGGGATGAAGGGTAATTTCGCTATTTTAACCTCTCTCTCTCTCTCTCTCTCTCTCTCTCTCTCTTTTTCAGTTGTTACTTGTTTCTGCTACTCGAGGATCGGCTTTTGCTTTGCTATCTAGTGCTACTTAAAAATGGGTCTTGCAGCTGTCATGCTTGCGGCGCAGACTATTCAGCTTGGGATGCATGATGTTGTTGTCGCTGGTGGGATGGAGA
45	Chr1-581820	1	581820	-	-	-	0.53	0	414/641	144/161	109/176	134/256	0/5		-13	136/641	17/161	63/176	51/256	3/5	-	-	AGACGGCATGGCACGGTCGACGCGATGCCTGCCGCCTTCTTTCATCTTCTTCTCCTTTCGCTCAGCATCGAGTTGCAACAGTTCGATTCCTCTCCAGTCCACCAAAAGCCATTTCGGACACTTGAGTCAAACCTCATATTTGCCTCAAGTATAGTACTACATGGATATCCCAGCAACACATGCCCATCAGTCAAGTAAGGCAACCAACCAAATAACCCAGAAATCTATGATGATCCTCCTTGCCAACGAGCGCCAGACATGTCTGGATTATGCACAGGCAGAACAGTATCATATTGTTGT
46	Chr1-582960	1	582960	GGGTAGAAATCTGCTTTGCC	CCTGCATTTCCTCTCACCAT	224	0.5	0	388/604	125/139	33/161	200/268	3/5		-8	180/604	14/139	116/161	47/268	1/5	-	-	TCAGGATCAGATGGGTAGAAATCTGCTTTGCCTCAACAGCCAAAAAGGATGATACGTATTACTACTATTAACATCCATCCACATTGATGAAGCCAACGATAAGCAGCAGAATTTGCCGAAGACTCAAGAATCATTAAGGAGGAGTACTCCAGGTAAAGAGGACAGTAAGACGTGGTGGTGTTTAGCAGGAGTAATAACAGAGCAGTAGGACGGTAGATGGTGAGAGGAAATGCAGGCGAAGAGAGCAGATGGGATCGGATGAGGTGCTTTTGGTTGAGCAGTAGAGAGTGTTGGAGTGGA
47	Chr1-594020	1	594020	ACAAACAGTGAGCCTGGTCG	AAAGCAGCACTGAAAAGGGA	245	0.56	0	215/397	118/120	17/42	67/208	0/5		18	152/397	1/120	9/42	131/208	5/5	-	-	GAAGTACAAACAGTGAGCCTGGTCGGCCGCCGGTGTGGCTGTGGGGTTGCACTCCGTCCGTCGGTGGCTTATCCGTTTTTCAAGTGTATCCTTTTTTTTTCTTCTTTTCCTTGGTGTGTGGTTCAGTTTGCCTATGGCTTGACTTTGCATACCGGCCAATACCATGGCAACAGGCACACGTGCATCAACACATTAGGCACGAGAAAGCACGCAGTGCACAATGGCGATTCTCCCTTTTCAGTGCTGCTTTCAAAAGGTAGACCAAACTTCACATGATGTTATAGACTGTGTTTAGTTCAT
48	Chr1-594040	1	594040	GTGGGGTTGCACTCCGTC	GAAAGCAGCACTGAAAAGGG	211	0.51	0	195/362	99/101	22/35	60/198	0/4		18	161/362	2/101	13/35	132/198	4/4	-	-	GGTCGGCCGCCGGTGTGGCTGTGGGGTTGCACTCCGTCCGTCGGTGGCTTATCCGTTTTTCAAGTGTATCCTTTTTTTTTCTTCTTTTCCTTGGTGTGTGGTTCAGTTTGCCTATGGCTTGACTTTGCATACCGGCCAATACCATGGCAACAGGCACACGTGCATCAACACATTAGGCACGAGAAAGCACGCAGTGCACAATGGCGATTCTCCCTTTTCAGTGCTGCTTTCAAAAGGTAGACCAAACTTCACATGATGTTATAGACTGTGTTTAGTTCATGCTAAAATTGAAAGTTTGGT
49	Chr1-612500	1	612500	ATACACACAGGGCACAGACG	CTCAGCTGCTGGTGGCTACT	246	0.5	-12	207/400	9/88	109/132	79/143	3/5		0	192/400	79/88	23/132	63/143	2/5	-	-	TGCATGAGGATACACACAGGGCACAGACGCCGCTTGTAGACAGCCCCATCCTGTCGCCACGTGTCGCGTCTCCCAACGCATGGTGCCAACGATCCAAGTCCCATGCATGACGAGGCTAAGCTAAAGAAACCCATAGCCGCATACCGTATTTGTAGCTATATACTCCTAGTCCTAGATAGAGCTTAGCTATAGCATGATCGAGTGAGTGGGCGCGTGCGTGCTGCCGCTAGAATTAAGTAGCCACCAGCAGCTGAGAAGGCGCCGGCGCCGCACTATAGCAGTGCCCGCAGACAGTTGCCG
50	Chr1-615260	1	615260	-	-	-	0.52	0	153/287	57/61	7/62	69/135	1/3		-8	128/287	4/61	55/62	63/135	2/3	Os01g02120	osMFT2 MFT-Like2 homologous to Mother of FT and TFL1 gene; contains Pfam profile PF01161: Phosphatidylethanolamine-binding protein, expressed	GTGGACGGCGCGCTGATGCCGCCGGCGGACAGGCCCAACTTCAACACAAGAGCATTCGCGGCGTACCATCAGCTCGGCCTCCCCACCGCCGTCGTCCACTTCAACTCCCAGAGGGAGCCCGCCAACCGCCGCCGCTAATAGTAATAGCCTACTATCTCTATCTATCTATCCATAATGAAGAAAGCAAGCACGCCTGCGGATGCGGCCGGCCGGCCCTACTATATTATTACAATAATATAGTTTTTGAATAATTAAGCTAGCTAGCTCTCAACTCAAGTATACTTACTGGAACTCGACTGC
51	Chr1-615280	1	615280	-	-	-	0.51	0	141/267	52/58	17/72	53/113	2/4		-8	124/267	6/58	55/72	58/113	2/4	Os01g02120	osMFT2 MFT-Like2 homologous to Mother of FT and TFL1 gene; contains Pfam profile PF01161: Phosphatidylethanolamine-binding protein, expressed	GCCGGCGGACAGGCCCAACTTCAACACAAGAGCATTCGCGGCGTACCATCAGCTCGGCCTCCCCACCGCCGTCGTCCACTTCAACTCCCAGAGGGAGCCCGCCAACCGCCGCCGCTAATAGTAATAGCCTACTATCTCTATCTATCTATCCATAATGAAGAAAGCAAGCACGCCTGCGGATGCGGCCGGCCGGCCCTACTATATTATTACAATAATATAGTTTTTGAATAATTAAGCTAGCTAGCTCTCAACTCAAGTATACTTACTGGAACTCGACTGCGTTGCGTACGCATGTCCTCA
52	Chr1-616800	1	616800	-	-	-	0.51	0	38/66	26/26	2/5	9/26	0/3		-8	26/66	0/26	3/5	16/26	2/3	-	-	AATATATATATATATATATTGAACTACTAACTGTTTCTGTGTGTGTGATAATGTATCACGGAGATCGATGAAACTCGCCACCGCACGCGGTGCTTCTCCGGTGATCGTCGGGGTTGCCTACTTGCGTCCGCGCGAGAATGAGCGATCACCCGCCCGCCCGTCCCCTCCCCTGTACGATACACTCCTCCCTCCTCTCCCTCCTTCCTCCTCCCCTTCTTCCTCCTCCCCTTCTTCTATTACAGTACACCACACAAAATTTTTTTAAAAAACAAAAAGTCAAAAAAATTTATGTATAGAAAT
53	Chr1-672240	1	672240	-	-	-	0.51	0	213/427	75/99	27/104	90/187	0/5		-11	210/427	24/99	77/104	96/187	5/5	-	-	TATGCACAAAAGTGTTTTTAAAACTGTTATCACAACAATGTAATTAACATTATTCAGTAACCTTGGTTAAGCCAAGTGTTTATATATTTCTTTTTAAAAATGGCTGCAGCAGCAATATGCCAATCAAGCCCATTGTACGGAGGACATTGGCATCATGATTCATGAAGGAAGTGTACGAATCCTTTACCAAGGCCCAGTGGGCCAATACGTTCAGATCTGATGGTATATAGGCCCAATTCGGCCTGGACGTTGCGTGAAGAAACGGCCACATCTAAAAAGTTTCCATAACTCCATATTTCA
54	Chr1-719000	1	719000	CAGCAGTTGGCACTTGACAG	GGCTGTTCTGCATACCATGA	240	0.5	0	186/341	93/96	11/41	60/175	0/3		11	155/341	3/96	30/41	115/175	3/3	-	-	TAACTTGCAACCCAGCAGTTGGCACTTGACAGGTTTAATCTGAGGTCGCTGCTCACTTCATTGTGTAATTTAACTCATTGCATCTGTTTTTCGACTAAGTTATCTTTGTGACTGCTATCATGCAATGTACAAGGCAAAGCCTTGGATGCATACAATGAACAATCATGTGCTCAAGAGTCAAGAGGTTAGTTTCTTACAGCGATTTGTCGTTCCTGCCGCATTTCTCCACACATCATGGTATGCAGAACAGCCACCCGACCCGACCTAGAGATCCGTAATGCCACCGTTCATGGATGAGTC
55	Chr1-719020	1	719020	ATCTGAGGTCGCTGCTCACT	GGCTGTTCTGCATACCATGA	215	0.52	0	158/307	78/80	7/35	54/162	0/3		11	143/307	2/80	28/35	102/162	3/3	-	-	GGCACTTGACAGGTTTAATCTGAGGTCGCTGCTCACTTCATTGTGTAATTTAACTCATTGCATCTGTTTTTCGACTAAGTTATCTTTGTGACTGCTATCATGCAATGTACAAGGCAAAGCCTTGGATGCATACAATGAACAATCATGTGCTCAAGAGTCAAGAGGTTAGTTTCTTACAGCGATTTGTCGTTCCTGCCGCATTTCTCCACACATCATGGTATGCAGAACAGCCACCCGACCCGACCTAGAGATCCGTAATGCCACCGTTCATGGATGAGTCACTGGAACTGCTACAAATCT
56	Chr1-726360	1	726360	GGAGTTTTGATTGATGGACTTTG	CAGAATGGGATTACGTGGCT	281	0.51	0	79/135	45/56	4/15	29/53	0/2		9	52/135	10/56	11/15	21/53	2/2	-	-	AAGGAAGTAATAATATAGGAGTTTTGATTGATGGACTTTGACCTGACCAGAAATTTGGTCTAGTTTGAGGACATCTTTGTTACAACACATGTGCTTCCATGGAATTTGAGTTCTGGAGACTGGTGGCATGTTTTGTGTAGATTTAGATGCTTTTTTTTAGCAGGTGGATGCTACTTTTTAGGGTGACCAGTGAAAACCTCAGGACGTTTAACTCCTTGCCACTTTTAAGATGTGGCAAATAGTTAATTATTCCAAAAACGTCTGCCATAATTTTCTACAGCCACGTAATCCCATTCTGGG
57	Chr1-728660	1	728660	-	-	-	0.61	18	109/203	15/49	12/18	64/116	3/5		0	58/203	32/49	2/18	23/116	1/5	-	-	AATTTTTGAAAAAAAAAATAAAAATATAAGCCACGAGTAAAGTACTATTCATATTTTATCATCTCGTAACAACAAAAATACTAATTATAAAAAAAAAATTAAATAAGACGGACGATAAAAATTGAGCGTGGAAACTCATGATTGCACTTAAAATGGGACGGATGGAAATAGTAAATACTAAACAAAAATACTAAGTAGAAGACTGAGACCGAGACAGTGCATTTAGAGATGCTGATGAGCTGAGAAACCTGATCAGTTGGACGAGGTAAACAAGTGGTGGATATGAGGTGAGGCTGAAAT
58	Chr1-728680	1	728680	-	-	-	0.57	18	106/192	16/61	11/12	61/98	3/4		0	66/192	45/61	1/12	17/98	1/4	-	-	AAAATATAAGCCACGAGTAAAGTACTATTCATATTTTATCATCTCGTAACAACAAAAATACTAATTATAAAAAAAAAATTAAATAAGACGGACGATAAAAATTGAGCGTGGAAACTCATGATTGCACTTAAAATGGGACGGATGGAAATAGTAAATACTAAACAAAAATACTAAGTAGAAGACTGAGACCGAGACAGTGCATTTAGAGATGCTGATGAGCTGAGAAACCTGATCAGTTGGACGAGGTAAACAAGTGGTGGATATGAGGTGAGGCTGAAATCATGCTATGACTTTAGTGGC
59	Chr1-737200	1	737200	ATGAAAGCCATCCTATGCCA	AATGCGATGCTTTTCTGCTT	200	0.5	0	184/364	85/103	6/27	78/204	1/3		16	179/364	17/103	21/27	126/204	2/3	Os01g02320	protein kinase domain containing protein, expressed	ATGAAAGCCATCCTATGCCATAAACCATGGAAACTACACCACAATGGCTTAGTAAATTTTTGGGACTTATACTTTATCCACATGATGCATAGTAATGTAACGCCTAGATATTGCATAATATGTACTTTGATCATTCCACTGTATTAGCCATCTGAGGTGAGTTCACCATGTAACACAGTTAAGCAGAAAAGCATCGCATTGAACTCAACCTGCAACATAGTGGTTCAGTCGTGGTGATTACCTTGTTCAGTCGTTGCTGTGGTGTATCTCCTACTGTACTGTACTCCTAGCTGCACTAGT
60	Chr1-742780	1	742780	-	-	-	0.5	19	203/395	11/103	10/67	163/198	5/5		0	192/395	92/103	57/67	35/198	0/5	Os01g02350	receptor-like kinase ARK1AS, putative, expressed	CCATAATTCAGTACTACTTTCTCATGGTAGAAAATACAACTTTATCATATGCAAAAATAAATAGCATACCACAAGATCACATTTTCTTGCTCCTGCTTTATACTCTGTTATTCCCTAAAACAAGATAACCTCCAAATTTCAACAATGCCAAGGGAACATATCCCTCAGCGTTTTACAACTTACTTACCACCTTTCCTATTTGGCATCAAAGCACATGCACAAGCTTCACTCATCCTCCTCTGAGATTTCAGTTAGTTCAGAGGAGAAACGGCAAGAATCCACTAGCAGTGGCAGGGGTTC
61	Chr1-744320	1	744320	-	-	-	0.5	0	207/379	89/136	64/97	43/114	0/2		-12	172/379	47/136	33/97	71/114	2/2	Os01g02350	receptor-like kinase ARK1AS, putative, expressed	TATCGAAATAATCTTTCATGCCCACTCCTCCAATTATGCAGGACCAGAAACTAAAGTCAATAAAAAGGATGTCCACAATCTGATCCTTGATGGTTTGATTGGACAATGGTTCTTCATGAAAGCCCCTGCAAGGCCGTGACATGGTAGAGAAAAGAATGGCTTAGAGAGCGTATCAATGCTTTTAAGACAAATATGTACTCAAATTTATGTATGAATGTAATGGAACAACACCTGAAACTCACCGAATCGACCCCATCAGACAATCCTTGATGTGCCCAATCCTACTCCACCTATGTATTA
62	Chr1-744380	1	744380	CCACAATCTGATCCTTGATGG	CGATTCGGTGAGTTTCAGGT	177	0.5	0	153/299	71/72	42/51	33/157	0/4		28	146/299	1/72	9/51	124/157	4/4	Os01g02350	receptor-like kinase ARK1AS, putative, expressed	TAAAAAGGATGTCCACAATCTGATCCTTGATGGTTTGATTGGACAATGGTTCTTCATGAAAGCCCCTGCAAGGCCGTGACATGGTAGAGAAAAGAATGGCTTAGAGAGCGTATCAATGCTTTTAAGACAAATATGTACTCAAATTTATGTATGAATGTAATGGAACAACACCTGAAACTCACCGAATCGACCCCATCAGACAATCCTTGATGTGCCCAATCCTACTCCACCTATGTATTATGGGAAAATGAACAGCAAATCCATTCCTCATGGATCTGACGATGTCTGAAAAGCTTGCAT
63	Chr1-745520	1	745520	GGAGTATATGATTGATTGTCCCC	GGTCATCCCAAGATGAGGAA	261	0.89	-6	78/305	37/126	28/88	9/74	0/1		2	31/305	21/126	2/88	8/74	0/1	Os01g02360	resistance-related receptor-like kinase, putative, expressed	TCGCTAGGAAATAGGAGTATATGATTGATTGTCCCCTATTATAGCAAGCAGTGATCATACAGCCTTCCTGCTCTCTCTATTCTGTTTGCAATCCTCTTCACCCTAATTTTCAATGTACCTCTGGCCGTTGCAGTACACACACACACACACACACACACACAGAGAGAGAGAGAGAGAGAGAGAGAGATGGGTACCATTCTCGCAACAGCCTTCCTGCTCTCTGTTCTCAGCCATGGCAGCTACATAGCCATGGCTTCCTCATCTTGGGATGACCAAGACTTCTTCAAGCATTGTCCACCG
64	Chr1-747120	1	747120	TGTCGTAGGTCTATGCTGGG	AATCCTGCCTTCCTCCAGTT	288	0.9	-10	66/396	15/97	26/117	19/163	2/5		2	50/396	8/97	25/117	16/163	0/5	Os01g02360	resistance-related receptor-like kinase, putative, expressed	TTTTTCTGCAATGTCGTAGGTCTATGCTGGGTTTACATTTTTTCAAGAGTAAATTTCCATTTTACCTGTAAACCATCAAATAGATCTTATTGTCTGCTTTGGTATTTGCAGGTTCACGCGTCAAAGTCATTGCAGGTACTATTGCAATCCAAACCTCTGTGTGTGTGTGTGTGTGTGTGTGTGTGTGTGTGTGTGTGACAGCAGGAGTTCTGCTGGATATATTAAGAAGGAGAAGCAAAGTGTTCGAGCAATAGTCGTTATTACATGGCTAAATAAGCCAACTGGAGGAAGGCAGGATTA
65	Chr1-750360	1	750360	CCCGTAAGCATGGTGAAGTT	ACGATTTCGATTTGGACAGC	267	0.51	15	143/228	3/45	12/15	118/155	5/5		0	68/228	40/45	3/15	23/155	0/5	-	-	AACAATTTGTAACCCGTAAGCATGGTGAAGTTAAGCTTAAAAATTAAGTGTATGAAAATGTGGGCTAGTGAGTCAGAAACAAAATGTTTCACGTCTAACTTTCGGCACAGCGAACTGTGACACAAAACAAGAGCTCCGCGTGAAGTTTTTTTTTTTTAAGCAAATGCATTGATGCATGAGATGTTAAGTTGATATATCAGATTACCATGCATCATTGATATATCGGATTACCATGCCCAGCGGTAAACACAGGCACTAGGCTGTCCAAATCGAAATCGTTGCATTTCCTTTCAGCAAAAG
66	Chr1-847720	1	847720	CTCATCTCATGTTCACTCCTGG	CAGATGGAAATTGCTTCGGT	252	0.5	-20	282/550	14/109	112/173	145/230	3/5		0	268/550	95/109	61/173	85/230	2/5	-	-	GGCAACTGATTATCTCATCTCATGTTCACTCCTGGTATTGCATAATTTAGAACAGAAAAAGAAAAAAAAAAAGCAGCACGACAAAGGGAAAAGGGGTTACCATTTAGCAAGGCACGAGCATCCGCAGGAGGTCTCGGAGAGTGTAGAATGCGGGAGGGGATTAGAGAATATGATTAAACGTGGTATCGGGCTTGTTAGAGATTCCACCGGTCGCTAGCTGCCGCCTGCGGCGCCATTGAGGAATAACCGAAGCAATTTCCATCTGCGGAATGAGCGGAGGCGACTCGCAAAATGGCAGAC
67	Chr1-911680	1	911680	CCGGTTTTGATTAGTTAAGGGA	GCTGCTGGTGCTAGTGTGTT	152	0.5	0	135/246	81/85	7/25	31/114	0/3		10	111/246	4/85	18/25	83/114	3/3	-	-	GACCGGTTTTGATTAGTTAAGGGACTCCGAATATCTGGTTTTGTGATTAGGGGACGTTTTTTAACTCGGTGACAAGTTGAGGGACCTTCGGTGTACTTTTTCCGCAAATATAATGCTCCAACTTGATGACTAATAACACACTAGCACCAGCAGCTAGTTGCTTATTTATAGTAGTATTTCATACACGGAAAAAATTTTAAGCATTAGTAAATATCAATTGTTGGATCGATGAATATGGAATAATAACAACCATTATTTATGAACGCTAATTGCTAGCTAGATTCATCATTGTCATCACAG
68	Chr1-925620	1	925620	TTTAGGATTGGAGCATAGGCA	GTGGGTGTGGTTTCTATGGC	243	0.6	0	244/512	73/104	46/106	99/263	3/5		8	206/512	25/104	41/106	130/263	2/5	-	-	TCAAAATGAATTTTTCTTTAGGATTGGAGCATAGGCATCCCTTGGTAACTAGAGAGGGTGCTATGAATGAACACACTCTCCAAAATACCATTGTTAGTATCAACGTATAGTTTATTTGATTGTAACCATTTGGACTGGACCGCCTATACATGTTCCAAGTTAAAGAAAAAAAAAGAAAGAAGAAAACATAATTTACTTAGCAACAACTGCTAAGCCTCACGTTGGTTCCATGTATTCCAGCCATAGAAACCACACCCACATTCCTTAATGTCAATACTATACTCTCTACTCTAGCTTATC
69	Chr1-935340	1	935340	GGTTTTACGGTTGAGGGTCA	CGGAGGCCCATGTATATGTAG	255	0.58	0	92/201	57/57	10/16	18/113	0/4		13	91/201	0/57	4/16	81/113	2/4	-	-	CTATCCGGTTTTACGGTTGAGGGTCACGGATTAGATTCGGGTGACTTTTAAGGGAGTCAAAGTGGACTTTTTTCCTTTTATTAAATTTAACATTGAACATATTTTGATAATATGTTTATTTTATGTTGAAAATGCTAGTATATTTTTTTATAAAGTTGGTCAAACTTGGATAAAAATAAAAGCAACTTATAAGGACAAGTTCACTGTACTTCTTTGCTTGATAATACTAAGTTCATAAAACTACATATACATGGGCCTCCGCGTAATGACGCTAGCGTACACAGAAAAATACAATCATCA
70	Chr1-935360	1	935360	TTCGGGTGACTTTTAAGGGA	CGGAGGCCCATGTATATGTAG	226	0.58	13	110/211	0/54	9/25	92/114	4/4		0	78/211	47/54	8/25	17/114	0/4	-	-	GGGTCACGGATTAGATTCGGGTGACTTTTAAGGGAGTCAAAGTGGACTTTTTTCCTTTTATTAAATTTAACATTGAACATATTTTGATAATATGTTTATTTTATGTTGAAAATGCTAGTATATTTTTTTATAAAGTTGGTCAAACTTGGATAAAAATAAAAGCAACTTATAAGGACAAGTTCACTGTACTTCTTTGCTTGATAATACTAAGTTCATAAAACTACATATACATGGGCCTCCGCGTAATGACGCTAGCGTACACAGAAAAATACAATCATCACATATATAAGCAGCTTCAGC
71	Chr1-937940	1	937940	ATTGTTGGTAGGCAGGCAAG	TCCGATCACCCTCCTTACAG	183	0.5	0	310/461	123/124	75/88	84/212	2/5		15	77/461	1/124	9/88	66/212	0/5	Os01g02730	TAK14, putative, expressed	AAAAGAATTGTTGGTAGGCAGGCAAGAGACGGGCCTGTACCATGGACTAGTAGTATCTTGTATTGGTCTGGAACAATTCACAAAGCATGCCCAAGCACTGTCTGAAGAAGTAGCCAAATCGAGAAAGCCATAAGAATCAGTTGTAGTACGGTCCAACAGATCGTCAGTACTGTAAGGAGGGTGATCGGATGGAGGAAGAGGGCAGCTGCTATCATCATCCTGCATGGTGGCGTCGGTGACCAAGAAGGACAGATCGGTGTAGTTGATGCTACTCACGTAGTATGTTCTTGTGTTGATCTG
72	Chr1-961540	1	961540	CCCAGACAGATAACAGGTCCA	GGTTGCTGCAAGAAATCCTC	276	0.57	0	203/356	80/93	41/77	65/160	0/1		8	108/356	12/93	36/77	52/160	0/1	-	-	AAATAAACCCTTTCCCAGACAGATAACAGGTCCAGCTAAGCTAACCAAGCAAACCCTCAAAAGATCTACCTATAGGTCTTTTTCCACACGGCAGGATGGATGCTGCTGCGATTCACTAGACTGCAGGCAGCTTCCGGCCGGGTACTACACTGTGGTATAGTGGTGTCCATCTTTTAACTCGACGCAACGCAACATTGCCCTGCCTTGCTTACTTGTTGGATCGTCTCCATCTCGCCTGCCTGTCACAGTGCATACAGAAAATAGGATGAGAGGATTTCTTGCAGCAACCCTCCTGGTGTT
73	Chr1-987000	1	987000	-	-	-	0.5	10	40/74	3/25	6/9	24/32	1/1		0	34/74	22/25	3/9	8/32	0/1	-	-	GTCTATTTTATTTAAAAAGTTTATAAAAAATTAGTCACATATAAAATATTATTCATGTTTTATCATATAATAACAATAAAAAATATTAATCATAAAAAAATTTCAAATAAGACGAACGGTCAAACATTGAATATGAACAATGTAAAACTGCACTCTTTTTAGTACTATTAATTTGGTGGGGTTGGGTGGGTGCTGTAATATGGGGAGATACTGACTACACTACCTCCGGTTCAAAATATATAAAAAAATTAGACTCTAGGTATTAAGAAAGTATGTCAAATTAAATGAGAAGATGTTATG
74	Chr1-994480	1	994480	-	-	-	0.51	0	129/244	47/50	12/51	52/122	1/3		-10	113/244	3/50	39/51	68/122	2/3	-	-	GCCCACCAAAGCATCCAGTAGAGTTGGGCCCTCGCGGAAGCATTCTGGCCCACACAATTTTGCAACTCGTCACAATCTCGCAAATGCGCTCGGCTCCGTCGCCATCCCCGTCTGCGACGGCGAAATCCCGGCGACCTCATGGCATTGGTCTCGAGAGGCACCAAGCACAGCGGCAACGCGCGCCAAGGCGGAGTTGCTTAATTTCCTCGTGGACAGCGCCGCCGCTGCCCGGGAAGCAGAGTGCAATGTCTTGGACTAGGCTGTTCTGTTCGCCTCCTACCCTTGAATTTCTCTCCTAAA
75	Chr1-1011340	1	1011340	GAGCCTCATCCTCAACTGGA	AACTGGAGGAGCCCAAAGAT	265	0.5	0	259/514	102/118	22/89	110/263	0/5		8	255/514	16/118	67/89	153/263	5/5	Os01g02870	auxin-induced protein 5NG4, putative, expressed	ATCAAGTCCCTGTCTTCCTCGAGCCTCATCCTCAACTGGACTCTGGGCTGCGTCTTCATCCTTGGCCACTGCCTCTCATGGTCTGGATGGATGGTTCTTCAGGTAGATGGCTAGTCTCTCATGCATGCGCATTGGATCGATGGCTATGATTTGCTGAATGTCTGAACTAACTTTTCATGGTGTATTTGAATCTTGTTTGTTTTGTCGTTAGGTGCCAGTTCTGAAGAGGTACCCAGCTAGGCTGTCAGTTCTATCACTGACCTGCATCTTTGGGCTCCTCCAGTTCCTGGTCATTGCAGC
76	Chr1-1015020	1	1015020	CATTGCTGTACGCAGTAGGG	GCAGATGCAGTTGCAGAGAG	179	0.85	8	110/447	3/90	36/66	69/253	1/5		0	89/447	64/90	12/66	10/253	1/5	-	-	CTAGCTCATTGCTGTACGCAGTAGGGCTGGATGAATATAATTGATCGATCGATCGATCAATCTCCTGTTACAACTGCATGGATCGATATGCATGTACGTCAATTCGCTGTCTCCCTTGTACTCTGCGTACTTAGCTAGTAGACGCAGCAGCAACAATGACTCTCTCTCTCTGCAACTGCATCTGCATATGGAGATCCCCGGCTAGCTAATGGATCGATCGAGGAAGATGACAAATCAGAGTACAGATCGATCATGTCGTTGCTCGCTCGAGGCAATAGCTAGCTAGATAGATCACGCTAC
77	Chr1-1015040	1	1015040	-	-	-	0.86	8	98/407	5/83	27/48	62/235	1/5		0	77/407	58/83	7/48	8/235	1/5	-	-	GTAGGGCTGGATGAATATAATTGATCGATCGATCGATCAATCTCCTGTTACAACTGCATGGATCGATATGCATGTACGTCAATTCGCTGTCTCCCTTGTACTCTGCGTACTTAGCTAGTAGACGCAGCAGCAACAATGACTCTCTCTCTCTGCAACTGCATCTGCATATGGAGATCCCCGGCTAGCTAATGGATCGATCGAGGAAGATGACAAATCAGAGTACAGATCGATCATGTCGTTGCTCGCTCGAGGCAATAGCTAGCTAGATAGATCACGCTACCTGCATACATGTCCTGATGT
78	Chr1-1100960	1	1100960	-	-	-	0.82	-12	8/23	1/6	4/5	3/9	0/2		-22	3/23	0/6	0/5	2/9	1/2	-	-	AACTTCCCGGTGCAACGCACGGGCACTTTTGCTAAACCAAACAACACTTTTGGTCAATATACACACTCTGTAATCACCCAGTGCAACGCACGGGCACTTTTGCTAGTATATATATATATATATATATATATATATATATATATATATATATGTATATACATATATATCTTGTGATAGAAAATCACAGCTCCTATCATTCGAATTTTAGACTATTGGATATGCTTTAAGATTTGTGCAGACCCATTTAACCCTAAGTCATCTCCTCCTCCCTCGTTCAGATCGCGCCGCCACCACTCCGCC
79	Chr1-1121080	1	1121080	GGCCTGGACCTGTCTAAATC	GGATTCGCGTATAGTTCGGA	245	0.5	0	159/310	81/81	42/49	27/161	1/4		17	150/310	0/81	7/49	133/161	3/4	Os01g02980	expressed protein	GGCCTGGACCTGTCTAAATCCTTGTCTCTACATCCATCTACTTTTAGGTCTCATGCACTATCCCTTTATATTGTCGAAATTTTGTTTGGACACATATTTTTGCCTCTCTTTTCTTGTTCGATCGCTCACTTCCATTTCGGGGAGCCATTACTGCACGGCCAAACAGTTTCCTTTTCCGTGAAACGAAGCCTCCCGAGGAGATGGATCGATGTCGTTCGCTACTAATCCGAACTATACGCGAATCCCATCACAGATGCCGCATATCCCGTCCAAATTATCTATATGCGGTCCTACTTCATA
80	Chr1-1128000	1	1128000	CAAATGTGTCCATATATCCGATG	CTTGGAACGGAGGGAGTACA	164	0.51	0	179/346	83/87	38/51	43/175	1/5		8	164/346	4/87	13/51	129/175	4/5	-	-	CTATGTTTAATACTTCAAATGTGTCCATATATCCGATGTGACCCGATATTTTTTTTACGGTGGAACCAAACACAGCCTTATTCTAAAAGACCTCACAATTATTTTGGGGACTAACTATCTAACATGTTATAGAAAATCCCCTAAATAGTATAAGTATAGTGTACTCCCTCCGTTCCAAGATATTTGGATAGATGTGGTTGATAATATGAAGCATCACATTCGTCCAAAATCTCTTACTATATTCTAAGACGGATGGAGTATTTACAGTGCAACTAGCATATAATTACAGCTGTAATTAGG
81	Chr1-1286940	1	1286940	-	-	-	0.52	-13	27/40	0/4	5/10	12/16	1/1		-3	5/40	3/4	2/10	0/16	0/1	-	-	GTAACTGCATAATCTACATTTTCTCAGATCATGTAGTAACTAGGGTTGATAACGCGGTGGGTCAAGGTCGTGTTGGGGTGGAACGGCCATGTCCCACGACTTCATTCCCCACCCCGCTCTCTCATTCGGGGCAGAAGCTCCCCCCCCACCCCCCCCCCCCACTCCGTCCCCGGCCCGAACGGGTCCCTGCACCCAGACCGGGTGGCCAATAAATTAAATATAGCTAGAAAAAAATAGATAAGGTTATAGTTAGGTGGCTAATAATTAATAATAGGAAGTCAAGAACATTTGACAATTGCA
82	Chr1-1326040	1	1326040	-	-	-	0.57	0	247/393	103/105	76/89	47/174	1/4		-8	61/393	0/105	0/89	59/174	1/4	-	-	GTTCACGCTCGGGTTGGTCACAAAATGTTTATTTACCTTACCGATCGAGGCGGTTTCTCTTGCACCAAACCTCATGACAGGAGAGTGAGGGATTATATTTCTCGTTTTCAGAAAATTATTAATGCTTCCTGCATATTCTCTATCCCTCCGTGGCTCTGTCTCAGTAAAGATTAATCCTACCTACGAGGACACATGTGTGTCTAGAGTTTATAGTTAGGAATTCGTTTTTTTTACGGAGTTGTATATCTCAAAATAAATTTTGTCCTGCACCAAACCTCCATGACAGGAAAGCGAGGGATT
83	Chr1-1335660	1	1335660	-	-	-	0.56	0	133/224	65/68	31/33	26/107	0/4		10	57/224	3/68	2/33	48/107	4/4	-	-	AAAAAGTATATTTGAAAATTTAATTCAATAAACAGAAAATATATAGTAAAGCTACAATTTTGGCAAGGTAAAGAAGAGTGAGGTTATTTAAGGTCTTATCAAATTATGGTGGAGTTTTAATAACAACACAATTTTCGAAAGTTCCCGTTTTTTCTTAAAACAAGATAAAATTTCTTAAATTAAAACAAACCTTCCGAAATACTCTTGGTGAAGTATTTGGCACAATCTCCTATCTCCAAGACTCCTTAACTCTTAAGCATGCAGCAGATCGTTATAAAATCTGTTTCATCGGCGAGATAT
84	Chr1-1345940	1	1345940	-	-	-	0.52	0	83/156	26/31	18/49	27/58	0/2		-11	70/156	2/31	31/49	31/58	2/2	Os01g03330	BBTI3 - Bowman-Birk type bran trypsin inhibitor precursor, expressed	GCTTGACCTCGTCGTTGCAGCGGTAAAGCGGCGGGAAGATCTTTAGCGGGGACATCTCGATATCGTCGCAGCAGTCCCAGGGTTTGGCGGGCTGCGGTGGTGCGTCGCCTTCGCTGGGGAGACGGATGGTGTCGCCGTGGGCGGCGGCGAGGCCGCCGACGGCGAGGAGGAAGAGCAGGATGGTGGAAGTAGCCATGCTGTTGTTACTCATCTTGGTTTGTGGTGTTGTGCTAGTGATGAGTCGAGTAGTTTAGTTATTATAGATAGATAGACCAAGGAAAAATATTCTAAACTCCATAG
85	Chr1-1346220	1	1346220	TCCATAGCGATGTCCAGTTG	AGAAGTTCGTTCGTGGCTTG	248	0.52	0	75/112	31/31	17/19	14/44	1/2		36	18/112	0/31	2/19	15/44	1/2	Os01g03330	BBTI3 - Bowman-Birk type bran trypsin inhibitor precursor, expressed	AAATATTCTAAACTCCATAGCGATGTCCAGTTGTTTGTATGTAACTTAGGTGATCATAATTTTTTTTTAAAAAAATTAACAAGATAAATTAATATGTGATATATCACTTCACAAATATACAAAACCAAATCTAATTTTTATATGTTAAAAAATAAATTTAACTATTAATATATGTTAACTATAAGTGTTTTTAACTTATAATATATATTTTTTAATTTTTTATAACTATTTAAATAGCACGCAAGCCACGAACGAACTTCTACTCTAAATCATAAAATCAACTAACCATAAAGCTGACTT
86	Chr1-1346880	1	1346880	CGTGGGAATTGATTAATGGG	CGAGCTGTTACGGCAATCTC	276	0.91	-26	101/706	12/182	19/220	66/254	1/5		-18	98/706	18/182	45/220	28/254	1/5	-	-	CACGTAGTAGTACGGCCGTGGGAATTGATTAATGGGGCAGATACGAGAGTGTCCTGTGTAAACGCACGCATCGCATGTGTGCGCGCTTGGATTATTGTCGCGGGTACATGACACAAGCAGCAGTCTGCGACACGCTGTTCTCTCTCTCTCTCTCTCTCTCTCTCTCTCTCTCTCTCTCTCTCTCTCGCATGAAATTTGACAAATTAACACTTCTAAAATCTAATTTGAAGAATGAACTTTGTAAGAAAAAACATCTATAACTCGATACCATAGAGATTGCCGTAACAGCTCGGTGCCGTC
87	Chr1-1415820	1	1415820	TGGAGTCCTGACAGCAAACA	TCTGTTCTTTACTGCCGCCT	162	0.5	0	266/498	108/118	26/114	98/224	1/5		-8	232/498	10/118	88/114	126/224	4/5	Os01g03510	WD domain, G-beta repeat domain containing protein, expressed	TAGCTGGAGTCCTGACAGCAAACAAGTAATTTCACATTAGTTATTCCATATTGTTAATTATTGAACTATCAATTCTGAAAGTCTTGAATTTCTGGTATATTGAAATTGATCTTGGTCAAGGACTCTAGGTATGAAGTTCCTTCAGTAGGCGGCAGTAAAGAACAGAAGTGCAGATTCAGAAAATGTACTTCATAGAATATAACTTTGTTAAATGTTAATTATAGATAATGTACCTATATGATTGTTGGATTGTCTGCAAAGTATAAGCTTTCTGCCTAGATCTGAGAATGATCTACCTGT
88	Chr1-1463960	1	1463960	TGAGGAGTTCTTCCAGGAGC	CACTGTTTCCTGGGACTGGT	239	0.87	0	65/184	31/75	17/74	7/12	1/5		39	7/184	3/75	4/74	0/12	0/5	-	-	GCTGTTGAGGAGTTCTTCCAGGAGCAAGCCGGTTACGATGAGTTTTAGGGTTTCGGCCTAGTTCCCAAGTCGCGCCTGTGTTGTTTGGTCCAAGTCTCGGCTTCCGTTTCCCTTTTGTAATGCAGTTGTGAGCTCGGGATCTGTCCGCAGCCCAACATGTCACGCCCCGAACTAGTCTCGACCGAAACTAGCCCGTGACGCTCCAATTTAACCTGTTAATCGATACCAGTCCCAGGAAACAGTGCTGGTATCACAGGGAGACAGAATATCACAGCAACGAAGGTCTCTTTATTATAGAGT
89	Chr1-1489040	1	1489040	CATGATCAGGCCACTCAAGTT	ACTTCGAAGAATCAAGCGGA	276	0.67	-28	25/50	0/2	0/5	24/34	1/2		-18	13/50	0/2	3/5	4/34	0/2	-	-	ACGAAGACAATGCCATGATCAGGCCACTCAAGTTGCTTGCATGAACACGATAAAACACGGTGCTGACATTGACGAGATGATCAAGATGCCTCACCAGGATCAATAATTCGAGGATTTCCATTTGCGTGGGAAAAGAGATATATATATATATATATATATATATATATATATATTATGTTATTTAAATTTATATTTATTCAATTCATTCTGTGTGTGTCTTATATGGTTCTTATGGCGTCGATGATTGATCGAGGGGTACATGTTTGTAATCCGCTTGATTCTTCGAAGTGAAAAGTATAA
90	Chr1-1494840	1	1494840	-	-	-	0.77	0	138/336	57/88	44/90	25/128	2/5		-17	56/336	5/88	37/90	13/128	1/5	-	-	GAGAACACATGCTTTATACAAATAAACAAGGATATAGTGGATCGATTGCGAAATAATTTTTTTATGATAAAATAAAACTGCGTACACTCCTGCCTCTACATATTAAATTCCTAGTGCCTCATAATTATAGCTCATCCTTTTCCTTTTGTTTTTTTTGTATTGTTTTTTTTTTGGTAAGATTAGCCTTTGCTATCTGTGGATCTACCACATCTTTTAGGGGGCCACCTATTTGGTATACGCACCATCTCCATTACGGACGCATCTACATCGTACAACGTTGATTATTTTTATGTGAATTTT
91	Chr1-1501740	1	1501740	-	-	-	0.5	0	202/302	64/73	53/70	65/126	2/2		-14	59/302	0/73	4/70	44/126	0/2	-	-	GTTCCAAATTTTTTTTCAAACTTTCAACTTTTCCATCACATCCAAACTTTCCTACACACATAAACTTCTAACTTTTCCGTCTCATCATTTCAATTTTAACCAAACTTCCAATTTTAGTGTGAACTAAACACACCCTTAGATAATTATATATGAAGTGAGAGTGCCCCTGACACCGTGCTCTGAATAATCTTGTATCCCGATCGAGAAATCACGTGCATGGCTCAGGAATCAGCACCAAAATGGTTCCAATTCGATCGTTGTCCTTGAGTATGCTAGATTGATGCTTGGAAGATTCCTAGC
92	Chr1-1508240	1	1508240	CCCCCTTGATTCAGTGCATA	CACCAGGACGGACGTGTAG	253	0.55	0	44/73	13/13	9/13	19/41	0/1		9	21/73	0/13	4/13	15/41	1/1	Os01g03660	MYB family transcription factor, putative, expressed	CAGGTGGGCCCCCTTGATTCAGTGCATAATTGGGCCGAGTGGTGGGCCCAATTTGGCGGCCCAGTGAGTCACAGCCTTATCCGTTCGCGTCCCCGCCCTCGCTTCGCCGCGGCAATGGCGCTCCACCTCACCCGTCCCTTCCTCCGGCCGTCGCCGCCGCCGCCGCGGCCGACTCGTCGGAGCTCCCGGGCTCATTGCCTCGCCCCTTCTGCCAGCGCGCGGGGCCCGAGCTTCAGGAGGCCCTACACGTCCGTCCTGGTGGTCCCCACCGGAGTCGGCGCCGCCGTCGGGGGTTTCGCC
93	Chr1-1513120	1	1513120	TGACCAACCTAATTCAAACCG	GCAGTACTCCGGCATCTCTC	194	0.7	-6	166/341	29/73	42/98	77/134	1/5		2	64/341	28/73	21/98	9/134	1/5	-	-	TTCCCATGACCAACCTAATTCAAACCGGCCAACGGAGTTTCTTTCTTCTAAAATGATAATCAAAGGAAGAAATAATTAACATTTCGATTGCTGAGCTCCCCAAGTTCAGAATAAATTAACGTCATTTCGACATAAAGAGATCGCTCTCGGTAGTAAGCTAGAGATAGAGAGAGAGAGAGAGAGAGATGCCGGAGTACTGCGTCACCGGCGGGACGGGGTTCATCGCGTCGCACCTCATCCGCGCGCTGCTCGCCGCCAGCCACACCGTCCGCGCCACCGTCAGAGACCCAGGTAACACGC
94	Chr1-1513140	1	1513140	GGCCAACGGAGTTTCTTTCT	GCAGTACTCCGGCATCTCTC	174	0.76	0	133/338	48/89	41/68	34/153	1/5		-10	68/338	20/89	0/68	48/153	0/5	Os01g03670	dihydroflavonol-4-reductase, putative, expressed	CAAACCGGCCAACGGAGTTTCTTTCTTCTAAAATGATAATCAAAGGAAGAAATAATTAACATTTCGATTGCTGAGCTCCCCAAGTTCAGAATAAATTAACGTCATTTCGACATAAAGAGATCGCTCTCGGTAGTAAGCTAGAGATAGAGAGAGAGAGAGAGAGAGATGCCGGAGTACTGCGTCACCGGCGGGACGGGGTTCATCGCGTCGCACCTCATCCGCGCGCTGCTCGCCGCCAGCCACACCGTCCGCGCCACCGTCAGAGACCCAGGTAACACGCACGCACACTTGCGCCGTTGA
95	Chr1-1516720	1	1516720	TTGTGTTTGTTTTATCTGGATCG	ACAACCAATTCTGGGAGGTG	186	0.54	0	171/316	68/76	45/72	43/135	1/5		9	130/316	8/76	27/72	77/135	4/5	Os01g03680	BBTI8 - Bowman-Birk type bran trypsin inhibitor precursor, expressed	TGTTTTTTTTCTTTATTGTGTTTGTTTTATCTGGATCGTGAGGGAATGTTTCGGTGACCAGAGTACGTAGTACTAGTATGTTGTGGTTGCTGTCCAATAAATAAGATGAATTTGGTAGCAGTCTCAACTCTCAATAGTCTGTTTGTTTGGTCTCTTCTTACTAGCTAGAACATCATCGCATCACCTCCCAGAATTGGTTGTTTAACCGTAATAAAAAGGATCGATTAATTTGGTGTCAACAGGGAAGAACAGATCAGGGATGATTTTTGTCGTTTAATTTCACCCCGTTAATCCTATATG
96	Chr1-1531440	1	1531440	-	-	-	0.5	0	276/531	84/126	21/153	145/214	2/5		-15	255/531	42/126	132/153	69/214	3/5	-	-	GCCACTTGAAGTCTGAATATATCTTAGTTTTACCTGGAAAGTTGCATAGGCTGTATGTTCTTCTGGAACCTCGTCCTTGAGCTGGATTAATCTGACCGAGTCTTAATCTATTTTCTTTTACATACCAGAAACCCATAAATTATTCTTGGATTAAATAATCGCGATGCATTACTACGTAAAGCAATAAGTGAATTTGGATCCAGAAGCAAAGTCCAAAACAAGCAGAGACGACAGAGTTGAGTACGACTGAAAAAGCGCTTTTTCAATATCCCTTTAACTAACCCTGAAGAGATTCTCGTG
97	Chr1-1551160	1	1551160	-	-	-	0.5	-11	202/371	28/67	86/104	75/167	5/5		0	169/371	39/67	18/104	92/167	0/5	-	-	ATATATAGCCATGTACCTCCACTAGCTCTCACTAGCTTAATTAGCTTGCCCCTTAACTACTCTCTCAACTCTCAACTCTCTAGGAGATCAATTAGGGAAGAAAAGAATGGAAGAGAGCAAGCACAAGTAAGTACAAGAGAAGAGGGAGGAGAGATGCATATGGCCTAGCTGCAGAGAGAGAGAGAGAGCTAAATTAAGTTATTATTGGTGGCTGCTTGAGATCAATATATATATATATATATATATATATATATATATATATATATATATATATATATCCCTTTTATAATGACTTGTGGC
98	Chr1-1553920	1	1553920	TCTCTTTTATTTGCGGCCTT	TAAATGAGAGGGACGGTTGG	258	0.5	-15	249/449	37/100	98/122	103/199	3/5		0	198/449	63/100	22/122	96/199	2/5	-	-	AAAAAAAGGGAGTTCTCTCTTTTATTTGCGGCCTTTTTTTCAACAGAAGCACGATAAAGCTAACAATAATTCATAAACATGTAACTTTGAAAGAAACCTACACAAGTACAATAAACTATACTAGTACACCACTAGCTAGCCATGAGTTAGCTAGCCATGAGTTAGCGATCACTCATATGTACACAAATATAAAGGATTCTAGTATTTGAAATATGTTAGCAATTATATGGGTTTCTAATACTATTTCTCTTACCCAACCGTCCCTCTCATTTAAGTTTCACCTAATGTTACCCCTAACCA
99	Chr1-1556940	1	1556940	-	-	-	0.61	-11	236/446	11/71	90/108	118/230	5/5		0	122/446	60/71	18/108	31/230	0/5	-	-	ATAATGTGAGTATATTTTGGAACTACAATTACTATAACTAGTCCTTGCAATTGTGAAAGAAATTCGACAAGTTTTGTGTGCGATTACGCGGGTGATGTATGTGTGCGTGCACACACACCGCCGCCACCACCACGCACTCACACCACACTCACACCACACTCACACACCACAATCCCTAAGCAACGCTCAAATAGATGAAGACCAATGGTATATCCCTAGCAACACTAATTTCTATGTAAAGTTTACTAGCGTGTGTAATATTCGTGAGGTTTTAACAAATCATAAGAATGATCGTATAGA
100	Chr1-1606380	1	1606380	-	-	-	0.54	0	202/324	90/97	33/40	64/160	0/4		15	74/324	2/97	5/40	58/160	1/4	-	-	TTGCAGTGGACATGCACACCGATCAAAGCATTTTTTGCAGTGACTTTGCTTTGCTGCCGCCTCCTATCTTAGCTACTGCCATGGCTTACCGGCCGGCTACCCGTTGCAAAGTCAACTGATGGAGTAGCAGCCAGGCATCAGAGACCTTGGTTTGACATTTGGTCGATTTACAAAATTTTTCTTCCAACTTTCAACTTTTCTATCACATCAAAACTTTCCTACACACATAAATTTCTAACTTTTCCATCACATTATTCCAATTTCAATCAAACTTCCAATTTTGGTGTGAATTCGATCGAT
101	Chr1-1629560	1	1629560	GCAAGTGCGCATGCCATA	TGTTGCATTGAGTCTGATAAAGG	266	0.63	0	156/299	70/81	31/43	45/150	0/0		10	72/299	11/81	1/43	59/150	0/0	-	-	CTTATCATGCAAGTGCGCATGCCATATATGTGTCGTCACTCTGCACCATGACAACTAGGCCTGCACCTATTTTTTTTCCCTGATTACATGCATGGAGGACATACATAACACACATATCACGGTACACACGTATCCCACAAAATACAAAGGTATGGTCTCTACGTTAATTAAAGGTTATCATGTTATAATAGTTAAGACAATACAGTCTCTAACCATTAATATACCAAAATACTTTTTTACTAGTCACTTTTCCTTTATCAGACTCAATGCAACAAAAAAATTTCTAATAAATGCTACGAG
102	Chr1-1654100	1	1654100	ACGCAGCTATAGCATTTGGG	TACGTCGTCGTCTTCCTCCT	240	0.52	0	120/186	47/52	30/38	35/79	1/4		29	47/186	5/52	7/38	29/79	3/4	-	-	CTGGATCATGATTCACGCAGCTATAGCATTTGGGATCGGAGGAGGGCAGATGCATGAATGGTTAGCAGCTGCTATCCCCCACAGAAGCATATGATATGATTTGCACGGCAGAGACTCTCGCTGCCTCCTACCAAGTTGGATCGAAAAAAAAGGAAAAGAAAAGGGTTAGCAAAACCGCCCATGGAAATCGAATCGGCTCTCTCGAGCGCCCACAGATGTTGGTGGCTGTGCGCGAGGAGGAAGACGACGACGTACGACGACCACCTCCACCAATCACCAGCCAGTGCGTGGGGCCCACTT
103	Chr1-1659080	1	1659080	-	-	-	0.86	0	76/345	21/89	26/66	24/155	0/5		-10	75/345	24/89	2/66	42/155	2/5	-	-	TGAGCTTGATTGGATATATTTCTCAGAACCAAAAAAAAAAAGGCAAAGAAATTAATTAAATCCAGTACTAGAAAATTTTCCTCCAAGGTAAAGGGGTTCACATAGAAGTTGGAACTTGAAAAGATTTCGATCTGACTGTCCCTAGCTAGCTCTCTCTCTCTCTCTCTCTCTCTCTCTCTGATGCACATGACCTTATCTAGTTGTTCTTTGTCCACGTTAATGTGTGTGTACAGTTAACAGTAGATGCACAAGCAGCTGAGAAAGAAAGACAAGCCTTTTTCTAGCATTGGTGTGTGTCTA
104	Chr1-1660260	1	1660260	-	-	-	0.76	-2	158/341	43/90	39/84	59/135	3/5		6	33/341	9/90	9/84	15/135	0/5	-	-	CCAACGATATTGATCTGTGGTCCCACCGGTGTAGTAGTGTCATATGCAAGCAACAACTCCACATTTGTGCGCTAAACCTCTCGCTGTAATTAGCTTCTAAAATGCCCTCTCTCTCTCTCTCTCTCTCTCTCTCTCTCTCTCTCTCTCCTGTCCCATGTAATCTCCTCTTGTTAATGTTTTTACCATATCAATAAATGTTCAGGCCGGTGACAACACCCGCCGTAGTTTTTATCAAAAAAAAATATGCAACGGAGGAGACGTACATACTACAACATATTGTGGTGTGCCACATCAGTTTGA
105	Chr1-1668720	1	1668720	GTCACGTGCTAATATCTTTTCTTG	GCTTAAAAGATTCGTTTCGCA	299	0.85	4	47/222	20/91	14/61	9/57	0/2		-16	44/222	21/91	15/61	6/57	0/2	-	-	AGTCACGTGCTAATATCTTTTCTTGTTGTACGTACATTAACTTAATCTTTATTTTTTATCAGTGAAGAAATGGTACACCAATATATACGTGTAGGCAGCACTAGTGTAGTGTGTGTACACATACATACATACATACATACATACATACATACATACATATATATATAGGACCTGTTTAGATGCCCTAGCAAGTTTTTTAATCCAGTTAAATCGAATGTTTAGACACATGCATGGAGTATTAAATATAGAAAAAACTAATTACACAGATTACGTATAAATTGCGAAACGAATCTTTTAAGC
106	Chr1-1670180	1	1670180	TGTGTGAATTGAAACGAGGG	TTGTCGTTGCTCCTGTTCAC	260	0.89	-20	129/562	41/153	35/151	48/218	0/5		-6	64/562	8/153	31/151	25/218	0/5	-	-	TGTGTGAATTGAAACGAGGGTAACTATGTAATCTGCCATATCTCTTAGGTTTGTGTGAAATTTGTTAGAACGATAACTAATTTCAAACGGAGTGAGTACATTAGCACTCAACTGATGCAGTGAGCAATTTGAAGTAGAGAATTACTCTCTCTCTCTCTCTCTCTCTCTCTCTCTCTCTCTCTCTGAAATAACCATGGCAAATTATAAGTTTCTGATCTCCGCCGCATGCATGAAGCTGGTGTGAACAGGAGCAACGACAATATGCAATGACGAATTCTTGTATATATGAGTATATGACTG
107	Chr1-1670680	1	1670680	TCTGATCGAGCGTACTCATGTC	AGACTCTCGTCGGGGTCGT	219	0.51	9	72/141	5/23	5/25	53/73	2/2		0	68/141	18/23	20/25	19/73	0/2	Os01g03900	expressed protein	AGCTACGATCGATCTGATCGAGCGTACTCATGTCTAGCTAGCTGAATCGATCGATGCATGTATGTATCTTATATTCTACCTGTTGTGGAGGGCATCGGGGCAGCTTGGAATCCGCCGCTTGTCGTCGGCGAACCGGGCGGCAGCTTCAGAAGCCGACGACGAGCTCCACCTCGGCGCCGCCGCGGGGACCGGCCGCGAGCCGACGGCGTACGACGACCCCGACGAGAGTCTCGCCGGCGTCGGCGCCTGGAACGCGTCTGCCAGGCTGATGCCTCCGCCGCCGCCGTGGAGCCAGAGCGC
108	Chr1-1683020	1	1683020	TGGTGTCGACGCCTGCTA	TGGTGGTCAATGACAGAGGA	185	0.57	0	98/170	38/45	9/16	43/90	0/2		25	51/170	3/45	6/16	33/90	2/2	-	-	CGTCGACGGCGAGGGGTTTGGTGTCGACGCCTGCTAGCTGCACGTACGTCTGCACCGTCCACACCGCTCTAGTACTCCTATTTCATTTCGGCGCAATAACGCCGAGCCATGTGCATATATCATCGCAGTTTGTGCCACAGAGACTTCTTTTGTCTTTACCGCTCTGCGTGCATAGCACCAGGATCCTCTGTCATTGACCACCACCCACGGTCAAGCCAAAAAATTAAAAAAACTCCATCTATTCTTTAAAAAAAGATATATTTTTACTAGTTGAAATACATGTTAAATAAAGAGATTAAA
109	Chr1-1683040	1	1683040	CACGTACGTCTGCACCGTC	TGGTGGTCAATGACAGAGGA	163	0.68	0	101/258	38/53	8/24	47/160	0/5		16	92/258	12/53	12/24	64/160	3/5	-	-	GTGTCGACGCCTGCTAGCTGCACGTACGTCTGCACCGTCCACACCGCTCTAGTACTCCTATTTCATTTCGGCGCAATAACGCCGAGCCATGTGCATATATCATCGCAGTTTGTGCCACAGAGACTTCTTTTGTCTTTACCGCTCTGCGTGCATAGCACCAGGATCCTCTGTCATTGACCACCACCCACGGTCAAGCCAAAAAATTAAAAAAACTCCATCTATTCTTTAAAAAAAGATATATTTTTACTAGTTGAAATACATGTTAAATAAAGAGATTAAAAGCCAACTAAAACAAGGAGA
110	Chr1-1695320	1	1695320	ACAAACGTAATAAGCGCCTC	ACCAAACACACATCACCCCT	179	0.58	0	151/255	96/101	15/22	27/113	0/4		32	57/255	2/101	3/22	49/113	2/4	-	-	CCAACTTACAAACGTAATAAGCGCCTCTTCCGGAACGGGATCTTTTCAACGTATTCTCAACGCTAGATCGCTACCGTAGCAGCAACCTCTTGCGTACGTGTGCTTGTTCAAACCTTGCAACCCCTTTATAACTTGGAATTTTGTCCATGGTTCATGTGAAGATTAAAGGGGTGATGTGTGTTTGGTGAAGATGGGGGGGTCCAAATTAACTTGGCCGTGCGTGCCGGGTGATGTGGGCGCATGCGACGAGCCAGCGGTGGTTCCAGCTTTGTCACCTTGTACCGCGTTTCTCGGACACGC
111	Chr1-1695500	1	1695500	CAAATTAACTTGGCCGTGC	ACGATTGACTTGCTCTCGCT	198	0.5	0	296/590	86/116	14/193	171/241	2/5		-13	294/590	30/116	179/193	70/241	3/5	-	-	TTTGGTGAAGATGGGGGGGTCCAAATTAACTTGGCCGTGCGTGCCGGGTGATGTGGGCGCATGCGACGAGCCAGCGGTGGTTCCAGCTTTGTCACCTTGTACCGCGTTTCTCGGACACGCAGCGCGCTTGGAGGATCCTTGTCCATTTTTGATCCGTCAAATTTAACATCTCTCTATAGCTTAGCTGAATGCCATTGCCAGCGAGAGCAAGTCAATCGTCGATGAGTGAAGCATCATTCACGCATGGGCTGTCAGTTGCCCATGCGCGCCGATTGCTTGCTTCACTGTGTGCGTCGTTCC
112	Chr1-1695700	1	1695700	CAATCGTCGATGAGTGAAGC	TCCTCCATCCCTTTTGTTCA	264	0.51	-8	368/618	33/133	177/195	141/243	4/5		0	222/618	93/133	18/195	81/243	1/5	-	-	GCGAGAGCAAGTCAATCGTCGATGAGTGAAGCATCATTCACGCATGGGCTGTCAGTTGCCCATGCGCGCCGATTGCTTGCTTCACTGTGTGCGTCGTTCCGCTTAATTTGCTCGATCGATTCACGCGAGCACAATCGCATGTGCGTGCATGCGTGCGGCATTCAATCAAAATACTCCTCCTATCATTCATGATCCTCTCGCTACACCACTTACAGGATCTGCAGCTGATGATGATGGTTGATGAGCTGATGTTGAGTGAACAAAAGGGATGGAGGACACGGCCGGGCACGCGGCTGGCCG
113	Chr1-1713820	1	1713820	CGGGAGGAGAAAGTGTGTGT	CCTCCTCTCGTCAAATCTGG	276	0.55	0	311/523	104/115	50/139	130/229	4/5		-11	151/523	11/115	89/139	38/229	1/5	-	-	TTGTATCGTGGCACAAGGGACGGGAGGAGAAAGTGTGTGTTAGCCGTATCTCAGTCGAGAAAGCGATGGATTAAGGGTCATTTAAGGGCCGACAGGGGCGTGGCCATATGTCGGCAAAGAGGCGTGAGTAATGGCTCGCAGATCCACGGGACCCAACACCTTGCCAACTTGACGCCGCTCGAGTCGTAATAATACGAGTATTTTTATGCAGGAACATGCATAATACTCCTACAATGCGTTGCACGGACGGGACGGCACGCCACTCTGCCAGAACAACCAGATTTGACGAGAGGAGGCTCG
114	Chr1-1714860	1	1714860	GTTGGTGGCCGAAGAGTTTA	CTGTAGCTGGGATGCTGTCA	287	0.53	12	184/338	20/96	36/47	115/171	4/5		0	142/338	76/96	10/47	46/171	0/5	-	-	TTTGAGTTGGTGGCCGAAGAGTTTAGGTTTGGACAGTCTCGGCTATAACTTTCTTATTAGTCTAGCGGCAACCGGTCACGCTCAGTAGAGATCGATTCGGTGTTAATCTTCTCCTTGATTATACGTAGGCGTTATCGGTGCATAGTGTTAATCTTCTTTTCTAGCTATTGTCTTACATGACAATAGTTTTATAATTTTTTCTACTCTATTTAATGAATCATCGCTATGTTTGATTATGACCGTTAAAAAAGGAGATGCCAATGACACTACTGTGACAGCATCCCAGCTACAGCACTCCGG
115	Chr1-1724360	1	1724360	ATTCGTCTCGTGGTTTCCAG	ATGCACACCAGTTTTGCTTG	269	0.72	0	131/320	62/76	11/33	46/186	0/4		15	72/320	12/76	19/33	37/186	1/4	-	-	GATTCGTCTCGTGGTTTCCAGGTGAGTTATGAAATTAGTTTTTTTATTCGTGTCCAAAAACTCTTTTGCCAATATCCGGTCAAACATATGATGTGACATCCAAATTTTTTTTTCTCAAACTAAACATGCCCTTAGCCTCGTAAGAGAAGAGAAGAGAAGAACATCTCTGCAGTGGATTATTATCCATTTGTCCTCTTGTTGAATCAATGTTTTTAATTTTCAAATCATAACGAGTGACCCTATCTGCAGACAAGCAAAACTGGTGTGCATGCAGCTGCAGCAGTAGTTTCTCCCAGATGG
116	Chr1-1728440	1	1728440	CCTGGTTACACCGACCAGAT	GGCGAAAAAGTCCGTTTCTA	193	0.5	-19	353/623	42/122	179/194	107/255	5/5		0	263/623	80/122	15/194	148/255	0/5	-	-	CACGTGGACCACGCCCCCTGGTTACACCGACCAGATTTATTAACGTGGTAGTCTACCACGATAAATAAGTAATTTCATCCTTGTCGCCGCGCCTTCATCATGTCCCGTGTGCTACCCTAATCTACGCGAAAAATAAACCGTTTAATATTTCCATAACCTGCTCTTTTTTCCACAACGATCCAGTAAGTTTAGAAACGGACTTTTTCGCCCATCTCGCTGTGACACCACCAAACAAAGTCGTCAGTACCAGTAACACTATTACTCCATGGAATACAATACAGTACTCCATAGTTCTATGGT
117	Chr1-1749280	1	1749280	CATTTGGTGTGAGTCACGGA	TCATCGGGAACCTTATCACC	197	0.5	0	139/272	37/53	9/84	82/112	2/4		-10	132/272	16/53	75/84	30/112	2/4	-	-	CGGCTGGGAGCAGTAGCATTTGGTGTGAGTCACGGAGGTGTGGGCGTGAGTCACCTCGCAGTCGCAGGCCAGCCGCTGCTTGTCTCGTTTTGGCGCGGCGCGCGGCGACGCGAGACGGCTGGCCGGCTGGGGCCATGGTTTTTCCCCCGCGGGGGCGTGTGGTGCTGTGTGGTGTGGCGCCGCGCGCGCGGGTGGTGATAAGGTTCCCGATGAGACCGCGGCTCACCAGGGCAAATCCCGCGCGTGGTCACGCCCCGCGCGCGTCCGCGCGTCCTATCCCCGGCCGCGAAACGGCGTCGT
118	Chr1-1848860	1	1848860	CAAGCTGATCTGCAACTCCA	CTCGAAGCTCCAACCAATTC	217	0.88	-8	97/377	9/81	48/103	34/161	1/5		0	55/377	42/81	0/103	9/161	0/5	Os01g04190	transporter family protein, putative, expressed	AAGTTCAGCAAGCTGATCTGCAACTCCAGCAGGTGACTGGATGGGCATTCAAGAAAACATCCTCTGGCTTTCCGTCCAGTAGATGTTCATTCTAGTCTTGAAATAAACGAGTGGCTACTTGGCAAGTGAACTTCTTCTTCTTCTTCTTCTTCTTCTTGTTTTTTTTTTTTTTTGAACTGGAGTGGCAAGTAAAGTTGGTATCTGTGAATTGGTTGGAGCTTCGAGGGTTGTGAATTCTGACATTTGTCAGAATAAAAGAAGTTCATACTGTAGCAATTAGATGCCAGTATGCCACCGCTT
119	Chr1-1901060	1	1901060	ATGAACTGATGGCCAACCAC	GCTGATTGGCATGGGAGTA	158	0.68	0	73/172	54/60	1/9	12/85	0/3		24	47/172	6/60	8/9	24/85	3/3	-	-	CAGCACAACTGATGAACTGATGGCCAACCACACCGCGGGCTACAAAGTGGGGATCTCTAATTTCACAGCGTTAGTACGTGACTACGTGCTAACTATCTTGAGATTTGGAGCATTTGGCCCAAGTCAAGGTCTTTTCCTACGTGTAACGCGTACTCCCATGCCAATCAGCCGCCGATGCGCCATGGCAAGTAACCGCGTGGCCCACCATGCAGGTTACTACTTGTACTGATTTCATTTTTATTCTGGTCTTTCTCGAGGACTTGTATTTTATACTACCAGCAAACTACTAAAATCATTGTT
120	Chr1-1905740	1	1905740	ACAATTGGCAGGTGAAAGGT	CTGCCCTCTGCTTTCATTTC	239	0.67	-10	168/349	13/92	82/137	57/90	5/5		0	80/349	58/92	3/137	12/90	0/5	-	-	AAAAAGTTTACAATTGGCAGGTGAAAGGTAACTGTGGGGCCATCCTCTATTCCTGACCCGCCCAAAGCCCCACAAACAACAAACAATTTGGAGCAAGAAAGACTGGGTGCCAGGCGAGTAGGCGACGTGGCCTGAGAAGTCAAGTCAAGAGATAGAGAGAGAGAGAGATAGTTTGCGCGTTAAACATCAGACGTGGGCGCAAAACTGTACTGCGACAAGCAACCCTAGGAAATGAAAGCAGAGGGCAGAGCAAACTCCGGGATCTCTTCCCAACTCCGGGATTCAACAAAAGCAAACCGC
121	Chr1-1928140	1	1928140	AGTCAACAAGCGGGTCTCAC	TGCCTGCGAGAGAGAGAGAT	153	0.55	-12	124/200	15/50	85/86	13/39	2/5		0	49/200	35/50	0/86	5/39	2/5	-	-	GTGACAGTTGACTTGCTGAGTCAACAAGCGGGTCTCACATGTCAGCAGTCTGAGTGCCCCTTGCAAGTGCCAATGATAAAAAAATAAAAAAAGGTAGGACCCACCAGTCAACCTCCTCCTCCTTCTCATTCTCCCTACCTTATCTCTCTCTATCTCTCTCTCTCGCAGGCAACGGCTGGCGAGCAGGCGGAGCCGCCGGAGTAGAAGGCTACCCGCGCGCGGCTGCCGCTGGCGACCTCCTCCCTGTTCCCGCGCACGGCCGATGACCCCCTCCACCCACGCGCGGCCGTGGCCGGCGAC
122	Chr1-1941860	1	1941860	GTGCTTGCGAGTAAGGTGCT	CCAGTGTGATTGATTGTGCTG	264	0.56	0	101/170	66/66	2/15	27/70	0/2		-10	39/170	0/66	13/15	21/70	0/2	Os01g04350	hsp20/alpha crystallin family protein, putative, expressed	AAGTGCTTGCGAGTAAGGTGCTTGCTGTACTTTTGGTTTAATTACCTTTGGTGTGAAATGCTTTCTCGATGTAAGACAAGAAAGCTAGTAGCAAAATCATACTATTTGCTTGATGCAATACATGTTCCATCTTAGTTCCCTTACGTATTTTGTGTGTTCCCATATGAACATTATCAATCATTCTTTTTTTTTTTTCTGAACGCGTAAAAAAATTACACGTCAACATATTAAAAGAAAAGAGTATACAGCACAATCAATCACACTGGTTTATATCAGGGAAAAAGAGAAAAAGCAAAAGAA
123	Chr1-1961060	1	1961060	GATGGTGTGCGTGAGGTATG	TTTCACCACTGCATTCCGTA	262	0.5	9	129/249	10/90	46/46	63/96	4/4		0	120/249	80/90	0/46	33/96	0/4	Os01g04409	OsWAK1 - OsWAK receptor-like cytoplasmic kinase OsWAK-RLCK, expressed	CAACGCGATACGCCTCGTAGATGGTGTGCGTGAGGTATGCGCCGGTGGCGTTGCACTTGAGCTGGAAGGGCGGCGACCCGCACGGCGGCCGGCCGGGCTCCTCCAGCCAGAACGGGTAGGAGATGGTCAGCTTGCCGCATGGCGTGGGCAAGCAGCCAGGACTAGACGAGCTCGCCGGTGCCGGCAACTCGAGGAAGGAAGCTACCAGCAGTAGCAGTATGAGCGGAGGCATATCTGGTGGACTTGGGTACGCAAATCAACTACGGAATGCAGTGGTGAAATGGATTATATGAGAGAGAA
124	Chr1-1963840	1	1963840	TGTGTCGAAATGTTTGACCTG	TGCTTACCGGCAAGAGTAGG	252	0.63	-9	157/325	3/97	20/24	116/174	4/4		0	89/325	49/97	0/24	34/174	0/4	Os01g04409	OsWAK1 - OsWAK receptor-like cytoplasmic kinase OsWAK-RLCK, expressed	GGAACTATTCCTCTGTGTCGAAATGTTTGACCTGATACACGAACGATCGTCGTCCACGCGTGCGAGTTTCCGGGGTGCCCTATGGGCAGCTAGCTGTTATAACCGCCCTGATGTGACTGGACCAGTTTGTCCGGACTCATCGTCGTGTACTCCTATTAACCCTCTTCCAGCTAGCTAGTGCACGCTGCTGTCCACCATTGTTTTCTACCTGTTGTATAACAGGCTACTACGCCCTTTGTTCCACACCTACTCTTGCCGGTAAGCAGAGACTAGTCCACTTTCCAACCGGTCAACGCTTAC
125	Chr1-1985060	1	1985060	GGTACGATGCCAGCACATC	TTGCCCCTGTTCTTACCATC	227	0.76	4	206/496	46/144	86/109	60/206	3/4		-4	95/496	42/144	7/109	42/206	1/4	Os01g04460	Ser/Thr protein kinase, putative, expressed	TGCCGGTACGATGCCAGCACATCGGCGTTCGCATGCCTTTGCTCGGATGGTGGCATGAGACCATCGATTTGCGGTGAGCTAAGCATGCAGAAATGATAGTCTTGTGAAGCTGCATATATTCAGATTTCTGTTTTTCTTTCAGAACTAGCTAGTGACATATGCTGTGTGTGTGTGTGTGTGTGTGTGTGTTTTATAATCTTTTTGTCATGCAGATGGTAAGAACAGGGGCAAGTTGGCTTTGATAGGTAAACATTCTGCTTCATTTGTAACCTGGTTAAATTGTAGAACAGAATGCATTAA
126	Chr1-1987080	1	1987080	TGACTTGACCAGTTTCCGC	GGGGCCTCAACTCTCTCTCT	179	0.7	-9	174/354	20/72	126/139	18/112	1/4		0	71/354	43/72	0/139	21/112	1/4	-	-	GGTTGACTTGACCAGTTTCCGCCGCGCACTCCGATGGCATAGCGCTGGAATCCGCTCAGGATTGGTCCTGCCGGTTGCCGCACTACCACCGCCGAGCCGTCACGGCGGCGGCCGGCGGCCGGGGCTGTGGCGGCGGCTCGAGGGGAGTGGAGCGAGAGAGAGAGAGAGAGAGTTGAGGCCCCGAAGAGTAGCATGACATGATACGGGCCCATGGGCCGTGGATAACCTGTAATGACGGGCCCAAACACCAAACTGAGATGGAAGAGAAGACGCTATGCAGAGATTTTTTTTCTAGTTTTA
127	Chr1-1988180	1	1988180	GCAGAAGACTTGAACGAGTGC	CGTCTCACAGTTTACAGGCG	207	0.81	-15	157/540	31/134	29/97	78/257	0/5		-1	136/540	28/134	18/97	82/257	0/5	-	-	CCTTGTGCAGAAGACTTGAACGAGTGCAGTGTAAAAAAAAAGTCAAAAAATTACTATGGGTATGTTTAGTGCTTTAGATGTAAAGGCTTTGAAGTATACGGACACATTTAAAATATTAAACGTAGACTAATAATAAAACAAATTACATTTAAAATATTAAACGTAGACTAATAATAAAACAAATTACAGATTCCGCCTGTAAACTGTGAGACGAATTTATTAAGCTTAATTAATCCGTCATTAGCAAATATATACTGTAGCATCACATTGTTAAATCATGACGTAATTAGGCTCAAAAGA
128	Chr1-1998480	1	1998480	GTTCAAACTGCTTTAAGTTCAGTG	ACGGTTAAATATTGGGCACG	264	0.65	-11	239/432	54/125	97/120	75/162	2/3		0	81/432	63/125	4/120	8/162	0/3	Os01g04490	Ser/Thr protein kinase, putative, expressed	TGTTCAAACTGCTTTAAGTTCAGTGAAAAGATATTTAGATTTAGATTTCTCGTGGTGTAATTTTGCCCGAGATGGTGAGATGAGATGTCTCACTAACGCCGGGTCTACAGTGACTGGTCAAAAGAGTACCAATCAGCCCCCACAAAAAAAAAAGAAAAGAAAAGAGTACCAATCAGCGTGTCAGACTCGATCGATCGTCGGCTATATTGTACTCCCTCCTTCCAAAAAAGACAAACCCTGGTTTCCGTGCCCAATATTTAACCGTTTGTCTTATTTGAAAAAATTACGAAAAAAATTAAA
129	Chr1-2021180	1	2021180	-	-	-	0.5	0	63/124	38/41	8/23	10/49	0/0		-8	61/124	3/41	15/23	39/49	0/0	-	-	ATCTTTTAAACCTAATTGTTCCATAATTTGACAATATGGTGTTACAGTAGATATTTACTTATAATGGATTAATTAGATTTAATAAATTCGTCTCCTAGTTTACAGGCGGAATCTGTAATTTGTTTTCTTATTAGTCTACGTTTAATACTTCAAAGTATTCGCATATCTAGTATGGCACGCCCGAACTTTTCGCGCCTGAATCTAAACACGGCCTAAACCAACGTGATCGAAGAAAAGGTCAGACTTGCGTCACCAGTACACAACGCGTCATCGATCGATTCAATAATTTATGAACTCCCT
130	Chr1-2044960	1	2044960	-	-	-	0.6	0	118/220	54/64	13/51	35/84	1/3		10	72/220	9/64	37/51	21/84	2/3	-	-	GTTTTTTCCTGGGTTTGTGTTTGGTGCTGTCGGTGTGTGGGAGACGGTATACTTTTTTCTTTTCCTGGTTACGGTCTTCTAGGGTTGTAATCTTGAATTTTTTTTTCTGCTCTATCAATATGAACTTTGCACTGTCTTGTGTGAGTCATTAAAAAAAATTGAAGTTTAATCGGTTTAAGAGCAGTTGGAAGGCCTGAAACAGTTGTGATGATTTGCCGAGAGATGGCTAATATCTGAACTGTGTGTGTAAAGCTGGTTATACCAAAGTTAATCTGTACTTATTTGTTTTCTATGAAAATT
131	Chr1-2054000	1	2054000	CCAACGACAACGTCCAGA	CGGTGTTGTTGTAGCTCGTG	225	0.5	0	116/226	25/30	39/58	34/108	3/4		-12	110/226	5/30	19/58	74/108	1/4	Os01g04580	Ser/Thr protein kinase, putative, expressed	CCAACCGCACCGTCGTCGTCGCCAACGACAACGTCCAGACCGACGCCAGCGGCTGCCCGGTGCCCAAGATCGACGTCTCCGCCAGCCTCACCCTCGCGCCGTTCACCGCCAGCCCGGCCAACAGCCAGCTCGTCTTCCTCTTCAACTGCACCAGCAGCAGCAGGCCGCCGCCGGCAGGGTTCGTCAACGTCACGTGCCCGGGAGCGAAGGCCGTGGTCCGGCTCGACACGAGCTACAACAACACCGCCGCCAGAGTGGTCGCCGGAGGCTGCGACTACGCGGCCGTTCCGGTGGTCGGCG
132	Chr1-2093900	1	2093900	GATCGAGATGCTATGAAAATTATG	CAATCCTATTGGCCCATGTC	231	0.53	0	238/424	80/104	9/108	128/184	2/5		-10	168/424	23/104	96/108	43/184	3/5	-	-	GGAAATGAATAGTTAGATCGAGATGCTATGAAAATTATGATACGAAGGGATCAGTATCATTTCTTCTTCGTGAATCGTAGTATCATAAGATACTAGAATACTAATTGAGATATTGACAATCTTAATCTTAGATATATCACGTCTATATTAGGTTGAACTAAGGAGTATTATTTACTACGCCCATTTATTTGTGAAGTTGATGAGATGCATGTGGGGCCCACCATCCGACATGGGCCAATAGGATTGGGTGACCGGGCCATCATGGTATCAGCTGATCAGGGTGATGGACCAAATGGATTA
133	Chr1-2142520	1	2142520	AACGACCACACGATTTTTGG	GATGAGATGCGTGCGTACAT	219	0.52	-16	164/327	17/71	6/52	123/173	0/1		0	156/327	54/71	46/52	46/173	1/1	-	-	CAAGCTGAAGTAAAAACGACCACACGATTTTTGGTTTGGCTGTCAGCTACTGTGCTCCCCTCTCGCCGCCGTGTCATTCAGACATCCACACACCCATCTCAACTGGACCCCTTGTGTCCCACTCGATCGATATGATTCAGGTAGCCTCAGCCAGCCAGCCAATCAGCCAGCCGCCGTAGCGCCCAACACTGCAGATTTCCACTGTGCTACCACATGTACGCACGCATCTCATCGATCCGTCCAGTCCATTCATTATACCGACCGTCACCTGGACTGGTGTTAAGTAGCCACACAGCTGCT
134	Chr1-2170200	1	2170200	TCTCCAGCTGCTCCAATTTT	GCCTCGTACACAACGCAGTA	251	0.77	-20	236/676	54/148	89/216	84/263	3/5		-12	200/676	20/148	101/216	68/263	0/5	-	-	TCTCCAGCTGCTCCAATTTTGACTGTTTTCAGGGACCTAAGCAGAAAAGAACCTGGTATAATATCCCACTTGCAGACGTAGGTAGGTCCAAGCCCATATGGCCATATTGATCTTTGTCCAGACATTTTCCAAACTTTGCAGTGATTTCTCTCTCTCTCTCTCTCTCTCTCTCTCTCTCTTTTCTTTCCAAACAGTTGCATCAGATCAGTGCCTTTGTTTCACTGTACCTTTTACTGCGTTGTGTACGAGGCACCTTGCTGCTGTCCTCTGGTACTGTGCATGTTCCTTGTCTGCTTGCTG
135	Chr1-2174340	1	2174340	TCGGAACGAGGAAGTAAAGTAGA	CATCTCATCTCCACACACCG	268	0.53	0	135/230	20/23	14/61	89/128	0/2		-9	81/230	3/23	46/61	27/128	1/2	-	-	AGGTTTTTATATATCGGAACGAGGAAGTAAAGTAGAGCAGAAGACGACAAGGTCATCCAGCAGCAGTGGCAGCAATACCAGTGGCAGCATCAATTCATAGGCCACAGTAGCGATCCTTTTCTGGATCCCTCCCTGCAGCCACTGGACGGCTGGACCAGCTAGCTTAGCTAGCGGCAGCTGATGCTCTCGTACGCTGATGGATGCAGCAGCATGCACTGCACACACACAAACCACCCGGGCCGCGGTTTCTAGCTTCCCCCCCGGTGTGTGGAGATGAGATGATCTCTCTCTCTCTCTCTC
136	Chr1-2174360	1	2174360	GAAGACGACAAGGTCATCCAG	TGGCCGAGAGAGAGAGAGAG	266	0.55	16	94/171	3/25	4/22	79/110	1/2		0	65/171	22/25	18/22	20/110	0/2	-	-	GAGGAAGTAAAGTAGAGCAGAAGACGACAAGGTCATCCAGCAGCAGTGGCAGCAATACCAGTGGCAGCATCAATTCATAGGCCACAGTAGCGATCCTTTTCTGGATCCCTCCCTGCAGCCACTGGACGGCTGGACCAGCTAGCTTAGCTAGCGGCAGCTGATGCTCTCGTACGCTGATGGATGCAGCAGCATGCACTGCACACACACAAACCACCCGGGCCGCGGTTTCTAGCTTCCCCCCCGGTGTGTGGAGATGAGATGATCTCTCTCTCTCTCTCTCGGCCACAGCCACACGGGCCG
137	Chr1-2174800	1	2174800	AACAGCTCGATTTCCGGG	CAGAACGCTGCACAAATCAT	170	0.53	-10	17/26	2/6	9/10	3/6	1/2		0	4/26	3/6	1/10	0/6	0/2	-	-	GAGGGGAAACAGCTCGATTTCCGGGGTTCACCGGAGGGACCGGGTAAAAGGATGCTACCCATATTTTAATTGGGGTCCTTGTCGTATGCTTATATATATATATATATATGTATATATATATATATATATATATATGTATATATATATATATATATTAATGATTTGTGCAGCGTTCTGGGGTAGGCTTTTTCTTATTGCTTGGCTACTTGTGTACGGGTGTTAAGGAAAATCACATACTAATAGTAGCTATCGGCTTTAATTTAGACCTGACTACTCTCTTATTATCTGGAAGAACTATTA
138	Chr1-2182020	1	2182020	-	-	-	0.97	0	16/136	8/56	7/53	0/5	0/1		51	5/136	1/56	2/53	0/5	0/1	Os01g04770	retrotransposon protein, putative, unclassified	TGCAGATTAAGTTAAATTGTACAAAAAAGAGGCATGAAGGCCTTAGAAGAAAGAACAAGAAAAAAGTTAAGATTGGCGGGGGCCTGGGGGCTCATTCAAATGCGCCCGGGTCGCCGGCCTCGTCGCCACCGTCGTCCTCGCCGCTGGCGTCGCCCTCCTGGATGGCGCTGGAGGAGTTCCCTCCCGGGACCGAGGACGACGCGCGCGCGCGCGTCGGGGATGCTGCTGACCACATCGTCAACGGCTTCGAGGGCTCGGCCCCTCGGCTCGCGTTCGCCCCCAGCTCTGACGAGGAGGGCG
139	Chr1-2207400	1	2207400	-	-	-	0.66	0	151/274	68/79	31/49	40/122	1/5		22	40/274	9/79	10/49	17/122	2/5	-	-	TCTTAATTCTCAAGCTTTCTTGTGATTGATCAGTTAACTAAATATATTTAAATATAGCAACAGTAGTGATAACGTATTCCTCTGTTACCTAAAAAACCAACTTCTGAGGATGAAACTGAACTAGTCCCTAAAAATTGTATGTTTTTTTTGGGGTACTTAAAAATAACAGTGCTCCTTAATTGCATTGTTTGCTGGAGATCGAGCTGCAGCTATAGGCCTATAGCTACTTGGGCAACTTGGATGAAGTACATCAGGCAAGTTGCACCATGAGCACGATGGAAAGGATAGCAAGGTTCAGTG
140	Chr1-2242220	1	2242220	CTAGACAGCGCAGATGGTTG	GATGAGTGGGGAATGAATGG	275	0.51	25	134/262	12/82	13/15	96/143	5/5		0	126/262	70/82	2/15	45/143	0/5	-	-	TGGAAATCTAACTAGACAGCGCAGATGGTTGCCTTGATATAGTTATATATTCTGGGGCGATACTCCGGTGCTCTGTACTGATAGTATTATACAACATGTATAACTAATCTGAACTATTAGTTCATAAGGACATATCAATACTTTACTACTTTGAGATTTTATAAATTCATTAGCTGTGGCAAATCCTACCACCGTCGAGATCTCCTAACGGCAGCGATCTCCACTGCTCAGCAAATCCTCTCGCCGCCGGCAGTCGACTCCGGCCGCCATTCATTCCCCACTCATCCTCCTCCATTTGTC
141	Chr1-2255340	1	2255340	TCCAACGTTTCACTATCCGTC	GCATAAACTTCGCTTGGCTC	218	0.6	0	91/155	41/46	5/13	38/79	0/5		27	27/155	3/46	7/13	14/79	0/5	-	-	ATCCAACGTTTCACTATCCGTCTTATATAAAACTTTTTTATAATTAATATTTTTATTATTGTTAGATGATAAAACATGATTAATACTTTATGCCTGACTTGTCTTTTTAATTTTTTTCATATTTTTTTCAAATAAGACGGACGGTTTTTTAACGGAGATAGTACTACTAGCACAACGCCACAACACACAAAACATTCACGAGCCAAGCGAAGTTTATGCTATGATGAAAAATACAGAGAAATGTTACCCCCTATTAGTAATGCCTAAATTTTAACATTATCAATATTTCATGTGTTATTG
142	Chr1-2259000	1	2259000	CCTTCATCCGCCTATTATTTTG	CCTTCGTTTCGTCTTTCGAG	272	0.53	0	79/142	33/81	3/6	37/43	0/3		-13	57/142	46/81	1/6	6/43	2/3	-	-	TCCTTCATCCGCCTATTATTTTGTTTTCATTAATTATTGGAGTAGTTTCTTCATCGTTCTTTCTTTTCTCGTTAACTCTCTTATCATTTTACTTTTTTCTAATTGTGAAATACTTCGTTGACAATGCTAGAAAGTTTTACATTATGAAACGACGTTATGAAACGGATTGAGTATATGCTACGGAAACTATATCAGAGCTGATCGATATAGAGAGTTAGTGCTGCCCTTAAATAAACTTGGTTAGAGTATAACACTCGAAAGACGAAACGAAGGTGATTTCGCTGTCACGGCATGTTGTCA
143	Chr1-2290080	1	2290080	AAGCCCTAGAAAAAGGCCAC	TCACTTGTCCAACCCAACAA	238	0.51	0	257/465	65/98	6/128	158/203	4/5		-10	197/465	33/98	122/128	34/203	1/5	-	-	AAGCCCTAGAAAAAGGCCACCAGTTCTGAAGCCAGCTGCCACGAGTAGTAAAACTGACCGAGGGCTGGTTTAGTTCCCAAACTTTTCTTCAAACTTCCAACTTTTCCGTCACATCATTTCAATTTTAATTAAACTTTTAATTTTACCGTAAACTAAACACACCCTGAGTAAACGCAGACGACGGAAACAAAAATCCGGTGTACCAATGAAGAGAGGATTTGTTGGGTTGGACAAGTGATGAGAAAATTGAGAAGACAGACACGATGAAAGCGTGCGCTTCTCACCGCCGATGTCAGGCAA
144	Chr1-2292180	1	2292180	GTACATCGATCGGTGAATCG	GTATGTACCCACCACCAGGG	259	0.61	0	173/335	65/78	3/24	93/202	0/5		17	91/335	13/78	16/24	52/202	3/5	Os01g04950	peptide transporter PTR2, putative, expressed	TGCATTTATCATTCACGTACATCGATCGGTGAATCGCAATCACACGCCCCCAGAAGAAGAAAGCCGTAGCCCTGACGAACATCTATCAACACCCTATTGTCACGCACGCGTATCGAGTATCGACGCCTCCCTCCCCTCCTCCCTCGCCGCTATAAATCGAACCAAATAAACCGCTGCAATTCCTTCCTTCCTTCCTCTCATCGTCTCCATCGCCGGCCATCGCATACACACCACCAGAGGAAGGAGAAGAGATCGCCCTGGTGGTGGGTACATACTCCGCCGCCGCCGCTCCGGTCACCG
145	Chr1-2321100	1	2321100	TAGCTGATTGGTGGTGTCCA	CAGCTTGGGAGCGTTTTTAG	233	0.8	7	70/259	17/74	27/51	22/117	2/5		-1	64/259	22/74	5/51	32/117	0/5	-	-	AAAAAAAGTGTAGCTGATTGGTGGTGTCCATGCAAACATGCTTCCATGCACCTCTCTGTATTACACCATGCACATACTCTGAACGGTTTGGCAGAGCTGAATTACTGCGGCCATCCTTCTTAAATTTATACTACTGTTTCCAAAAAAAAATACTATCTATCTATTATATACTAAAAGTTTATGAAACATCCTAAAAACGCTCCTAAGTCGATACATGGCACCCCTAAAAACGCTCCCAAGCTGCCAAGTGGCGCTCTAATAAATTAGATAAACATCTAATCATTGATTTTCACTTAGCTT
146	Chr1-2343440	1	2343440	TTTGCAGGAGAGGGACAATC	TTACTCCATCACTGTACGCCA	173	0.51	0	117/214	57/65	4/14	46/118	0/3		23	93/214	8/65	10/14	69/118	2/3	-	-	ACGTGGAATCTAGTTATATTTGCAGGAGAGGGACAATCATCTTCCCGGTGCCTCCCAGATCTAGCTAGTAACTAAGCTTCGTTTTTTAGACACAATGGTAACTAGCTTCATTGCACAGGCCGATCAATGTAGTATATATAAAAAGCTTCATGAGCCTAAAATTATAGCTATGGCGTACAGTGATGGAGTAAAACACAAACTTACTATTACTTCGAATTCAAGATGAAGAATCTATATAGCATGGGAAAGAAATTTAAGTTGTACATTAGAATTCAAAGTGTTTTTTAATTGTAGATTAGA
147	Chr1-2368000	1	2368000	AGGAGGAGGAGGAAGCAGG	CGAGGATCGAGGTCCTAGTG	220	0.63	0	152/322	22/117	41/48	68/116	3/3		-11	104/322	60/117	6/48	25/116	0/3	-	-	CGGTGCCGAGGAGGAGGAGGAAGCAGGCCCAGACGACGAATAGCTCGTTCTGGATGGACGACTACTGCATCAACCCGATTGTGTAGGAGATCACCGGGTAGTTGAACATGAAGGCTCCCCAGACAAGGAGCCTAAGTAGGGCGCCGCCGTGGTGGCGCCGCCTCGAGTTGGATAGGACAAGGACGCTGACGAGGAGGTAGCCCACTGTCACTAGGACCTCGATCCTCGCCAGCTGCCCGGAGGAGCTGGAGGCGAACTGCTTCCCGGCCTGGGTCGCATTCCTCGCTGAAGCAACAATTT
148	Chr1-2370920	1	2370920	GCTGCGAACCTTAACCTCAC	GGAGAACCAGGTGGTGTACG	204	0.52	0	144/293	26/47	5/26	101/198	1/4		18	143/293	21/47	21/26	91/198	3/4	Os01g05040	expressed protein	TGACCGACATGATCGGCTGCGAACCTTAACCTCACTTGTGGACACTTTTCGACGTCCACCGTCTCTGGAACCTTGTACGACACTTTTATGACCTCCCCATTGTCCACCTTCTCCACCTCCTCACCGTCGACGAGATAGATGTACTCCGAGGAGCCACCTTGAATGCCAGCGCTGTTGAGCGGCTCGTACTTCATGTACTCGTACACCACCTGGTTCTCCCTGATGAGCCCATGGGAGCGGTTCGTTCATAGGTACGCCTTGACCCTCAAGCCCAGCCGCACCACGCTCAAGCACCAGAGG
149	Chr1-2374140	1	2374140	-	-	-	0.63	-1	214/395	31/95	47/81	121/191	4/4		-12	89/395	44/95	9/81	26/191	0/4	-	-	CAGGGGGAGGGTGGATGTGGCGGCGCGGCGAGCGGCGGCGAAGAGAGCCATGGCGACGGTGCAGCGGCGGATGACGAAGGTTTTAGTCAGGGTTTTGGGGGTTTACGAGCTGTGGAGAATTGGAGATGAGGACGACAATTTATGTTGTTTTAATATGGAAAAAAAAATGGAAAGGACCATTCTGTTATCAATCATGTTTGTTTGCTTCTTGGAGAAGAAGAAAAAAAAATCGATTATCTACCAAATATCGTTATCCGTTAATTAAATTCAATCAAGAATTGTTGTCCATTAGTATAGATA
150	Chr1-2409980	1	2409980	-	-	-	0.54	-8	153/249	56/81	16/43	62/98	2/3		0	64/249	24/81	23/43	14/98	1/3	-	-	GGGATAAGTAGTACTTCATTGTAACAACTATTTTAGAATAAAGTTTTGAATCATAGAAATACAACTAATTTGAAACGGAGGGAGTATACTATTGCATCACCTTCATATAAGTCTTTCCTGCTTCACTATTCCCTTTCCCCAATTTTTAAAATCATCTATCTATCTATCTATTATATTATTAAAGGAATAGAAAAAGGAGCCTCCACGTTCGCTCTCATGGCCTAGAAATTCTCACATTAATCGGAAAAAAAGAAAAAGCAGAGTCCATATAGAAATAGCTGAAATTCGGAATTAAAAAAT
151	Chr1-2430460	1	2430460	-	-	-	0.56	-12	90/143	28/42	36/41	15/42	3/4		0	26/143	14/42	3/41	6/42	0/4	-	-	GAAAAAAAGCTCTTAAAAATAAGTTAAATGTGGAAAATAAAATTTTCCAAATAAACTATAGCTGGATTTAATTTTTATTAAACTCTCCATGATTAATAACACTATGTGAAATTTCTTCGGTATTTTCAGAGCAGTAGAGCACCATTGCTAATCTATCTATCTATCTATCTATCTATCTATTATATTATTAAAACAGCCTTGAAAGGAGGCACCACGTTCGCTGTGGAGGCTATAAATTCTCACATTAATCGGAGAAAAAGAAAAGAAGAGTCCAAGTAGAAATACAATCTAAAAATAACA
152	Chr1-2467680	1	2467680	-	-	-	0.5	0	38/74	25/28	1/6	10/35	0/2		37	36/74	3/28	5/6	25/35	2/2	-	-	CAATTTTTTGATTGTATTAATTACAAACGATCCATACAAACATTGTCATTGATATGGTTATGCATGAAAAATATATATTTTGATTAGAATTTTTTCACCCGTCACAACACATGGTTATTTTTTATAGTGTAAGTTATAAGTATAAGACTTCCGGTGAAAATTTGGTTCCATCACGAGTCCATCAGGAGAATTAATTGTCGATTTTGCTATATATTTGTCGATAAATTTTTTCTCAAAAATTTGACACATGTAATTACAGTACAATCGTAGTGTAATTACACTGTAACTTGCATGTAATTA
153	Chr1-2498160	1	2498160	-	-	-	0.78	-4	20/66	8/23	0/0	10/40	0/0		8	16/66	6/23	0/0	10/40	0/0	-	-	CCTAACACATTATTACGATCTACAGTTGTGATATTATGATTTATTAGATCAATGACTAGATTTTTCTGATTAATGTGAGAGCTCATAGAAAATGTTAGGTTAGTATAGGTATAGATATAGATAGATAGATAGATAGATAGATAGATAGAGGGTTAAAAGCTATTTTTCTTTGTGGTGGAGTTACGGACTGCAAATCCATGTCTTAGCTAAATACAAAAGACGCCCATTTTTTTTTAAAACAACGGCAGAGCTTGCCATTTCACTGAATAAAGAAGGGAGCAATATTTACATGTAAGGAGA
154	Chr1-2566620	1	2566620	-	-	-	0.5	-10	11/22	4/5	3/4	3/8	0/0		0	11/22	1/5	1/4	5/8	0/0	-	-	ACCTCTCCATTTCCAAAGTCCAAACTTTTCTCCCTCTCTCTCTCTCTTCTGAGGAGGCCAAGGCAGCACGCGTGGCCGACCAACCTCCCGAGCCCGCGTGATCCGGCAGCATCGATCGCGCGACGCGCTCGCATTCCTCCTCCCGCGGGGAGGAGCCGGCAGGATCCGGCAGCCGGCGCCGTCGCCGCCCCTCGCCGCCGCCGCCGCCATGCCGCGGCGGGGCGAGACGACGGTGGTCCCCATTGAAATGGGCGGCGGCGGCGGTGGCGGTGGCGGAGGAGGCCAGGAGCGGCCTAAGGC
155	Chr1-2577420	1	2577420	CTTCTTTCCAGCACTCCACC	TTAATCCAGTGCAGCCATTG	193	0.63	0	211/482	34/166	54/77	104/206	2/4		-15	199/482	129/166	11/77	51/206	0/4	Os01g05460	expressed protein	CGGTTGCTTTCCTCTTCCTTCTTTCCAGCACTCCACCAACCTGAACATATTCATCTTCAGAAACTTCCTCTGCATTTGAACATATTTGCAGTTAATCTTGATGTTAAAAGAAGCACACATTCTCCACACAGCCAACGTCCAGGGGAAACAAAATGACAGAAAAAAAAAAGATATACTCTTGCTATGACAACAATGGCTGCACTGGATTAAAAAATTATATTCTTCCCCACATTTTTGGGGCTGGGATTTTCTGAGGCTTTCGGGGGAAAAAAGAGAATTTCCCCTAATCCTTACGTTCCA
156	Chr1-2578160	1	2578160	CTCCTCCTCCTCCTCCTCC	CAACACCCACTTCCTCCG	206	0.53	-9	82/139	35/40	22/29	20/55	0/0		0	49/139	5/40	6/29	33/55	0/0	-	-	CCTCCTCCTCCTCCTCCTCCACCACCACCTCCTCGTCGCTCTCTTCCTCCTCCACCTCCTCGTCATCGTCATCGTCATCATCAACGGCACCATTGTTGAAGCGCAGTCACCACAGCTTGGCTTCGTCGGTGACTCCGGCAGCGGCGGCGGCGGCGGCGTCCTCGCGTCCGGCCATGTCGGCGTCCCGGCCGGAGGAAGTGGGTGTTGCGCTGCGGCGAGGGCGAGCCCTCGCTCCTCTCTCCTTTTTTTTCTTTTTAATAATTATTATTTCTCGCTTTTTTACTGCTCGGTAGTAAAAAA
157	Chr1-2584820	1	2584820	ACACTATCTTCGGTCTCGGA	GCAATCAGCCAGACCAACTT	191	0.55	0	77/141	22/31	3/4	42/92	0/1		14	55/141	9/31	1/4	41/92	1/1	-	-	CTCCAAGGTTTTCAACTCTACACTATCTTCGGTCTCGGAGGTCCTACAATCCATCCTCTCAGAGGGCCATCTATGGTCGTTAGCTGGCATTGCTAATTTTAGGGTTTTTTGGGAGAGTAGTGGGCTCTGCCTTTCCCACTGTTTGGAGTCGTAGTAACTTGGTCTTTTGTTTCCCTCCCTTTCTTCACATAAGTTGGTCTGGCTGATTGCGTGTGTAACAAATATTCATTTCTTCTAATATATTGATGTGCAATCCTTTTGCGTATTCGAGAAAAGAGGAGGAAGTATCTGCAACAAATA
158	Chr1-2588740	1	2588740	CTCCAGCTCCGACACCTC	GGCACCGAAAGTGAGAAGAA	215	0.68	0	20/42	5/7	0/2	12/26	0/0		21	11/42	2/7	1/2	7/26	0/0	Os01g05480	expressed protein	GTCGAGCGCCGCCTCCAGCTCCGACACCTCCAGCTCCAGCTCCGCCCGCTTCCGATGCTTCTCCTCCTTGTCCATCAGGAAGTACATCAGCTTCATCCTGCACCGCCGCACCCGCGCCCTTCTTATTGTGCACCTCCCACGCCTCCGGTACGACGACGCGGCGGCGGCCCGTGATGGCGTCGGCGAGCTCATTTATACCTCTCCTTTTTCTTCTCACTTTCGGTGCCGGGAGAAACAAGAACAGGTGAGCTCTCGGTTGCTGGTTGGAGAGGGAGCAGGAGAGGAGGAGGAGGCGGCGGC
159	Chr1-2588760	1	2588760	ACCTCCAGCTCCAGCTCC	GGCACCGAAAGTGAGAAGAA	202	0.72	21	30/86	4/13	6/7	15/51	2/2		0	30/86	7/13	0/7	16/51	0/2	Os01g05480	expressed protein	CCGACACCTCCAGCTCCAGCTCCGCCCGCTTCCGATGCTTCTCCTCCTTGTCCATCAGGAAGTACATCAGCTTCATCCTGCACCGCCGCACCCGCGCCCTTCTTATTGTGCACCTCCCACGCCTCCGGTACGACGACGCGGCGGCGGCCCGTGATGGCGTCGGCGAGCTCATTTATACCTCTCCTTTTTCTTCTCACTTTCGGTGCCGGGAGAAACAAGAACAGGTGAGCTCTCGGTTGCTGGTTGGAGAGGGAGCAGGAGAGGAGGAGGAGGCGGCGGCGGCGGCGGCGGTGGAGCGCG
160	Chr1-2596500	1	2596500	-	-	-	0.56	11	154/248	25/67	24/37	95/120	5/5		0	44/248	23/67	2/37	11/120	0/5	-	-	ACACCAACATGTCGTGATAATTACTTCATTGACAGCTAGATTTTGGTCGGCAACCTGTGACTGTGATCAGTTGTGAGGACTCTTGAATAACTTAAATTCCAAGTAGTACATATATACCTATCATAAGTATGTCACAATCAAAATTTCATTATCTTTATTAGATAGAATATGTCACATTCAATCTTACATTATCTTATAAAAAAATCTTACATTTCTATATGTTTATGTGTTAGAACAGAGGAAATAATTTTAATTGTATTTAGTTATCCAGATCTATAGTTCTAGTTGGTGTCAAATCGT
161	Chr1-2673960	1	2673960	-	-	-	0.7	10	115/321	17/75	28/45	61/173	2/4		0	112/321	55/75	2/45	47/173	0/4	-	-	AGAAAGAGAGATGCTTCTCCTAGCGAAACCAAAGACGGCGACAACGACCCACAAGCAAAGATAAGCAGGGCCTAGGTCGAACTGAGCCTGGATCAGGATCACATCGCATAACTCCAGTATAAACAAAGAGCAAATTCTCTGATTCATCTCGCACGTAACGTAACGTAACGAATGGGGCGCTCGGGGAGAGCGATGCGCGAATGGCGTTCGATGAAATGCCCCTCCAAGTTCAACAGGCGCGTCCAGGCCAATCGATTTTGTTTTACTTTCTGAATTGGGCCCTGTCGCGAAGACTGCGAC
162	Chr1-2758040	1	2758040	-	-	-	0.6	-19	208/461	26/97	122/156	53/172	3/5		0	199/461	35/97	32/156	107/172	2/5	-	-	CTGATCAAGTCGCTGCGACGCCAACCCCGCCGGGCTCTCCGCAACCGGATCCATTGATCACCTTCTCTAGGCGCACCAAGATTAGAAGGCGATCCCTGCCCCACTTCTCCCGCCGCTGCCAACGCCGCCTGCATCGGTCATGCCTGCTACCCCCTTCACGCCTCGCCGGAGTGAGCGGCAGGTGGTTCAAGCACTCCATGGAGCTCCAACAATATTAATGTCAAGGTGCCAGGTGGTTTTGGCGAAAAAGCTTGAGGTTGATGCAGACGATGTACCGCCTCTTCCTCCACAGCCGACCAA
163	Chr1-2776180	1	2776180	-	-	-	0.5	12	34/68	0/16	0/0	31/46	1/1		0	34/68	16/16	0/0	15/46	0/1	-	-	TGCAGCAAAGAGAAGCTGAGACGCATGGATTACCAACAAGTCATGCCCCTGGACCGGAGTAGTTGACACTTGACAGCGACAAATTGCTGAGACGCGATTACACCGACTCTGGTCGTCTCACTCGCCTCGCCAAGTTGGTTGGTCGCTCCGCTCAAATGGCATGTCTAATTCGTAGCTAAAAATTATTATATTGTGGGATGAGGTATATTTATAGCTAAAAGTTGCTATATTTTGTAATGGGTAGTATATTTTAGCCTTTAATATTTTTTTGCGGAGAACTGTTTGAGATCAATAAAAGTT
164	Chr1-2817620	1	2817620	TGCTGTTGTCCTTAAATCAAAA	CCGTACGAGATGGACTTGGT	230	0.67	-9	153/381	46/87	47/99	51/169	3/5		0	122/381	16/87	26/99	74/169	0/5	-	-	TATCAATGATAATAATATGCTGTTGTCCTTAAATCAAAACTTACTTTTTTTTCCCGCACATACCCCTATTCTACAATTAACCCTCGTTTTTCTACTGCATAACATGAGTAATTTTCGCGGGGCCATAAACATGTGTAATCAATCAATCAATTAATTAATTGATTATCCTGTAGATCACCTCTGCTGCATAGAGCCATAGACCACCAAGCTGGAGCAGAAAGAACTCCACCAAGTCCATCTCGTACGGCACAGGCGGCCGATCCAGTGAATGGTCCATTCGCAGGGGCAGCAAGCAGTCCA
165	Chr1-2880140	1	2880140	GGACATTGACAAGTCTCCAGAA	AGAGCACGCAAAACACAAGA	281	0.51	21	163/321	16/77	13/18	118/198	3/5		0	156/321	59/77	5/18	80/198	2/5	Os01g06020	aspartyl-tRNA synthetase, putative, expressed	TCAAAAAAGAGCTTTTGGACATTGACAAGTCTCCAGAATGCAAATTTGATTGCAATGTCACGGAAGGTTTGAGGCAAACATACACAGTTTTACATGTTCAATCTAAATTTTCATAGGGATACCAATAGCAAAATTTACAAAATGTGTAATCTGTCATTAATGCTTACAGTGAATGAGCATTGCTCTCCTGAACAACTGAGAAGGAAAAACAGTTAAATGTAAGAAATTTAGACACTGGTAAAACAGAGAATTGACATGTAACTCAAAGTAAAGATTGTCTTGTGTTTTGCGTGCTCTGAG
166	Chr1-2895040	1	2895040	GACCAAGCCACCACTGATCT	ACCTTCACCACCACTGCTCT	200	0.95	-9	12/93	0/21	8/40	4/26	0/2		-1	9/93	0/21	2/40	6/26	0/2	-	-	CCTTCTGGCCCTCATCTGACCAAGCCACCACTGATCTTGCCGTGAAGAGTTGCTTCAATCTTTCATCTCGCTTGTCACCGCCACCATGCAGCTACCAAAATCTGGTCGAGAGACCAGACCACTGGGGACTGAAGCCATGGAGGTCGGGGCAGTGGAGGTGGTGAGGGGGGGGGGGGGGGGGGGGAAGGCTGAGGAGGAGAGCAGTGGTGGTGAAGGTGGGTGCGAAAGAGGTGGTGAAAGCTGCTCTGATTGCTGGAATTTATAGCGACACTCTCTGCAGGCTGAAGAGAGATGGCCGAA
167	Chr1-2922080	1	2922080	-	-	-	0.71	0	70/150	39/41	1/12	22/75	0/3		-9	33/150	0/41	4/12	20/75	0/3	-	-	TGCTAAAAAGAATTTATTCAAGAAAGCTATTTGTTTCTTCTGTTTCTTTTTGAGATTGTACCTCATATCTAACAATTTGATGTTAACCAAGTCTCGCAGCAACACGCGGGGCATCCTCTAGTTGGTACTATGGCTGTGTTCGGGAGGAGGGGTCTCCTCCCCGGCACGCAAAATGAAACCCCTCCTCCATCTCATATTACTCGCTTTAAGTTTCTGTTTGTAACGAAAATGTTTGATCATTCGTTATTCACTCTATTATTTATTTTGTTTGTGACTTACTTTATTATTAAAAGTGCTTTA
168	Chr1-2958980	1	2958980	-	-	-	0.5	39	67/132	3/25	1/1	58/96	0/0		0	65/132	22/25	0/1	38/96	0/0	-	-	GACTCTTGAGTGATCCAAAGAAGTTATTGAGTCCAGCATCAGTGATGCTCTGTCTCAGCTTTCGACTTACGTTATGCGTAAGCGGGTGATACAGAGTGCAATTCTGACATTCTTACGCGCATGAAGCTCTTTTTCTACAATTTTGCTGCCATTTTTACAAACAAAACCATTTTTACGGCATATGAAGGGTGAGGTCTGGAGTCAATACTTTTGTTTGTAAGAATTTCTGGAGAACTAACGAGTCTGGCGTTCGGATGCACATGCGATACGACACAACCATACAATATTTTGATTTCAATA
169	Chr1-2968400	1	2968400	AAAAAGAAAATACGGAAGAAAACA	GATTCCAATTTGCGTTGACA	267	0.52	0	86/146	45/45	3/7	27/75	0/2		10	53/146	0/45	4/7	41/75	2/2	-	-	AAGATACGAAAAGAAAAAAAGAAAATACGGAAGAAAACAGAAAAAAACGAAAAAAAAGAAACTGTACACGCGCGGCAGAAGAAAACAGAAAAAACAAAAAAAAAAGGGAGAAACCGTACGTACGTGCAGTGCGCAGCTCCTCTCCACGTGCGAGTCACACGCGGGAGGATGCGCGCGACCGATCGCTGATTAGTGATTTCGGAGGTTTTGCCATGTTGGTAGAGTAGTTGGTTTGATATATAAAAAGGAAAAAAAGCAGGGGTGTCAACGCAAATTGGAATCGCCTTGTCTACGTAATCA
170	Chr1-3064500	1	3064500	CTTCCGGACTCGTTGTTCTG	TCGAGCTCATCATCTGTCCA	220	0.5	0	95/173	21/30	0/2	71/130	1/4		14	78/173	9/30	2/2	59/130	3/4	Os01g06510	arginyl-tRNA synthetase, putative, expressed	TTCAGATGGCAAGCGCTTCCGGACTCGTTGTTCTGAAGTTGTTCGACTGGTTGATCTACTTGATGAGGCTAAAGCTCGGAGCAAAGCACAACTCATCAAACGTTTCACTGGAAATGGTTCTTGTTGTTTTTCTTTTGTTTCTTTTGTCTTATTTTTTATAGAAATTCTTGCCATGGATACAATTATGATGATTTTGTTCAGGTCAAATTGCTGACTGGACAGATGATGAGCTCGATAGGACTTCAGAGGCTATAGGATATGGTGCTGTTAAGTGAGTTCAAGTTCTCCTCTGATCATCTA
171	Chr1-3064520	1	3064520	TCGTTGTTCTGAAGTTGTTCG	TCGAGCTCATCATCTGTCCA	211	0.5	14	90/178	17/32	2/3	63/132	3/4		0	88/178	15/32	1/3	69/132	1/4	Os01g06510	arginyl-tRNA synthetase, putative, expressed	GGACTCGTTGTTCTGAAGTTGTTCGACTGGTTGATCTACTTGATGAGGCTAAAGCTCGGAGCAAAGCACAACTCATCAAACGTTTCACTGGAAATGGTTCTTGTTGTTTTTCTTTTGTTTCTTTTGTCTTATTTTTTATAGAAATTCTTGCCATGGATACAATTATGATGATTTTGTTCAGGTCAAATTGCTGACTGGACAGATGATGAGCTCGATAGGACTTCAGAGGCTATAGGATATGGTGCTGTTAAGTGAGTTCAAGTTCTCCTCTGATCATCTATATTGAACTGAAACTATAAA
172	Chr1-3082980	1	3082980	CATACGCATTCACCCATACG	TCTGCAATGCTGATTTGCTT	278	0.61	-3	225/440	53/93	95/100	56/208	2/5		7	130/440	25/93	0/100	94/208	2/5	-	-	GTAGGCATACGCATTCACCCATACGTCAATGTGAGGAACAATAGAATAAGAGCGTTCACACCAATCATCAGTTTAAGAACAAACGGTCATAGTACATGTCAGGATGGGTTACACATGTTAAACTATTGTCCATGCCTCAACGTGCATATAAACTAGTAATTTATAGTTGCCAATATATAGGTTTAAGAAGAATTTTATCTGATCAATATATCATGCACTTCGTGTAAATATAGAATATCATCAAACTGCACAGTTGGATCTTAAAGCAAATCAGCATTGCAGATACTTAAGTGTGATTTA
173	Chr1-3093240	1	3093240	GGTGGCCTACAGTGATCCAT	AGCCCAAAAGAAGGAAGAGC	177	0.52	-9	252/468	45/99	136/144	61/196	1/5		0	202/468	54/99	8/144	123/196	4/5	-	-	GGTTGCAGAGAAAATACTGGTGGCCTACAGTGATCCATGTATGCAGCATGCATTGCGACAGTAACGCGGGACCACGGGGTCGGGTCGGGGGATCTTTATCTGCACCATAGCTGCGTACACGTGGTGCACTGCTCTGCCTCTACCCAGAGTCCCAGACAGACTGCTTTGCTTGCTCGCTCTTCCTTCTTTTGGGCTTTTGGCACGGTGTCCGGTAGTACTTCCACGACGGCCACGCTCTCCGTTCGTGCTCAGCTTGGTGTCGTGCATATCCACACCGATCGTAGTTTGGACCGGCTCGCG
174	Chr1-3140800	1	3140800	GATGGGGCTGCTAGTTTCTT	GAAAAAGGCGACAAAACCAC	195	0.5	14	154/295	15/72	20/26	103/172	4/5		0	141/295	57/72	6/26	69/172	1/5	-	-	GATGGGGCTGCTAGTTTCTTATTGCAAAATTCAAAAGAAATTCGAACTGTGAACAGAGTATTACCCCTATCTACTGTTAAGAAAAATATAATGGACGCATGTGCCATTTCGTTGGGGATCGAGAAGCCAAAACATTTTCTTAACAAAATTACGTTTCCTAATTTCGTTGGCGCCCGTGGTTTTGTCGCCTTTTTCATCAGGGTCGGGTCGCGGAATATCTTTCTTTTTCTAGAACGGCGTAAATGTTGGAGAAGAGTAATCAGGAGAGCTTTTGACTAAGCGTCGTGCGTCCGCACTAGG
175	Chr1-3182060	1	3182060	TTCTTTTGGATGATGACTCTGAA	GAAGAAGGGACAACGAGCTG	263	0.66	-12	246/619	21/138	175/189	40/240	0/5		0	192/619	74/138	6/189	91/240	2/5	Os01g06730	verticillium wilt disease resistance protein, putative, expressed	ATAAGACGAGTAACTTCTTTTGGATGATGACTCTGAAAATTTTGAGTGTTGTTTCCTTGATTTTTTGGCTAAATAAGTTGTACACAAAGACTAGTGAGTACAGTAGAATCCTCCCTCCATACACCTGACCCAATTCTAAGCTCTTACTTATAGCAGATAAGTAGCTAACCCAATCAAACTAAGCTGCTATTATGCCCTCCACAATGACCCGTTACAAGCTATTGTTCATGACATTGCTGCTCCTCCTCTTACACACCCAGCTCGTTGTCCCTTCTTCATCAGCAACATCAGCTACGTACA
176	Chr1-3186340	1	3186340	GGAGTGGGTGCTGGAATTTA	CCAAGGGCAAAGTGGTACTC	180	0.58	0	72/125	29/41	4/8	31/62	0/2		19	30/125	0/41	1/8	25/62	2/2	-	-	GGTACAGTTGGTGGAGTGGGTGCTGGAATTTAGGTGTGGTGGGAATTGGCAGAGTTGTCGAAGTGGGATGAGACGCCGACGAGGTGAGAAAAAAAGTGGCAGGCAAATGGGGTCGGCGAGGACGGACGGCGAGCGGCGTCGGGGCGCCGGACACAGGGCGTGTGACGGCGGCGAGTACCACTTTGCCCTTGGCGCGCAGGTAGATGCGACCGTGACCACCGCTCGCCACGAGGATGGCCGGTTTGAGACCCTTCGTCCGCCGGTGCATCCACCCCGTGGATGCATTCCATGGAAGCATTC
177	Chr1-3192400	1	3192400	-	-	-	0.77	-13	36/100	30/39	3/5	1/47	0/1		0	24/100	6/39	2/5	11/47	0/1	-	-	TTCACGTATAAATTTCTTTTCAATCTGTTACTTAAAAAAATCTTTAGAAAAAAAACAAATCTTATCTTAATTATCTTAACTAATAGATTTTTTATACGCTAAAACCAACGGTATTACAGCTAAATGGAAAAAAAAGTAAAAAAAAAAAAGCGCCGACGCGCGCGCCTACGCGCCAATTAGCTCCGCCGCTTACCACCCATCGCTTTTCCGCAACCGCCGCCTAGGATGCGACCAGCCTCATTGTTTGGCATATTTTCTGAATATGCCAAATGGCATATTTGCAAACGAAAATCAATTTGT
178	Chr1-3226280	1	3226280	-	-	-	0.61	-15	153/296	61/85	4/46	76/132	3/4		-6	85/296	6/85	38/46	30/132	1/4	-	-	GGCAGTGGACCTCACTGGAACTGGGGATTGGGGATCGGGGTGTATGGACGGCTGGTGGAGTGGTGGTGGGAATCGAAGTGGGGTGAGGCGTCGACGAGGTGAAGCGGAGGCAGGCGAAGGGGGACAAGTCTACCAAACCAACCGGTGGCTCCGGCTCCGGCGGCGTCCGCGAGGACGGGCGGCGAGCGGCGTCGGGGCATCGAACAGGACGCGCACGACGAGATCGACCGTACGATGGCGGCGCGTACCACTTGCCCTTGGACCTTGGTAGATGCTGACCGGCGCTCGCCACGAGGATGG
179	Chr1-3300020	1	3300020	AATAGCAGGCCGATAGGGTC	GGCCAACGGGTAAACTAAAA	160	0.51	8	83/156	27/41	13/17	34/78	3/4		0	71/156	13/41	4/17	43/78	1/4	-	-	TTTATGGGCCGGACGCGCAATAGCAGGCCGATAGGGTCCAATGGGGCCTTTTTTTCTTTTTTTAGAACCTTTTTATTTGTAAGCAACATATTTTTTTTATGGGCTCATATCACGAAAAACTAAACCCTAATCATCTAATATTTTTATATTTGCTATAATTTTAGTTTACCCGTTGGCCGTTGCAACGCACGGGCATCTTTTCTAATAAAATTTAATTTATATTAGATTTATGGTTCATCAGATATTACTAGGGTTGAATTAATATGTATGCACACCTTGTTTTTTTTTGGAAAGAGGGTA
180	Chr1-3391960	1	3391960	TCTCTTTCTCTTCCCCTTCG	CGGAGAAGGACCTGAGACTG	260	0.5	-12	154/293	35/66	87/94	28/107	0/3		0	139/293	31/66	7/94	79/107	3/3	Os01g07180	expressed protein	CCTTCCTCTCTCCTTATCTCTCTCTTTCTCTTCCCCTTCGGCCAATGGCGAACAACGGCACAGCGCGCGTGGCAATGCTGGAGCTGCGGGTACGGGAGCGGCACAACGACGATGGAGACGGCGGCCAGGGCAACGTACGACGCCCCGGCGACCCAGGTGGGGACCCTGTGGCCGAGCTCGGCCACCTTGTTCCCGCCGCGGCACACGTGGAACACGGCCATGTCGTCGAGTTGCGGGAGCAGCGTGGCGATCTCCCTGCACAGTCTCAGGTCCTTCTCCGACTGCATGTCGGCACGGTCG
181	Chr1-3435240	1	3435240	GATTTGTTAGGCGACTGATGC	TCTTGATCCTGCGATCTTCC	176	0.5	9	109/201	4/43	40/46	52/85	2/2		0	92/201	39/43	6/46	33/85	0/2	Os01g07280	disease resistance protein, putative, expressed	ACTAGATTTGTTAGGCGACTGATGCTAGCGGTAGGTACCTGGCCCACGAAATCGGAGCTGGAGAGGTTGAGATAGGTGAGCATGGTGAGCCGCTCAAACCCTGTCTGCGGGAGTTAGGATCCATTGAAGCTGTTGCAAGCGAGGTTGAGGGAGGTTAGATGGAAGATCGCAGGATCAAGACCGCCGCTCTCCAATCTACGCCCTCCCAGGTCCAGAGACGTCACACGCCCATCCCCATTCCTGCAGTGGATGCCCTCCCAATGGCAACAGTCTGTGCCGGCCTTCCATGACCCAAAGGTG
182	Chr1-3547960	1	3547960	-	-	-	0.61	12	162/315	12/107	19/28	111/155	5/5		0	110/315	92/107	3/28	11/155	0/5	-	-	TTATTAGAAGGCATTATTTATTACTAGTGGAACAATAGATAAATGTGTACACTTTTCAAGATAAAAAAACGAGATTTGGAGGGACCAGATTTTTTTTAAAGAAGAAATTATAAGTGCATTGAAGATTGAACACGGGACCTCGGTTTGAAACCACACTGCGCTATGAAGTGATTCTAAAGGTTTAAAAACACACAATAGAAAAAAAATACAGGATTAACATATAATGACACTGAGTCATAATTGTTTTTCTCCATCTTTGAATTTTAAAATACCTTTTCTTCACTTGGCATATATATAGTG
183	Chr1-3554800	1	3554800	-	-	-	0.51	36	99/193	3/73	8/13	78/92	3/3		0	92/193	70/73	4/13	13/92	0/3	-	-	TCAGCACTATTTGATGTCAATATATAGTGTGTTCTCATATTAATTTCTAAGTTAACTTTAACCTAAGTTAATAGAAAAATACACATTCAATCTATAATATCAAATTAATTCATTAAATGCACATAAAACACACCTTAATAATGTATTTCTATTTCGTATTATGTATGACTTAGGAAAAAACTAAAACATGCACCTTACAACATGTAGAAACAGGAGTAACCTATATCGCAGGAATTGTAATCGTAGAAAGAAATCAGAACAATCATATTATTCGAGAGCGGTACATTAAAAAATATCTGT
184	Chr1-3582220	1	3582220	CAAGCTCGAGTCAGCTCAGA	TGTGCCTGTGAAGCCTGTAG	178	0.53	-8	239/439	8/119	103/131	100/150	1/4		0	184/439	111/119	28/131	35/150	3/4	-	-	CAAGCTCGAGTCAGCTCAGAAGCTAAGCTGGGGCGCTAATTTTAAGCTGACGATAGCTGCTGGGCGCTCAAGCTGACGAGTGATGAAAGCTCGAAGCTAGTCGTAGTTCGAGAGAATTAAAGGAGGGGGTAATGGTCTAGTACAGAGGTACTAGTGTACTACAGGCTTCACAGGCACATTTATACTACTCGTACCACGAGTCCAGGACCACTCCTGAGTCCTGAGACTATGCCCATTGTTTGTTTTATTCAGTTTGCAAACGAAAATTAATCGGTGAATAAAACTTTTATATACGTGTTC
185	Chr1-3582760	1	3582760	CGAAAGGTTTGATGTGATGG	TCATGTATCTTTACTCCCCCG	158	0.53	0	117/183	49/53	10/21	46/91	1/4		27	35/183	1/53	8/21	25/91	1/4	-	-	TTATGTGTATACGAAAGGTTTGATGTGATGGAAAGTTGTAAGTTTGGAAAAAAAAACTTTGGACCTAAACAAGGCCTGAATAGACTTCTATAAAGATTTGTAGTATCAAGATGTGTCACACCTCCTACTAGATTTATTTTTTATAAGACGGGGGAGTAAAGATACATGATTAATTAGTCGTAAATATTGTAAATAATAAATTAATTTTATTTTTAAAGTAATTTTTTAATAAAAAATTATTAAAAATATAATATAGTACTTCGAAAAGCGTACTTAAAAAAATGAATGAGTGGAAGATAG
186	Chr1-3590960	1	3590960	CCGCACTATTATCGTGTTTATCA	CCCGTGATAGATATGCACTTGA	166	0.52	0	188/369	62/77	13/105	97/158	2/5		-18	174/369	15/77	92/105	56/158	1/5	-	-	CGAGGATTTATAAAACCGCACTATTATCGTGTTTATCATTAAAAAAATAATATTTAGAGGATGAAACGATTCTCCAACAACTTTTCTTTAAAAGAAAATTATAAGTGTATTAGGATTAAACACGAAATCTTAGAGTTGAAACTATACACTACTGTACTATCAAGTGCATATCTATCACGGGTATCATATACAATAGCTTTATCAGTTTTTAAACTCGAAGAATATCTCATGATAATAACATGATGTTCATGATAACGTTAAAGCGTAGGTAGCGATAATCCTACCAATACCGATTTGGTA
187	Chr1-3638760	1	3638760	-	-	-	0.73	0	206/572	83/125	71/155	40/242	0/5		-9	183/572	30/125	73/155	68/242	5/5	Os01g07570	carboxyl-terminal proteinase, putative, expressed	GGTGCTCGAACGCCGGCTGCAGGTGCGCCGGCACGCAGTCGATGACATCGCCGTCGGGGCTCTGCATGCACACAAACACCACAGCACCATCAGCTCAGCTACTCCTAGCAAGCTAGCTAGTGAGAGAAGCAAAGAAGAAGAAGAAGAAGAAGAAGAAGAAGAAGAAATTGCCTGGATCGTCTTGACAGAAGCCTTCTTCAACCTGGCAACCTGCGCCATGATCTTCCTGTACCTGCGCAGCTCATCCTTGCCATGGAACGGCACCGTCGTCGTCGTGCCATTGCCCCTGTGCTTCGCGGA
188	Chr1-3642160	1	3642160	-	-	-	0.53	0	268/445	68/70	60/128	126/212	1/5		-12	141/445	2/70	67/128	53/212	4/5	-	-	CAGTGGATTGATTCTGCACAAGATAAAAATCAGGGAAATCAATGGCTTAGATGTTAGTGCACACCTAGCCTCTATTTGCCATTCTATTCCTTTGTTCTTTAGAATAGGAAGTTTACACTTCTTTTCATGGTCACAATGGCTGGCTGGCTGGCTGGCTGGCTGGCAACTATTCCTTCATGGCATGCTCCCCTCCTTTTCTCTGAGGTAGGATGGCATGCTTGTTCCCTTGCCTAACATCTTTCATGCAGAGCACTAACTAGGATTTAACCTGGCCAGACTGTGTGCTTGCTGACCACTGAA
189	Chr1-3681160	1	3681160	CGAACTCTGACGAAAGAGGC	GGCCTTCTCATTCCCATTAAA	290	0.58	3	151/258	15/71	41/44	78/121	5/5		-7	54/258	20/71	0/44	33/121	0/5	-	-	GACGAACTCTGACGAAAGAGGCAGGGGAGAAGGGAGCTTCCAGGAGAAGGAAAAAAATGGCGGTTTCTGGGGAAATGTGCCCGTGCTTGCGTGCAGGGGGTACACACCGAGATCAGACGGCGATGAGACGCGGGCTTTGTTTATCCTAATGTGTGTTATACATACACAACTTTTTAATCACATCATATTTAATTTTAATTAAAATTTAAACTTTGCGCTGAACTTAACACAACCTTAGCTTATCGTGTCATGATGAAAACGTCACGTCACATTTAATGGGAATGAGAAGGCCGAGGCCCA
190	Chr1-3683520	1	3683520	CCAAGCTTAGTCCTGCCACT	AGGGAAAATCTCTTCGAGGG	212	0.5	28	150/282	7/90	12/16	111/152	5/5		0	132/282	83/90	4/16	41/152	0/5	Os01g07660	expressed protein	CCAAGCTTAGTCCTGCCACTAGTAGGAAAGTAAGTTACCAGCTATCCCCGAGGCTTGTAAAAGAATTTGAATGTAGTGGTCACGCTCAATCCGCATCATTGTCCTTTGAATTACTTCTACAAATAGCACTATACAATAACAGATACATGAGTCTAAAACCATACTACATCAATACCAGGAGGGGATTTTAATCCCTCGAAGAGATTTTCCCTCATGTAATTTTTTTTTCTCTCAAATTGACTTGAAATTTTGTGGAGTAGTGTGTATATATTTTTAAATGATGTTTGAACAAACGAGAGG
191	Chr1-3777360	1	3777360	-	-	-	0.73	2	8/20	7/11	1/7	0/1	0/1		-24	5/20	0/11	4/7	0/1	1/1	-	-	TTGTAGTTTTCTAAAATTTACTCTTATTAAAATATAGTAATTTCTCCATCTAATTCTCATCTTAACAGCTCAACTAATTACAATCATATTTTTTTAATGAAATTTTTTATCCACGTCTTTTCTCATACAACCCCCCATACACACACACAAACACACACACACACACACATATATATATATATATATATATATTCTATTTAATTTCACCTAACTCCTTAATTACTGTGCAAAACTATTTTTAAAATCCCTCTCACAAAGACGGAGGGGGAGTGGGGTAGTTGCTACTCACCTGTCTTGCTG
192	Chr1-3778140	1	3778140	-	-	-	0.52	-14	249/498	8/94	182/189	47/177	4/4		0	240/498	86/94	7/189	128/177	0/4	-	-	TTATAGCCAGCTGTAGCACAGACTCCAAGATGCAGTGTATGTATGACAGGTGGAACCAAGTATTAATAGTGTAGTATATAACTATTGTATAGATAAGCTATCATATTAGTTATAGATAAATTAGAGCTAGTAGTTGGCTATACTATTAAACTTGCTCTAACGCTAGCTACTCAGCTCCACGAGGGAAACGTGCACTAGCTAGCTGCCATGATGTACTAGGTACGTTGTACTAGTGTACCACAGATTCAGTCATAGGTAAGGAGTAGTAGGAGCACTATTGAGCAGAGGCAATTAAAGAGG
193	Chr1-3789500	1	3789500	-	-	-	0.63	22	78/168	14/64	8/12	48/79	1/1		0	63/168	50/64	4/12	5/79	0/1	-	-	CTTATTCAAAAAATTTATACAATTATCATTTATTTTATTGTGACTCGATTCATTATCAAATGTTCTTTAAGCATGATATAAATACTTTTATATTTGCACGAAAAATTTAAATAAAACGAATGATCAAACGTTGGTCGAAAAGTCAACAGCCTCATACTTGCTTAGCGAGCAGCTAGTGCAATCATATAATCATTACACTCACAAATCACGAACGGCTTAACGAAGTCAGTGTTTATTCTAAGTACTCCTTCCTCTTTTTTTCTTTCTTTTTTCTTTGTTAATCTCTCTATGTGATCGTCA
194	Chr1-3800060	1	3800060	-	-	-	0.5	0	215/391	81/97	6/80	109/180	0/5		-9	176/391	16/97	74/80	71/180	5/5	-	-	TATATTTATGGGTTCGATACTGCCTAAGAATAGATATTATGCACTAGTGGAATCTGATTGCTTTTCTGAACAGATCAGCTTTCCTTACTGATCACTTTCTGAACATCCTCTTTCAGGGCAGATAAGTGCTTCTTATTAATCACTTTTTGAACAGCCTCTCTTTTGACGGAATTTCTCAACAGCTTTCTTTATCACTTGTTTGGAGAACTTAAGTACGGTTAAGTCGCGTATGATTGCTCTTAATCCCTCATGGAACTACGGGAATGAATCTATTCCGTCCTGCTGATGATGCAGTGGCAA
195	Chr1-3802000	1	3802000	GTGCCTCGGTGAAATACCTC	CCATTCCCAACTGTTTGGTT	174	0.8	-10	63/163	38/85	2/5	20/62	0/1		-2	19/163	8/85	1/5	10/62	0/1	-	-	ATATATTGTTGTGGTGCTAGTGCCTCGGTGAAATACCTCGGCAATCTTAAAATACTAATGCAGTATAACTTTTTTTATCCTGAGCGAGATCAGGGCAGAAAAGATATGTTGCATGCTCTCTCTCTCTCTCTCTCTCTCTCTCTCTCTCTCTCTCTTCACGTACTCCGAGAACTAACCAAACAGTTGGGAATGGCAAATTAAAAGATGACTGAAATTGCACGCCCTCTACGACTCGTGTAGTCATGCAAGAGTAGGTTTAATAGTAGAGCTTAATAAATATTAGCTTATCTTAAAACTAGC
196	Chr1-3803460	1	3803460	-	-	-	0.87	-18	11/39	7/18	0/7	2/9	0/0		18	5/39	1/18	1/7	1/9	0/0	-	-	TAACTTTTGCCAAACTAATAGTAGTACTACATAACTTTTGCAAGAATCTCTTCCCGTGTAAAAGTTGGGACAATCTCACCAGCTTATGTAATCTACCAGGGTGCATTTTTAAGTCGCGCACAAACCGAAAGTTGCCCTTCCTTTTGTAATAATAATAATAATAATAATAATAATAATAATAATAATAATAATAATAATAATAAAATCAAAAACATACTAGGAACAAACAAAACAAAACCTGAATTTATCTAACTAATCTCGCATCTACGTCTCGGTCTTCTCCGAACGACGTGCATAAAC
197	Chr1-3803500	1	3803500	-	-	-	0.86	-18	12/39	6/24	1/2	1/6	0/0		-9	4/39	2/24	1/2	0/6	0/0	-	-	CAAGAATCTCTTCCCGTGTAAAAGTTGGGACAATCTCACCAGCTTATGTAATCTACCAGGGTGCATTTTTAAGTCGCGCACAAACCGAAAGTTGCCCTTCCTTTTGTAATAATAATAATAATAATAATAATAATAATAATAATAATAATAATAATAATAATAAAATCAAAAACATACTAGGAACAAACAAAACAAAACCTGAATTTATCTAACTAATCTCGCATCTACGTCTCGGTCTTCTCCGAACGACGTGCATAAACACAATCAGAACCCCCAGATTTACATTTACTAAACCTTCGA
198	Chr1-3820180	1	3820180	GCGGCAACTAAAATTCCAAA	TTCTGCGATATGTTCTTGCG	227	0.56	8	250/468	12/124	55/87	167/225	5/5		0	182/468	111/124	10/87	49/225	0/5	Os01g07910	NADH-cytochrome b5 reductase, putative, expressed	TGCTACTGTGGTTCTGCGGCAACTAAAATTCCAAACACATGTTTAATTTTCACCTCTCCAGCTCTCCTTGTATGAATTTGCTGTTTCGTCAGGTAAAAACTCGAAATGCAGTGCACAAGGTAGTCTCAAATCTGTGAATGGATCTATCTCTATAAGATCATCCACGGCAATTCCAGACCATCTCATAAACGGCTGAAGCAATGCATATCCAGGTGCATGGGCCGCAAGAACATATCGCAGAAGCAAACCACGCAAAAAGATGTGATTCTCAATGAACATTATTGAGAAATGTCAAAACTT
199	Chr1-3823220	1	3823220	-	-	-	0.5	20	152/296	6/75	15/22	117/169	5/5		0	144/296	69/75	7/22	52/169	0/5	Os01g07910	NADH-cytochrome b5 reductase, putative, expressed	TTAATATCTTGAACATTGATATATCTGTTTTGAAAGTTGAGAACAATAAACAAAACATGAGGAGGAAAACAAAGACACTAACGTGAACTACGGGAAATTGATAATGGGTGCAATTAGTCAAAATACAGAAGCATTACATAGCAATATACTACATATGCTAGCAGAGAATAGTCTATGGTTTCATGCAACAAAGACAAATTGCAGTGTACGTAGCAGGAAAAAATATTTCAGCAATTTGTTGTCCAAAAATGTATAATTTTACCAATATTACCTAAATAATTGTGAATTGTGGCTAACTGT
200	Chr1-3823240	1	3823240	-	-	-	0.5	0	165/326	90/96	12/27	45/172	0/5		20	161/326	6/96	15/27	127/172	5/5	Os01g07910	NADH-cytochrome b5 reductase, putative, expressed	ATATCTGTTTTGAAAGTTGAGAACAATAAACAAAACATGAGGAGGAAAACAAAGACACTAACGTGAACTACGGGAAATTGATAATGGGTGCAATTAGTCAAAATACAGAAGCATTACATAGCAATATACTACATATGCTAGCAGAGAATAGTCTATGGTTTCATGCAACAAAGACAAATTGCAGTGTACGTAGCAGGAAAAAATATTTCAGCAATTTGTTGTCCAAAAATGTATAATTTTACCAATATTACCTAAATAATTGTGAATTGTGGCTAACTGTTGCCTTCTCCTGGAGCTTGA
201	Chr1-3834660	1	3834660	TTGGCACCGTTGAACATAAA	CCCCTAAAACCAAGTGCAAA	255	0.51	-12	199/352	8/88	40/48	128/177	3/4		0	146/352	80/88	8/48	43/177	0/4	-	-	CCATCATTGGCACCGTTGAACATAAATTGTATGGCTAGCTGACACTCAGCTGGTTATGTTCCGAGTAGTTATATTTATGGTTAATGATTCTTTTTAGCGACATGCTATATACCTATTAATAATAAGCCGTTCAGTCTAATCTTTTACGGAGGCCAGAGAGATAAGATGTGCATTGCATGTGTACAATTATATAGATAGTGAGTGTATATTTATAGAGATAAATGTGAACAAATGAGCAACGTTTGCACTTGGTTTTAGGGGAAAAAAGCCTACCCGAAAATTTTTTAAGCATGAGCAAAT
202	Chr1-3836080	1	3836080	-	-	-	0.56	-9	77/137	0/25	29/32	36/59	2/2		0	47/137	22/25	2/32	14/59	0/2	Os01g07940	AGC_PVPK_like_kin82y.3 - ACG kinases include homologs to PKA, PKG and PKC, expressed	CCACCAGTCCACCGCGCTGCCGTGGCCCTGGCCGGAGATCACCTCCGGCGCCAGGTACTCGTGCGTGCCCACGAACGACTTGGACCGCGCCGCCACCGGCTCCACCACCACCACCTCGGGCTCCGCCGTCTCGGTCTCCGCCTCCTCGTCGTTGCCGTCGCCGTCGCCATTGTTACCCGCCGCCGCGCCGCCACCGGCGCACTCCTTGGCGTGATGGCACTTGTGCACGCCGCGGAAGATGCACGACAGCACCGGCTGGATCGTCGGCGGCACGCACGACGACGGCGGCGGCAGCGGCGG
203	Chr1-3883900	1	3883900	-	-	-	0.5	0	52/95	37/40	0/4	11/37	0/2		20	42/95	3/40	4/4	26/37	2/2	Os01g08020	boron transporter protein, putative, expressed	AAACACCAGCATGCAACACAAGACTTCACAGTCCGAAAGGGAACGCACGCACACCGTGACTGCAAAACCTCCAAAAACCCATCGCTCACTCAACATCGGCCGAGCAATCGAGGCAGCGGCGAGAGGACCCGTACCTCCGGCGGGCAATGCTGACGGCGGAGGGGAACCCTAGACGTGGAGGTGGCGGAGGAGACGACGCGGCCGCGGCGGGGCGGCGCGGGGCGGGGTTGGCTCCTCAAACCTCAAGGCCCCCGTGATGTGCGGCTATTTATAATCGAGGGCGAATCGAATGGACGCTGC
204	Chr1-3886440	1	3886440	CCCCTTTCTTTCAAAACTGG	TTTCTTGGCTTGAGAGGTCC	218	0.5	31	115/215	3/75	9/12	90/106	3/3		0	100/215	72/75	3/12	16/106	0/3	Os01g08020	boron transporter protein, putative, expressed	TTAAGGGTGAGAAATACCCCTTTCTTTCAAAACTGGAAAGTATTTTCCCTACACCTGGCCAGGCGTCACTGAAACTACTCACGGATGTGTTGTTGCATTCAATGGAAAAAAACACCCAAGAAATGCTCGCAGCTGCTAGGAACGTAACGTGAACCTGACGGCAACCTCATCACCACAACCTCTTCTTTTGTCTCTACCAAATAAGGAGAATGTAGGACCTCTCAAGCCAAGAAAGAGAAAAAAACGAATCTCTAAAATTTAAATTTTATGAGACAAGGACTTCTCATATGTTCCCTGATA
205	Chr1-3899980	1	3899980	ACCAGTCCACCACCACCAC	AACTCTAGGGTTTCGCTCCC	205	0.52	0	49/91	25/27	2/12	16/45	0/0		12	40/91	1/27	10/12	29/45	0/0	Os01g08020	boron transporter protein, putative, expressed	CACCAGTCCACCACCACCACCAACGCGACCAAAACCCAAACCCAAACCCAAACCTCGCAGTTCAGTTCAGTTCGAAATAGAGCGGACACAGTGCGAAACTCCAAACACCATCACTCACATCAGTCGTCGAGCAAATCGATGGCGCGCGTGGCGGCGGCGGCGGCAATGCTGGCCGCTCGACGGCGCGGGAGCGAAACCCTAGAGTTGGAGGGTGGTGGCGGAGACGCGGGTTTCTGCGCCGCCGCGGCGGGGGAGGGGGTATTTATAATCGAGGGCGAATCGAATGGACGCCGCGGAGAA
206	Chr1-3947860	1	3947860	TCAGAGTCTCCTCTGATGCAGT	TGCAAATGGATGGATGGTTA	230	0.84	-8	152/439	35/93	42/106	68/206	1/5		6	41/439	9/93	15/106	13/206	1/5	-	-	TAGAAACTGTTCAGAGTCTCCTCTGATGCAGTTTATTCACATCGGTTTTTACAAATGCATCTGCTTATGATGATCAGCATCTAAAACCGTCATCATTATCTAAAAAATCTAAAACCGTCGGAGCTCAATCGAATCTAGACCTAAAATTTTCAAGTCCCAGAGAGAGAGAGAGAGAGAGAGAGAGAGAGAGAGAGAGAGCAATCATCTCCTCTCTTTTCTTTAACCATCCATCCATTTGCAAAGCAAACAAAGCAAAGCAAAGGAATGTCAATCGATCATAGCTAAGCTAAGAGCTGGAGG
207	Chr1-3969420	1	3969420	AGCAGCAGCTGAACCAAAAC	GCGAACACAGCCGTAGAAGT	169	0.5	0	134/251	59/121	6/10	53/92	0/0		-10	117/251	62/121	4/10	39/92	0/0	-	-	GGGGTGCTCAACTGCAGCAGCAGCAGCTGAACCAAAACCAAAACAGCCCAAAGGTTCGTCAGTATTCGTACTCTTCCTCTAGAGAGTTCAGTTCACACGCCCAAGAAGTACAGTACACCATTTGACTGCAAAAATCTACTGCTAGTAGGAGTGTGGTACTTGCTAGTACTTCTACGGCTGTGTTCGCATGTGGATGATGGGAACATAGTGTCTCCGCACGGAAAACGGAGCGATCTATTAGCACGTAATTAATTAAGTATTAGCTAATTTCTTTTTTAAAAATAAATTAATTTGATTTTT
208	Chr1-3985940	1	3985940	-	-	-	0.69	0	48/97	31/36	7/16	5/38	0/1		24	23/97	2/36	8/16	11/38	1/1	-	-	TTTTAAAAATGATTAATATGATTTTTTAAAACAGCTTTCTTATATAATTTTTTTTAAAATACACTGTTTAGCAGTTTGAAAAGCGTGCGCGTGGAGAACGGGAGAGGTGAGTTGGGTATACTGGGGAAGAACACAGACTTTGCAAAAAAAAAAGTCCCCGGTGTAATTGGGAAAAAAAATCATTAGGGATAGATGGATGTATCATTTTGTTTCACATATTTATCCCTGGTTACTATTATAAGCCGTGTTGATATTTTATAGCCAATCCTTTTTGAGTTTGATCAAGTTTATAAAAAAATA
209	Chr1-3986860	1	3986860	-	-	-	0.52	0	40/65	11/11	10/10	16/39	0/0		-12	21/65	0/11	0/10	21/39	0/0	Os01g08200	ubiquitin carboxyl-terminal hydrolase 14, putative, expressed	TCCTCCTCCGCCGCCGCCCGGCGCCGCCCGCGGCCATGGATCTCCTCCGCTCGCACCTCCACAAGGTCCGCATCCCGGAGCCCGGCAGCCGCATCCACAAGGACGAGTGCTGCGTCTCCTTCGACACCCCGGTAAACCAACCAACCACCCACCCACCCACCCACGCCTTGTCCCCCCCTTCGCTCTGGTTTCCTAGGGTTAGGGTTTTGACGCCGATTTCGCCGTGCAGAGGTCGGAGGGTGGGCTGTACGTCGACATGACCTCGTTCCTGGGGTTCGGGAGGGAGCACGTGGCGTGGAA
210	Chr1-3999840	1	3999840	AATGTGCCTCGTTTGTCCTC	GCTGGAATGAAACAGGGAGA	245	0.59	9	195/429	8/107	45/55	121/228	3/5		0	189/429	99/107	10/55	64/228	0/5	-	-	AGAAATCAATGTGCCTCGTTTGTCCTCCCGTCTTAATTGTGAAATTTACGGCCGTATTTACACACCGGCAATGTGTATGTATTGCTGACTGTCATGGTCAGTCACACACACACACACACAAAGAACAGTAGACAACGACGATGGCATCAAAGTGGCAGCAACTTCTTTTACTGTTTCTGAACCACCATCCTTTTACAGCTTGAAAAGGAGAATAATTCAACGTGAAACCATCTCTCCCTGTTTCATTCCAGCTAGCAGTCTGTCTGCCGTTGTATTTGCATCGTGGTTTTTAGTGAGATG
211	Chr1-4002440	1	4002440	CCTTGTGGCCTTGTGCTT	TCCTCGAAACAGGGCTACAC	187	0.5	0	129/189	88/89	5/8	26/81	0/1		-17	34/189	0/89	0/8	33/81	1/1	-	-	CAGAACAAAAGGGGCTCCCTTGTGGCCTTGTGCTTGCAGGAAAAGCCCAAACCCTGCATCTTTCAGGCTCTTGCCCCACATGTATTATGTACATGATTCGTAAACACACAGCTAGCACATAGTGTTCCCGGCATAAAAAAAAGAAAAAAAAAGAAAAAAAGAAAAAAAAAGAAGCTAGCACATAGTGTAGCCCTGTTTCGAGGAGCTTCTCGGAGCCATGGCTTCTCTCGAAATCTTCGACTCCCTCAAACAGAATCCTAATTAATTCTTTAACAAAATTCCAAGAATTTATAGTTGTAA
212	Chr1-4006180	1	4006180	GCAAACAAGAGAAAAGACAGCA	CAGACCCAATGCATCCTCTC	174	0.79	-26	64/152	49/77	2/8	4/56	0/0		0	11/152	10/77	0/8	0/56	0/0	-	-	CACACAGATTCTAGAACAGCAAACAAGAGAAAAGACAGCACTAGTCTGCAGCCACGAGTAAAAACAGAGGACAGAGGCCATGATCATCATCATCCATCCATCCATGAATGGTTGCTAATACATTACAAAATTAACACAGAGACAGAGAGAGAGAGAGAGAGAGAGAGAGAGAGAGAGGATGCATTGGGTCTGGAGGTAGGCGGCGATGGAATGGCCGGCCGTGCGTGGAAGGGAAGGGACAGGGGGATGATCGAGAGATGGCGGCGACTAGGGGCGGCGGACGATCGGCGGCGAGGTGTC
213	Chr1-4011900	1	4011900	TGATTTATATTCCCAAGGTTTGA	CCCCATTTCACAATATTTGTCC	232	0.85	0	12/52	11/23	1/4	0/20	0/0		-10	9/52	1/23	0/4	8/20	0/0	-	-	TGATTTATATTCCCAAGGTTTGACTCAAATATTGTCCTAAACGACTACCTTTACGAGTACGGAGGGAATATATGTTAGTGACCATGTCAGAGAAATCCTTTCTATAGAAAAGAGGGGTAAAAAGGTAAGAATATTATGCTCGAATTGGATCAAACATCTATATATATATATATATATATATATGCTTGGTTTGTACTCATAATATACTGTGGACAAATATTGTGAAATGGGGTAGATTTATTTGACAGGGAGAAGTAGTTCTTTTTCTTGGTTTGTGCTAACAAAGTATAAATAAGCTGC
214	Chr1-4011920	1	4011920	TCCTAAACGACTACCTTTACGAGT	TTTCACAATATTTTCCGCAGC	282	0.59	-14	89/142	1/13	9/18	66/90	2/5		0	11/142	9/13	2/18	0/90	0/5	-	-	TGACTCAAATATTGTCCTAAACGACTACCTTTACGAGTACGGAGGGAATATATGTTAGTGACCATGTCAGAGAAATCCTTTCTATAGAAAAGAGGGGTAAAAAGGTAAGAATATTATGCTCGAATTGGATCAAACATCTATATATATATATATATATATATATGCTTGGTTTGTACTCATAATATACTGTGGACAAATATTGTGAAATGGGGTAGATTTATTTGACAGGGAGAAGTAGTTCTTTTTCTTGGTTTGTGCTAACAAAGTATAAATAAGCTGCGGAAAATATTGTGAAATGGA
215	Chr1-4015920	1	4015920	CGGCACGATCTCCTTGTC	GGGGCGGTACTGTAGAGGAT	237	0.5	0	217/370	84/93	15/48	96/201	3/4		8	148/370	9/93	33/48	100/201	1/4	-	-	TTTGTCCTTTTCCTCCGGCACGATCTCCTTGTCAAGCTAATCCAATTCATGTCACATTCCGCTAAAAATACCAGTCAATTACTTAGTAACATATACAGATATACTATGACCGACATGGGGTTTTTCTGGATGCATAAAAAGAAAACCTATAAACGACAGGCCCTGTATAACATTTTTATTCTCAAATTAATTTAGAGAGGAAAATATGAAAGTTTTTTTTTCTCTGACACGGATCCTCTACAGTACCGCCCCTGTTGTGGAAGCGGCGAGCAGGTAGATCTATAGTCCCACATATTAATG
216	Chr1-4047700	1	4047700	AGGTGGGAGTTCCTTCCTCA	TCCTCTGCACCAACCTTTTT	233	0.96	0	119/687	36/326	11/245	63/63	2/4		36	18/687	6/326	11/245	0/63	0/4	-	-	CAGGTATTGAAAAGGTGGGAGTTCCTTCCTCAATTCCTCATCCCCATCCCACCAAAATTCCTATGTCTCCCAACCAAACAAAACACTTAATAGCCTCATCACTCCATACTCCCAATCCCTCCTAAAAACTCCCTCCAACCAAACGGGCCGTCAATTCTCTCATGTAAACTCCCAATCCCCTTCTCTCAAGTTGCCAAACAAGCTAGTCTTTAGCTGCCAAAACATAAAAAGGTTGGTGCAGAGGAATTATTTATAAAATATTTTTTTAAAAGAATAGTCATAATGTAAATATTTGTTCCT
217	Chr1-4048960	1	4048960	AGGGCATACGTTGTCTTCGT	AGAGACGACGAACGGACAGT	177	0.65	0	82/164	65/72	3/17	10/68	0/3		18	47/164	4/72	14/17	28/68	1/3	-	-	CATTCCACCGATCGAGGGCATACGTTGTCTTCGTCGGTGTGTGGTGCTACTGCTGCAGTAGGTTGTCGTACATACTCCTCTGTCCAAAAAAAATTAAACTCTAGGAATGAATATGGACACACACTAACACACGTGTGTCTAGATTCATCATTTTTTTTTGACGGACAGAATACTGTCCGTTCGTCGTCTCTGCTTCGTCAAATCGTCGATGATCATCAGCAAAGCAAGTTAGTAGACGCATCTCTCTCTCTCCCTCTCTACTCCATGGCCATGGCCATTGCAGCTGTAGCTTGCATTTGG
218	Chr1-4052900	1	4052900	TGCATTGCTATGGTGATAATTT	TCGAAGGCTTACGGAATGAT	220	0.67	-22	228/409	13/61	151/170	57/152	2/5		0	39/409	30/61	1/170	5/152	1/5	Os01g08270	aminotransferase, classes I and II, domain containing protein, expressed	TTACTTATACTGCATTGCTATGGTGATAATTTAAGGGAATGCCCTGGTAAAAGATTCAAGTGGATGCGGGAAATTCATGAAACTGAAAGAACTCAATATTGACTCTTACATCAGCATTTTCAAGCCTAAGCAGAGGATGAAAGAAAGAGAGAGAGAGAGAGAGAGAGAGAGAGAGAGAGAGGCAAACTTACGTATCCTACACGCCAGCCCATCATTCCGTAAGCCTTCGAGAATGAGAAGAGGTTGACAATGTGATTACCCTCTAAGCAATAGTGCTCCATTCCATCATACATAAAGTAC
219	Chr1-4052920	1	4052920	AGGGAATGCCCTGGTAAAAG	TCGAAGGCTTACGGAATGAT	197	0.71	-16	325/624	57/154	142/162	109/260	3/5		-6	45/624	15/154	2/162	26/260	0/5	Os01g08270	aminotransferase, classes I and II, domain containing protein, expressed	TGGTGATAATTTAAGGGAATGCCCTGGTAAAAGATTCAAGTGGATGCGGGAAATTCATGAAACTGAAAGAACTCAATATTGACTCTTACATCAGCATTTTCAAGCCTAAGCAGAGGATGAAAGAAAGAGAGAGAGAGAGAGAGAGAGAGAGAGAGAGAGAGGCAAACTTACGTATCCTACACGCCAGCCCATCATTCCGTAAGCCTTCGAGAATGAGAAGAGGTTGACAATGTGATTACCCTCTAAGCAATAGTGCTCCATTCCATCATACATAAAGTACCTGGAGACCACCCACCAATT
220	Chr1-4102220	1	4102220	AAACAGTGGTACATTAGCACGTAA	GGTATCCCATTTTCCCGTTT	164	0.55	0	156/266	105/107	2/23	40/113	0/4		14	82/266	2/107	18/23	52/113	4/4	-	-	ACGAAAACAGTGGTACATTAGCACGTAATTAATTAAGTATTAGCTTTTTTTAAAAAAAATATTAATTTGATTTTTTTAAGCAACTTTCGTATAAAAACTTTTTGTAAAAAAACGTATCGTTTAACAGTTAAAAAATCATGCGCACAGAAAACGGGAAAATGGGATACCTAACAGAGCTTGTAGTCCCAGTAGCGACTGCAGCTGATACGGATTCCTACAAGAAAGCCTCTCGCACTGTCAGGTGGGCCCTCACGTGGAAGGCCGACGCCGCGTCGCCGGAATGGGCCTTCCCCCGGCCCC
221	Chr1-4111220	1	4111220	-	-	-	0.51	9	47/78	1/22	10/10	27/31	3/3		0	28/78	21/22	0/10	4/31	0/3	Os01g08380	transferase family protein, putative, expressed	CCGGCGCCGCCGCGCGGGAGGGAGGCGTGGAGGAGGGGGCGCGCGTTCATGGCGAAGCAGAGGTTGACGGTGGTGTCGGGCTCGAACCCCGCCGCGCGCGTCCGGCTCCGCCACGCCTTGGCGATCAGCACCTCGAACGCCGAGCACCTGGCGACGCCCGCGGCGGCGGCGTGCGCCTCCGCGTTGTACTGGTTCTTGAAGTGGTTGATGTAGTCGGCGGAGATGTCGACGGCGAGGTACTCGAGGCGCTTGGCGCCGGCGGGGTCGGGGAGGCTGCCGATGACGGCGGCGGCGGGGTCC
222	Chr1-4117620	1	4117620	-	-	-	0.5	0	145/289	60/72	4/65	71/131	0/4		9	144/289	12/72	61/65	60/131	4/4	-	-	AACCCTACTCGTGGGATCATTGGTGGATGGTGATGATGATGATGGTCACAACTATGAGGGGTGATGAAAATTTCTAAGTTTGAGAGGATGAACCCTTCTTCCATATGATGTGGCTAATTTTGAAGATGTAGATCACTCATGCGGCGGCACACTTTAAAGTATAGGTCTAGTAGGTCACTTTGGGGCCATAGGGGTCGATGTGCCCCAAGCATAGCCATTAGGGGCTGCACCCGGAGAGTGGATATGCCCCTGAGCACAACTCAAAGGGGACCGGGTTCCTGTTTTTTCAACGCATGCACA
223	Chr1-4127300	1	4127300	-	-	-	0.75	0	10/33	6/6	2/2	2/23	0/0		-15	9/33	0/6	0/2	9/23	0/0	-	-	GACAAAATAAAGCAAAGTAAAGACAAAGATAGAAGAAAAAGAGAAAAAAACCTCGAGGAGAATACGCAAAACGATCCCCCCGGCGAAAGCCAAGCCAAGCATCTCTCCCCTCGCCGCACGCAACGCCAAAATCAAATGGTCACCTAGGCTCGCCGCCGCCGCCGCCGCCGCCGCCGCTCGCCGCCGGCCGCAATGTCCCACTGCCTCCGGGCGTCGCCCTTCCTCTCCCCGCCGCCTCCCCTCCTCCACCCGTCCCGCCGCCGCCGCCACCGCCAGGGAGGCTGCATCCACACCTCCCCG
224	Chr1-4156860	1	4156860	-	-	-	0.5	0	229/407	87/101	9/110	115/164	1/5		-12	175/407	14/101	101/110	49/164	4/5	-	-	GAAACCATAGATCTGTATTCAACTCCAGCATGGACTCAAATGAGTGTTACGAGATAATAAGGTAGATCATATATTGATGATATAGTATGCATTATATTGACATTACATGATCTAGCTAAAGATAGAACTAGCAGTTTGCTCTATTGTTAACATTGCCCTTACCGATTTCCTTTGTCTTAAAATAAAAACATTTATGGGTTTTAAAGGAGAGGTCAAATTTAATGTGGGATATGATGATTATGATTAAGTTGAGTTGAGTAAATAGGTGAATAAATTAAATGAGATACTTATAATTTGTTG
225	Chr1-4177220	1	4177220	-	-	-	0.51	0	104/200	78/81	1/25	23/80	0/2		9	94/200	3/81	24/25	55/80	2/2	-	-	GTCGCCTCGCCTCGGGTTCCGGCACCGAGGCTGGGGTTCGTCACTTCGTCTAGGAGAGGAGAGAAGTTTGTGGTTCATCCAGACGCTCCACCGCGAGCCCATCCGCGGCGGCCGTCGCCGGCGGAAGAGCTCTAGCGGCGGCGGCGCCGTCACCGGAGGGAAGGAAGAAAGGAGGGGCCTATTTGGTAGCGATCCTAAACAACAGGGACCGAATTGCAAAATGTTTCGGCCCAATGGGCCTCGCAACGACCATTCGAGTTGGGCCCTAATTGGGCCGCAATAGGCTGGACTCCTCGAAGG
226	Chr1-4194620	1	4194620	-	-	-	0.78	37	11/25	3/12	0/1	8/9	0/0		23	2/25	2/12	0/1	0/9	0/0	-	-	CGGGGCTTGGAGCGGATAGAATTGGAGCATACAGATATATACAAAAACGCGTAACGCGTAGTTTGTTGCACTGGCATCGTGCATATATATATATATATATATATATATATATATATATATATATATATATATATATATATATATAACATTTCATAATAACATTTTCAGAGACGGAGAACGGCCTACTCGCTTTCCCTGTAAATCCAAGCAGTCGAGCACGCAAGTGTTTTGTATCTTTGCTATCGACTTTAATTTGCCGTGTGCGTGCGTTCGGTCCTGTTCGTTTATACTACAAAGAGT
227	Chr1-4216980	1	4216980	CCAGCCCAACAAACAACCT	GTTGTTTGGAAGAAGCGAGG	259	0.53	-12	136/250	7/55	67/70	44/96	4/4		0	105/250	48/55	3/70	49/96	0/4	Os01g08520	DUF581 domain containing protein, expressed	GCCCCGCGCTTCGCGGCCAGCCCAACAAACAACCTCGGCACGGCGAACAGCGCCGCGCCGCCGCCGCCACCACCTCGAACCCTCCCCGCCTCCCCGCCGCCGCCGCCGGCGTCCGTGTCCGACACCACCATCCTCCGCAGCATCGCCGCCAATCCAAATCCAAATCCAAATCCCACCTGCAAAATCGCCACGAAACTTAACAAACTCACCAAAAATGAAGAAAAAAAAAGATCACGACACTTTCACCCCCACACCCCTCGCTTCTTCCAAACAACTTCTAGTAACAAACAACAACAATTT
228	Chr1-4240940	1	4240940	-	-	-	0.65	0	133/312	82/86	8/25	35/177	0/5		14	103/312	2/86	3/25	94/177	2/5	Os01g08540	DNA mismatch repair protein MSH6-2, putative, expressed	GGTCAATATCCCTTCCATATTAACTTCTATTATCTAAAAAAAAATTAATAGGAATGGAGATGTACATAAACTAACAAAAGACCTCCTATAACCAACATAAGGAATAATAAGCAGGAACCTGCTGAAGTTCGAGATATGATGTACCATTTTACAAAGTGACTCTTATTATTAATATGCTGAAAATGACCAAACATAAGGGGGATACGGAATTTACCCTCGAGCTAAAAGCTTTTCAACGGCAACATCTATCCCACTTTCTGAAATGCCAACCTTTACATAAGATAAGAAAAAGGTTACTAT
229	Chr1-4250460	1	4250460	-	-	-	0.51	-12	168/323	18/69	72/78	53/142	5/5		0	153/323	51/69	6/78	89/142	0/5	-	-	TTTTCTTTCATGCTTTTTGAAAAAAAATGTGTAGCATATGAAAGAGAAATCACATACATAGAATATAGCCGCATTAGAAAAAAAATTATAGCATGTCAATGATGATGTACAGCAGTACAGAAAAGAACATTAACACGAGAGTACTATATTAACAAACATAAATTACATTTTGTTTAAGTTCATACATGTAAAATGAAAATCTTGAAATATACACACACTTCTATATTATGTAGAAGGCTACATAAAAAAATTCATATTTTATTGAAACTTCTAGTAAATCAATTAATTGTAACATATATT
230	Chr1-4259880	1	4259880	AGGCTGGAAGGGCACTAAAC	TACTTGCTTTGCACGACAGG	162	0.55	19	105/200	6/56	14/16	73/109	3/4		0	84/200	50/56	2/16	25/109	1/4	-	-	GAGGCTGGAAGGGCACTAAACATCATCAGTTACTGATCAAGGTCAAGTTGCAACTGTGATACAAGGGCCCATTGGTGCAAAGGGAGCCTTGTGTGCTGTGGCTGCTCGCATTTGTTGTACGAGGCTCCAGCCGGCCCACTAGTCCTGTCGTGCAAAGCAAGTATGGATGAAAACGGAAAGGATAGTTTTCGTTCGTTCCGAAGAAAACGAATACAAATACGGGTATGATACTGGGGTTTCCGACAATATAGATTTGGAATCCTGTGAACAATACTATTCGGGTATCCGTTCAAGCAATGA
231	Chr1-4259900	1	4259900	TTACTGATCAAGGTCAAGTTGC	TTGTCGGAAACCCCAGTATC	217	0.59	19	94/207	3/65	12/14	66/108	3/4		0	92/207	62/65	2/14	23/108	1/4	-	-	CATCATCAGTTACTGATCAAGGTCAAGTTGCAACTGTGATACAAGGGCCCATTGGTGCAAAGGGAGCCTTGTGTGCTGTGGCTGCTCGCATTTGTTGTACGAGGCTCCAGCCGGCCCACTAGTCCTGTCGTGCAAAGCAAGTATGGATGAAAACGGAAAGGATAGTTTTCGTTCGTTCCGAAGAAAACGAATACAAATACGGGTATGATACTGGGGTTTCCGACAATATAGATTTGGAATCCTGTGAACAATACTATTCGGGTATCCGTTCAAGCAATGAGATATACTCAATTTCTTAAT
232	Chr1-4326260	1	4326260	CGAGCACGAACCCTCAAG	GTAGCCCAACACGTCTGTCA	245	0.74	0	107/258	65/67	0/69	38/94	0/5		-8	59/258	2/67	48/69	7/94	0/5	Os01g08680	myb/SANT domain protein, putative, expressed	AGAGCGAGCGAGGAGTCGGAGGCGAGCACGAACCCTCAAGGCCGCGAATCCCCACACCCGCCCGTCGCCGGAGTTCACCGGAAGGCTTCGCGGCGCCCGCGGCGGAGGCCGGCGAGCAGCGAATCGTCGGAGGCGGAAGAGACGGATTTTTATTTTTTATTTTTTTTTGGGAAATTTTTGAACTCTGGTTTGTTCACTTGCCGCCTCCCCTCCGAAATGGTACGCCCGTATTTATACCCGTACAGTATGACAGACGTGTTGGGCTACGACTCTAAATGGGCCACCATTTGGTGGCCCATG
233	Chr1-4338320	1	4338320	AAGGCCATCATCAAAACCAG	TCTCTCTCCTCCTCCTTCCC	227	0.6	0	44/86	22/23	1/10	19/42	0/0		9	30/86	1/23	6/10	19/42	0/0	Os01g08700	GIGANTEA, putative, expressed	GAAAGGCCATCATCAAAACCAGCCTAAAAATAGTTTTAAAGAAAAAACCACCAAGCACAGCACAGAAAAACTAAAACCGCACGGGAAAAATAAAAAAGCATTACCTCGATCAGCCTTTCAACCAATCCGGACCTCACGCGGCGTAGACGGCGGCGGCGGCGAGGGGATAGACGCGCGCGGCGGCGACACGGGCGGTGGAGGAGGCGCAGGGGAAGGAGGAGGAGAGAGAGAGGGAGAGAAACGGCTCGGAGGAAGGAGAGGCGAGAAAAAGATTTTTTCCGGGGATGGTGGTGGTGGTGG
234	Chr1-4343840	1	4343840	CCCATTGAGATTTGTGAACTG	TTTTGTTCCATCGACAGTGG	231	0.59	0	227/441	75/85	10/132	122/196	4/5		-9	168/441	9/85	122/132	31/196	1/5	Os01g08710	WRKY102, expressed	AAAACCCATTGAGATTTGTGAACTGGTTTTTTGATTTCGAGCCAGCTCAAAATTGGTCAACATCAAGGAGGAGTTCAAATGGTTTTTGAGAAATTCAAATCTGAAATAGTAGATTTGATTGAATTCAATCAAAATTTGGTTCGACATCTGGCTGGCAGCAGCAGCAGCAGCAGAAGAACTATTACCTCCAAAATATACTCCTTGAAGTGAACTGTCCACTGTCGATGGAACAAAAAATGTTTGTCTCCAACGAGGTCAACTTCAATAACAGTCCAAACAAAGAGAGAAAAACATGGGCGC
235	Chr1-4343860	1	4343860	GAGCCAGCTCAAAATTGGTC	TTTTGTTCCATCGACAGTGG	197	0.6	0	224/461	78/89	11/149	108/184	3/5		-9	185/461	10/89	138/149	31/184	2/5	Os01g08710	WRKY102, expressed	AACTGGTTTTTTGATTTCGAGCCAGCTCAAAATTGGTCAACATCAAGGAGGAGTTCAAATGGTTTTTGAGAAATTCAAATCTGAAATAGTAGATTTGATTGAATTCAATCAAAATTTGGTTCGACATCTGGCTGGCAGCAGCAGCAGCAGCAGAAGAACTATTACCTCCAAAATATACTCCTTGAAGTGAACTGTCCACTGTCGATGGAACAAAAAATGTTTGTCTCCAACGAGGTCAACTTCAATAACAGTCCAAACAAAGAGAGAAAAACATGGGCGCCGGCATAACACACCAGCAAG
236	Chr1-4347980	1	4347980	GGGACTAACTAATACGCGTCG	ACGAGCAGTACCGGGTAGAA	197	0.52	0	193/387	126/128	4/21	54/206	0/5		16	187/387	2/128	16/21	151/206	5/5	Os01g08710	WRKY102, expressed	ACGGAGTAGTATTGAATTAGGGACTAACTAATACGCGTCGCTAGTAGCCTAGCTAGTAAATACATGTTCGGATGACATCCAAACAACTTTTTAGTACGGAGTATAACATACTCCAAGTAGTTCTGTTTAGCGTTATGGCAACGGATGCTTTTGCTAGCTAGTAGATCTACGCACGTCCTAAAGCTTAGATATACCTTTCTACCCGGTACTGCTCGTGCTACTCTATTCTACCTACACTCTACAAATATGGAGTATAGTTTTTATGTAGTCGGATTTCCAGGTGAAAGAGAGATTACAAGT
237	Chr1-4348000	1	4348000	ATACGCGTCGCTAGTAGCCT	ACGAGCAGTACCGGGTAGAA	186	0.5	16	200/387	4/119	17/25	161/217	5/5		0	187/387	115/119	8/25	56/217	0/5	Os01g08710	WRKY102, expressed	GGACTAACTAATACGCGTCGCTAGTAGCCTAGCTAGTAAATACATGTTCGGATGACATCCAAACAACTTTTTAGTACGGAGTATAACATACTCCAAGTAGTTCTGTTTAGCGTTATGGCAACGGATGCTTTTGCTAGCTAGTAGATCTACGCACGTCCTAAAGCTTAGATATACCTTTCTACCCGGTACTGCTCGTGCTACTCTATTCTACCTACACTCTACAAATATGGAGTATAGTTTTTATGTAGTCGGATTTCCAGGTGAAAGAGAGATTACAAGTATTCTAGGAATTGGTATGTT
238	Chr1-4391440	1	4391440	ACTTCAAAAGTACTCTGCAACTGA	TGGCTTTGGACCTAGATTGG	275	0.56	0	76/149	68/69	2/3	3/74	0/0		-14	62/149	0/69	0/3	62/74	0/0	Os01g08750	expressed protein	CAATTGGAGTTGTTACTTCAAAAGTACTCTGCAACTGACTCAGCCACTGGGGCACCTGCATCAGTTAGAGGGTTTAGGATGGCTGTTATCACCTCACTGAAACATTTTATCCCAAGTGATGACGACGCTCTTTCTCTGGTATATATCTCTCTCTCTCTCTCCCTCTCTCTCTGGAAATTTTGGTTTCTGAAATGTATTGATGTCTGAGACACGTTCTTTTACCATCCAATTAGTCTGCATACAATCAAACAACCGACATAATGTGTGATCCAATCTAGGTCCAAAGCCAAGTAGTGCATG
239	Chr1-4403560	1	4403560	GGGTGAATTAGACATAGCCATAGG	GTCCTTGGTCCCACCAAAAT	214	0.9	0	43/143	33/73	6/47	1/3	0/4		20	4/143	3/73	1/47	0/3	0/4	Os01g08780	endonuclease/exonuclease/phosphatase family domain containing protein, expressed	ATAAATATAAGGGTGAATTAGACATAGCCATAGGAAAAAAATACTCTTTTTTTTCACCCTTTTGAGGTATATTTTTGCTCTTACATATACCATGTATTTTTTTTTAACTTTTTCCTTTTGTTTTTTATTTTCCTATGCGTAAGGGTAAATTGGACAAATCATATAGATTTTGCATGAATGATGACATGGCATGTCCATGTGGCGATTTTGGTGGGACCAAGGACTATATCAGTCCACATGATAAATTTAAAGGACTTGTTTGGACAATATAAAATATTAAGGACTAAAATGATCCAGGAG
240	Chr1-4409300	1	4409300	TCTTAATTATTTTTGTCTCGCTCA	ACCGAATGTGACACACGTAG	240	0.51	0	91/137	57/58	7/10	26/68	0/0		41	25/137	1/58	1/10	23/68	0/0	-	-	AAAACTTTCTTCAGTTCTTAATTATTTTTGTCTCGCTCAAAGTACTCAATAATTACACTCAACTAGTGATTCTCATCTTGGCTTACATGCATGATCAAAATTGCCACTGTTTGAGAAAAGCAAGTAATCAAACGCTAAACAATTATTGTCCCAAAATATATAAGACATGATCTATTCAGATTTATAATAGTACTAAAATATGTCTTATTATTAGGAATTATTTAGATTCATAGTACTACGTGTGTCACATTCGGTACCAATTATAAGTTTTTATATTTTGTGATGTACATGATATTCCAT
241	Chr1-4425440	1	4425440	-	-	-	0.88	-18	72/379	47/87	7/72	11/180	0/5		-4	67/379	3/87	33/72	24/180	2/5	Os01g08814	expressed protein	CATGACATAATCTCCTACTAAAAAAACATGTTTCTCAAAATGTCAGATTCAAGGATTTTGTGTATAGTACAAAAGTGAAATGCTTCCCACATGTCTTAAGAGATCTAGCAAGGAAAAGCTAAGCTTAACTTCAGAAAAGAATGAGAGAGAGAGAGAGAGAGAGAGAGAGAGAGAGAGAGAGTTGGAAACAGTTACCTTCCCCCATTTAATTTAGAGCAGTTCAGCAAAGAAGCACCCAGTAATCTTAATGCAATATCTCCGTTGCAGATTCCTCTGTGCCGTAGCAAGAATCAGTCATAA
242	Chr1-4434440	1	4434440	-	-	-	0.5	0	264/480	84/95	11/118	152/227	2/5		-10	216/480	11/95	107/118	75/227	3/5	Os01g08830	OsFBDUF1 - F-box and DUF domain containing protein, expressed	GCTCGCTGGCATCGATCGGGGATCCCTCCTACGGGCTCGCCGTCGCGGAGGTTTCAGGGGACCGGCGCTTGGTTGGTAACTTGGTTTCTTTTGATTGTTTAATTTCTCTGGTTGTGATGTGTGCTCTAGGGTTTAAGCCGAGTTACTGGGTCAGGATGGGTCAGGATGATATATGTTCTGCTTGTTAGGTTCGATGTATTGGGTGGATCTAGCTACAGAAGATAATCTTCGATCTTCTGAAGGGGTGGTATAGAGCACGAATCAACCCCAACTCATCATCATCAATGGTTCTATAGTAGT
243	Chr1-4490800	1	4490800	-	-	-	0.51	0	185/272	98/99	4/16	75/133	0/5		29	38/272	0/99	6/16	19/133	3/5	-	-	ATAGACGCATATAAATCCTCGTATATCAGTGGTAAAATTGTAAATGTCAAATCTAAAAGTGGTAAATAGTTAGATGCCTCTAAAAAGTCAGTGGAGCTCCGTTTCTATTTACTGCGGGCATTGCAGTAAACTTATCGCTGTTTTATGCAAGCAATTGGTGAACAAAATTCAATCCAATCAAGAATCAACTCCGATACAACTAGAATTTACTGGTTTACAACACACCGATAAACAGATGCCTGAATCACAAAGAAGAAGAAGAAGAGAACTGAATTTAGTACTACGAGAATTGGAGCTCTG
244	Chr1-4491000	1	4491000	-	-	-	0.57	0	186/353	97/103	6/42	71/171	0/5		8	137/353	1/103	27/42	87/171	4/5	-	-	TAGAATTTACTGGTTTACAACACACCGATAAACAGATGCCTGAATCACAAAGAAGAAGAAGAAGAGAACTGAATTTAGTACTACGAGAATTGGAGCTCTGCTCCATCACACACGAATTGAAGCACACTTACCAGCACAACGAATTGAAAAGCATGGAAGCTCAGTTCGATGTCGATCAGCTCAGTTCTTGACATGGACGGAAAATCCGCCGAGCGAGACGACGATCAGGAAAGGGACGACGGCGGCGCACAGGAGCCGCTTCCCGACGACGCGGCGGCCCGGGCAATCCCCGGCCATCCA
245	Chr1-4493380	1	4493380	AAACACATGGTTTAATTATTGGG	GTTGCTGCTCCTGCTGAAAT	152	0.5	0	110/205	58/58	1/15	46/111	0/4		10	95/205	0/58	14/15	65/111	4/4	Os01g08950	expressed protein	TGCCACTTTATAAACACATGGTTTAATTATTGGGTATTTATCATCCAGGCTCATTTAACAATGTCACAGCGTAACCATATAATCAAAGTTGTCGTCAGTCTTTGAGAGGAAAACCGTTAAACCATCATATTTTTTCTCGCTCCATTTCAGCAGGAGCAGCAACCGGAGGTTGCCATGGCGGACGATGTTGTGGCCTCGCCGGAGGAGTCGCTAACAGCGCTGCTACTCGAGCCGGCGGCGAGCCCTCGCGACGACCCGTCGGTGGAGGTGCGGCTCTACCGGCGTGGCGCCGGCCCGGTC
246	Chr1-4522040	1	4522040	GTTGCAAATGCAAGGGTAGG	TTAGTTGGGCCAGATGGAAG	184	0.54	21	163/281	10/76	13/18	134/169	1/1		0	97/281	66/76	1/18	25/169	0/1	-	-	TCGCAAGTTGCAAATGCAAGGGTAGGAGTAGTAAGCATTGTCATTTGTCACTCAAAATATTGCAGCTTTGGTCTATAACTGTGGCCTATAGTTGACTTGCCGACTGCTCATAAAAAAACAGGATAAATCATAAATGTCTCCTTCCTTCGTTCAGGTTGGGTCAGGACTACCTTCCATCTGGCCCAACTAAGCCCAAAAGTTCCTCGGAGCCCAAAGATGAAGTAGCTCAGTCCATGGCCTGCTGTGGAAATAAGTTCACCGGAGGTCCCTCAATTTAACAGCGAGATTTTTTGAGGTCCC
247	Chr1-4522060	1	4522060	GCATTGTCATTTGTCACTCAAAA	TTAGTTGGGCCAGATGGAAG	156	0.52	21	177/293	8/81	9/14	146/173	5/5		0	96/293	73/81	1/14	19/173	0/5	-	-	GGTAGGAGTAGTAAGCATTGTCATTTGTCACTCAAAATATTGCAGCTTTGGTCTATAACTGTGGCCTATAGTTGACTTGCCGACTGCTCATAAAAAAACAGGATAAATCATAAATGTCTCCTTCCTTCGTTCAGGTTGGGTCAGGACTACCTTCCATCTGGCCCAACTAAGCCCAAAAGTTCCTCGGAGCCCAAAGATGAAGTAGCTCAGTCCATGGCCTGCTGTGGAAATAAGTTCACCGGAGGTCCCTCAATTTAACAGCGAGATTTTTTGAGGTCCCTCAACCACAAAACTAGAAAT
248	Chr1-4542280	1	4542280	TTGAATTGAATAGTTTGAGAAACG	CGCGTCTTCTTCTTCTTCGT	171	0.56	0	76/145	26/37	17/27	13/54	2/5		9	59/145	8/37	9/27	35/54	3/5	-	-	ACGAATTCTTGAATTGAATAGTTTGAGAAACGTTTTTGTTAAAAAGAAAAAAAAAACACCACCTCCGTTCCAAGCCTCGTGCCAATAAAATACTAGCCATCTCGAGTATAAAAAATCACCCGCATCCTCCTCATTATTCCGACGAGGAAGAACCCAAGAACGAAGAAGAAGAAGACGCGAAGCTCGGGGCGCGGCCATTCTCCGATCCCCAGCTCGCCTTCCAAGCCGCCGCATTCCCCCGCCGTTGATGCGGGTGGAGGCCGGGGGCCTCCCGGAGCTTGGGTCGGGGGCGAGGGACCC
249	Chr1-4542300	1	4542300	-	-	-	0.53	0	74/126	26/34	17/22	16/50	3/5		9	44/126	8/34	5/22	28/50	2/5	Os01g09030	2-aminoethanethiol dioxygenase, putative, expressed	GTTTGAGAAACGTTTTTGTTAAAAAGAAAAAAAAAACACCACCTCCGTTCCAAGCCTCGTGCCAATAAAATACTAGCCATCTCGAGTATAAAAAATCACCCGCATCCTCCTCATTATTCCGACGAGGAAGAACCCAAGAACGAAGAAGAAGAAGACGCGAAGCTCGGGGCGCGGCCATTCTCCGATCCCCAGCTCGCCTTCCAAGCCGCCGCATTCCCCCGCCGTTGATGCGGGTGGAGGCCGGGGGCCTCCCGGAGCTTGGGTCGGGGGCGAGGGACCCCGCCGGCGCGCGGCGGCAGC
250	Chr1-4562880	1	4562880	-	-	-	0.79	0	44/111	39/45	2/6	1/53	0/3		25	15/111	1/45	1/6	11/53	1/3	-	-	TCAGAGTTGGTTGAATTCCATTCAAACCGCTTCAAATTCAATGAATTTCCATGAACACGCAAAAAAATTGTACGTCAATATATTAGAAAAAACTAGAGTTTTAGTTACACGACGCAACCGGCCAGGCGACCATTGAAGGACAAAAAAAAACTGAAAAAAAAAACTGCTCCTATAAAGATGGGGAGGGTGGCAGTTGGGCCCACTAGACTCCCAAAAGCCACAACATCTGCAGAAGACCATAGGCGGGTCTTTCCGGAGGATGGACTCCAAGACCACTGCAACCGCGATAAGAGGGAGTTC
251	Chr1-4588460	1	4588460	-	-	-	0.53	0	108/208	61/66	4/19	35/103	1/4		22	93/208	5/66	15/19	64/103	2/4	-	-	CACACGAAAATGCATGCATTAACATATGTACTCTTATGTTCTCGTGTTATGTTCTTGCAAATATTCTCTGCAATTTTAATCTGTAGAATCTGACCTTAAGATGGCAATGGTACAGGGAGCGTCACCAGTAGAGCTAGGGTTCTGTGCCCTAGAATTAATTAGTATTCCATCTGTCCCCTAATATAAGGGATTTTGATATTTTGTTGGTACTGTTTAACCATTTGTCTTATTCAAAAAAAATTAGAATTATTATTTATTTTTTTACTTATTTTATTATCCAAAATACTTTAAGCATAACTT
252	Chr1-4603560	1	4603560	-	-	-	0.95	0	15/90	15/60	0/23	0/0	0/0		39	5/90	1/60	4/23	0/0	0/0	-	-	GAACCGAGCCCCCGAGGGCAAGGTTGAGTACAAGTGACCTTATTTCAAGTTAAGATTCTTCAGAAGGAAAAACGGCACAGACACAACCTTTAGGAAATTGAAACTTCTTTTATTGAAATGCTGAAATACGAAAAGTAAAGCTGTGCATGTGTGGTCTCCCCAGGCACTGGCCCCGACCCGAGCCATTCGAGGACTGGGACTTGGGCACGAGCCCTTATTTCAAGTTAAGATTCTTCAGAAGGAAAAACGGCACAGACACAACCTTTAGGAAATTGAAACTTCTTTTATTGAAATGCTGAA
253	Chr1-4603620	1	4603620	CGGCACAGACACAACCTTTA	CTGTGCCGTTTTTCCTTCTG	183	0.98	0	28/303	16/163	1/107	10/10	0/0		35	9/303	6/163	2/107	0/10	0/0	-	-	CAGAAGGAAAAACGGCACAGACACAACCTTTAGGAAATTGAAACTTCTTTTATTGAAATGCTGAAATACGAAAAGTAAAGCTGTGCATGTGTGGTCTCCCCAGGCACTGGCCCCGACCCGAGCCATTCGAGGACTGGGACTTGGGCACGAGCCCTTATTTCAAGTTAAGATTCTTCAGAAGGAAAAACGGCACAGACACAACCTTTAGGAAATTGAAACTTCTTTTATTGAAATGCTGAAATACGAAAAGTAAAGCTGTGCATGTGTGGTAGCCCCCGGCTAACCCGGCACACCCGAAGG
254	Chr1-4616560	1	4616560	TTTGTGAAAAATAAGCGCCG	CATGCCAATCTTCCAACAAA	277	0.5	14	113/218	24/65	23/27	56/113	3/3		0	105/218	41/65	4/27	57/113	0/3	-	-	CATATATAGATATTAGCTTATTTGTGAAAAATAAGCGCCGGTAGCTTCTTTATCCGACCGGGCATATGTACACTGTTATTTGCAGGATCCCATGTGCAATGCAAATATTTTACCCTGACGTTTTATGACTATATATATGACGTGTGTTCAATACTGCAAAAACCAGTTGGCAAACTGAAATTTTAGTTATTTCGGACATATCACACAAAAAAATCGTTAAATGTGTACATATTTTTTTTAATTCAAACAAGTTATTTCCCAAATATAAAAATCATCTTTTGTTGGAAGATTGGCATGTAG
255	Chr1-4616580	1	4616580	GTGAAAAATAAGCGCCGGTA	CATGCCAATCTTCCAACAAA	274	0.5	14	122/224	28/62	27/29	59/123	3/3		0	102/224	34/62	2/29	64/123	0/3	-	-	TTTGTGAAAAATAAGCGCCGGTAGCTTCTTTATCCGACCGGGCATATGTACACTGTTATTTGCAGGATCCCATGTGCAATGCAAATATTTTACCCTGACGTTTTATGACTATATATATGACGTGTGTTCAATACTGCAAAAACCAGTTGGCAAACTGAAATTTTAGTTATTTCGGACATATCACACAAAAAAATCGTTAAATGTGTACATATTTTTTTTAATTCAAACAAGTTATTTCCCAAATATAAAAATCATCTTTTGTTGGAAGATTGGCATGTAGGGGGCTTGGCTGATTGCCCC
256	Chr1-4636820	1	4636820	-	-	-	0.86	2	29/116	0/29	5/11	17/57	1/3		12	17/116	10/29	0/11	4/57	0/3	-	-	ATCAACGACGTCATATATTTTAAAATAGAGGTAGTTTATGACCTACCCTGTCAGCCACCCAGCCGACTCAATGCCAACTTGATATATATCCGGTCCGGCGAAAACACAATGCAAAAAGAAAGAAGAAGACAAAGAGAGAGAGAGAGAGCCACTGGAGGTCAGGTCCAACCAACGCCCTCTTGCTTCCCCCACACGTCGCAGCCGGAGAACCCGACAGCGACGGCAAGCGCGCGGGCGCGAGGACGGACGGCGAAGCCCAGAAACCCCCCGGATCGAGCTCTCTCTCCGCCCACACCGCGT
257	Chr1-4668180	1	4668180	-	-	-	0.78	0	98/310	81/98	9/36	1/147	0/5		16	88/310	4/98	22/36	54/147	3/5	-	-	TGCTATTTGTGACTATGTGCTATTTGCTATTTTTGAAACATGGAGCAATTAATCTGTTATAATAATCGGATCGGATGAACAAGTTGAAACAAAAAGGGTCCAAATTAAGCCATGCAGGTTTTTGCTATATAGTCGAGCTGTGTTGATAGTTGTAAAAAAAAAACTGTGTTGAAATCGTGAAAGTACCCAAGTTTGATCTGAAAAAAAATCGAAAAAGAAGCCCAAGTTGGGGCAATGCAGGCACACGCACGGCGGATGGATGGTCCGGTCCACATGTGTGAGAAGGGAAGCTCCACGTTC
258	Chr1-4673700	1	4673700	CACCTCCACCTCCGGTTG	GTGCTGAAGTTCCCCTTCC	233	0.76	-9	25/85	4/17	5/15	11/38	1/1		6	24/85	4/17	6/15	10/38	0/1	Os01g09246	glycine-rich protein, putative, expressed	AGCCCATGGCACCCCACCTCCACCTCCGGTTGCTGCTGGTCGTCGGCGTGGCCCTCGGGAGCGCGGGGCTGGGCTGGGGGGGAGGAGGAGGGGAGGGGGAGGCGACAGATCGGGAGGCGCCGGACCCGTACTCGATCCTGACGTGGCACGACTACTCGCCGCCGTCGCCGCCGCCGCCGCCGCCGCCGCCGGTGGCGCCCGCGGCCACCTGCGAGGGGGACCTGCACGGGAAGGGGAACTTCAGCACCCGCTGCGAGGTCTCCGAGGAGGTGGAGCTCGGCGGGGACGTCTACATCACCG
259	Chr1-4718660	1	4718660	-	-	-	0.54	0	98/159	23/29	27/28	38/87	2/3		-9	43/159	6/29	0/28	37/87	0/3	Os01g09280	myb-related transcription activator, putative, expressed	CCTCACCCCGCCTCCGCCTCCACCGCCGCCGCGGGCGGGGCAGGTCCGCGCGTTGTGGCCGTTGTTGCTGCAGTGCGAGCACCGCCTCGTCATCGCACACGCACCGTGACACCACGAGATCACCAAAATGCGTCGCCTCGTCGACCCTCGCCGCCGCCGCCGCCGCGCGCGGTGGGTTTTCTCCTTCTCTATCTGTCTTCTTGTTCTTTTCCGGGGAAGATGATATTTTTGGCCACTTAAAAAGAGCGGCGAGTTGAAGTGAAATGACGGAAAAGGACATGGGCTGCGGTGGTGGGGGGC
260	Chr1-4725860	1	4725860	-	-	-	0.5	0	303/605	123/136	19/194	144/239	0/5		-11	302/605	13/136	175/194	95/239	5/5	-	-	ATCACGTTCATTTGTGTCGGAAGACACGACAAATCAATTTTTGTTGATTGTTATTATCCATCGCCACGTGCAGAGTGACGTAACGTGAATGCACAGGAGACTGGTGTTTGGCGTAGCAGCATGTGATTAGTTAGTTAGCCGTCGGGATTGTCTACACTACTGCTGATATAATAGCAAACACGAATATGTAAATTCGAATTCATATGTCAACCACTGTTGTCGCGTCAGCAATATTGCATAGGATTTGCATCCAAAGTTGGTGATGAACAAGCCTCAGGTACACCCTGGATCCTAGAGTAT
261	Chr1-4726720	1	4726720	GGCCACCAAGAAAGAAAGAG	GGAGAGGAGAGGAGAGGGAA	156	0.53	-10	348/587	10/115	198/213	109/205	5/5		0	200/587	105/115	15/213	64/205	0/5	Os01g09300	oxidoreductase, putative, expressed	TGACCGTCCGAGGCCACCAAGAAAGAAAGAGAGAGATCCCTTTTTGCTTTGCGCTTTTGCAAACCCTTTTCCAATTCTTCTTCTTTGCGCCTCTCCAACCTTCCTCCGTATATATCAATCATCGCCCAACTCCAGCTCCCAACTCCCTTCCCTCTCCTCTCCTCTCCTCTCCTCATCCGGAGACGCCACGCCGACACGCAGCTGCGTGTGCGAGGAGGAAGAAACCCAGAGGAGCAGCAGGAGCGAAGCAGGAAGGAAGCAGAGGAGAGGGAATCCAAGGTGAGGGAGGGAGAGCATGGA
262	Chr1-4744320	1	4744320	GCAGAGGCACAAAAACACAA	TCCTCCCTCCCATTACCC	284	0.75	-9	12/29	0/6	0/2	11/19	1/1		0	7/29	5/6	0/2	1/19	0/1	Os01g09320	NADP-dependent malic enzyme, chloroplast precursor, putative, expressed	TCGCCGCGCTTCCACTGCAGAGGCACAAAAACACAAACACGTCACGCTCGTTCGTTCGTATCCCCCCCCCCCCCCACCCCAAAACCCCCCAAAACCACACAAGCAAACTCCTCGCTCGAGGGGAGTACGTACCAGCGGGGAGGCGGCGGCGGCGGCGGCGGTGGCGGCGGCGCGCGCGGACAGCATGGCGGCGAGGTCGGCGGAGGCGGTGGTGGTTGGTGGGGCGCGTCGCGTCCTCGCGTCGCCGATGGCTGGGGGGAAGAGGAAGCGAGCGCGTGAGGGGGGTAATGGGAGGGAGGA
263	Chr1-4806200	1	4806200	-	-	-	0.69	0	52/127	41/51	1/16	9/50	0/1		9	44/127	0/51	14/16	23/50	1/1	-	-	ACCTGACAGCCGCCGGCGGCGGCGGCGAGGCGCCGGAGGTGTCCGGCCGTGCCGGTAAAAAAGAACATGATCGATCGATGTCGTGATAAGATGTGGACATATGGCTGTGCCGCCACCACCACCACTAGCTTTTGATCGATTGGAAAAAAAAAAAAAAGTTCGAGCGCGCAGCCCTGGATTGCGGCGCGGCGCGTGTGGTTGTGGTGGTGGTGGCTCTCGCGCGTGGTCCAAAAACGTGCGACATATCAGGTCATCTCCCCAGTCGCGTCGCGCGCGCGGGGGATCGGAGAGAAAACCACG
264	Chr1-4811340	1	4811340	-	-	-	0.5	8	202/383	7/109	50/54	125/187	3/5		0	179/383	102/109	4/54	62/187	2/5	-	-	TCTTTATAAAGTGCACCATTTGAAAGCTCGGGAAGCATGCCGTTGAATGGAATTGTTCCATTCCTGTAAAAACAACACCCTTTTTAATTAAAAGATGGATATTAAAGGATGTAGAGGTGAATCGGGTATAACATAAACTTGACTGAAAACTCATCCACATATGGAGTATGGGGTAGTCAGTCTATTCGGCAAAGCCGGGCCACAACACCCGCGACAACTGCCTTGACAATTGAGGAACTGTCCGTGCTAGCTACTACTGTAACGCAGTCGTAGCCCAGCCAGCCGAACAACCTCATAATT
265	Chr1-4811360	1	4811360	ATGCCGTTGAATGGAATTGT	GGCTTTGCCGAATAGACTGA	160	0.5	8	209/391	7/115	53/56	128/186	3/5		0	182/391	108/115	3/56	58/186	2/5	-	-	TGAAAGCTCGGGAAGCATGCCGTTGAATGGAATTGTTCCATTCCTGTAAAAACAACACCCTTTTTAATTAAAAGATGGATATTAAAGGATGTAGAGGTGAATCGGGTATAACATAAACTTGACTGAAAACTCATCCACATATGGAGTATGGGGTAGTCAGTCTATTCGGCAAAGCCGGGCCACAACACCCGCGACAACTGCCTTGACAATTGAGGAACTGTCCGTGCTAGCTACTACTGTAACGCAGTCGTAGCCCAGCCAGCCGAACAACCTCATAATTTTAGCATTGGTCAGATTCGT
266	Chr1-4811960	1	4811960	CCGCTTCTCCCCTCTGTT	TGTTGCGAGTAGATCGGCTA	273	0.5	0	155/295	99/101	3/19	43/148	0/4		21	140/295	2/101	16/19	105/148	4/4	-	-	TCGCTCCGCCGGCGCCAGCCGCTTCTCCCCTCTGTTGCCGTCTCTCCTATCCACCACCGCCACTCCTCCTCCTCGCCGGTGGCCCAATAAATGAAGCGGAAAGGGCGGCCGGAGGCGACGGTGACAAGGCCCTCTTTCTCTCTGCGAATCGAGCTCCGATGGTGCTGCCGCGCAGTGGATTGAGCTCGCGCTCATCTTCTTGGAGCCGGCAACGATGGCTACTCGCGGTGTCCCACGCTCCATGAAGATGGCCGCCTCGTCTTCCTCTCGCTAGCCGATCTACTCGCAACAGCGGCATCA
267	Chr1-4812900	1	4812900	GGCTGTGGTGCAATGTGTAG	GGTGGCTCCTATGCTAGCTG	207	0.51	8	223/388	6/91	66/68	127/195	5/5		0	156/388	84/91	2/68	62/195	0/5	-	-	GAGAGATGAGGGCTATGGCTGTGGTGCAATGTGTAGCATAGATGGCTACTACTCCTCCGGCTAGTGGTAATTGCTTGTTGCAGGAGGGGGAAATGATGATGCTAGATTTGGGGTGGTCGGGGCCGTGTGGACCAAAGTCAAGTCACGACGACGCAGCCACCCATCCATCCATCCATCCTCAAACGCCAAAGCAGCAGCAGCAGCAGCTAGCATAGGAGCCACCCAGTGGCCACTGCCCCGTAGTACGTCCATCTCCAGCCATGTGGTCCCTACGACGCCGACGATGACACAAAATCATGC
268	Chr1-4822820	1	4822820	ATCTTGACCCTGCTCCCAC	CAAAGGTCTCGCCTTTCTTG	216	0.55	12	93/161	4/48	22/24	58/70	2/2		0	54/161	44/48	2/24	2/70	0/2	Os01g09460	hexokinase, putative, expressed	GAGCAGCATCTTGACCCTGCTCCCACCCTCCTTCTCCAGGCCGGCGCCCATCTCGCCGGCCATCGCCGCCGCCACATCCCGCAGCAGCGACGCCGGCGTCGCGCACCTCTCCCGCAGCTCCGCCACCACCTTCTCCGCCTCCACCGCCGCCATGATCCCGGTCCCCGACAGGCGAATCGAAAAGCTAAAGAAAAGCTTCAGAGCAAGAAAGGCGAGACCTTTGGAGTTCGGTTCAGACAAACCCAACCACGATCAAAAGACGCTCCGGAAATGCGCGCAGAATCGCATTCACGGGGCTCG
269	Chr1-4822900	1	4822900	-	-	-	0.65	0	118/236	103/103	5/14	3/99	0/4		30	72/236	0/103	9/14	52/99	3/4	Os01g09460	hexokinase, putative, expressed	GCAGCAGCGACGCCGGCGTCGCGCACCTCTCCCGCAGCTCCGCCACCACCTTCTCCGCCTCCACCGCCGCCATGATCCCGGTCCCCGACAGGCGAATCGAAAAGCTAAAGAAAAGCTTCAGAGCAAGAAAGGCGAGACCTTTGGAGTTCGGTTCAGACAAACCCAACCACGATCAAAAGACGCTCCGGAAATGCGCGCAGAATCGCATTCACGGGGCTCGATCGATCGATCTATAGAAAAATAATCTGGGATTGGAGGGAGGCACGTGAAAGTTTTGTGTTTTTGTCTAAAGCACTCAAC
270	Chr1-4826840	1	4826840	-	-	-	0.69	0	14/29	13/14	0/4	1/10	0/0		9	6/29	0/14	2/4	4/10	0/0	Os01g09470	IQ calmodulin-binding motif family protein, expressed	CGAGGTGGTTCCGCAGCCTGTGGGGCGGCGGCGGCGGGAAGAAGGAGCAGGGGAGAGAACATGGGAGGACGGCCGCGGCGCCGCCCCCGCCGGACAGGAAGCGGTGGAGCTTCGCCAAGTCGTCGAGGGACTCGACGGAGGGGGAGGCGGCGGCGGCGGTGGGAGGGAATGCGGCGATCGCGAAGGCGGCCGAGGCGGCGTGGCTCAAGTCGATGTACAGCGACACCGAGAGGGAGCAGAGCAAGCACGCCATCGCGGTCGCCGCGGCGACCGCGGCTGCGGCGGACGCGGCCGTGGCGG
271	Chr1-4849320	1	4849320	CATTCAAGAAGCACTTAACGTATC	TATCCCACCCATGCTCTCTC	175	0.83	-8	103/338	1/79	48/97	39/128	2/5		0	66/338	38/79	11/97	10/128	0/5	-	-	CATTCAAGAAGCACTTAACGTATCAGTGTATAATTTGTTCAATATCCTAATGAGCATGGGTGTAAATATGTTGTAACAGTTCATTCTGCTCTATCAATACATACGAGGCAAAACTTTTGCCCTCTTTTCAAGAGAGAGAGAGAGAGAGAGAGAGAGAGAGAGCATGGGTGGGATAAGGCCCCTTAGGCCTAGTCGGGATTTCTTGCTGTCTCAGATGATAGCTGAATATTCTTAATTGCGAAGTAAAAGAAATTGACAAGGCCTTTATTTTCAGATGTTTACATATTGCAATACAAACCA
272	Chr1-4855880	1	4855880	TTTTCAGGGGTACACAGGGA	TACTCCCGGTCCCATATCAC	179	0.51	0	38/55	30/31	1/3	4/16	0/1		-10	5/55	0/31	0/3	5/16	0/1	-	-	AGTGAGTTTTCAGGGGTACACAGGGAATTTACTCTTTTAGATGAGAATGATACTCCCTTCGTTTTTTAATAGATGACGCCGTTAATTTTTTTTCTCACATGTTTGACCATTCGTCTTATTCAAAAATTTTATGCAAATGTATAAGATATAAATCACACTTTGTCGGTGATATGGGACCGGGAGTATCATGACCAGAGGCTTGAGGCAGACGCAATCGCCCACGTGGCCTGGCACCTTCGGGGACGTCGGGCCCGAGGGTGAGGTGTCCGCCCTCCTCCTGATTTCCCCCGAGGGGGGGGG
273	Chr1-4874600	1	4874600	TTAGGAGAGGCTTCCGACAA	TGCACCCAACTTCTCAACTG	246	0.69	-20	192/419	10/98	78/115	83/174	5/5		-3	110/419	58/98	31/115	14/174	0/5	-	-	GCGGGAAACACATGGCTATTTTAGGAGAGGCTTCCGACAATCAAAAGCTACTCAAATAGTTTAGTTTTTTTATTTAGGTTTGGAGAAGTTATATAGTTTTAAAATTCAGGAAAATAATAAGAAGCAGACGCCTGCAAAAATGTTTTTTTTTTCAGTTGTGTGTTTTTTTTTCACATGGTTTTTCTATTCTCTCAAGCTGCTTATCTGAATCTAAAACTCTCCTAAATAGACCGACAGATCGAGGTACAGTTGAGAAGTTGGGTGCATATGATTATTCATCATGGTTCTAAAATCCGAATT
274	Chr1-4886920	1	4886920	CCAATGCACAATAATGGGGT	CATGTACCCTTGTTGGGGTC	268	0.89	-18	112/538	29/127	36/147	40/218	1/5		-4	69/538	29/127	20/147	16/218	0/5	-	-	TTCCAATGCACAATAATGGGGTTTGCAAATTGCAGTAGAAAGAAGATATACGGAGCAGGTGATAAGAGTTCTCACATGGGCATATGGAGGAGGCCTTGTGCTCGAATGATGATCCTTTTCGGCATGAGAGTCTGTGATGTTGGAGACTAGAGAGAGAGAGAGAGAGAGAGAGAGAGAGAGAGAGAGAGGTGAATCCCAGGGCTTGCTTCCCACCCAAGGCAGATGGAGCAGTACTACACAACACTTGATGGACCCCAACAAGGGTACATGTAGACAAGCTAAGGCTAGAGAGAACATACA
275	Chr1-4926180	1	4926180	TAAGTCGACGAAACGGCTAA	AGAAAACCGGGAAAGGTACG	174	0.77	9	78/217	16/60	25/38	26/98	1/5		0	48/217	34/60	3/38	10/98	0/5	-	-	CTCTCATCTTTTATGGTAGCTAAGTCGACGAAACGGCTAATACGCGACTAGTCGCACTCACCCTCCCGCGCGCGACTGGACACGTGTCGCGCGCGGAGAGGAGGCGGCAACGGCGCGCGTACGGTCCCTTTTTTTGGCGTACGATTTCTTTTTTTTTCTGTTTTTTTTCTCTTCCGTACCTTTCCCGGTTTTCTTTTTTTTCTTTTTGTTCTTCTCGTATATTTTTCTGTTTTTCCTTTTTTACACATACAAATACAAACTTTATATACACGTATATAAATTTTGTATACACATATGTAA
276	Chr1-4928200	1	4928200	CATCCATGGACGACATTTCC	TCTGTGTGGCTTGCAGAATC	212	0.5	-12	305/586	107/145	143/189	36/213	0/5		0	281/586	38/145	46/189	177/213	5/5	-	-	ATTCGGGCCATCCATGGACGACATTTCCCGCATGCAGCAGCGTCAGCGTGGCAATTGTCCGAGCTGCCATGGCTCCACGTGGTGCGCATGTACACACTGTGCTTGCAAATCAACGAGGTGGACTTTGGGGCATTTAATCCGGCACGTTACCGTCTGCCTCCGTTGAGATCTCCGACACCGACACCGTGTGACTGACCACAGATTCTGCAAGCCACACAGACTCTCAGGCTGTGTTTACTTCACGCTAAAATTGAAAGCTTGTTGATTAAAATTAAAACGATATGATAGAAAAGCTAGAAG
277	Chr1-4929300	1	4929300	AAATTGGGGAGAAGTTTGGG	CAGTTGCAGCACGGACTCTA	217	0.58	0	49/76	27/35	4/22	14/14	1/1		51	2/76	0/35	2/22	0/14	0/1	-	-	GTTTACTTTCTGAAATTGGGGAGAAGTTTGGGGAAAGTTGGTAGTTTAGAAAAAAATTGGGAGTTTATGTGTGTAGGAAAGTTTTGGATGTGATGAAAAGTTGGGAGTTGGGGGGAAGTTTGGTGTGAACTAAACACATCTTAATATTAAACGTCTCATCCGATACTAGATTGCTATATTATAGGACGGAGGGAGTACACATTATGTCTTAGAGTCCGTGCTGCAACTGGCTACATATCTGTATCCCACTGCTCCTCTCTATTATTTTATCTCTTTAAAATATGTTTATAGCTGACTTAT
278	Chr1-4948200	1	4948200	-	-	-	0.55	14	90/187	19/69	7/10	59/101	0/0		0	88/187	50/69	3/10	33/101	0/0	-	-	TTTTTGGGACATAGAGAGTATTAGATTAGCTATATAGATGAATTGGAGCTAGTAGTTGGCTATAAAACTTGCTCTAAGAGCAGGTACAATAGCAGACTATAAGTCAGCTATAAACATATTTTAAGAAGATTAACAGAGAGAAGAACAGCTGGCTAGCTGTAGTACGGACTCTAAGACACAGTGTGTGTATGACATGTGAGACCAGTTATTAATAGTGTAGTATATAACTATTGTATGAATGAGCTATTAGATTGGTTATAGATGAATTTAGAGCTAGTAGTTGACTATATTATTAAACTT
279	Chr1-4952660	1	4952660	-	-	-	0.5	0	88/164	47/56	5/14	35/82	0/2		31	76/164	9/56	9/14	47/82	2/2	-	-	TAGACAATAATCTTATAAATCATGAAATTAAATCCGAACTCATGGTTACAAATGTTGTTTTGGTTGCTCCGGAACATTGATATGGCTCTCAACGTAGGCCGAAACTTTACTTCCAGACTTCTCTATAAGCCCCTGCAATCGAAAATTGAAATTTGTAGATATCCATTCTTCGACCCGAGCTCCCCCACCTTGATTCCCTCGTGCAGTCGATAAGGAGGATGATGATACCGTGGTGCTTTGGACGGTGCAATTAGTTCTACCATAGATTCTACACCCATGACCAATAGCACATCGCACCAA
280	Chr1-4954780	1	4954780	GAAATGGGAGACACCGCTC	ATAATCTCAGCCTCCCACCC	273	0.61	0	149/281	25/34	38/44	73/179	2/5		17	87/281	9/34	4/44	67/179	1/5	-	-	GGCCCGGAAATGGGAGACACCGCTCGCACACGCCTCCAAATTTTGGTAACGGCCAAGCGGATGCCCATAGCGCAGCGCGCAGTACTACTGATTGCGTGCACCGATGGCGACGTTGCACAGCGAGAGCGGCCAAATTAACACAGCTGCAAGATAAAGATTTTTTTTTTCGCGGGGAAATAAACGATCACGGTGAGATTATTATGCTGAAAATCTTTACTCCTACTTTATTGTGCTATATTTGTTGCTGTAAATGGAACGGGGGTGGGAGGCTGAGATTATGGAGGGGCACTGTTACACGTG
281	Chr1-4960060	1	4960060	GGCAAATATCGTGATAACTGACTT	CAAACTGCTAAACGGTGTGTTT	297	0.67	0	51/112	19/29	2/12	29/60	0/2		31	28/112	9/29	6/12	9/60	0/2	-	-	ATAGGCAAATATCGTGATAACTGACTTGTCAAGATAGGTGATGAACAATATGTTTACAAATTACTATAGTAAATAGTAGGATGCTAGAGAAAACGGTTGTCACGCATAGGCTAAAGAAAACCTTGAACCTGTGGACCAAAGTAAACTCCTTATATGGTGTTTTTACGTAAAACGAAGTGTTATTAACATATAATTGATTGAGTTTTAATTATTATAAATTTGAAAAATATATTAATTTGATATTTTAGAAAAACTTTAATATAGATAGTTTTCACAATAAACACACCGTTTAGCAGTTTG
282	Chr1-4964660	1	4964660	AGACGATGGGATCGTGGAT	TGAGCAATGAGATTTGCTGG	236	0.51	-10	233/381	61/93	97/112	53/144	0/5		0	131/381	32/93	15/112	74/144	5/5	-	-	GGAAGACGATGGGATCGTGGATGGCGTGCGGCGCGCCCGGGACACGTACGCCGCGCGCGCGGGGGACCAGCATATGCCGGCGTGGTACTGAGTCGAGACCGACACGATCACACGAGTGTCCGCCGCATGCACGCAGTTACTAGTGCCACCCAACCCAACCCAACCCAACCCACTGGGTGTACGTCATGGCCCAGGGGTTGGTTAGGCCGTTTCCTCGGCCCAGCAAATCTCATTGCTCACAATTGTGGGCCGTCCACGCATGGGAGCATATGCTAACGGGCCGACTTGGTGCTAAGATTT
283	Chr1-4973400	1	4973400	TTGGAGGGAAGCAAGAAGAA	CCAGGTGTTAGCTCCTCAGC	168	0.5	0	275/467	127/129	55/67	78/234	0/5		16	185/467	2/129	12/67	155/234	5/5	Os01g09640	Myb transcription factor, putative, expressed	AACAACAAGAAGAAGAAGTTGGAGGGAAGCAAGAAGAACAAGAAGAAGAGGAGTGGGAATTCTAAGGAGTTGAGATAAGATGGTGCATGTGGAGATGTAGCAATAGCAGCATCTAGTAGCTTAATAAGGGAGGAGAAAGAAAGATGTGGTGTGGGACAAGCAACTAGCTGAGGAGCTAACACCTGGTGCCAATGGAAGGGGACACACACATTGGCATCATCTCCTTTTATGGTATTGACAATTCAATCCAAATGCTGGGGCACCATGATACATTGATTCTACTATAGATGCTGCTGCTGC
284	Chr1-4997260	1	4997260	TGCCATTTGTTTAACATGTGTTTT	CAAACGGGTCTTTCCACTGT	242	0.5	-10	285/546	4/119	146/155	112/241	4/5		0	261/546	115/119	9/155	129/241	1/5	-	-	ACCTGCCATTTGTTTAACATGTGTTTTTGTTGATTTGAACATGATAAGAAATAATTATATATGGAGATAATCCAAAATATACCATTGACAAGAGTCTAATTAATTTCACGTTTTACCCTCGACTATTGCAAGTTTCTGGGAATACGACCATACAAACGTCATTAAACGTCATTGTTTAAGGAGTGCTATTGTCGTCACTGTTCCATTCATGGGCTTTCGTTAGCCACAGTGGAAAGACCCGTTTGTCCTTGTGAAGGCTGTACACAATGTATTGTCCTACTTATTTTGATACCGTTAAAA
285	Chr1-4997480	1	4997480	AAGACCCGTTTGTCCTTGTG	TTTGGGAAAGACTTTGGTGG	242	0.5	-14	191/380	2/73	103/109	69/174	5/5		0	189/380	71/73	6/109	105/174	0/5	-	-	TAGCCACAGTGGAAAGACCCGTTTGTCCTTGTGAAGGCTGTACACAATGTATTGTCCTACTTATTTTGATACCGTTAAAATTATCTTTCAGAGTTCCTCTCCACGCAGGCAACCCCTACGTGTGTGCCGTCACCGTGACTTTCAAGCGGGTTGTATGCCGCGCCAACACCCGTCGGCCACTCCGCCAGACAGCACCACTGCTGCCGGGGGAAGGAAAGATCTACTTTTCTTTGGCCCACCAAAGTCTTTCCCAAATTTGCTTTGGTAAGGTTTGTGACCTTGGTCTATGACAATGAGGGC
286	Chr1-4999680	1	4999680	GCGATCAGCCAAGTGGAC	TATGCACGGTCGTGTAAAGC	187	0.52	8	302/530	3/136	102/105	172/259	5/5		0	211/530	133/136	3/105	70/259	0/5	-	-	TCGATCGCTGCACGCGGCTCGCGATCAGCCAAGTGGACTTACGCCGTCAGTTCGTCTCCAATGCCAAATTGCCAATCAAAATGCAGTTGGATCGATCGATCAGTTCGTAACTCAAAGCATTCCAGTTAATGGGGCATAATAAGCCAACCAATCATCAATCAATCAATCATGCATATGCCGTGCTGACGCTTTACACGACCGTGCATAATCGATGATTAGTGTACGGTTAAGTACTCAAGGGAGCAGCCATCTCTACTTAATTGGTTAATTATAGTTAGCAGCAGCTGAAGCTGCGCTGTA
287	Chr1-4999700	1	4999700	CTTACGCCGTCAGTTCGTCT	CGGCAAGGGAAACTTCAGTA	281	0.55	8	301/587	2/170	97/105	177/271	5/5		0	255/587	168/170	7/105	72/271	0/5	-	-	GCGATCAGCCAAGTGGACTTACGCCGTCAGTTCGTCTCCAATGCCAAATTGCCAATCAAAATGCAGTTGGATCGATCGATCAGTTCGTAACTCAAAGCATTCCAGTTAATGGGGCATAATAAGCCAACCAATCATCAATCAATCAATCATGCATATGCCGTGCTGACGCTTTACACGACCGTGCATAATCGATGATTAGTGTACGGTTAAGTACTCAAGGGAGCAGCCATCTCTACTTAATTGGTTAATTATAGTTAGCAGCAGCTGAAGCTGCGCTGTACTGAAGTTTCCCTTGCCGAT
288	Chr1-5000040	1	5000040	ACGCATGGGTAGATGTGTGA	GAATAGCACGGGAACCAAAA	281	0.53	10	209/427	2/134	42/48	136/211	5/5		0	207/427	132/134	6/48	64/211	0/5	-	-	TAATTAAGCTAGCCATGCACGCATGGGTAGATGTGTGATACGCAATGCAACAAATTAAACTCGAGATCTGCTGCTACTGATCGGTGAGGTTTGCAGTGGTTGGGGAGGAACAGCAAATATCAGGCCAACCTGGCAATTCATATTCAGGCAAATTGGCGAGACGAGACAGGGGAATATATTTGCCGGGTTCCTGCGTTGCCTGGGTGTGCCTACGTGTAACTAACGTGTTGGTGCTAGTGTGGTTGCTGCTTGCTGCTGACTGGTCGGGCGAGAGATCTCTTTTGGTTCCCGTGCTATTCT
289	Chr1-5000060	1	5000060	TGTGATACGCAATGCAACAA	GAATAGCACGGGAACCAAAA	266	0.52	10	257/485	2/136	76/82	146/226	5/5		0	214/485	134/136	6/82	66/226	0/5	-	-	GCATGGGTAGATGTGTGATACGCAATGCAACAAATTAAACTCGAGATCTGCTGCTACTGATCGGTGAGGTTTGCAGTGGTTGGGGAGGAACAGCAAATATCAGGCCAACCTGGCAATTCATATTCAGGCAAATTGGCGAGACGAGACAGGGGAATATATTTGCCGGGTTCCTGCGTTGCCTGGGTGTGCCTACGTGTAACTAACGTGTTGGTGCTAGTGTGGTTGCTGCTTGCTGCTGACTGGTCGGGCGAGAGATCTCTTTTGGTTCCCGTGCTATTCTTGTCGCGCCATGGTAGGCTG
290	Chr1-5000140	1	5000140	CAAATATCAGGCCAACCTGG	GAATAGCACGGGAACCAAAA	186	0.52	18	165/265	5/72	15/18	126/153	4/4		0	78/265	67/72	3/18	5/153	0/4	-	-	TGGGGAGGAACAGCAAATATCAGGCCAACCTGGCAATTCATATTCAGGCAAATTGGCGAGACGAGACAGGGGAATATATTTGCCGGGTTCCTGCGTTGCCTGGGTGTGCCTACGTGTAACTAACGTGTTGGTGCTAGTGTGGTTGCTGCTTGCTGCTGACTGGTCGGGCGAGAGATCTCTTTTGGTTCCCGTGCTATTCTTGTCGCGCCATGGTAGGCTGGCATGGGAAATTCTGTCGTCTCGCTGCTGCAAGCTAGGCCGTGTCAGCAGAGGTTGAGCCGGAACAGATCCAAACATACT
291	Chr1-5004760	1	5004760	GGCTGATCGAAGAAATTCAA	CCATCAAACCTGCAGACGAT	245	0.52	-12	325/644	12/138	212/219	72/245	3/5		0	307/644	126/138	7/219	161/245	2/5	Os01g09700	aminotransferase, classes I and II, domain containing protein, expressed	GGCTGATCGAAGAAATTCAACAGATGCAGCAGCAGCAGCAGCTCAAGCCGTCAAGCCCGTGCGATCGTGTCTACAGGTGTTACGCCTTATCTTCTCCTTTAACCCAACCCTTTGTTTAATCCAGGCTAATGCCCACGTCGTCATCGTCCTCTTCATCGTCTTAACAAAACCAGCTAAGAAAAAAATTTATGACTATAGCTCTGTTACCATATTAAGTTTTAATTTATCGTCTGCAGGTTTGATGGTTATGAATGTCACTCGGAGTAAAGGTAACGAAGGCATTTAAATATTTTATAATGT
292	Chr1-5025620	1	5025620	GAAGTAGCCCTTGCGGGG	ATCGTCGGTTTTCTCTCCCT	248	0.51	-9	19/30	0/5	7/7	9/15	0/0		0	9/30	5/5	0/7	4/15	0/0	Os01g09750	RNA methyltransferase protein, putative, expressed	GGAAGTAGCCCTTGCGGGGCGGGGGAGGCGGCGAGGTGGTGGGGGTAGGCGCGGGGGGTTCCGGGGAGAGGGCGGCCGCGACGGCGAGAAGGCGGCGGCCGCGGTGGTGAAGCGGGAGGCGGCGGCGGAGCGGGGAGAAGGCGGCGGCGGCGGCGGCGGCGGCCGTGGCCATGAGGGCGGCGGGTGGTGGCGCGGTTCGGATGGAGAATGGACGGTGGAGATGGCGCGGAGGGAGAGAAAACCGACGATGATGCTGGTGTCACCGGTGGTAAGGTGCTCTGTCCAAGAGGGCCCACTTGA
293	Chr1-5027320	1	5027320	AGAAGGAAGAGACCGGGAGA	AGTGAGTCCCACTTCCTCCA	196	0.5	29	96/183	1/73	7/7	76/89	3/3		0	86/183	72/73	0/7	13/89	0/3	-	-	ATGCTGCGGCGGAGAAGGAAGAGACCGGGAGATTGGCCGCTGCTCCTTTCCCGTGGGCCACCGCACGTCGCTCCTCTTCCACAGGTCACCGTGCGCCGCTACCTCTTCTCCCGTCGGCCGCCTGCGTGACGCGCCCTGTCCCCTCGCCGATGAAGAGCCGGAGGAAATGGAGGTAGAGAGGGGAGATGTGGAGGAAGTGGGACTCACTAACTATTTTTTAACCTTATTAGTATTTGCCTGACATGTGGGTCCAGATATTTTGTTTTATTTTTTAAATTGTTAAATTTTACTTCATGTGCC
294	Chr1-5044040	1	5044040	AGGTTACGTACGCCTACTTCG	GCTTGCCAACTCGATCTACC	199	0.56	14	146/255	8/72	15/19	109/139	4/4		0	84/255	64/72	4/19	10/139	0/4	-	-	ATAATATGTGCAAATTGCAGGTTACGTACGCCTACTTCGTCGCGAGTGCGTGCGCGTAGGTTGGTAGGTTTGCTTGCCGTGGTTGAGGACGTACGTCGGTCTGGGACGCCACGGCGCGGCGGCGCGAGCGGGTTTACCGTTGGTGTGATCTCATCTCAACTCATCTCATCTCCGCCACGAGGAACGCGAGATTGGCCGGTAGATCGAGTTGGCAAGCCGAGTCAGCTGGGAAAATACGCAGCGCAATGCGCAAAGCATATATGTAATATATGTAGGGGTGAAAACGATCGGAAACGGTCG
295	Chr1-5051920	1	5051920	-	-	-	0.5	26	92/173	2/58	14/26	66/71	1/1		0	81/173	56/58	12/26	5/71	0/1	-	-	ATCAAAAATTCAAATTATTTTTAAAATTTATTTGAATTTAAGGAGGTTACCATGGTATTTATATTACCGTACCCCGCGGTAAGCCTGGTAACCGCGGTAACCGCGCGGTTACCGGCGGCAAGGGAAACCCTGGTCCGGACCAGTGGATACACTCATTGATGGACCTGAAGTTCGCAATGAGATTCTGATACCTCGAGCACAATCAATGCACTTTCAGTATGGTTGCAGCCGGAATCATATTCAGCACAGCAATAAAAATGTTTGCCCACTCAGTCAGTACTCAGTACTGAGTATCATTGC
296	Chr1-5054300	1	5054300	-	-	-	0.65	0	287/580	101/108	74/179	92/247	2/5		-9	183/580	5/108	105/179	54/247	3/5	Os01g09790	IQ calmodulin-binding motif domain containing protein, expressed	TCATACATTGCATTTCGTAGCGCCTTCGATCTGCTGCGAATACGCATACGCGATAGCTCGTTCACGCTTGATCGCGCCTTCCTGACGCTTCTGAAGCTTCACTCTCACATCCTCCAATGTTCCCTGGCTATCACACCATCCTTCCTGAAACAACAACAACAACAACACAGATGAACACAAAATCCCCCATGAATACGCTGCATTGTTCATCAAATCCCATCCCAAAAGAAGCAATCAGTCAGGGCTGGTTCACCTCGGCTTCCCGGAGGATGTCGAGCTTGGTGCGGCGAGCCTCGAGCA
297	Chr1-5066920	1	5066920	-	-	-	0.5	26	132/239	5/85	12/23	102/105	5/5		0	106/239	80/85	11/23	2/105	0/5	-	-	GTTCCAATTAACAATTTAATTTAGCACTTATTGACTACAAATAGGACTTACACTTTTAGAAAAACTAAAGAATGGAATATACAGTTAGCTCAGTACATAAGAGTTAACATTTCTTAATTTTCTTCCTCTATCCTTTTCATACAAGATTATACTCACGTATTTCAAGAATCAACATTTAAAACATTTGACCAACACTTAGTATAATATGAAATGAATTTTATTTGCTAAGAATTATATCATTAGTTTGAGATTTAAATTTACTTTCATATGTCTATAATTTGATTGCTACAAACCTTATAT
298	Chr1-5085180	1	5085180	-	-	-	0.64	0	48/85	34/43	7/18	5/22	0/0		8	12/85	0/43	0/18	12/22	0/0	-	-	AAAAAAGACAAACTCTGCTTTCCGTGTCTAACATTTGACCGTCCGTCTTATTTAAAAAAAATATGAAAAAAATTAAAAAGATAATTCACACATAAATTATTAATCATGTTTTATCATCTAACAACAATGAAAATACTAATTATAAAAAAAATTTATATAAGACGGACACATAAAATATTAATCATGTTTTTTTTTGAACGGAGAGAGTAATTGCTAACCTCACCTCAGCTCCAGCTCTGCTAGCATGTACTACTGAGCATGCAGTGACACGGACGTTACGTGGCACAGTACAGTTCTTTG
299	Chr1-5117200	1	5117200	GTCCCCGTTCTTTCTCACTG	GCAGATCAAAACGCCAGAAT	274	0.73	-6	226/468	57/109	61/123	86/201	2/5		2	45/468	13/109	11/123	18/201	0/5	-	-	CAGCCTGGTCCCCGTTCTTTCTCACTGATTACTTTATTTACTGTTGCGAAATCGGTGGGTTGGATGGGATCGGAGTATGCACAGCAGCAGCAAGAACCCTAGAAATCCCTCTCCCTCTCTCTCTCTCTCTCTCTCTCTCTCTCTCTCTCTCCTCGTGCCACGGCTTTGTCGGTTGATCACGAGGGCGCGTCGACCATCACCGATCACCAAGCACGCACGGCTGCTCCCTCCCAGCGTAGTAAGTAAATGAGCAGACATCGGATTCTGGCGTTTTGATCTGCATTTGCAATTCGAATTTGA
300	Chr1-5122720	1	5122720	TTAAAAGCCCATTCAGGCTC	GACGGTCAAACGTTGGATTT	208	0.5	0	209/396	92/97	9/115	97/154	0/5		-9	187/396	5/97	106/115	57/154	5/5	-	-	TAGGCTGTTAGATTAAAAGCCCATTCAGGCTCGGCCCAATAAAGGTGCAGACAGACAAATCAGGATTCAGGGCTTTGCCTGTGCAGCTGTGGTTGCGTTCAATCTGTGCCAGATTTTCCATCAGCAGAGTATTCATTCAGTTCATCTGAGTTGATCAGCCTACACCATCCGCCCCAAAATAAATTTACTTGTGGGTTTTTAAATCCAACGTTTGACCGTCCATCTTATTTAATTTTTTTAATGAAAAAAGTAAAAAAAGAATACGCGTAAAGTATTATTCATGTTTTATCATCTAATAAC
301	Chr1-5127960	1	5127960	-	-	-	0.5	12	123/229	1/62	15/23	98/126	4/4		0	106/229	61/62	8/23	28/126	0/4	-	-	ATAAAATTTGTCTTCATTAGAGTTCACATGAAAAATTTATGAATTATTTTTTGATATAAAATTTTTAGACCATCCTGTTTAGGGACTGGGGTGACACAACTGAACAAGTTGGAAGATCTAAATGAGTGATCTACAAGTAAGACCTGAACGGTTGATGGACCGGGATAACACAGCGGTACAAGTTTAGAGACCGATGATGGACTTTACTCTATCCCCATTTTCCATTCTTGACGATTACCATTTCTCTGACACCTGACACTGTACAACCCCAAAACGGCAAAAGGAAAAACACGCGTACGT
302	Chr1-5140340	1	5140340	-	-	-	0.74	-2	73/165	30/72	5/9	33/76	1/1		6	25/165	17/72	0/9	6/76	0/1	Os01g09890	translation initiation factor SUI1, putative, expressed	TCATATGCAAACGACAGTAATAACTGAGTTGTAGGATAACCAAGTGAGTGTGCTGCAGGAACCAACCTTCTTCTTGACCTTACCACCAGGCAAGCGCTTCACCTCTTCCTGCTTCGACGCAGAAGCATCCCCTGCACAGTTGTAGCACAAAGATTAGATTCAATTCTCTCTCTCTCTCTCTCTCTCTCTCGTGCACCATCCCATCCCAGATCGGAGTCTGACATCCTACTGATACAACAGAGAGAATCATCACGAAAGAAGTAGCGGGGGGGAAGAAGAAAAAAAAACCTGCACTGGTGG
303	Chr1-5140380	1	5140380	TGCAGGAACCAACCTTCTTC	CTCCACCAGTGCAGGTTTTT	249	0.75	-6	81/195	38/94	3/9	35/82	0/1		2	37/195	26/94	2/9	6/82	0/1	Os01g09890	translation initiation factor SUI1, putative, expressed	CAAGTGAGTGTGCTGCAGGAACCAACCTTCTTCTTGACCTTACCACCAGGCAAGCGCTTCACCTCTTCCTGCTTCGACGCAGAAGCATCCCCTGCACAGTTGTAGCACAAAGATTAGATTCAATTCTCTCTCTCTCTCTCTCTCTCTCTCGTGCACCATCCCATCCCAGATCGGAGTCTGACATCCTACTGATACAACAGAGAGAATCATCACGAAAGAAGTAGCGGGGGGGAAGAAGAAAAAAAAACCTGCACTGGTGGAGCCATCGGCGGCGGAGATCCCGACGCCCTGAAGCCGCTC
304	Chr1-5140940	1	5140940	GTCTCGTCTCCGGCGAAT	AAGCAATCAACCTCCCAAAA	211	0.75	0	83/223	51/62	5/22	18/113	0/5		16	65/223	1/62	15/22	37/113	4/5	-	-	GACGGCGAGGGGTCTCGTCTCCGGCGAATTCGCTCCTCCGCTCCGCTGGTGCTCGAGGGGAGGATTTGATTCGGCTCGCCGGATTCGGATCGGATGCGATTTTTTTCCCCTTTTTCTGAAGTGGAACTGGAAAGGAAAAAAAAAAAGGAAAAGAAGATAGCTGGGCCTTCGTGGGTTGATGGGCCAGGCCTCTATTTGGGCCTTTTGGGAGGTTGATTGCTTTTGTTCTTTTTTCACGTTCTTGTATTGCAAATGTGCTTATATAGTTGGGGCCACCTACACGTCCGATTATTTTTTATT
305	Chr1-5143280	1	5143280	GGGCACCCACTTCTCTGTCT	GCCAAATCGGCAATTACAGT	282	0.54	0	95/141	61/74	9/31	15/17	0/3		59	3/141	0/74	3/31	0/17	0/3	-	-	TTCAAAATGGATGCGGGCACCCACTTCTCTGTCTAGTTGAAAAATAATTGCTCCTGCAACTCTCTTCATGTACTTTAAGGTGAACTCCCTCTGTACTCGTAAAGGAAGTCGTTTAGGACAGCGACATGGTCTTCAAAACATAACTTTGACTTCTTATTTCTCCCTCCGTACTCGTAAAGGAAGTCGTTTAGGACAGCGACATGATCTTCAAAACATAACTTTGACTTCTTATTTCTATAAAAATATGGGACAATTGCTTATTTGACCCTGTTTTGAACTGTAATTGCCGATTTGGCCCTA
306	Chr1-5145160	1	5145160	-	-	-	0.51	0	199/343	95/101	5/25	89/193	1/5		11	135/343	6/101	20/25	98/193	4/5	-	-	CTGTCTCACTTTGTTTTTTTTTCTTCAGTAGTATAGATATATGGAGTATACGTCAGTACATCAATTATTAATCAACATGGATAGCAGGCTGCACATATATATTGGACCATACTAACCCTATCCTATTACGAAGTATTACACTCTTTCTTGCTCCTCCACAAATGCGTCAAACCAAACCGATGGATCGGAATTACTCCGAATTTAAAATGCTTTGCCTCGATTTGCGAAACGTGCGATTATGATTAGCTATTGAAATGGTAGTATTGACCACCGGGGTAGTTAGGGTAGGTACTGTTGCTA
307	Chr1-5156400	1	5156400	-	-	-	0.54	0	210/406	142/145	16/66	29/153	0/5		8	177/406	3/145	50/66	105/153	5/5	-	-	AGACTACTGTAGGATTGGAGGACGGTGCCATGCATCACCGTGTGTGTACACAGTAGTACACACAATGCAGGAGATGGCCGGGTAAAATAGCTACTGTGTGCTAGTACATATATACCACAGTATTCCTCATCGTACTGCACCGATCGAGCTAAGGCGTTCCATTCAAACTTTCGAAAATTCCGTTACATCAAATGTTTGAACATATACATAAAATATTAATTGTGAACGAGAAAAAAAAACCAATTGCACAGTTTGCATGTAAATTGCGAGACGAATCTTTTGAGCCTAATTACGCCATGA
308	Chr1-5193500	1	5193500	-	-	-	0.68	-2	29/53	6/13	15/22	3/6	1/3		8	4/53	0/13	2/22	2/6	0/3	-	-	ACATATACATATATACATATACATATACATACATATACATATATACATATACATACATATATATACATATACATATACATATATACATATATATATATACATATATATATATATATATATATATATATATATATATATATATATATATCATTTTCTTCAAGAGAAGACGTTGAAAATTTTTGGGAGAATATTCCAAAGTTCAATAATTACCAAAGAGCATCAAATATGGTAGATATTCTCTCATATAATCCAAACTAGCATGAATGCAGAAGACAACAAGTCACAATATGCTTAAGGTAA
309	Chr1-5200320	1	5200320	-	-	-	0.53	18	144/293	3/111	19/27	110/123	3/4		0	141/293	108/111	8/27	6/123	0/4	-	-	TGAGTATCATACCTTAGCTACTACGGAGTACTACTCAACATATCGTACGGCACCGGTAGGAAATTATGGCCGGCGCAGTGTCTAGCTGGCTACATAATTTACTACAGAATTGGCTATTTTTCTAAATTTATAGTATTAGAATATCTCGTTATATCCACATAACGTATGGGGTATATACGGAACATTGGGAGTACTAGTAGCTAGGTAGGTCGGTAGGTGACTGATCTGATCCTGACCGTTGAATGTGATCAAGTGATCTGTTGAACCCTCTCTCCAATGATCACATTGCTGCACTACTAT
310	Chr1-5230800	1	5230800	-	-	-	0.51	20	167/307	3/110	17/18	132/150	4/5		0	134/307	107/110	1/18	13/150	0/5	-	-	TTTTTTTAAAAAAATAGCTAACACTTAGTTAATCATGCTCTAATAAGTCATTCTGTTTTACATGTAATGTGTATGGGATGAGTTTCCAACTCAATATTGGAAATGAACCTTTTTCAAAATAGTCAATTGGAGCACTCTCGGCAAAAGTGACACCAGGCAAAAGTCAAATTCGTCCTACTCATGCATTGAACCGTTGCCTACACCCGAATTACCCTTCTCAATCATATTAGAGCTCTAACTTCTAAATTTAGCTTCAGAAGTTAAGTTTGGAGTATAGTTGTGGAGCAGCATAAACCCAAC
311	Chr1-5243240	1	5243240	-	-	-	0.62	0	147/312	125/125	9/19	2/144	0/5		31	120/312	0/125	10/19	102/144	3/5	Os01g10040	cytochrome P450, putative, expressed	CTTGTAAAAAAGCAAATCACATAATATTACTCGTGCTTTATGTAGCTAAGCTACATTGGATCAGGATCCTCTGCAGTCAAAGTCACGTGACTTTGTCACTGACATTGTGGGTCCGATAATCATTGGGTCCACATGTCTTACAAAGACAATCCGGCTACATCATCATGCCAGTTTCCGTAATAAATTGACCAGTAATTTAGTACTATGGACTTTAGAACCTGGCACATGCATAGCACAGATTCATGCATGCGTGCACTGCATCTGCACGCATTTGCATTGGTTGCACAAGCAGCTAGCTGG
312	Chr1-5243260	1	5243260	-	-	-	0.61	0	178/347	154/154	9/18	2/150	0/3		31	122/347	0/154	9/18	105/150	2/3	Os01g10040	cytochrome P450, putative, expressed	ATAATATTACTCGTGCTTTATGTAGCTAAGCTACATTGGATCAGGATCCTCTGCAGTCAAAGTCACGTGACTTTGTCACTGACATTGTGGGTCCGATAATCATTGGGTCCACATGTCTTACAAAGACAATCCGGCTACATCATCATGCCAGTTTCCGTAATAAATTGACCAGTAATTTAGTACTATGGACTTTAGAACCTGGCACATGCATAGCACAGATTCATGCATGCGTGCACTGCATCTGCACGCATTTGCATTGGTTGCACAAGCAGCTAGCTGGCCTACATATAACATATTACT
313	Chr1-5306020	1	5306020	-	-	-	0.57	0	178/380	79/83	4/112	82/157	1/5		-10	171/380	4/83	99/112	55/157	3/5	-	-	CATCTCTCCTCACTTCTCTCCTTCATCTTATCACCTAATCCTATGTGTTATTTTTAGAGACAGCACATGAAGCACTATAGCACTTGCCCTTAGGGCCTAGTACTAGCAGAGAGGAGGGCGGGGGCATGCCATGTCATGTCATCCTGGCGTGGCGTGGCGTGGCGTGGTGTGGTGAACTTGCCAGAAAGCAGAAAGCAGAGAGTGCACTGATTCCTTCACAAATCTGGCGACTCCACCAGTCTAGAGAGGAGTAGACTAGTAGTAGGAGTAGTAGGCATGCTGCTGCCCTGCCATGGAACA
314	Chr1-5325120	1	5325120	CACAGCCTTAGTTCCAAACTTTTT	CCCCTCCTACTACCACTACAGAGA	161	0.51	11	132/248	2/86	9/14	110/125	4/4		0	114/248	84/86	5/14	15/125	0/4	-	-	CAGAAACTAAACACAGCCTTAGTTCCAAACTTTTTTTTTCAAACTTTCAACTTTTACATCACATCAAAACTTTCATACACATAAATTTTCAACTTTTTTATCATATTATTCCAATTTCGACCAAACTTCTAATTTTAGTTTGAACTTATCTCTGTAGTGGTAGTAGGAGGGGTAGTACTCCTAGTAGTAATGAAAAAAAAAAGTAAATTTCAAAAAAACTACAACCGTAACAAAAGTAACATTAGTAATATATATTTCAATTTATTGTAACGTTAATATATGAAAAATTATCACAAAACT
315	Chr1-5344080	1	5344080	ACAAGGCGAGGAGACACACT	GGCTTCATTCTCTCCCTTCC	197	0.51	0	188/301	106/110	4/16	68/153	0/4		15	95/301	3/110	10/16	72/153	4/4	-	-	AGACAAGGCGAGGAGACACACTCACACTCACAGACACACGCGGGAAAAGCGAAGCGAAGTCTGTCTGCTGGGGCAATTATAGAAGGATTAGCGCGAGCTGCCCGGCCGAATACTAATCGGAGGGAGTATGAGAGCAGGTACAATAAGCTAATTCAGCAGGGATCATCCAAATCCTAGCTGGAAGGGAGAGAATGAAGCCGGCGACTATTCTAGCGCTATCGATAGCACACATACATATGTAGGTACAGTTCCTGGTGCCAATAGAAAATACATTTGTGGGCCCAACCATCACTTCGTCCG
316	Chr1-5345020	1	5345020	CTTAGCGTGCGAGGTAACG	ACCTGCTCCAACCACATAGG	154	0.5	-17	251/460	6/88	135/137	86/199	4/5		0	207/460	82/88	2/137	111/199	1/5	-	-	CCACGTTTGCTTAGCGTGCGAGGTAACGTGCAATTGCGGCCGCGCGTGCACCACGCCCTCCCCTAGTCCCCTCCTCTGCTTTTGCTTCCGACCAATCAGCCCAAGCGCTAGTGTTACGGAAGACACTGACCACCACGGCCCCACCTATGTGGTTGGAGCAGGTACAATAGTAGACTATTAGCCAACTATAAATATATTTTAATGAGACAAAAGATGAGAGAAGAATAGCGGGCTACAGATCTGTAGCCAGCTACAGCACGAACTCCAAGACGTAATATATGCATGACAGGTGTGACCATA
317	Chr1-5413080	1	5413080	GTCCCAAACTTTGCATGGAT	GGCACTGTGCACAAGAGTGT	155	0.66	2	231/599	0/124	75/181	142/252	3/5		-18	199/599	4/124	97/181	85/252	2/5	-	-	TGTTGCTTGCGTCCCAAACTTTGCATGGATAAAATCAGGCCAGCAAGAGGATACACGAACCTTTTGGCGCTCTGCACTGCTGCGAGCCAACTTTTCTTTCCAACTACCAGCTCCGATGCAAAGCAAATCCAGCTCGCACAGTGCCACACTCTTGTGCACAGTGCCACACTTGTGTATGAAATGATTGATTACAACCAAGATCCCTCTGATGTCATGACATGGGCATTCCAAATCGATCTCGCAACAAGATTAAGTCATCATGGATGCATGCCAATTGCCAGGCACAAGAAGCTTAATTAG
318	Chr1-5425700	1	5425700	-	-	-	0.51	0	267/529	42/49	55/176	159/276	0/5		-15	258/529	7/49	121/176	113/276	5/5	-	-	GAAGTGCACGTTAATATCTTAAAAGAAACACATAATACAACAGTGCTGTGGCAAGTGGAGATCGATGATGCCAATCCCATCGAGCTCCTTAGGGCCAGTCAATGAGACAACTGCCTTGATGAACAATCTTGCCGTATGGGCACGGATCAATGCAAAAACCCTTTCTCCACTAGGAAACACGCTCCTCTGGTGCTAGGAGTCCTCGAAGCAATACTCCTCTAGATCAGCTTATCACGCTTTTTTGCTAAGGAGAGAATCCTTACTTGACAAGCAAATATAGAAGAACCACACGCCGCCACG
319	Chr1-5475340	1	5475340	-	-	-	0.54	0	198/306	120/127	2/27	61/122	0/4		12	49/306	2/127	17/27	23/122	0/4	-	-	AAAAGAGTACAGATAACAGCAGTGCCGGGCCAGTGTAACCGATGAAATACACATTACATCATACTGTTTAATTTGTTGACTTGTTGTACATGCGCGTGTTCCATGAGCTATATATATACACTTAACAGAGTTTGTTCGTAAGCATGGCGAGGTAATAATTAATTAATTAATTAGTGAGCAGCTAGCTAGCTAGCTATAGCAATGAGAGACGCGTGGAGGAGTGCCAGCATACCAGCTGCCATTAAGCATGTGTGTGGTGGCACTACCTGAGGCTATAGGCTACATGCATCAGTCCTCCTG
320	Chr1-5475360	1	5475360	GGCCAGTGTAACCGATGAAA	CCACACACATGCTTAATGGC	230	0.61	0	167/285	109/115	7/37	39/106	0/4		12	54/285	3/115	21/37	22/106	0/4	-	-	AGTGCCGGGCCAGTGTAACCGATGAAATACACATTACATCATACTGTTTAATTTGTTGACTTGTTGTACATGCGCGTGTTCCATGAGCTATATATATACACTTAACAGAGTTTGTTCGTAAGCATGGCGAGGTAATAATTAATTAATTAATTAGTGAGCAGCTAGCTAGCTAGCTATAGCAATGAGAGACGCGTGGAGGAGTGCCAGCATACCAGCTGCCATTAAGCATGTGTGTGGTGGCACTACCTGAGGCTATAGGCTACATGCATCAGTCCTCCTGTGCCCATGCATCCATTCCAT
321	Chr1-5484280	1	5484280	ACCAAGAATACACGCTCGCT	AACAGGACGAACGGTCAAAC	243	0.58	0	195/337	92/95	26/48	64/168	0/5		11	94/337	3/95	22/48	59/168	4/5	-	-	TACATGCCACGCAACAAACCAAGAATACACGCTCGCTCGATCTATCGAGCTCCATATATACAGGGGGTGACTAAATCAAATGAAAATATATATGGAACATCACCTATAGATTTTTTTAGTTACTCGGTAATGCCCTACTCGATCAGTATAAGAACGGATGTACTATAATAGTATTGGAATATATAGTACTACCTTCGTCAAAAAAAAGGTTGCAGTTTTATATTTTTTTTTATGTCTAATGTTTGACCGTTCGTCCTGTTTGAAAGAAAAATATGATTAGTAGTTTTGTTGTTATTAGAT
322	Chr1-5499380	1	5499380	GTACCCCACGCTAGTGGGTC	CCATTCCACAGCCTTTCCTA	255	0.51	0	372/632	143/145	50/163	160/278	1/5		-8	239/632	2/145	113/163	106/278	4/5	Os01g10430	protein kinase family protein, putative, expressed	TTTTTGTATAGTGTACCCCACGCTAGTGGGTCGTACGCCCTACATGTGGCCAAGTTATTGAGAAATCTTGCTTACTCCTTGCTAAGACATGCTGTGCAATGGGACCAAACATGACCAAAACCTGTTAACTAGGTTCCGAGTTGCACGTGGGGTTTCATTTTAGTGAAATTTGCAAAACTTCAGTGGTTGCAGTGAATGTACGTCCTGCATGTGGCCAAGTTGATGAGAAATCTTGCCTAGTACTTGCTAGGAAAGGCTGTGGAATGGAACCAAACATGATCAGAACTTGTCAAGTTCCAA
323	Chr1-5502580	1	5502580	-	-	-	0.84	-14	7/21	1/6	2/6	1/1	1/2		10	2/21	0/6	2/6	0/1	0/2	-	-	TTTTTTTAAAATAATTAGTTATGTCTTATATTATGGAATGGAGGGAGTATATTTTAAAATGCAAGAAGTGATGCAAGCATTTTATCTAAGTATAAGCTGTGTACTCCGTAATACTGGTTAACGAAACAAATAATTTATAGTCCAAAAATCTTATTTTTATATATATATATATATATATATATATATATATATATATATATATATGTTCATAGCAATTTAAAAAACTAACGCTAAAAAATAAACTATGATAAAAAAAAATCAAAATCAACTTATAATATAAAAAAACAAAAACAAAATTCA
324	Chr1-5521740	1	5521740	-	-	-	0.5	0	269/456	31/121	58/113	158/187	4/4		-10	180/456	90/121	55/113	22/187	0/4	-	-	AATGAATTCTCCGTGACTAAAAAGGGAAAACAAAAATTCTACCGTACCAATTACCAAACAGTGACTAAATTTGGCTAATTCCTCCAAGACAAACTGGCCGATGCTAACAATTTGCCATCCGTTCTTCGTCACATCATGATATGGCAAAACAACAGCGGCTGTGTTTAGTTCACACTGAAGTTTGGAAGTTTGGTTGAAATTGGAACGATGTGACTGAAAAGTTGTGTGTGCATGAAATATTTGATGTGATAGAAAATTGGAAGTTTGGAAAAAAAAACTTTGGAATTAAACAGGGCCGCA
325	Chr1-5549880	1	5549880	ACACAACCAGACCATCACCA	GTTCAAGAAGGCCAACGAGG	171	0.64	0	89/174	51/52	12/27	16/67	0/2		9	41/174	1/52	13/27	22/67	1/2	Os01g10490	keratin, type I cytoskeletal 9, putative, expressed	ACACCAACCACACGTACACAACCAGACCATCACCATCAAATCAACCACACAACTAATTTAACACACGTACTTTTTAATTTTCCCGCCTAATTAAACAATTAAGCCATGCATGCATGCACGGATGCGTACGTTGCGTACGTCGTCGTCGTCGTCTACGCGCGGCCGCCCTCGTTGGCCTTCTTGAACGCCGCCGCCTGCGCCGCGGCGGCGCCGTCGGAGCCTCCCCCCGCCGCCGCCGCGAACGCGTCCCTCACCTGCTCGGCCGTGTAGGGGAAGCCGGAGCGGGTCATCGAGTTGAGC
326	Chr1-5551020	1	5551020	-	-	-	0.56	0	64/107	23/25	3/8	35/65	1/2		12	30/107	2/25	4/8	18/65	1/2	-	-	CACGGGGACGAAGGCGGCGGCCATGGCGAACGCGGCGAGCAGGAAGGCGCAACCCATGGTGGTGTTCTTCATCCTTGCTGCCGCCATGGGGGGTGGTGGTGGTGGAGTGAAGCGTGGGAAGGACAGCGCGGCTATAAATAGCGGGGGAGGGGGAAACAACAGAGTGGCTAGCTAGCTGGCGCCATGGGAATTGATGGTGAGCTTAAATTGAGGTCGCAGATGACACAGCGGGTGGTTGGGGAGGGCATTCATTGCTGCCTCTCTCTTCTCTCTTTGCATCCAAGAGAAGCTAGCCATGGT
327	Chr1-5553960	1	5553960	-	-	-	0.55	0	222/374	131/135	33/64	41/146	0/4		11	116/374	3/135	31/64	71/146	3/4	-	-	CATGCGTCTATCTCTACAAAATCAGAAGAGTCCTTGGTGTGTAGTAGTGCAAGACTGAAAGTGCAATTAACCACACACCCCCATCGATCGATCGAATTTGCCAAGCAATTACCTCACACTGCATGTAATAGTGTAGTACACTGGTGTTTGAATGCTCTGAAGATGAAGATGAAAATTAAGTATTTCACGCAAAACGAGATTGTAATAACGTGTGATTAATTGAGTTTTAATTATTACAAACTTGAAAAATGGATTAATCTGATATTTAGAACAACTTTCATGTAGAAAGTTTTCGCACGA
328	Chr1-5559700	1	5559700	TCGGCAGTGGTAGAGTTTGA	ATCAGCTGCATGCGTAATTG	231	0.65	-6	13/23	5/8	4/7	0/0	0/1		4	2/23	0/8	1/7	0/0	0/1	Os01g10504	OsMADS3 - MADS-box family gene with MIKCc type-box, expressed	TCGGCAGTGGTAGAGTTTGATCTGCTGATCAGTTACACGAATCAGAGCACAAACGTGCTGTTTATATATATATATATATATATATATATATATATATATATATATATATATATATATATATATATATATATATATATATATATATATATATCATACAACACACACAATATGGCACAATGGTGGCAAGGTCTGTTTAATTTGTGCACGTACGCAATTACGCATGCAGCTGATGAGCAGCCACAAACGCTAGCTTGCAATGCATGCTGACACATTTTTTTTTCACAACGCCTAATGACAATA
329	Chr1-5566700	1	5566700	-	-	-	0.63	-10	187/397	3/87	67/85	96/191	5/5		0	132/397	84/87	18/85	21/191	0/5	Os01g10504	OsMADS3 - MADS-box family gene with MIKCc type-box, expressed	TGAAACTGATATTTTGGTACACAAATTTTAGTTTTCTTTATTTGATGAAAAAACAAATAAGCTTATCCTGCCACTTTTTTATTTACATGCATACGACACATAACTAGAACTAATAGTCATAACAAAATCATTTGTAAAAAAAGACTAGCTAATATTTTTATATAATCACATTATTCAGTATGTATAGCTTATGAGGAAAGGGAGACATGCAAAAAATATGGAACAATCATCTTTGTGTAAATTCTTTCAGTAAATCAAACGCATGCATATGTACTCCCCTATATACTTTACTGTATTTTT
330	Chr1-5567080	1	5567080	-	-	-	0.68	0	224/410	118/122	71/81	19/177	1/5		14	26/410	0/122	4/81	21/177	0/5	Os01g10504	OsMADS3 - MADS-box family gene with MIKCc type-box, expressed	ATCACCTGCCCTCGTGAAGTTGCTCGGGACTAAAATTTGCACCACACAGCCACACACACTCATGAGAGAGAGAGAGAGAGATGCACATGGGGATGAAGCCCTAACCCTAGCAGCTCATTGGTTGGAAACAGGAGATGATGCAAAAGAAACTGGAACACAAGAGAGAGAGAGAGTGTTATATCATCAGCTGCTTGTTTATCCCTCTACCCTTATTACCTGATCAAACATACATACACTAACACTTGGCACATTCATGTACAAACTAACTACTAGTACATCAATGCCATGGCCAACCATACA
331	Chr1-5567100	1	5567100	TCGGGACTAAAATTTGCACC	GGCCATGGCATTGATGTACT	268	0.7	0	226/428	134/138	60/75	17/187	1/5		14	27/428	1/138	4/75	21/187	0/5	Os01g10504	OsMADS3 - MADS-box family gene with MIKCc type-box, expressed	TGCTCGGGACTAAAATTTGCACCACACAGCCACACACACTCATGAGAGAGAGAGAGAGAGATGCACATGGGGATGAAGCCCTAACCCTAGCAGCTCATTGGTTGGAAACAGGAGATGATGCAAAAGAAACTGGAACACAAGAGAGAGAGAGAGTGTTATATCATCAGCTGCTTGTTTATCCCTCTACCCTTATTACCTGATCAAACATACATACACTAACACTTGGCACATTCATGTACAAACTAACTACTAGTACATCAATGCCATGGCCAACCATACACACTCTCCTTGCTATCTAGA
332	Chr1-5573640	1	5573640	TCCATGATCAGAGAGGGAGC	GTGTCTGTCGTCCTCGTCCT	172	0.56	9	128/211	2/31	23/40	94/112	2/4		0	52/211	28/31	17/40	0/112	0/4	-	-	TTAAACAACAAATATCCATGATCAGAGAGGGAGCATCGTTTAACCACGGATGTCTCATGTCTCGACCAATATAATCAGTCACCGTGGAAACCATGCATACCACGTCGCCTTTCTGTTAGGACCTCACCCACCGCCATCGCCGTCGCCGTCGACGGCGACGGGGACGAGGACGAGGACGACAGACACGGTGGCCAAAGGCGAGCGAGAGAGGGGCAATGGTGGTGCATGGATGATGATATTTGTGAAAGGGACACAAAGATATTGAGGTGAGAGATGGATGCAACGCATTCATGTGGTCCA
333	Chr1-5575780	1	5575780	-	-	-	0.51	15	172/314	5/94	16/46	137/148	5/5		0	137/314	89/94	30/46	6/148	0/5	-	-	ATAACCTCGCAAAAGAACTATAAATAATTATGGTTCCTCTCAGCTATTAGCCTTTGGTCTGATTCTATTTCATATTATATTACCTATGAAACCCTTTCTTAATTATTTCTTAAAGAAAAAGAAAGTTCTATTATATTTTAGGACGGAGGGAGTACTACTAGTGAGATGGAGCATGGATGGTGGTTGGATTCTTGATCCGGAATCGCAGCAAGGGGGGAACAGCAAAATCTGAAGAGATCCGGCGGTGACGTCCACCCTGCCTGCCTCAAGGAGCAACAACAGCAAATGACCGCAGCGACT
334	Chr1-5600040	1	5600040	-	-	-	0.57	-10	318/559	8/101	126/156	159/257	5/5		0	171/559	91/101	29/156	38/257	0/5	Os01g10550	DEFL35 - Defensin and Defensin-like DEFL family, expressed	TCCACACAACGACAAGCGAGACGTCTCCTTCCTCCTATGATAACACAACAAAAAGAGATATTAGGGATGATATCAGCGTGTACCTTTTTCCTTTGGACGACGAGGAGACGAAATGCCTGCACGATTGCGTGAAGTAATCACGTCTTTTTGTTGTTTTTTGTTGTTGTTGTTGTGGTGTTTGGTTCTTTTTCTCGGCGGACCGGAGAAAAGAAAAGATGGACCACTGCAGAGAAACTTGGCATTAAATAGCTTAAACTAAAGTGTAAACGCGTCTGGAGTAATAAGCGTGTATGCTTGGCT
335	Chr1-5638720	1	5638720	CATGTCATTGACTCATGTGGG	TTCCGGTCCAAATAGAATGTG	178	0.6	0	94/165	58/59	22/31	4/63	0/2		10	32/165	0/59	0/31	32/63	0/2	-	-	ACATGTCATTGACTCATGTGGGTTCTAAATGTCATTGAGATACCGATGACATATCTCAAACTTTGCAAAATTATAATGGTATGGTTCCAATTTAACCATTAAAAATACAGATATCCACTTTCCCCTCCTAAAATATAATAGATTTTGGATGGATATAACACATTCTATTTGGACCGGAAGACTATCAAAATTCTTGTTAAAATTTTAGACTCCACATTTTTCTATCTCATAATCCAGCAATTAATTAGCACCTTTCTTTCTTTTTATGATAAATTTGATACTGTATCTGTTCTGGAATAA
336	Chr1-5682720	1	5682720	-	-	-	0.51	13	128/258	4/90	9/35	101/110	5/5		0	127/258	86/90	26/35	6/110	0/5	-	-	AATAAAAATAAATTTGTAGGTGAAACTTTTATAAATGTGTTCTTGGTGACTTAAAAGCTAATATTGAAAAAGAAACTACGTTGAAAATATCTCAAAATCAATATCAAAATTAAGCTTAAAAATTTAAAATTTGGCTTTTTCTTTGGCTGATTAGAGCCTTAGTTGGTAATACTATATATGGTTGATGCAATATGAATGAGCTAAGAAATCATCAGCAGCATATAGTGAGCATATGTGTCACAAATATATACCAACTTGTGACATGTAGTTTAGCTAGTGACCCACTGGAATACTGGATTG
337	Chr1-5701840	1	5701840	-	-	-	0.61	0	106/214	67/69	19/27	8/99	0/4		29	75/214	2/69	6/27	61/99	3/4	Os01g10680	GIL1, putative, expressed	TTTAGAGGGGCACTATGCTAATTCATTAATTTTTACAGCTAACTATATTTTGCACTCTATTTTCTTTTTGGGTGCTCTTTTTTAACACGTGCTTGATGCATATAGAAATGGGCATTTTTGGAGAAGATTCAGGTCTGAATTAATTAAGAGTATAATGCAATTACTATGATGTGATACGGTGCCCTGATGAGTAGTACTACAAACATACTGCAAATAATTAATGCTTTAATGCTTTAATAGCAATTTTCTAAATTCAAATATAAATAGTAAGTATTCAAAGCCAATGGGACCTCACTTCAG
338	Chr1-5719120	1	5719120	ACAGTGCATGTGTCAGGGAA	TGAAGATGCTGCTGGATGAG	203	0.5	0	193/363	78/81	37/56	66/200	1/5		8	169/363	3/81	19/56	133/200	4/5	Os01g10690	POLD3 - Putative DNA polymerase delta complex subunit, expressed	GGTGATGTACAGTGCATGTGTCAGGGAAAACAAGCAAAGCATCCCATGAACTAGTACACGTGTACACGTACTAGGCTACAATGCCCATACCTGAATCTGACCACACGGCGAAGTGACAAAGGCACGGCCGCACGGGTGCCTGGATGCATACAGCCTACAGTACAAACTTCACAAGCCATGTCGTTGCCATACTCATCCAGCAGCATCTTCAGAATTCATACAGAATTCTGAAAAATGGGTAGTAGTACCAGTACAAAATCACACAGGATATGTACAGCAAGTGAGCTTCTGAATTCTGAA
339	Chr1-5751260	1	5751260	CGGACTCCAACTGTTCGTTT	CTTCCCCTGGAAGAAAGACC	236	0.57	0	46/83	14/14	8/19	16/41	0/0		-9	28/83	0/14	10/19	18/41	0/0	-	-	GTTCGCCTACGTCTCGGACTCCAACTGTTCGTTTTTCCGGGTCGGAGTTGAGTTCCGGTTACGCGAGATAGCAGCGGAGACCCTCCGCGCGGCTCAACGCTGGGGTTCGGCGCTGCACGCCATGTCCGACACGGATTCATCGGCGGCGGCGGCGGCGGAGGGTCGGAAGCCGTCGCCTGCTACGTCGCCTCCTCCGGCGAGGTAAGCGATTCGATCTCTGCCCGTGCTTGGGTCTTTCTTCCAGGGGAAGGCGAGGCTTCGCGTCCCGCTTGTCACTTGAGACTTCCTATGTCGCGCCCT
340	Chr1-5778060	1	5778060	ACCAAAAAGACCCCGAAAAA	GTTTTCTCTCCGGTGTCTCG	181	0.9	0	9/41	3/8	2/5	3/23	1/1		-8	4/41	0/8	0/5	4/23	0/1	Os01g10840	CGMC_GSK.2 - CGMC includes CDA, MAPK, GSK3, and CLKC kinases, expressed	ACAGAAACCAAAAAGACCCCGAAAAAAGCTCACCCGCTTCGGCTCGCCGTTCTTGCCGCCGATGGTGGTGGAGATGATGTGACCCGTCACGGCGTCGCCCCCGCCCTCCTCCTTCTTCTGCAGCACCTCCAACCAAAAAAAAAAAAAAAAAAAAAAAAACGGCGCCGCGAGACACCGGAGAGAAAACCAGCATTAGCCCAACGACCACCGAAACCAGCAGATCGGCACCGAGCCCCAGCCCAGATCCACCCCGACACCCCAGATCTGGACACCCCCCTCCCCACGGGTTACCTTCTCGCT
341	Chr1-5857260	1	5857260	GAAGTGATCCGGCTGAAGAG	CTTTCACCCACCTCGTCCT	196	0.51	0	64/126	18/18	11/22	30/69	0/4		-9	61/126	0/18	11/22	38/69	4/4	Os01g10980	auxin-induced protein 5NG4, putative, expressed	ATGGTTGCAGGGTGGAAGTGATCCGGCTGAAGAGCTTGTCGGGCGCGGCGAAGATGGCCGGCGTGGTGCTGTGCGTGGGCGGCGTGCTGGCGATCGCGCTGTACGCCGGGCCGGCGATAAGCCCCGTGAACCACCATCGCGCGTTCGGCGGCGGCGGCGGCGGCGGCCATGAATCAGCATCGGCGACGACGAGGACGAGGTGGGTGAAAGGCACGTTGCTGATGCTGCTGTCGAACGCGACGTGGTCGCTCTGGACCGTGCTGATGGCGTCGCTGCTCAGGGAGTACCCCAGCAAGCTGC
342	Chr1-5945500	1	5945500	AGACCATCAAGGAGCATTTACA	ACTTCCTCCGTTTCACAATG	250	0.58	0	185/377	95/105	64/77	10/170	1/5		24	155/377	9/105	7/77	135/170	1/5	-	-	ACTAGACCATCAAGGAGCATTTACATGTAAGTCTGTGTTTACAAATTAAATTTTTGCATCTCGGTGTTGCAATTTCTCACATTCACTGATGGTTAGCCTTTTCGTCCAATTTCTAGAGACGCATCGAAAACCAGATAAGCATGCTCTATGCACTCTAGTGTAAGACATTCTAGCATTTTTCACATTCATATTGGTAACATCAATATGAATGTGAAAAATGCTAAAATGACTTACATTGTGAAACGGAGGAAGTACTTAGAAACACAAGAACAAGGACATCAAGATGTAAGAAATGGAGGC
343	Chr1-5965700	1	5965700	AGGTCTACAGGGGGTTTTGC	TGACAAATATGTTGCCCCAA	199	0.5	0	211/407	99/106	83/98	11/175	1/5		26	196/407	7/106	15/98	164/175	4/5	-	-	TTAGATGACAGAAGGTCTACAGGGGGTTTTGCAGTCTTCCTAGGTTCTAATTTGATCTCATGGAATGCTAGAAAACAGGCTACAGTATCCAGGTCTAGTACTGAAGCAGAATATAAAGCTTTGGCAAATGCAACAGCTGAAGTAATGTGGAATTCCTCATCCTAAGCCATCACAGCTATGGTGTGATAATATTGGGGCAACATATTTGTCAGTTAACCCAGTGTTTCATGCTAGAACAAAGCATATTGAAGTTGATTATCACTTTGTTAGAGAGCAAGTGGCGCAAAAGAAATTGGAAAT
344	Chr1-5970320	1	5970320	CGCAACTGAAGAAGAAACCA	GTGATCGACCAACACCACC	167	0.5	9	170/315	7/57	30/78	116/148	5/5		0	144/315	50/57	48/78	32/148	0/5	Os01g11150	gibberellin 2-beta-dioxygenase, putative, expressed	CGATCGCGGTTCACGCAGAACGCAACTGAAGAAGAAACCAACAAAGAGATCAAGCCAAAATCGCGCAACGAATTCGATCGGCGGCTTGGATCGTGATGATGTAAAAGGTTTGTGGATAGAGACGGGCAGATCCGCAGGTCAGGGGAGATGCATCATGCATGATCCGGCGGTGGTGTTGGTCGATCACCACCATGCATGCGACCGATGTGGCGAGCTGCGCCACGTACGGCGATGCGACCGTGCGCGCACGTGAATCAAAACGGCAGCGTCAGACGGAGCCGCCGGCGCCGGTCTCCGTAC
345	Chr1-5986500	1	5986500	CGCTGATAGGTAGGGCTCAC	TCCAAAGATTTGGTGTGACG	176	0.58	0	191/350	87/98	81/106	6/121	1/3		20	116/350	8/98	5/106	96/121	2/3	-	-	TAAAGGAACGTGGGTCGCTGATAGGTAGGGCTCACCTTTAAAGGCCCACACGTTAGTGACGACGTTCCTCTAATGTAAAACTGGAGCTTTATCCCTTCTAGATAGGATAAATGAAGTCGTAGCAGTAGTGCCATGAGCGGGATGTACTTTCCTAATTTTTTTTCCCAAAAACGTCACACCAAATCTTTGGACATATGTATAGGCATTAAATATAGGTAAAATGAAAAACTAATTGTACAGTTTGTATGAAAATCGCGAGACAAATCTTTTAAGCCTAATTAGTCTATGATTAGCTATAAA
346	Chr1-6021060	1	6021060	CGAACCCACAGATTTTGTGAT	GCATGCTCTCATTTCCCTCT	252	0.54	0	94/147	31/42	23/35	27/48	2/2		-9	25/147	9/42	10/35	2/48	0/2	Os01g11250	potassium channel KAT1, putative, expressed	TCGAACCCACAGATTTTGTGATCTGTAGTTTGGTATTGCTGCTCCTATCCATGTTCTTGCTGGATTGGGGTATCTATCAGCTATTAAATAATTGAAGCATCCTGAACAATGTACCGCAAAAAGTGTAACCTGAAATTTTTACAAATAATAATAATAATAATAATATAGAACTAAGTTTTCTTCATCAAGGTAGTGTACTTCGATTTTTTTTCTTCTTTTTTTTTTAAATTTGAAGAGGGAAATGAGAGCATGCAAACTTACAGAAATTAGTTTGGTGCACCTTATCCAGTAGTAATTCAA
347	Chr1-6026860	1	6026860	TGCAATCGTAAAATACCGCA	AAATCCCAGCAACAATCTGC	166	0.5	11	217/429	21/101	17/84	156/208	5/5		0	212/429	80/101	67/84	52/208	0/5	Os01g11260	phospho-N-acetylmuramoyl-pentapeptide-transferase, putative, expressed	TTGTCATGGACTGCAATCGTAAAATACCGCATTGGATGAGATTATTTGTTCAGGTGAATGGTGCTTTTTCAAGAGAGATGATAGGATGCTCTTCCCTTATTTTTTTGACGGGAGATGCTCTTCCCTTATTATGTTGAAAGCAACTTACAGTTCTTTTGCAGATTGTTGCTGGGATTTACTTATCTATCTGGTTAAGTTCTACAAATATTTCAACACCATATAACACGTAAGCATTACTTCAACTTATATATACTGAAAAACTAACTGCAGTTTGAATTAATGCTTTATCGGTTAGGCAAT
348	Chr1-6030220	1	6030220	-	-	-	0.5	0	140/263	54/71	42/52	33/119	1/4		11	123/263	17/71	10/52	86/119	3/4	-	-	GAAATACTTTTCTATTTGATATAACAATAATGTCTAAAAATTACAATATTATAAAAGGGCTTATAAAACATAGTTATTTTGAGAGCTATCTATAGTCACAGTTTTAAAAGTTTGACCAAATAAAATCAATAGGATAATATATTTAAATACACATGGTAATAGTAGCAATGTTTTTTTTTTGACCTTTACTTTTGCAATGATGAGTTTAGGGTTTGTTTCGATACGTGACGACACAACTTATGCACGCAGGAGTGATCTTGCACGTCCAAGTCAAAGGTCCAAAATGCCCCTGACATATCG
349	Chr1-6078720	1	6078720	-	-	-	0.62	-8	179/387	27/81	45/120	90/150	3/5		0	146/387	52/81	72/120	11/150	2/5	-	-	AAGTCCACCACCGCCGCCATGGCGCGGGTCACGGGTGGCGGCCGGGCGGCAGCAGCAGCTCAGGGCGCACACGCACCTCTCCCAAACCCGCACACTACTAGCTGGTGTGTCGTGTTGGCATCTCTCCCAACGGAGGCATATTTATGCCCATATGTGTGTCAGTGTGTGAGGCGTGGGAGGAGGAGGGGGAAGGGGGGATAGTAGATCGCTGGTCAAACGCGCTGAGACAACGGAACGAGGCGGCTTTTCTGGGCGGGCGGATTGGCAGACGGCAGACGGCCGCCGCCGCGCGAGGGTGGT
350	Chr1-6128020	1	6128020	AACCTGTGGGTGCTGATCTT	TATCCGCAGTCATGGTCTCA	214	0.64	0	198/374	63/95	15/49	96/198	2/3		-15	75/374	30/95	31/49	8/198	0/3	-	-	AAAAAGTATTTTATTGTAATAACCTGTGGGTGCTGATCTTGCTTGTTATGTTGTCGTATTCGGAATTTTAAGGGGTGGTTAGTACAAAAATAGGACAAACGTAAGCATATCAGATAAAGCAAACTCATTAGTAGATTTTTTTTTAGGGAAACTGATTAGTAGAATTGATGTCCGCTGCAAACCAACTCGCTATTAAAGTGGACTTCATGGTCCATGAGACCATGACTGCGGATATAGATTAATACGGAGTAGTCTTTTTACGGTGATCGCATAGAGAATGTTTCAGCAAAACCAACCAAA
351	Chr1-6187480	1	6187480	-	-	-	0.83	8	44/189	1/45	7/15	28/108	3/5		0	44/189	30/45	2/15	2/108	0/5	-	-	TTTTGAGTGTTAGGTTATAATAATTGGTTGTAGCTGATTGAGTAAATATCATGATGTTTTATTCTATTATCTTAAAAAAAATACTCGATGACCTTAAATACGATGAAGCAAGGGAAGTGGAGAGGGTAGGAAGACTACATAGCCTGATCCGGTGAATTTTCAAAAAAAAAAAAAAACTACACAGCCTGATCGATGGGCTCTACCATTTCGCTACCATATGTATCAAAAGGGTAAGTGAATAGATTTAATACTACTTCAAGATCTTGCTTTGATTAATTTTGAAATGATTGAAGGGTTGAG
352	Chr1-6187500	1	6187500	-	-	-	0.84	8	48/206	9/61	10/16	22/108	3/5		0	46/206	29/61	3/16	6/108	0/5	-	-	TAATTGGTTGTAGCTGATTGAGTAAATATCATGATGTTTTATTCTATTATCTTAAAAAAAATACTCGATGACCTTAAATACGATGAAGCAAGGGAAGTGGAGAGGGTAGGAAGACTACATAGCCTGATCCGGTGAATTTTCAAAAAAAAAAAAAAACTACACAGCCTGATCGATGGGCTCTACCATTTCGCTACCATATGTATCAAAAGGGTAAGTGAATAGATTTAATACTACTTCAAGATCTTGCTTTGATTAATTTTGAAATGATTGAAGGGTTGAGAATTATGACAACGACAGCTG
353	Chr1-6222780	1	6222780	-	-	-	0.5	-9	74/136	12/24	24/34	23/59	2/3		0	61/136	12/24	10/34	35/59	1/3	Os01g11550	TCP family transcription factor, putative, expressed	AGGCGGCGCCGCCGCCGCCGCCGGGGTCGGGCACGTTCCACGGCAGCATGCGCTGGTTCTGCGCCTGCTGCTCGGTGGCCCACATGGCTCCGCCGCCGAACGAGTAATTGGCGGCGCCGGAGAAGAGCGCCTGCTGCGTGGTGCCATTGCCGCCGCCGCCGCCGCCGCCATGGCGATGTTGCTGGTGGTGGAACATGGGGTCTGGTAAGGACTGCAGCGACAGCCGGAGCTCCTGGCTCTGGCTGCCGGTGCGGGACAGGAGGTCAGGCGTGTAGCTCTGGAAACCCATGGCCGACGACT
354	Chr1-6224060	1	6224060	-	-	-	0.74	12	125/323	2/88	9/52	106/154	3/5		0	86/323	72/88	2/52	1/154	0/5	Os01g11550	TCP family transcription factor, putative, expressed	TCCAGATCCCCCGCCGCCTTCTTCCCCGCCGCTACTGTTGCTGCTCCAATGCGCGTCCATCCACCTCGCCGGATCCCATAACTAGGTCGACAAGAAACACAAAAACCATCAAAAGAATCAACAAGAAGAAGGCCCCGGAGGAGGAGGAGGCTGCAAGAAGAAGAGGTGGTGGCCAGGGAGGGACTGACCCAGGAGAGGAGTGGGGGACTAAACTAGACGCAATCCCATGGATTGGACATCACATTTTAACAGGGGGGACGGCCAGCCAAAGCTTTTGCTCCTCTCTCACTCTCTTGTTGG
355	Chr1-6224080	1	6224080	TACTGTTGCTGCTCCAATGC	ACCAAGCTTCCCACACAAAC	288	0.73	12	127/315	7/87	7/49	106/154	4/5		0	85/315	69/87	2/49	2/154	0/5	Os01g11550	TCP family transcription factor, putative, expressed	CTTCCCCGCCGCTACTGTTGCTGCTCCAATGCGCGTCCATCCACCTCGCCGGATCCCATAACTAGGTCGACAAGAAACACAAAAACCATCAAAAGAATCAACAAGAAGAAGGCCCCGGAGGAGGAGGAGGCTGCAAGAAGAAGAGGTGGTGGCCAGGGAGGGACTGACCCAGGAGAGGAGTGGGGGACTAAACTAGACGCAATCCCATGGATTGGACATCACATTTTAACAGGGGGGACGGCCAGCCAAAGCTTTTGCTCCTCTCTCACTCTCTTGTTGGGTTTGTGTGGGAAGCTTGGT
356	Chr1-6227040	1	6227040	AGCTCTACAGCTAATTAAACGAGG	CATCTCGATCATGTGGCAAG	248	0.8	0	127/355	108/113	4/62	2/153	0/3		8	76/355	2/113	43/62	24/153	2/3	-	-	TGGCATTAATGCGTGTAGCTCTACAGCTAATTAAACGAGGAGATTAATAAACAACTCGATCAGGATCTCGCTTTGCCGCTGCTGCAGCATGCATGCATGCTACTACGCTGCTATGGTTGGGTGTTTGTTTCCCCCTTCTGTATCATCATGTGGTGTTGTTGTTTCTCTCTCTCTCCTCTCCGGCCAGACAAGGGACATTCCAGTGGAATGAAAAACTCAGCATTAAAATCCCCAACACCCTGTCCTTGCCACATGATCGAGATGGTTATTGCTACGTAGTACTCCCCCTACTGCTGCTGC
357	Chr1-6227060	1	6227060	-	-	-	0.85	0	115/381	98/108	3/70	1/178	0/5		8	68/381	1/108	41/70	22/178	2/5	-	-	CTACAGCTAATTAAACGAGGAGATTAATAAACAACTCGATCAGGATCTCGCTTTGCCGCTGCTGCAGCATGCATGCATGCTACTACGCTGCTATGGTTGGGTGTTTGTTTCCCCCTTCTGTATCATCATGTGGTGTTGTTGTTTCTCTCTCTCTCCTCTCCGGCCAGACAAGGGACATTCCAGTGGAATGAAAAACTCAGCATTAAAATCCCCAACACCCTGTCCTTGCCACATGATCGAGATGGTTATTGCTACGTAGTACTCCCCCTACTGCTGCTGCTGGCTGGCTGCTGCATTGGG
358	Chr1-6234420	1	6234420	-	-	-	0.58	0	212/370	76/87	9/47	114/205	0/5		13	90/370	9/87	22/47	55/205	3/5	-	-	CATCTCGTAAAGTCCCATGGCTTTTTACAAGCGCCTGCCACACTGATTATTGGCGATCGCGTGCATGCATGGATGCTTGCATGTCCAGTAGTACTAATCGATGATCGATTCCGGTACAGTCCACACCAATAATCAGCGCGGGTTATCTATCGATCTTATAGCCTGTTTAGGTAAGTTTCTAGCAGCTGCAGTTTCTCTTTGTAGAATTTGGAAAAATAAACTAGAAGCCAGAAGCTGGGTCACCAGCTTCTCCATATTCTCACCAGCTAGCTTCTCAGCAATTGATTCTCAGAATCTTAA
359	Chr1-6250720	1	6250720	-	-	-	0.5	30	155/283	5/72	15/18	123/170	3/3		0	128/283	67/72	3/18	47/170	0/3	Os01g11580	bromodomain containing protein, expressed	AAGCCAGAATAGATCTACTGTATCATATTTTACTACTCAGCTACTAATATTATAAATTGATAACCTCAATCCTTCGGATAAGTATAAGAACAAATCAGCAAAGTTTGATGATCTGATGTCCATGGATAGTTGTGTGATTGGGTCTTGGATGTTCTGTGTGACATGCTAGTAGGAATGCAAATGTGATTTTGTGCTGTTGTTTGCACACAGTTATAATGTAAGCTAGACCTTCTTCTTGGAGATTTGACCGTGACCCCATCAAACAGTGTCCAACTTAAAGGCTGTTAGAAGATATGATCA
360	Chr1-6258540	1	6258540	-	-	-	0.5	19	174/331	12/110	16/18	132/179	5/5		0	156/331	98/110	2/18	46/179	0/5	-	-	TTGGTTGGTTCTGAATTTGTGGAGAGATTGTCAGCGATTAATTGCATGCCCATGCCCATAGACATTGAAGAGTTGTTGCTTCGTCTGTTTCGGTGTCTGTTTCGCTGTGTGTGTGACATGATGATTTCTGGATTAGTGCTTGTGGAATGCCGAGATGTTGATGTTGATTGGGACAACTTAATTGGATCATCCTGGTTGGCAGTTGCCTACAACATTCGGTGCAGACGTCGGAAGTTGTCGCTTCCGTGTTATAAGTTGCTTTGAATTTTTTTCAGTTACAATTAAAGTTTTTTTTTTTAA
361	Chr1-6260360	1	6260360	GATGACCGAAAAGACCGTGT	TTCCTATATGATGCCGCCAC	202	0.52	17	76/149	3/57	6/8	62/72	3/3		0	70/149	54/57	2/8	7/72	0/3	-	-	GAAGGAGATGACCGAAAAGACCGTGTAAAATTCGGTTAGTTGCAACTGAGGACCGAATTTGTGACCGAAATTTTCGGTCTCGGTTAGTTCGGTTCGGTTTTTTTCTGCCCACCCCTAGGTGGGGCGAAGCATGTGGGGTGGAGCAAAGGAGTGGGTGGAGTGGCGGGGCGGAGCTGTAGCGGAACGGGGTGGCGGCATCATATAGGAAGTAACTCTAACAGAATATAAGTAACCTTGACGATATTAGAAGTAACTATACAACAAGGGAAAATAACTCTAATAAAATAATTACAGTAGTAA
362	Chr1-6267280	1	6267280	-	-	-	0.59	0	202/426	71/81	38/136	71/175	2/5		-10	182/426	4/81	97/136	75/175	3/5	-	-	CTATGTTATATTTTTACTTTTTTTTATAATAGAAGTTATTGGTAGTTAAAGTTATAAAGTTTAATTTTAATCTTGGTCTAAAACGTTAAAAATGATAGAAACAGAGAGAATATGTATTAGTCTGTACCCTTAATTAATTAACCGATCGACCAGACCAGACCAGACCAGAGTACCAAGAATAATGTCACAGACGAGCAGAACTCCAGAAAGGACAGCCTAACCGATCGATGGCCAAAGTGACGTACTCCTAGCCCTATATAAATGGCTACAAGCTAGGATACATTGCTGTGTGCAACCGAG
363	Chr1-6278620	1	6278620	-	-	-	0.51	0	233/459	79/80	36/147	91/191	3/5		-8	219/459	1/80	111/147	100/191	2/5	Os01g11650	GDSL-like lipase/acylhydrolase, putative, expressed	CAAGCGAGAGAGAGAGAGAGAGAGAGCTTTTCCCGGACAGGTCTCCCGGCGCCACGGCATCCAAGCTGCTCGTCGCGCTATCTATACATGACACGCCCCGTCTCCCTCCTTGCTTGACACCAATTCAACGACCTCTCGCGACTGATCGATCGATCGATCGATCATTCGATCGCCATGAGGCTCTCGGTCTCCGTCGCCGCGGTGCTCGTCGTTCTTGCGGCGCTCCGGCCGCCGCGGGTGGCGGTGGCGCAGAAGTACGCGGCCATCTTCAACTTCGGGGACTCGCTGGTGGACGCCGGC
364	Chr1-6325300	1	6325300	-	-	-	0.63	0	145/279	48/69	13/56	71/123	2/5		-23	72/279	20/69	17/56	23/123	2/5	-	-	TAATTGTATAATATTTATATTAGTTAAAATTTTAAGAGAAAACTTGTCGACAAATGTATAGGTATTCCTGTGATAGTTTTAGTTGTAGAAAATGTTAAGAAGCCAACTCAAAATAGATTAAAGTGTGACGTGTATATACAATCAATATAACATAGAGTCATCAATAAAATAAGTAACAATCCAGCAACAATATCACAATATCGCAATTACGCATCGGCCCAAACTACTAAATCCCAACTATTGTGTAATTGCGTACACAAGCGGACACGCACCACTACGTACCTCTATAGTGTACGCCCA
365	Chr1-6331620	1	6331620	-	-	-	0.63	20	109/232	7/80	14/21	80/114	5/5		0	86/232	69/80	4/21	4/114	0/5	Os01g11720	transposable element protein, putative, containing Pfam profile: PF03004, Transposase_24, expressed	CCATATTAATGAAGGTCATAGTAATCTTTTAACATCTTGCTTAATATATCTTCGAATAGCTAAAATTATACTCACTATATTATTTAGAGACGGGGCATATCACTATATTTATTTTAGATAATGTATAAAATCTAGCCCCAATTTTAAAAGAAGCTAGTTGGTTGTATCGGATAGCATGAATGTCAATTAGTAACTAATTGATCTATATATGCATATTGCAAGCATGATGTGAGTCAGTTTTGCAAAAAAATCAGTGTAAAAAAGGGAAATCTTCTATCTTTGTCTGTCATAATATGGGTT
366	Chr1-6351900	1	6351900	AAGGGAATTGAGCCAAACG	AGACTAACTGGACGGCGATG	280	0.62	-15	217/394	15/73	102/109	79/178	5/5		0	98/394	47/73	2/109	40/178	0/5	-	-	AGTCGAGCGAGCCGAAAGGGAATTGAGCCAAACGCGCCGATATCACCTGCTTGGAGCCGAGCAAATCTCACTGTTAGATCGATAGCCTATCCACGCGGCATCTATCCAGGTCGGGACTGCAGCGGCGTTGGTTTGCAGCCGGTCTACACCAAATTTATTTTTTTTTGAGAGAATCCATTATATGCCTCTGAATTTTTCACACGTCCACGATTTGCAACTGATTTTATCACGTTCTAAAATATGCCATCATCTTTTGCTTAACTTCTATGATTTACCATCGCCGTCCAGTTAGTCTCCGTT
367	Chr1-6356360	1	6356360	ACCTAGCCTCCCCATCATGT	GTCGCCATCTGGCATATCTT	158	0.72	0	180/343	80/108	2/121	89/90	0/5		59	6/343	1/108	5/121	0/90	0/5	Os01g11740	GDSL-like lipase/acylhydrolase, putative, expressed	CGAAGACTTGTTACCTAGCCTCCCCATCATGTGACCTATGGAAATCGTTCCTGGTTCCAAACCTTGGCTCTGATACGACTTGTTATAAAAGTTAGTCGATATAGCGGAACGACAACTAACCTTTCTGATCGCTTCATTCATTGATCTCCCAAGATATGCCAGATGGCGACTACAATGTAGCATAGATATGCAGGGAGAGGATGGCGGCGTGGCTATGGACTCGTAGCGGCTAGGTGTTATATTGGTTGGGGAGGAGCGCCCATAATCAGAGCCCTAGGGATGTAGGCTTATGCTAAACCT
368	Chr1-6389360	1	6389360	GGCTTTGGACGATGTCAGTT	CGTTAAACTTGCCCCTGTGT	274	0.5	0	293/554	90/110	49/183	124/224	2/5		-20	259/554	20/110	134/183	98/224	3/5	Os01g11810	powdery mildew resistant protein 5, putative, expressed	ATTACTACACATTCTAAGGCTTTGGACGATGTCAGTTGTCACGCTACTTGTGTCCGTCTCGCCATTGAAGAGTGACCTACCAAAACAGTGCTAAAAACGGCAGCGCAACCACCGAAAATGCACGCGCGGTCGCGGGCGCGTCGGCGAGCGTACGTACGTGTCTGCGCGAAATAACGCCCAAGAGCTGGACGCCAGCAAAAAGGGCCAAGAAGGGACACTGGCTGATCAATATTTTCAGGACCTCACGGCCTGACACGGACACATGAAACGCACACAGGGGCAAGTTTAACGAGGAGATCG
369	Chr1-6403200	1	6403200	CCACCGGAATTTATTCGCTA	TCCGAAAAGTGCCAAAAATC	170	0.51	0	312/522	84/127	83/117	130/241	1/5		-9	187/522	43/127	34/117	88/241	4/5	Os01g11850	expressed protein	AATTCCTCTCCTTCTTCGACCACCGGAATTTATTCGCTAAGCTTCTCATCATTTTTTTCTGCAACGAACAAGAACATCAGACGCCTTTATGACGAGCTAAACATACATCACACAGTTGTTTAGTCATATAGCCAGGGTTTACAATTTCGATTTCGGTGATTTCGGTAGTGATTTTTGGCACTTTTCGGACCGGAACTTTTTGAAATTTTGACTGAATTTGAATAAACTTTGATCAAATTCCACAAAAATTTGAGAAAATCCAAAAATTTCGGTCAGTATATTGATTTGCCGGTGGGGTAC
370	Chr1-6464060	1	6464060	CTCAAGAGCCACAGCGAGG	TTGTCCATCTGAAAAAGCCC	279	0.57	-12	49/83	4/10	37/40	5/24	0/2		0	23/83	6/10	2/40	9/24	2/2	Os01g11910	basic helix-loop-helix, putative, expressed	CTCAAGAGCCACAGCGAGGCGGAGCGGCGGCGGCGGGAGAGGATCAACGCCCACCTCGCCACGCTCCGCACCATGGTGCCCTGCACCGACAAGGTGAGCACCTCCCCCACCTCGTTGCCGGCGAGGTCTCGCGGCGGCGGCGGCGGCGGCGGCGGCGGCGCAGTCAATTGCACCAAGCGACGGCGAACTCTCACGCGGCCCACGACACGTTGGGCCGAGATGGGCCTTTTTTATTTGGGCCAGAAACTGATTCTCTCCTGGGCTTTTTCAGATGGACAAGGCCGCGCTGCTGGCTGAGGT
371	Chr1-6485520	1	6485520	AGAGGCCGAACAAATTCTTG	GTTCAGTTTGGTCCGCTCTC	199	0.89	-20	36/134	26/101	8/18	1/3	0/1		-4	10/134	3/101	3/18	0/3	0/1	-	-	TAGCCATTTCCTGGCAAATAGAGGCCGAACAAATTCTTGTTCAGTTTTTTGGCCTGATGAAAGCTGTAATCTTATATCCCAAACTGTTCATGATGAGGCTCTAGCCGAGTAAGTTATTTCAGTTTTCCCCCGCAAAAAAAAAGGAGGAGAGAGAGAGAGAGAGAGAGAGAGAGAGAGAGAGAGAGAGAGAGAGAGAGAGAGAGCGGACCAAACTGAACCGAGTCCGGTTTTTGGCCCAAGTGAAGGCAATTGGGCCGGTATATATATAGATAGCCGATCCTAGCAAATTTAGGCCCAATC
372	Chr1-6487200	1	6487200	TGTTACATTCGTTTCAGCGG	AGGATCCTTCCTGTGGGTCT	151	0.54	0	146/296	102/109	15/29	18/134	0/5		18	137/296	6/109	13/29	105/134	5/5	-	-	TAGGGCACTGTTACATTCGTTTCAGCGGTGTGCGACTCGACTATGTGAATGGAGGGCATACACGGATACACCCATTGTACTATACCAGCGTCACATCGTTTACCATAATGACACTGACAAATAAGAAAATAGAAGGATGAGACCCACAGGAAGGATCCTCACCCATCAACACTTTAAATGTCTCTTTCTATATGGGTATTTTTTTTACTCCTTTCAAATCTCTAATTGTTATGCACAGTATTATGTGTTGTGTTTTTTTTTTGAAGTAAAAAGACTGAAATTAATCTAATTCTATTATTT
373	Chr1-6517760	1	6517760	CACTTTAGAGGCTTAAGACCCATT	CCATTGCAGAAAACTCCTTG	256	0.89	6	5/25	0/11	2/7	1/2	1/1		-22	4/25	4/11	0/7	0/2	0/1	-	-	TAAGATTCACTTTAGAGGCTTAAGACCCATTCTTATATTCACATTGTGGCTGCCCTAACAAACTCATGTATTTTCGATGTTAGATTCTATAATTTCCTACATTCCTTCCAAGTATAAGGGTAAGAGGGGCATTTTCATAACGGTATATATATATATATATATATATATATATATATATATATATATATATATATATATATAAGGAAATGAATAGAAGTGTAGAACCTAGGGACGAAATGAGTACAAGGAGTTTTCTGCAATGGTAAGCAAGTATGTTGTTCATTATTATACAAGTGACCA
374	Chr1-6557080	1	6557080	TTCCAGATAATATGCGTGCC	CAATCTCAGCCATCCTCCAT	198	0.5	0	127/244	78/82	15/17	28/135	0/2		10	117/244	4/82	2/17	107/135	2/2	-	-	CACTTCCAGATAATATGCGTGCCTATATACTTGGTAGCTTTAACTCCCAAGATCTTTTCGATTTGTAATCCCAAATTCATATGCTTTGCAATCTCAATTAATCCACTGACACTGCCACCAACCTCTGACCGGATGATAACCCACATATACTATTCCAAACACTAGCCATACATGGACATGCATGGAGGATGGCTGAGATTGTAACTGGCCACATCACTCCAATTACCAATGGCTGTTGCACGTTTCATTAATTTCAGACGAGCCTGTAGCTGGTGAGCCAGATTCTTGGCTTCGAGTGTG
375	Chr1-6581820	1	6581820	CCACCGTATATCCTGTCCGT	CCTCTCGCGTCTCTCTCAAC	194	0.81	0	100/301	39/51	22/84	22/130	1/4		-8	62/301	1/51	36/84	14/130	2/4	-	-	CCGGGTTTCGCCACCGTATATCCTGTCCGTTTCCTTGATTGATTGGTTTGCTTTTCTGGGTAGCTATAGCTTTGCTTGCTGTATACATTTACAGTAGTGGTACTACTCGTGGGCGCAACGTTACGTCTTGGCATGGCGTCCGGCGGAGAGGGAGAGAGAGAGAGAGAGAGAGATTCCCGTGGCCGTTGAGAGAGACGCGAGAGGAAGAGGAGGAGATCGTGGACCACCTCGTCCCCCCGTACGTGCCAGAGCAGAGCAGATGGGATCCGTCCGATCGAGAGCGACGCCGAAACGGAACGG
376	Chr1-6582100	1	6582100	AAACGGAACGGACGACCT	CTCGTGGCATCGTATTTCCT	272	0.7	0	47/106	24/25	14/24	5/44	0/3		8	31/106	1/25	9/24	17/44	1/3	-	-	GCGACGCCGAAACGGAACGGACGACCTGCGCCAGTGCCAGGCCCCCGGCAAGTCGCGCAAGTGTGCAGCAACAGCTTGGTTCTCTGCGCGTGGCGTGCGTGGTTTTTGCTGGTTTTCGCCGCGATTCCGCGCCGGTCTCGCGGCGGCGGCGGCGGCGTCGGCGTACGTGGCGCGAGGGGAGAGGAGGAGCGTGGCGGCCACGGGCGCCATACATTCCACGGGGGGGGGGGGGGGGGGGGGGTAGAACGGTGGGATCCACCGAGGAAATACGATGCCACGAGACGGATCTCTCGCGAAAGG
377	Chr1-6588100	1	6588100	TAATCGCTAAGGAAAGCCCC	TGTCTCATGCCGTATCTTGG	270	0.69	0	50/103	35/38	9/15	2/34	0/4		18	24/103	3/38	1/15	12/34	1/4	-	-	GATTAATCGCTAAGGAAAGCCCCTCCCTTTCATTTTCGTGTTACGACAGCGACGAAACGAGACCAAGCAAAGGAGAAGAGGGAACGTACGGCGGAACGCAGCCAAAGTACCTACCAAAAAGAAAGAATCACTTGCCGTTGCCGCACATTCCCATAAAAAAAATGTTAACATATTTAATAATAATTTATAATATTAGAATATATCAATATTTGATACTAGATTAATTTTTAGGACGAAAAGAGTACTCCATGTCCCAAGATACGGCATGAGACATGAATTTTGAAAATTATAATTTTAGAG
378	Chr1-6598200	1	6598200	TCGTCAATCTCCAGAATGGAT	ACAAAGCAGACACTCACCCC	151	0.59	0	140/233	62/77	34/38	23/92	3/4		23	45/233	0/77	2/38	42/92	0/4	-	-	TCGTCAATCTCCAGAATGGATTTGCTGGCCCAGTCTTCCAAGATGCTCATAGGTGCGTGCGTTCATAGGAATCTCCAGAATGGATTTGCTGGCCCAGTCTTCCAAGATGCTCATAGGTGCGTGCGTTCATAGGGGTGAGTGTCTGCTTTGTACCGTGTAATTCTAAAAAAAAATTCTTTAAGTTTGATCAAGTTTATAAAAAAAAGCAACATTTACAACACCAAATGAGTTTCATTAAATTCAATATTAAATATATTTTATAATATGTTTGTTTTGTATCAAAAATATTAATATATATTT
379	Chr1-6631780	1	6631780	GAATGACTTGCGATAGACACACA	CCAGGAAGACCACGTGAAAT	152	0.62	43	52/116	0/43	1/3	49/66	1/1		0	48/116	43/43	1/3	2/66	0/1	-	-	TTTAATAGAATGACTTGCGATAGACACACATTTAATATGGGATGACTAGACTCCCAGGTGCATCTTACGCCCTTCGCGCATATCTTGGTTGAGGGGTTCATGGAGCCAACCAGCCTCTGACCAGAAGGGCGGCCATGGGATTTCACGTGGTCTTCCTGGTTTTGGCTGGTCGTGGTCGTGGTTGGACCTCGTTATGGGCCCACTACTAGTGACCACGGATATTAACTGAGACCACTTCCATTAACCATTTCAAGGATTTAACGAGTCATGCCCACTTCAAGAGAAATAGGAGGTGCATCG
380	Chr1-6676900	1	6676900	AAGCACTACACCACCAGCAG	ATTGATGGATGGATGGGTGT	221	0.51	0	189/356	92/101	43/55	42/176	1/5		19	163/356	9/101	12/55	130/176	4/5	-	-	AAAAGCAAGCACTACACCACCAGCAGCTGCTAGCACACGTCCAATCACCAGTATGCATGCCAAGTTCCAAAGCAAACAGGGAGACTGAAAGACGTCTCACTGTTGCACTCTTGCACGAACCGAAAGATGTGAGATTCCCCCCACACACAAAACATAGGATCGTATTTTGTCCTAGTCCACAACAGTGCACGCCACCACCACACACTCACACCCATCCATCCATCAATGGATCAGGATCATTCACATAAATTCAGGGAAAAGAGAGAGAAAAAGAAATAAAAGTTAGGGAGTACAAAAGAA
381	Chr1-6714740	1	6714740	TGTGTGTGTGTCCAACTCCA	AGGAGGCCCATCTTAACACA	161	0.5	-9	199/366	30/92	60/98	97/144	3/5		0	167/366	62/92	38/98	47/144	2/5	-	-	CTGTCACATCTGGTGTGTGTGTGTCCAACTCCAAGGGAGGTGAAGTGCAGCGCCAGTTGATTCGTCCGTGGTTAGTGTTAGGCCAACACGACGGCCCAACAATATCTATATTTCAAGGCCCAGCCCACCATGGCCCGACCATAATCCCACCCTATGTGTTAAGATGGGCCTCCTTGACCAACCGCGGCTGCCGGCTGCCGACGCCGGGGGCCTTGGCCTCCGCGAGTGGCTGCGTCCTCGTCGATCGCCGCCGCGGATGCGGCCGTGCGGGCATTGATGCGCCGGTGACTCGCAGGCAGA
382	Chr1-6736200	1	6736200	TACTTATTCCGCGAAGTCCG	CAAATATACACGTCCGCGAAG	235	0.5	0	116/177	42/46	12/34	49/77	0/3		-12	44/177	1/46	19/34	20/77	0/3	Os01g12340	retrotransposon protein, putative, unclassified, expressed	TATGTGAAAAATATACTTATTCCGCGAAGTCCGTGAAGTGGGGACGCGTGTGAGTCATTCATTACGGTGCGAAGCTACGGGACCGATAGCCTTGGGCCGGGCCATGGGCAGGACACGGCTCTACGACACGGGACCGATTGGGTAACCGATTGGGTACCGTGCAGCCGTGGCGCTGACCGGGTCGTCCCGCAGCTCCGCGCCACGTGAATGACCCACCCGCATCCCCACTTCGCGGACGTGTATATTTGGGCAATTCCTCCGCTAACTAATATGTACTAGAACTTGCGGCGCGCTTCGCGG
383	Chr1-6765920	1	6765920	-	-	-	0.52	12	155/247	11/58	25/34	107/138	2/3		0	72/247	47/58	9/34	11/138	1/3	-	-	CGACGCGGCCGCCGCCGCCGCCGCGGCCTCCGACGACGCGAGCAGCAGCAGCAGGTGCAGCGACGTGGCGGCGCACGGCAAGTAGCTGCCCATCTTGACTGACACAGTGACACTGCACCGGCGGCTGCAAAGCTTGTCTTTTAAGATAAAGGTTAATAGTATAGCCAACTATTAGCTCCAATTCATCTATAGCCAATCTAATAGCCAATTCATACAATAGTTGCTTACTATACTATTAGCATATGGTCCCACTGTCATACACACATTGTGTATTGGAGTCCGTACTGCAGCTGGCTACAG
384	Chr1-6808680	1	6808680	-	-	-	0.63	-13	134/294	2/52	48/58	63/143	1/5		0	106/294	37/52	10/58	43/143	1/5	-	-	TCGAGTCGCATATCCAAAAAGTCAAGGTAAATCATGCGATGGATCGATCGACCGGTCTGCGGCTGCGGCCGTTGTTCGATCTGTGGCTCTCTGATGGTCGTCGATCGCGTCGTCGCAGCGATCGAGTGGAACGGGGCCGTGGCTGTGGCCGTGGGTCACGCATGCAGGTCACGCGGGGCCCGTCAACGGGTCATCTCCGCCGTCCACACAAAAGCCAACGGGTGGGACGGCGAATCGCGACCGTTCCCCTCACAAGACCGTGATCTGCAGCGGATATTCGTGTCAGGTCGGCTCATGATT
385	Chr1-6823420	1	6823420	CTTACGGGTCATAGGCCCAC	GCTAAATCCAGTGCAGGAGC	231	0.72	-8	281/567	67/143	95/158	101/231	2/5		2	68/567	19/143	26/158	22/231	0/5	-	-	AGAATAACTTACGGGTCATAGGCCCACATGTTAGAGACATGTATTTTCTAACTTTATTATTTTTACAATGACACCGAACAAAATTATCACATTAGATCGATCGCCTGCTTTGTGACAAAATTCATGTAAACTGCAGGCCTCGACAAGGTGGTGCATGCTCTCTCTCTCTCTCTCTCTCTCTCTCTCTTCATTTCTAACTTTTGCAGAATTTTACATATGCTCCTGCACTGGATTTAGCTCTTCAGTTTGTGATTTTATTTTTGAAACTTCTGTAGTTAAAACTGCAAACAGTCTGTTAAA
386	Chr1-6826420	1	6826420	-	-	-	0.52	15	136/263	10/80	20/34	92/129	5/5		0	122/263	70/80	14/34	32/129	0/5	-	-	TGTAACTTGTACTCTTTCTATCCCTAAATACAAGAGATTTTGATGGTATGTGACACATCATGATATAACGAATTTAGACAAAGATGTATCACATCACACCAAAATATCTTATATTTAGGGACGGAGGGAATACGTATCTTTTAAAAAATTCTCCGGTGAAACGAAGGTCGTGGGAACGAATCCTCTTACATGTGTGCACGTAGTGACTTTTGTCATTCTTCACTTGCACAAATCTTGAAACAAATTTAACGGTTTAAAATTATGTGAAAGTTACACGTAAGTTATATGCAAATTACAGTG
387	Chr1-6882420	1	6882420	-	-	-	0.68	0	85/178	44/47	8/16	29/99	0/1		9	46/178	3/47	8/16	25/99	0/1	-	-	CTAGACTGCTGGTAATACGTGAGTACTCCTGCTCCTCCTCCAATCTGTTACGGCTTGCGTAGGATGGAGCTGCTTGTGCTAGCTGTTCGGCAGCAAATTCGGTGACGATGGTCGCATCTCGCATAGTCGCACGTAGTAGCAGGTACTCCCTCCGTAAAAAAACGAAAAAACGCCAACCTTAGTTATGTTCAGATTATTTGTTTTAGAAAATGTCCTATTTATACTAAGGTTAGTTTTTTGACGGAGGAAGTAAGTATTTACGCTCTTGCCAAATCAAGTTTATTGGGGGAGGGGAGATTT
388	Chr1-6882900	1	6882900	CCAACTTATCCGTCACATCG	ACTAGCAAATGCCAAATGCC	237	0.5	0	151/277	77/90	18/34	50/138	0/5		17	125/277	12/90	16/34	88/138	5/5	-	-	CAAACTTCCAACTTATCCGTCACATCGTTCTAATTTCAATCAAACTTACATTTTTGACGTGAACTAAACACACCCATAATGATATTATAATAGAAGATTCTCAGTTCCTCACCCTATCCGATCTCGCGTGATTACTCTAGTAAGGCCATGTTTAGATCCTCCAAAATTTTGTAGCACTTTTTGTCATTTTAGATCTAAACACTTGTAGCAAAAGTTGGCAATTTGGCATTTGGCATTTGCTAGTCCATAGTAGCAAATTGTGCCAAAAAGTGCTTTGGGACCACTCCCTCTCTCTTTCTC
389	Chr1-6905400	1	6905400	GTTTGGGCATATTGTCCACC	AGTATTATCAGCCCGGAGGG	263	0.5	0	134/261	75/81	7/18	44/142	0/2		25	127/261	6/81	11/18	98/142	2/2	Os01g12550	expressed protein	ACGTTTGGGCATATTGTCCACCTTGACGCCAGCACATAGAATGCCAACATGGCAGGCTCAGGCTGTATTGGTTTTTGTTTTTCTAGAACCTGCTGACCATCAGACCAAAGTGGGATTGAGCCTTGTATGTGATACTCCATAACCTGAAGCACCGTAGATGTGCATACAGTGAAATGCAAATATTAGTTTTTTTTAATCTTGAGATAGTTTTTTTTTTTAAAATCTTCAGATACTGAAATACTACTCCCTCCGGGCTGATAATACTTGTCATTTTAGACAAGGGTGAGGTCAAACTTTAGA
390	Chr1-6921840	1	6921840	GTACAATCCGGCTTTTCCAG	TTGGTGAGATCGCTCCTTAAA	274	0.5	10	104/200	8/45	14/27	77/101	3/5		0	95/200	37/45	13/27	23/101	2/5	-	-	AGAAGGAAGTACAATCCGGCTTTTCCAGATCCTCTTAAAACTAGAGGCTAACAGCTTCTCAAATAACAGCTTTTCTCATAATATTGAGCTCCTCTAAATAACTCCGAACCTCTCTCAAATCCCAATCGCATGAGCGGCATGGGTACACCGCAGCACGGCAGGGCGAGCGCGCTCATGGGCGATCGTGCCGTTGCCGGGCGCGTCGTTTGCTCGTGAGCCTCGTGGCCTGGTGGAACGCATGTGGGCAATATGGCGCGAGCCTTTAAGGAGCGATCTCACCAAATCGCCGCGGTTGACTAA
391	Chr1-6949020	1	6949020	-	-	-	0.53	0	230/354	96/100	61/71	65/158	1/5		8	73/354	2/100	8/71	53/158	0/5	-	-	CGTATAATGTTAGCCATAATGTATATGTGTCTCTTTATAGAGAGATAAGATATTTGTACCTATTAAATCACAAAAGAATATTGATGTTTCTTACTCTCTGGGGTAGAAAAAAAACAACTTTTATATCTAGACTTAGGTCATGATCAAATTTGTGTATAAAAGTTGTTTTTTTTTCTAAAATAGAAGGATCGGAGTAAGTGATAAAAGCAAGGTCTATACTCTTCCCATGTGTTTGGTAAACAGAGAGAGTAAGAGTTGGCTATAAGCTAGCTATAAACATATTTTAAAGAGATAAAATAA
392	Chr1-6956300	1	6956300	-	-	-	0.72	0	46/113	31/39	0/5	9/58	1/4		11	27/113	0/39	0/5	27/58	0/4	-	-	CTATCCACGCGCGTACGTTCGTGGGTGGGGTGGCCTCGGCGCTGTCGCCTTTCGCGGCGACCGAGGCGAGAGACGGGAGAGACCCCGCGGGCGCGAGCACCGGCAGACGCGACGGCACGGCACGCCGAGGCTGAGACCTGTTTAGATCTAGTTTGGACATTAATTATAAATATTAAACATAAACTATTAATAAAAATTCATCCATAATCTTAGACTAATTTATGAGACAAATCTATTGAGCCTAATTAATCCATAATTAGCCTAATTAGCCTATGTGATGCTAAAGTAGACATTCTCTAA
393	Chr1-6991780	1	6991780	-	-	-	0.66	-3	25/67	2/13	3/6	14/39	0/0		12	24/67	1/13	2/6	19/39	0/0	Os01g12680	C4-dicarboxylate transporter/malic acid transport protein, expressed	GCGCGCGGCGGCGGCGGCGGCGACGACGACGGGCAAGGCGCGCGGGCGCAGGGACACGAGCTACGACTCGTTCAAGACGTGGTCAGGGAAGCTGGAGAAGCAGATCACCACCCACCTGAGAGGCGGCCGGCAACAGCAGCAGCAGCAACAGCCAGAGCAGCGGCGGCAGGATGAGGAACCCGAGGACGACGACGCGGCGGCGGCGGCGGCGGCGGCGGCGACGACGGCGAGCAGCAGCCGGTCGTACTCGTCGATGCCGAGAGTACAGCGCTTCTTCGCGGCGCTGGAAGGCCCCGAGCT
394	Chr1-6999280	1	6999280	-	-	-	0.5	15	99/175	5/47	14/14	68/99	4/4		0	75/175	42/47	0/14	30/99	0/4	-	-	TAATAATTTTATAATTTTTAGAATACGACGAATAATAAAAATTACAAATAAAAACTTAAAAAGATAGATATTTTGGGACGGAGGAAGTACATGTTGGTTGAAACGGAGCTTTCTTGGCTAGCTGCAGGCCAAGAGCTTGCGTCTAACCGCATATGTCCCCGGCTCGAATGGCTAGCTAAACTAGCTAGCTGCTTCCAGCAATCCGACACAACCAACTCCAAGCAATCGATCACGAGGTCCCTGCTGATCTCGTTGGCGCGATCTCCGAGGCAAGTGTATATGGTTGTGTTTAGATCTAAA
395	Chr1-7010540	1	7010540	CCTCTTGTGTTGATTTAATTGCC	AATCCAAATCCCCTTCCAAA	256	0.79	0	65/198	48/86	1/4	13/91	0/1		-8	40/198	0/86	1/4	27/91	0/1	-	-	GAGTTTAATTAATCTCCTCTTGTGTTGATTTAATTGCCTCTCATGTATAATGGTCGATCAGTTGGGTTAATTTGAGCTTAATTAATTACACTTGGGCATGCATGCATGCACTGGACCGTGGACACTGGCCTCTAGCGGTGTGTGTGTGTGTGTGTGTGTGTGATGTACCTGCACTGTTCTTGGTTCTGACCAACCTTTGACTTATCACGCTAGTTTTTTCTTTTTCTTTTTTGAAGACTGGAAGAATCTGATTTGGAAGGGGATTTGGATTGACCAGAGAGTGAGGTGTGGTTTGTTTGG
396	Chr1-7013880	1	7013880	TTTTTCCTGACGGTCGTTTA	TTCGTCTCGCGAATTAGTCC	247	0.69	11	132/326	11/82	28/50	86/167	3/4		0	112/326	68/82	4/50	33/167	0/4	-	-	TTTTTTCCTGACGGTCGTTTATAACGATCGATCTACTCTACCTGTGGCTGGTTATGTGGTCACCAGCTCATTGGTCGAGCTTTGCAATTGGGTAGAACAGTTACAGATGAGATGTGTCGCACCGTAAATTTAGGCCCTCTTTGGATGCAGGGACTATCATATCGAATGTTTGAACATTAATTTAGAGTATTAAATATAGACTAATGATAAAACCCATTCCATAACTCTGGACTAATTCGCGAGACGAATCTATTGAGCCTAATTAATCCATGATTAAACTACGTGATGCTAAGTAAACAT
397	Chr1-7015940	1	7015940	CTTTGACCAAAGTCAAAATGTCT	TCCAGCACACCACTAAAAGC	230	0.51	0	86/150	53/58	2/6	28/78	0/4		28	61/150	5/58	4/6	47/78	4/4	Os01g12700	MYB family transcription factor, putative	CTTTGACCAAAGTCAAAATGTCTTATAACCTAAAACAGAGGTAGAGGTAGTAATTAAATTTAGAGCGGTTCAGTGGGAGCTTTCATAGTCCTAGTGTCGATAGTGAGGGCTCAAGCTCCCACGGCACCAATAGCAGATCCGCCGTTGCAAGCGCTTCCCTCAATATGTTACACACTAGTACAAATGTTCTTTATTTTCCAACACCTATAAGCTTTTAGTGGTGTGCTGGATACTTTCTTTGTGGAAGATTAAATTGCCAACAACATTCTTTACATCCACATCACCTAATGAGAGGATTGT
398	Chr1-7038540	1	7038540	-	-	-	0.55	-9	37/77	0/8	22/29	11/31	0/1		0	36/77	7/8	7/29	18/31	1/1	Os01g12720	protein kinase domain containing protein, expressed	CCAGACGGCGACACCGCCTCCGGCTAACCAGACGGCGGCGCCACCTCCGGCGAGCAACAACTCGTCGTCGCCGCCGGCGCCGGGCTCTTTGTCTCCGCCCTCGCTGACGCCTCCCGCAGCGCCATCGCCTCCGTCGACCACGCCCTCCTCGCCGGCGGCGGCGGCGGCGGCGTCGAGCTCGGGGCTGACGACGCCCGTGGTGGTGGGGATCGTGGTGGGCGGCCTCGTCGTGCTGCTGCTCGTCACCATCCTGCTCGTCTGCCTGTTCAAGAAGAAGAAGCGGCACCACCACCACCACCC
399	Chr1-7099500	1	7099500	-	-	-	0.5	0	159/309	101/106	2/69	50/105	0/1		-11	150/309	5/106	67/69	55/105	1/1	-	-	TATCACCTTATTTTGCGTAAAACACTAAATCTTTATTTTCATCTTCGTCTACGCCACAAAAGAACACCACTGTAGATTAGTTTTTTTAGGGATGGAAGGAGTATATACTAGTACTCCTATATAATACTCTATTACTCGGCCGAAAACATGCTAATCCGATGCTAATCCGACGCTAGAGTGCGACTGGATTTGCCCCTATGCAGGGGGCTTTTCAAGACACTGATTATTTGTTTCAACAGTGTGAGTTCTTCAAGGAAACGTGGGGCCTTGTCACTGCTGCCCAGGGTATAAAAAATAACC
400	Chr1-7112080	1	7112080	-	-	-	0.5	31	37/71	0/27	2/5	31/32	0/0		0	34/71	27/27	3/5	1/32	0/0	-	-	ACATACGTATGCTCAGATTTATAGTATTAGTATGTGTTACATCTAGATCGCGTAGGAGATTGATTTATTTTTGGAGCGGAGTAGGTTCTGCCTACACATGCTCCTAGCGGTAGGTAGCTTCCGGGCGGTGGCCGCATGTCGTGCGTCGGTGCAGCAGCAGGCGACGGAGGAGGACGGAGGCCGCGCCGCGCGGACGGACGCGGTGGACGGACGCGCGGCGTGCGGCGCGGCGCAGACGTGCGGTTGCAGGGGGGAGCACATGCGCGCAGGCTGCGACACGGTGCGCTGAGTAGTAGTAGT
401	Chr1-7112100	1	7112100	-	-	-	0.5	0	22/43	17/17	3/5	0/17	0/0		31	21/43	0/17	2/5	17/17	0/0	-	-	ATAGTATTAGTATGTGTTACATCTAGATCGCGTAGGAGATTGATTTATTTTTGGAGCGGAGTAGGTTCTGCCTACACATGCTCCTAGCGGTAGGTAGCTTCCGGGCGGTGGCCGCATGTCGTGCGTCGGTGCAGCAGCAGGCGACGGAGGAGGACGGAGGCCGCGCCGCGCGGACGGACGCGGTGGACGGACGCGCGGCGTGCGGCGCGGCGCAGACGTGCGGTTGCAGGGGGGAGCACATGCGCGCAGGCTGCGACACGGTGCGCTGAGTAGTAGTAGTGGTGCCGTGCTTGGAGTTTT
402	Chr1-7140020	1	7140020	CAAGCAGCCGTATAGACTATTTGA	CGCTTGTCATGCATACTGGA	206	0.63	0	175/347	77/84	13/67	62/161	0/5		-19	112/347	4/84	52/67	49/161	2/5	-	-	CGTACAAGCAGCCGTATAGACTATTTGAGCTTTGCTTCAATTACACGCGCTAGCTAGCTATAGCTTGCACGTACAAAATTAGTTAATTCCATGCGCCATTGCTAGTGTACATCGCGTGTACGCAGTACATAAGTACGTTACGTACGTAGCATATGTATATATATATATCCCTTGGCATGTATATCCACTTTCCAGTATGCATGACAAGCGAGCTAGGCATGCAGATACTAGCTATCGTTTCGCTTATGGAATAAGCGAAAAGTAATTTGTAAATAAAACTTTTATACACGTGTTTTTAGC
403	Chr1-7149100	1	7149100	GATGGAGCGCACAATGAAC	GCATGTGCATACACACACACA	194	0.8	-16	10/28	5/10	3/10	2/6	0/1		0	5/28	3/10	1/10	1/6	0/1	-	-	TGAGTGAGTTTGGTGTGGATGGAGCGCACAATGAACACATACAAGGAAACTAAGCGGCAAGGAGTGGTAGGTGGGGGTAAAGGGGAGATGCATATCAGCCTGAAAAGAGAGGATGGGACACAATCACACAAATTAAAAGGTTTGCATGCATATATATATATATATATATATATATATATATATATGTGTGTGTGTGTGTGTATGCACATGCGCTCACGAATTATAGGGAAGAAAAAACAAATTACTAATAGAGATTTGGATATAGAGAATTTTCTGTAAACTAAGGGGTTAAAAAAATAA
404	Chr1-7149140	1	7149140	CAAGGAAACTAAGCGGCAAG	GCATGTGCATACACACACACA	170	0.79	-14	17/41	14/24	1/6	0/7	0/0		4	3/41	1/24	0/6	2/7	0/0	-	-	ACAAGGAAACTAAGCGGCAAGGAGTGGTAGGTGGGGGTAAAGGGGAGATGCATATCAGCCTGAAAAGAGAGGATGGGACACAATCACACAAATTAAAAGGTTTGCATGCATATATATATATATATATATATATATATATATATATGTGTGTGTGTGTGTGTATGCACATGCGCTCACGAATTATAGGGAAGAAAAAACAAATTACTAATAGAGATTTGGATATAGAGAATTTTCTGTAAACTAAGGGGTTAAAAAAATAAAACAACACTAGCTAACACGTAACAGATAGGTTTTTAATGA
405	Chr1-7150140	1	7150140	TATTTAATTGCCTGCACCCC	GGTGAGGGTGAGAGATCGAA	206	0.58	-12	266/479	26/92	98/128	113/219	5/5		0	147/479	66/92	30/128	45/219	0/5	-	-	ATTATTTAATTGCCTGCACCCCGGTTAGGGTTGGGTTAGGGTTAAGCCACCTGTGGTTAGGGTTAGGGTTAGGGTTTCCTTTTGGCTGGCCCTCTGCATAGGTTTGCGTGAGTGGAGCAAAAGCTAGTGGGGGTCTCTATGCTGTTGTGGATGGATGGATGGATGGATCGGGTGGTGTTGGCATCTGATTCGATCTCTCACCCTCACCCATTTCAGATCCTGGATTCTCTGTGCACAGATGCTTCTGCAACCCCTCCCTGCAGCTGCCTCTGCTGCATGACTGATGAGATTGGGGAGAAA
406	Chr1-7158620	1	7158620	TCATGTCGCGGAAGAAAAA	AGAGGGGGTGCGAATTAAAC	266	0.8	0	114/356	36/79	54/100	15/137	2/5		-8	77/356	1/79	26/100	45/137	2/5	Os01g12890	expressed protein	TTATATTTCATGTCGCGGAAGAAAAAAAAATCCCGTCTTTTGCGGGGATCCTCGCGGCTACGTACGAGCCCTAGTTACCGCGCGGATTTTAGTTACGGCGGTTTATGCGGCCCCTCCCTCTAGGTTTTAGATCTACCCATCTCTCTCTCTCTCTCTCTCTCTCTCTCTGTGCATGCATGTGTCTATCTTAGCTATACCTGTATTATTTGGAAGGTTAATTATGGTTGTGTATATGTGGCGCGGTAATTAATTAGTTTAATTCGCACCCCCTCTCTCTTTGTTTATCTAGGTTTTGGGGGA
407	Chr1-7168340	1	7168340	TGTTAGGAAAATATTTACTCCCCG	TGAAGAGTCCAACAACACGG	229	0.59	0	70/111	58/69	3/3	4/33	0/0		-8	9/111	9/69	0/3	0/33	0/0	-	-	TTGTCTCCGTTATTGTTAGGAAAATATTTACTCCCCGTTACACTTTTACTCATGGTTATGAGAGTAAAAGTTTTACTCGTGCTTACGTGGATAAATCTCATATGTCCATTTTTCATCCTACGGTATTTTTCATATTTCCAATATATATGTATGTATGTATGTATGTATGTATATGTATATGTTTTTCACTGCATATTCTCCCTCATTGGGATGGGGATGATGCCGTGTTGTTGGACTCTTCACTACAAAAGTATTTATTCTGTTGAAATTTAAATCAATGATATATTCTGTGTAGGTTAG
408	Chr1-7168360	1	7168360	CCCGTTACACTTTTACTCATGG	TGTGCGGATATACACGGCTA	284	0.82	4	42/146	24/91	0/2	16/45	0/0		-4	31/146	27/91	1/2	1/45	0/0	-	-	AAAATATTTACTCCCCGTTACACTTTTACTCATGGTTATGAGAGTAAAAGTTTTACTCGTGCTTACGTGGATAAATCTCATATGTCCATTTTTCATCCTACGGTATTTTTCATATTTCCAATATATATGTATGTATGTATGTATGTATGTATATGTATATGTTTTTCACTGCATATTCTCCCTCATTGGGATGGGGATGATGCCGTGTTGTTGGACTCTTCACTACAAAAGTATTTATTCTGTTGAAATTTAAATCAATGATATATTCTGTGTAGGTTAGCCGTGTATATCCGCACATGA
409	Chr1-7179900	1	7179900	AACAGCTCGCCGTTCTTG	ACGATGAGCAGGTCGAATTT	278	0.9	1	21/121	14/35	0/13	6/51	0/3		13	21/121	1/35	3/13	8/51	1/3	Os01g12930	U-box domain containing protein, expressed	CCGACACGAGGCTCGCCGTGAACAGCTCGCCGTTCTTGGCCGCCGCGAGGCACCCCGACAGCGCCTCGAACACCAGCCCGAACTCATGGCTGACCAGCGCGTACGCCGCCTTCCTCTCCCACTCCGCCGCCGCCTTCTCTTCCTCCTACAAAAAAAAAAAAAAACATCGCAAGTGAACTCGATGTATGAAATCCAGCAGGTTTTTTTATAGAGAAAACTTCTGAAAATTGGCAATGTAAAGTACGGTGATATCTATCAGTTCACCAAAAATTAAGTTCAAATTCGACCTGCTCATCGTGA
410	Chr1-7187880	1	7187880	-	-	-	0.54	0	117/198	59/64	1/8	53/118	1/4		22	64/198	5/64	6/8	49/118	3/4	Os01g12940	phosphorylase domain containing protein, putative, expressed	CCTGGAGATAGTCTATAGAGAAAAATGAGGCAATGTATTAGAGAGCTATAGATACCCATGTAGACATACTATTGAGATGGTTTACTATTAATCTAGTCTATTACTGAGATGTACATGTTTTATAGATAGCACCTTATTTTACCATTGCGGGTGCTCTAATGGATGCAAATTAATTAGAAGCTAGCTAGGTTAATTAATTACGTCGTTAATTACCTTGGATGTCGAGGTAGGAGGGGAGGGTAGGGGTAGGGGTGAAGCTTGGGGAGTTGAGGACGGGATCCATCTCGTAGGCGTTGGGCA
411	Chr1-7194260	1	7194260	-	-	-	0.52	0	80/155	68/71	6/11	1/57	0/0		24	71/155	3/71	5/11	53/57	0/0	-	-	AATTAATTAAATTAGGGTCTGTTCATATTTATCACTCTTAGCATGCTCTAACTTTAAGGAAGTACTCCCGATTACTAGTAGTTAGAAGTTCCATGCGTGATATCACTAGGCAAAATAAAATAAGAACATGCATACACTACTACAAGAAAATAATTTTATAGACGGATCATAAGTATATGTGTCTGCACGTTACTTTGTTAAGAAACCCGCATGCAAAATTCATTTTTTCCAAGCGGGCCTCTTAAAAGACCTGCATACGAGAATAAGGGTATTTTCGCATTGAAAACCAATAGAGAGTTG
412	Chr1-7216880	1	7216880	TGCGTGGATGCATTAATTTG	AAAGAAGCAACAGGCGAAGA	284	0.68	-12	20/45	2/6	8/11	8/22	0/0		0	15/45	4/6	3/11	5/22	0/0	Os01g13000	ethylene-responsive protein related, putative, expressed	TAGTACGTGCGTGGATGCATTAATTTGGCCAAAACTTCACCGATGCGTCGTCGTCGTCGTCTGTGCATATGATCGAAGATGAACGTGTAGCAGTAGGCCCGGCCGGCCTACCGCAGGTTCATGCCGGCGAGGGGCGGCGCGCCGCCGCCGCCGCCGCCGCCGGCGGCGGCCCAGAAGTCGGAGCCGACGACGACGTCGTTGTCGGCGGCCAGGTGGGGCATGCACGAGACCGGGACCAGGCACAGCCCTCTGCTCCTCAGGTCGTCGTCCTTCTTCGCCTGTTGCTTCTTTCCATCCTTT
413	Chr1-7232120	1	7232120	TTGTGCAAATATAAAAAGCGAAAA	CCGTCATATAAGGGATTTCGAC	150	0.9	-2	5/27	2/12	2/4	0/6	1/1		8	3/27	2/12	0/4	0/6	0/1	-	-	AAAAATTTGTGCAAATATAAAAAGCGAAAAGTTATGCTTAAAATACTTTAGATAATAAAGTAAGTCACAAATAAAATAAATAATAATTTCATATTTTTTTAATAAAACGAATGGTCAAATAGTGCAAGCAAAATGTCGAAATCCCTTATATGACGGAGGGAGTATATATATATATATATATATATATATACATAGGTTGTTACTGTGAAATTTATAGGTTGTTATTGCGGTTTTTTGCAGTAACATCATGATGAAATTATAGTAACAGAGAACATATGTTAGTAACAGTACTACTACAGT
414	Chr1-7232160	1	7232160	-	-	-	0.8	-8	9/27	7/18	0/1	1/6	0/0		4	6/27	3/18	0/1	3/6	0/0	-	-	AAATACTTTAGATAATAAAGTAAGTCACAAATAAAATAAATAATAATTTCATATTTTTTTAATAAAACGAATGGTCAAATAGTGCAAGCAAAATGTCGAAATCCCTTATATGACGGAGGGAGTATATATATATATATATATATATATATACATAGGTTGTTACTGTGAAATTTATAGGTTGTTATTGCGGTTTTTTGCAGTAACATCATGATGAAATTATAGTAACAGAGAACATATGTTAGTAACAGTACTACTACAGTACCACTACTTGTGCATAGCTTTTTTAAATCTCAATCTTGT
415	Chr1-7235800	1	7235800	-	-	-	0.74	0	90/185	70/74	4/13	8/84	0/4		18	20/185	2/74	2/13	14/84	2/4	-	-	ATCTAGTTGTAGCAAAAAAAGGCATTGTAAAATTATTTGGCTTAGTTCTACTACCTAAAATATAACATTGATAGCAAACCAAAAGAAAAAAAGTCTAGCCAAATTTTTGTACCAAAAAGAAAATAATTCCAATTTTAGCCATTGTAAAAAAACAAGAAGAAAAAAGAAGAAGAAGAGAGCTGAGACAAGGTTACAAATGGCAAAGAACTCAAATGGCCCATATATATATGTTTTTTAGATAATGAAAACTACATGCCCCATAAACATGTCGTCAAGTTTGACTTGTCACAAATTAGTGTC
416	Chr1-7243880	1	7243880	AGAAGGGCAAAAGAGGAAGC	GACAACATCAAAATGCGGTG	204	0.88	0	75/305	55/115	3/22	13/155	0/4		8	36/305	4/115	10/22	20/155	0/4	-	-	TATGTAGAAGGGCAAAAGAGGAAGCACTTTTCACTCTTCAAAGGCGTGCTGTTTTTACTGGCAATAGCTAGCAAGGCAGCATCCAACAACGACAGTATATTGTCGTTGTAAAGTTGTCAAGGGACTACTCGAGCAAGCTAATGCTCTCTCTCTCTCTCTCTCTCTCTCTCTCTTAAAGTGAGTGAGCAACACCGCATTTTGATGTTGTCTACTATACCCCTGCAGGAAGCATGAAGGAGAAATATAGTGTAAATTAAGTATTGTATCCGAAGGAGAAATGCTGTAATGTTGTATCTTGGA
417	Chr1-7255140	1	7255140	-	-	-	0.5	0	227/426	85/105	15/92	115/192	0/5		-15	196/426	19/105	77/92	75/192	5/5	-	-	TTCTGTACTTTTATTTATTCTATTTTTTATACTGCCAAAGATTTGGCCGTGTTATTTGAATGAAGTTTCTGCTAGTGCTAGGTACAACTACATACTCCTGGAACTGGAATCTACATAGCCTCTCCTCAACAGTTCAAATTCCTATTCTTGGTACATATAATTTTTTTTGAGGGAATGGTACATATAAAATTTAGAAATAAACTAGAACGAACTCCAATTTTTTCATGTTCTCACCAGCTAGATACTCATCTCTCCGCTTATATCTTACCTGATCCTCCCTACCACACACGAACATATAAA
418	Chr1-7280160	1	7280160	-	-	-	0.74	-6	47/142	0/13	6/42	30/67	0/2		-15	37/142	1/13	14/42	21/67	1/2	Os01g13080	60S acidic ribosomal protein, putative, expressed	TCGGCGGCGGACGCGGCGGCGACGAGGCGGCGCTGCAGCTCGTAGGGGGTGGCGGCGGAGGCCTCGAGCTCGCCCTTGAGCTGCTTGGCCGTCCACTCCTCGCCGGAGCTCCGGCACACGAAGGTGTAGACGCCCATGACGCGGCGGCGGCGGCGGCGGCGGCGGCGGAGATGGAGGAGGCTTCGGGAAGGCTTGCGAGGCGAGTGGAGATCGAAGCCCTAATCGCGGGGTCTCCCGAGGTTATGTAGTCTTCTGCTGCTGGGCCTACTTGGGCCGGCCTAGGAAAAGCCCATGATGAGA
419	Chr1-7285600	1	7285600	TCGAAAAATACGCGGAACAT	TGAAATGGTTATTCCGAGGC	160	0.5	27	159/293	3/112	11/21	135/139	5/5		0	134/293	109/112	10/21	4/139	0/5	Os01g13090	nucleic acid binding protein, putative, expressed	CGGAAGATATTCGAAAAATACGCGGAACATGAATGGGGCGAATATCTCATTCCCGAGATTCATCTTTGTCAGACACGCAGGTTTGATGAAAGTGGACACTACTACTGCTGCTCTTCGCTTCCCTTGCCCGGGAATATGCAAGCGGAGCGAGCCTCGGAATAACCATTTCATCCCCCAAGGATGAAACTGCGGTTTACTATTACTGAACCAATAATGTGCCATTGTTGGTGTGGCATTCTTGAGTGAGTGAGTTCATATAGGTCTTTTCTTTTGATAGTGGAATAAGCAGCCATGCATAAT
420	Chr1-7285620	1	7285620	CATGAATGGGGCGAATATCT	CACACAGGATTATGCATGGC	281	0.5	27	196/339	6/117	14/25	165/171	5/5		0	137/339	111/117	11/25	5/171	0/5	Os01g13090	nucleic acid binding protein, putative, expressed	CGCGGAACATGAATGGGGCGAATATCTCATTCCCGAGATTCATCTTTGTCAGACACGCAGGTTTGATGAAAGTGGACACTACTACTGCTGCTCTTCGCTTCCCTTGCCCGGGAATATGCAAGCGGAGCGAGCCTCGGAATAACCATTTCATCCCCCAAGGATGAAACTGCGGTTTACTATTACTGAACCAATAATGTGCCATTGTTGGTGTGGCATTCTTGAGTGAGTGAGTTCATATAGGTCTTTTCTTTTGATAGTGGAATAAGCAGCCATGCATAATCCTGTGTGGCAACTCTTCGG
421	Chr1-7313240	1	7313240	-	-	-	0.51	12	162/283	7/78	34/38	108/143	5/5		0	114/283	71/78	3/38	29/143	0/5	-	-	ATGTACTAGAATGAAAAGAGTAATTAATTAAGCCCGTTGTAGATCGCCTGAAAATTATCGTTTTGACTAACATAATCGCATGTAACAATGCGCATAAATATAATTGGCAGCTGTTACCTACGTCCGTACGTGCCACTTAATAGGCTTATATATATAACTTAAAATTCGTGCTCCTGCTGTCGCGTGTCATACGTCGATAGTGGCGGACCCAGAAAAATTGTACCGGGTGTGTTCATTCTAGCGATCACTCCACCATATATTTTTTTAAAAAGAAAACACCTAATTTTGATGGAAAAATTT
422	Chr1-7326660	1	7326660	-	-	-	0.81	0	108/284	82/88	8/27	4/133	0/5		12	39/284	3/88	12/27	22/133	1/5	Os01g13150	metallo-beta-lactamase family protein, putative, expressed	ATCTTACCCCTTCGTTCTTGGCTTCTTGCTGTGCAGATACTTGGTACAGGAATGGACACACAAGATACTTCACCTTCCATTTTACTCTTCTTTGACAAACAGAGGTTTATATTTAATGCTGGCGAGGTATCTGCAGCACTTGTATTTATTTGATCACTCTCTCTCTCTCTAAAACATACTTATGTTTTTAATTAATGTGCTTCTTAAGTGCACAAGTTGTTCCTAAACTCTAGTTGCCTTAGGGGCAAATTTGTAGCTCAGGTCTATTGAGTTCCGTTTGTCCTGCTTTTTTGTGTGTAT
423	Chr1-7326680	1	7326680	TCTTGCTGTGCAGATACTTGG	TTGCCCCTAAGGCAACTAGA	225	0.78	0	129/305	102/109	9/40	3/124	0/5		12	40/305	2/109	17/40	19/124	1/5	Os01g13150	metallo-beta-lactamase family protein, putative, expressed	GCTTCTTGCTGTGCAGATACTTGGTACAGGAATGGACACACAAGATACTTCACCTTCCATTTTACTCTTCTTTGACAAACAGAGGTTTATATTTAATGCTGGCGAGGTATCTGCAGCACTTGTATTTATTTGATCACTCTCTCTCTCTCTAAAACATACTTATGTTTTTAATTAATGTGCTTCTTAAGTGCACAAGTTGTTCCTAAACTCTAGTTGCCTTAGGGGCAAATTTGTAGCTCAGGTCTATTGAGTTCCGTTTGTCCTGCTTTTTTGTGTGTATTGCTCTGTATTTTATTTATC
424	Chr1-7340740	1	7340740	GTCTCTGGGCCCACTGGT	ATAAGTCCCAAAACAACGCC	254	0.5	0	15/23	8/8	0/4	7/8	0/0		9	6/23	0/8	4/4	1/8	0/0	Os01g13170	ubiquitin-conjugating enzyme E2, putative, expressed	GAGTGGGCCCCACCGCGTCTCTGGGCCCACTGGTCAGCCGCCGCCGCCGCGGGGTGCGAACCCCGGATCGCATAAAATCACTACGCGCACGCGGTTTTTCCGCCTCGGCCGCACCCGCACTCCAACCAGCGCGAGCGGCGTCCTCCTCCTCCGTCGGCGTCGGCGGCGGCGGCGACGGCCATGGACTTCGGGTGAGTCGGCCCCCTCGTCGCCGCCGGCCGACCGACCGGACGGCGGTTCTCCTCTTCCCGGCGTTGTTTTGGGACTTATTTTTATTTTTATTTATTTATTTTGTAATGT
425	Chr1-7340760	1	7340760	-	-	-	0.57	-12	22/38	0/5	3/6	18/26	1/1		0	11/38	5/5	0/6	6/26	0/1	Os01g13170	ubiquitin-conjugating enzyme E2, putative, expressed	CTGGGCCCACTGGTCAGCCGCCGCCGCCGCGGGGTGCGAACCCCGGATCGCATAAAATCACTACGCGCACGCGGTTTTTCCGCCTCGGCCGCACCCGCACTCCAACCAGCGCGAGCGGCGTCCTCCTCCTCCGTCGGCGTCGGCGGCGGCGGCGACGGCCATGGACTTCGGGTGAGTCGGCCCCCTCGTCGCCGCCGGCCGACCGACCGGACGGCGGTTCTCCTCTTCCCGGCGTTGTTTTGGGACTTATTTTTATTTTTATTTATTTATTTTGTAATGTGGTGTAGGTACGTCGGCGTG
426	Chr1-7352300	1	7352300	-	-	-	0.5	0	361/697	144/169	29/235	159/252	1/5		-15	335/697	25/169	206/235	93/252	4/5	Os01g13200	abscisic acid insensitive 8, putative, expressed	TGCAAATGGTATACAATTTCAGTATAAAAATATTGACAGCAGGGTTTCACTTGCATTATGTTTCTCGGTAGATACCGTGATGATTTGCACTTGATAATGCCAATCTAGGTATAACATATGTGATTTTACATCAGCACAAGACATCAAAAATTGCAAGATTATACAATGTCCATGTTCTAACATCCCCAGTGCTTATCTATACACATAAGTGAAGCGGCATACGCAGTCTGCAGTCTATAATAATCTCATCATCTTTGTAAGGTTAGCGATCTTAAATCACCGAAACAGCTGCCATTGGCA
427	Chr1-7362660	1	7362660	-	-	-	0.81	-14	105/292	26/73	36/107	33/87	2/4		-2	51/292	5/73	31/107	11/87	1/4	-	-	CCTCTCTTTTTGTTGAATTAATTAATTAATTCTCCCTTTCAATCTTTTTTTAAGAACTCTTTTCTTTTTAGAACTCCCCTCTCAATCTCTCTCTCTCTCTCTCTCTCTCTCTCTCTCTCTCTCTCTCTCTCTCTCTCTCTCTCTCTCTCTCTCTCTCTTTTTCCCCTTTAAAGATATGCGTGCAGTGACGATCGATTGAAGAAGCAGAGCGTGATTAGGATCAAGCTCACGTCGTTTTCGCCGTGGCACTGATTGATATCTGGCTCAGTTTGCTTGCTTGCTTGCTTGCTTCAGGTTCCT
428	Chr1-7367620	1	7367620	-	-	-	0.51	0	210/379	109/113	15/63	63/173	4/5		8	164/379	4/113	47/63	109/173	1/5	-	-	CACAAAAAGAAATTGGATTAATCAGAAGTTTAATGGAACAATGCCCCAGCTAACCTGCCATAGTGCCACCTAATGGTCTCAGGTTGGACAAAATCCAGCAGCCATGCTGGTATTATTGTTTAGTTAACTTGCATCATTATATTATTATTTGCTATAGTAGAATACTCTTGTGATCTTCTCCAAGATTTTTATTGCTAGAGTTTTAAGGAGAGGAGAGGAGAGGAGGGAGAATACACAAATAGGGTGTTGTACTCCAATGTGCTGGCATGAATGGTACATCTACCAGCATGACAGCTCCTC
429	Chr1-7374140	1	7374140	CGGTAGTGGTTCGACCGT	GTCGCAAAGTTCATCAAGCA	230	0.5	0	198/370	76/80	12/41	81/214	4/5		9	169/370	3/80	29/41	131/214	1/5	Os01g13229	cyclin-A1, putative, expressed	CACCTCAAGCCCGGCAAGCCCCCGGTAGTGGTTCGACCGTATCGCTACCCACAGCTTCAAAACGACGAATTGGAGAAATAATGCGCTGACAAGCTCTCCATCTGCCCCAACACGTCGCCATTCTCGTCGTCGGTTCTGTTGGTCCACAAGCCATGGCGCTTCTACGTGGACTACCGAGCCCTCAACACGGTGACTGCCAAGGACATGTTTCCCATTTTGGTTCTCGACGAATTGCTTGATGAACTTTGCGACGCCCACTTCTTCTCCAAGCTGGATCTCCATTTCGGGTACCATCAGGTT
430	Chr1-7393320	1	7393320	AAGAACCCAGGAGGAACCAC	CGCTTAGCAACATCAGCAAC	235	0.61	10	126/285	5/76	32/45	83/128	0/5		0	119/285	70/76	5/45	25/128	4/5	Os01g13260	cyclin-A1, putative, expressed	TCGATCCGTCCCAAGAACCCAGGAGGAACCACCAAAAGCAAAAGAAACTAAGAAGGCCAAGCCAAAAACCATTCCAACCACATCACGGACCGAAAGATCTCGAACCCAAACCGCGCAAAGAACAAAGCCTTCGAGAAAAGAAAAAAGAAACTCCCCAACCCCCCCACAAGCGATCCATCACGCACCGCATTGCCGGCCTTCCCTGGGGCGCCACCACCAGCGGCGACGTTGCTGATGTTGCTAAGCGCCACGCGCTTCTTTGCCGCGGCGGCGCCCGCTGCCGCCTTCCCTCCTCCTCCT
431	Chr1-7393780	1	7393780	GAGGGTTTGGGTGCTCTTC	CACATGCCACTGCTTGAAAT	214	0.51	0	202/355	94/97	10/19	73/204	4/5		25	146/355	3/97	9/19	131/204	1/5	-	-	GGGCGGAAGCGAGGGTTTGGGTGCTCTTCCCGACAGAGGCCAGGGGGATTGGGAGGAGAGGGGAGGGTAGGGGATGAAAGAAAAGGGGGAGGAGTGCTACTTTAAGAATACACCCCTGTACTTTCGATTCTTTGCAGTTTTGGGCCTACCATTCTACTCACATTTTCTTCTAGGGTTGTACTGGTAAGCAGTTCAGTTGTTCAAATTTCAAGCAGTGGCATGTGCTTCAACCTTGCTACTAAGGGGGTGTTTAGATGGGGTTAAAACTTTTTAGCCCATGTCATATCGGATGTTTGGACG
432	Chr1-7394480	1	7394480	AGCTGAATTGATTGCAATGTG	TCGTTTTGCACAAAGTTCCA	206	0.5	0	94/183	80/85	1/7	1/67	0/4		8	89/183	5/85	6/7	66/67	4/4	-	-	GGATGTAGAGCTGAATTGATTGCAATGTGTTACTTCTTTTGTTCGTGGACGGTAACGGATATTTAACATGATATTGATGCTTAGATATTCATGTTTTTAGCTTGGAGTGTGTCCAAAATAACTTTGTTTTTCGATAGTGGATGGAGCGCTATGAGTATCATACCGGAGATTTATTACAAACGGACAGGAAGGTCTGGAACTTTGTGCAAAACGACGTGTTTTAAAGATTGAAGGCGTTACTCTGTTACTCCATACATGCCGGATATTTATAACTAACGGTCGAGGAGTTTAAAATGTGTA
433	Chr1-7395280	1	7395280	GTGAGATGGTGGTGGAGGAC	TTCCCTCCACTAGATGTGGC	236	0.51	-9	331/583	20/128	137/152	155/250	1/5		0	242/583	108/128	15/152	94/250	4/5	-	-	TCTGAATCCCCAGGGTGAGATGGTGGTGGAGGACTCCTTTGTCACAGTGCAATTTAGGGAGGACCAAGAAAGAGGTCATCACTCATCAATGTACTTACTGCATGGAAAGAGAGCAAAGCAACAGCAAAAGGCTGCGTGGATGGAGTGTTCTGTTCAACCTTCAACGGTGCGCTCCCTTTCTTTATTCAAAAAAAAAGAAGAAGAAAAAAACAAATCCCCATTTGTTTATCGCCACATCTAGTGGAGGGAAACGGGCACGTTTGAATCGTCGATCCATCCCAGCCGTCCATCCGCTCAGCG
434	Chr1-7398520	1	7398520	GTGGGCTGGTGTTGGTGT	CTCTCTCAGGTGACGAAGGG	168	0.56	0	82/164	69/69	0/8	1/70	0/4		26	70/164	0/69	8/8	57/70	4/4	-	-	AGAGGCCGGCAGCGGGTGGTGGGCTGGTGTTGGTGTGGAGCAAAGTGAGGCGAATGGGAAGGGAAGGAGCCCGGCTAGGCGGGCCTCATTGGCATGGTGATGCCCTTTGGCGTCGGCGAGGTCGGCGGCGACACGGTGGGGGGTGCTGGTGGAGAAAAGAAGTGAGCCCTTCGTCACCTGAGAGAGGTAGCTCGTTTGCATCTCCTCTTCTTCGTTAGTGGAAGCTCACTAGGGTAGAAGGGGGCTCACCGAAGAGAGGTGCAGTGAGCTCATCGGAGGAAGGACGTGCTCACTCGCTCG
435	Chr1-7398540	1	7398540	TTGGTGTGGAGCAAAGTGAG	CTCTCTCAGGTGACGAAGGG	157	0.5	0	118/220	102/103	3/14	2/84	0/5		26	102/220	1/103	11/14	82/84	5/5	-	-	GGGCTGGTGTTGGTGTGGAGCAAAGTGAGGCGAATGGGAAGGGAAGGAGCCCGGCTAGGCGGGCCTCATTGGCATGGTGATGCCCTTTGGCGTCGGCGAGGTCGGCGGCGACACGGTGGGGGGTGCTGGTGGAGAAAAGAAGTGAGCCCTTCGTCACCTGAGAGAGGTAGCTCGTTTGCATCTCCTCTTCTTCGTTAGTGGAAGCTCACTAGGGTAGAAGGGGGCTCACCGAAGAGAGGTGCAGTGAGCTCATCGGAGGAAGGACGTGCTCACTCGCTCGCTCTCATGTCTTCACGTGCA
436	Chr1-7433560	1	7433560	TGCCACATCATCATCCACTAA	AAGGAGAAAGATAATTTGGACCAT	277	0.63	12	103/223	7/80	25/27	63/98	3/3		0	83/223	69/80	2/27	3/98	0/3	-	-	ACTAATTAACAAGATGCCACATCATCATCCACTAACAATGATCACATTTAAACATCATGCAAACATGCTATATTTTTATAGTTTTTATAATTTAAGAGCTTTTCAAATACAAACCTGTTAAATTATCATCTAACATAATTCACATAATGTTTCAATGTATTATGTTTTTTTTTGATACATGCTATATCTTTATGTATTATGTTTTTTTTATATCCTATATACTTATACAGTTCATCCTTACTTAGTTAGTACTTAAATGATTAATCTATGGTCCAAATTATCTTTCTCCTTTTTTTTCTA
437	Chr1-7446800	1	7446800	-	-	-	0.5	-8	187/344	13/87	70/71	84/150	4/4		0	157/344	74/87	1/71	66/150	0/4	Os01g13360	phosphatidylinositol 3- and 4-kinase family protein, putative, expressed	TGAGAAAAAAGTACACATCCTAATCTTATTAAAATACCAAATACTCCTTCGGATACTGGTGTGGTTACCATCTCTCTCTCTCTCTCTCTCTCTCTCTCTCTCTCTCTCTCTCTCCCCCCCCCCTCCTCTCAAACTCCATCTTCAAAGTTTCAAAGTTTAGGGACTAGTATGACATCACACAACAACTTTAAGGACCAACAATGTATTTTACTCTACATGTTACCTTCGAATCCATCCTCCATAATAAATGCCAAATAATAATAAAAATCCACAGAATATACCCATCAACACATGAATTTG
438	Chr1-7483680	1	7483680	-	-	-	0.5	0	252/449	99/110	11/140	124/173	4/5		-9	194/449	10/110	127/140	49/173	1/5	-	-	CTTAATTTTGAAGATGAATTTGAAGTTTCTTCATCAAAGTTTATTTTTTAGCATTGGCATTTAAGTCGCTAAGAACATATATATAAAAATTTTACCAACAATTTACTGTATTATTATTTTGCTAATATGCCATATGGCATATTATCCGTATTATCCTTAGGTTCTGCGAAGACAAATGGTTGGGAAATGTAACCCTGCGAGAACAGTACTCGTTCCTCTACAACATTGTCAGGCACAAACATGCAACTATCGAAGATGTCTTTCAAAATGGATATCCCAATTTTCATGGAGAAGGGATCA
439	Chr1-7498260	1	7498260	CTGGCTGAATCCGAGCAC	ACATCACAAGTCGCCTTCCT	216	0.54	-12	45/77	0/6	23/27	18/35	0/1		0	26/77	6/6	3/27	12/35	1/1	Os01g13460	helix-loop-helix DNA-binding domain containing protein, expressed	GGCGGGCCCCCCCACCCGCCGCTGGCTGAATCCGAGCACCCTCCCCCCCCCCCGGCGACGGCGACGCCCGGATCTCCCCCCACCCACACCCCACGCGAGCGCGAGGGTCCCCCGAATTCGCCGCGCGCGCAGGAGGCGGAGGCGGAGGCGGAGGCGGTGGTGGTGATGGTGGTGCCTCAGGTTTCTCTGGTTCGCGAGGGGATTTCGGGGGCGGAGGAGGAAGGCGACTTGTGATGTGGAGAGAGAGAAGAAGAGGGGGGGAGAGGTGTGAAAGGAGAACGAGGGTGCCTTTGCCTTTTC
440	Chr1-7565900	1	7565900	TGAAACAAAGGGATCTAATTGAGT	TCGATAGGGAGCGGAATTTA	173	0.53	19	163/259	2/63	18/23	136/156	3/3		0	64/259	53/63	5/23	1/156	0/3	-	-	TTTTCTTTGAAACAAAGGGATCTAATTGAGTATCTACAGAGCATATACACACCGCCTTCCGCAAATCGTATCCAAAGCCATTCGGATTCAGCATAAGCTGAAGCCTCTCCTGGCTCTTGTTGAAGCTCCGCCACTAGACAACCAGTAAGCTCCGCCACTTTAAATTCCGCTCCCTATCGAAGGTAAGGAAGGAGATGAGATGAGAACGTACCATATAATTTCACCGTCGTTTTCTCATAATTCCGTGGTCGGCATGCAACCAATAATCGGTCATTCAATCTCGTGGTCCTCTTCTTTTTT
441	Chr1-7571420	1	7571420	ACTCCTGCTCCCGCCTCT	AAAGACGACGATGGGTCAAC	199	0.7	-8	58/117	22/54	3/7	29/39	1/3		2	18/117	14/54	0/7	1/39	1/3	Os01g13540	NIN, putative, expressed	CAAGCTCCCCTCCCGCTCCCCACTCCTGCTCCCGCCTCTCCTCCTCCTCCTCCTCCTCAGCCGCCGCGTCGCCTCCTCCTCCACCGCCGCCGCCGCCGCCGCAGCGCGGTCTGAGTGAAGTGAGGTTCTTGGGTGGAAGCGAAGGAGAAGATAGATAGATAGAGAGAGAGAGAGAGAGAGAGAGAGGATTAAGGATGGAGGTTGACCCATCGTCGTCTTTGCCGGGCGCGGGGGAAGGAGGAGGAGGAGGAATCGGCGGCGGGGGTGGGGATTTGTGGCCGTTCGACTCGCTCACCACGT
442	Chr1-7571440	1	7571440	CTCCTCCTCCTCCTCCTCAG	AAAGACGACGATGGGTCAAC	180	0.73	-10	124/272	1/60	71/80	45/104	2/5		0	46/272	38/60	0/80	2/104	1/5	Os01g13540	NIN, putative, expressed	CACTCCTGCTCCCGCCTCTCCTCCTCCTCCTCCTCCTCAGCCGCCGCGTCGCCTCCTCCTCCACCGCCGCCGCCGCCGCCGCAGCGCGGTCTGAGTGAAGTGAGGTTCTTGGGTGGAAGCGAAGGAGAAGATAGATAGATAGAGAGAGAGAGAGAGAGAGAGAGAGGATTAAGGATGGAGGTTGACCCATCGTCGTCTTTGCCGGGCGCGGGGGAAGGAGGAGGAGGAGGAATCGGCGGCGGGGGTGGGGATTTGTGGCCGTTCGACTCGCTCACCACGTCGCTGCTGTTCTCGTCGGTG
443	Chr1-7577940	1	7577940	TCTACAGTTCCAGCCCAACC	GTAAAATCCACCCACAAGGC	172	0.61	0	185/342	51/66	56/67	68/181	1/5		-8	84/342	0/66	7/67	70/181	4/5	-	-	CAGGGCCCGCTCTACAGTTCCAGCCCAACCTATACGGGCCGCACGTAGGCCGGAACCCTCTCCCAACCCAATTTGGATGGGCCACATGCCACACCCTTATCCTTTTCCTGTTGGGCTTCGCATCTCGGGTTATGGCTGGGCCATCCGACCTGTGGCCTTGTGGCCTTGTGGGTGGATTTTACATCCAGCCCAGCCCAGCCCAGCTGCTCGACCTTGAACAGCTGTTAAGCTAACAACAGATCACAAGCACACATGTAGAAACCAGATCATCACGGTATGGCTGAGCACAAAGTTCTCTTC
444	Chr1-7608720	1	7608720	CAACCCCGATTCACTCAAAT	TCTTCGTGCTTCCGGTTAAG	226	0.56	0	158/321	95/101	9/25	38/171	0/3		21	140/321	6/101	16/25	111/171	2/3	-	-	CCGGACACTCAACCCCGATTCACTCAAATATACTCCCTTTCGTTTGAAAAAAAAAAGAATCAGGGCTGAATGTAACAAATTTTAGTAAAAAAACTCTAAACGAATGCATGTCCAGATTTATAGTTCTAGAATGTATCACATCGAGTATTAAGGGAGAACAAAATACCATAATGTGCATCATGATCGAAAAGGAGTGAACCAAAGTATTTAAGGACCTTAACCGGAAGCACGAAGAAAGTAACAACAAAAGCTTGATCCAGGATGAGAGCCTAAGCTACGACTCCCAGCTTTTACTGTGAC
445	Chr1-7616800	1	7616800	TGAGGAGATTGCTTCGTCTCT	GCATTCCCCACAAAAAGAAA	188	0.77	0	151/353	85/91	8/43	43/189	0/5		8	49/353	3/91	23/43	20/189	0/5	-	-	TGAGGAGATTGCTTCGTCTCTCTCACTAAAACCCAAGCATATCCACCACAATTAATCGAATCATACGCTATAATTGGTGGGATTAGGACTCGTAAATCGCACCACCAACAAACTTGAGATTCCTCCCCACCACATGAATGAAATCCTACTCTCTCTCTCTCTGTTTTTTTTCTTTTTGTGGGGAATGCCGGAAACGGGGAGTAGCACGCACCTCGGTGCTTGATGATGTTGAGGAAGGAGACCGTGACGGCGGAGATGGGCCGTAGGGGAGCGCGCGCCGCCGCCTTCCCGCGTTCACCG
446	Chr1-7625940	1	7625940	AGCACAGCGACGTTCACATA	GTGACGGAAGGAGGACGTAA	258	0.63	-10	201/427	14/94	101/116	74/187	2/3		0	157/427	77/94	14/116	52/187	0/3	-	-	GAGCTAGCACAGCGACGTTCACATATGCATGTAGCATTATTCATATGCAAAATGGTCCGTACACAACTATATATATTGTATTATATTGCCAGTTGCCGAATTAAATGCCAAATTAGCGCATGCATCAAGCCAATCGCACAAGCTGAGCTGAGCTGAGCTGAGCTGAGCTGACCGAGCGTCCAAAATGTAGTCGAAAAATGAACGACTTTACGCCTCCTCTCGAGAGGGTGGTAGTCCCATTTTTTACGTCCTCCTTCCGTCACGTGAAGAGTTTATTTTCCCTTTAAAAAAATTATTTTT
447	Chr1-7651740	1	7651740	ACCTGGCCCAAGAGATCA	CGTCTCCTCCCTCTCTTCCT	230	0.51	0	52/89	39/40	0/2	3/33	0/1		17	34/89	1/40	2/2	27/33	1/1	Os01g13650	retrotransposon protein, putative, unclassified, expressed	GCAAGGCGGCCGGCGGCAACCACCTGGCCCAAGAGATCACCGGCGACGACGCCGACGGTGAGCGAAGACAGCGTGGGAGGCGGCGAGAGGAAGCAGAGGAGGCAGACGGGGAGGCGGCGGAGCTCACCAAGGGCACGGCGTCGAGGGAGGCGGCGGAGCTCCAGCAGCTCTCGACGAAGGCCGAGGCGCGACCGAGGACTGGCGGGTCCATTGGAAAGTGCGGGTGGAGTTAGGAAGAGAGGGAGGAGACGTGGCGTGACAGGAAACGTTGGCCGAAGGAGGAGGAAATGGCGAGGCTCA
448	Chr1-7668440	1	7668440	-	-	-	0.51	0	128/228	98/98	6/11	13/100	0/1		39	94/228	0/98	5/11	86/100	1/1	-	-	ATTTAGACTTTTCATGAACAAATATAAATATATTGTGCATCTCTCCTGTTTAGGGAGAGGATTTCATATGGATCTCCACCTAGCGCAAAAAAACAAAGGACATGCATTGACATCCATGTACACATCACATGATCACCCGACTCTTTTGTACAAGTCACGTCTTGCATATGATTTTTGAGCGTATCCAAAAAGGGAAAAAATCTTGTTGGGCTTAGCTTGAGCCTTTTATGCCGAGCCCACCGGTCCAGTCACTGCCTGGCCCAATAGAACCTGAAAGGTTTTTTTTTTCTAAAATAAGTC
449	Chr1-7692300	1	7692300	-	-	-	0.5	13	115/223	1/71	26/30	77/97	4/4		0	107/223	70/71	4/30	20/97	0/4	Os01g13740	myb-like DNA-binding domain containing protein, expressed	ATAGTAGCGAGCGTTCGATCCATCCGTAAAAGGCTTACTCCTACACGGGCATTTCCGCGCCCTATTCATTGCCCCCACGTACGTACGCTCCGCCTCCGCGCCCACACGCGCGCCCGCAGCCGCGCAGGCAGGCTAACATGTGTGTGCGCGTCTGTGCGGATTGCCCGTGACGCGTCGTCCGTCGTGCATGGCGCTAGCAGCAGCCGCAGCAGCAGCGCGCAGCGTGTGGTTTGGATCTGCCTCGCTCTGTCTAGAACTATACTAGTAATTTGAATCTGCTGCAGGACGCTGCTAGTTTGT
450	Chr1-7692320	1	7692320	AGGCTTACTCCTACACGGGC	AGGCAACAAACTAGCAGCGT	275	0.5	13	126/229	1/67	22/25	94/113	5/5		0	102/229	66/67	3/25	19/113	0/5	Os01g13740	myb-like DNA-binding domain containing protein, expressed	CATCCGTAAAAGGCTTACTCCTACACGGGCATTTCCGCGCCCTATTCATTGCCCCCACGTACGTACGCTCCGCCTCCGCGCCCACACGCGCGCCCGCAGCCGCGCAGGCAGGCTAACATGTGTGTGCGCGTCTGTGCGGATTGCCCGTGACGCGTCGTCCGTCGTGCATGGCGCTAGCAGCAGCCGCAGCAGCAGCGCGCAGCGTGTGGTTTGGATCTGCCTCGCTCTGTCTAGAACTATACTAGTAATTTGAATCTGCTGCAGGACGCTGCTAGTTTGTTGCCTTCTGCATGCCCGTTC
451	Chr1-7693900	1	7693900	AGTTTGGTGGTGATTTTGGAG	TGCATCCGTCAAATTCAGTC	275	0.83	8	75/267	1/71	36/53	31/127	1/4		0	65/267	58/71	3/53	2/127	0/4	Os01g13740	myb-like DNA-binding domain containing protein, expressed	GAGAACAAGACTAGTTTGGTGGTGATTTTGGAGTATTAGAGGGGAGAGGAGGACGCATGTCGACCACAAAACTCCTCGAGATTAATTTCTCTCTCTACAACCTGCTTTTTAGGGTTCTTTCTTTGAGCCGAATTAAATTAACCCCTCTCTCTCTCTCTCTCTACACACCGACGGCTAGCTAACGCGCGGTAGCATAGCATATGACACACACTAGGGCACCGCAGCGTTTATCTGTCATATATACGACGATATCTCAGTGACCCTGCCGACTGAATTTGACGGATGCAACTTGCCAAAACA
452	Chr1-7806500	1	7806500	GCCGATAACACGAGAGATCC	TCCATGTTACGTTCTGCTGC	164	0.51	12	180/343	1/96	27/33	139/183	5/5		0	159/343	95/96	6/33	43/183	0/5	-	-	AATCTGGACAGTTCGGCGCCGATAACACGAGAGATCCAATGACAAACAGCATACAGTACGCATCATCAGATGTCAGATATGAATATGATCAAGCAAACTCGAATCGGCACCGATTGCGGCCGACTCGCCGTATTTTTGTGCCATGTTAAGCACCAGCTGCAGCAGCAGAACGTAACATGGACTCATCGAGATACGAGCCATTTAATTGAACGGGAGAAACTGACAATTAAGATCGGTTCAGCCAAACAAGGACGTTGTAATAGACTCGTTTAAAGATTAGTTAGTATGACCTGTTTAACA
453	Chr1-7806520	1	7806520	CGAGAGATCCAATGACAAACAG	TCCATGTTACGTTCTGCTGC	154	0.5	12	193/359	4/101	38/47	138/179	5/5		0	165/359	97/101	9/47	40/179	0/5	-	-	GATAACACGAGAGATCCAATGACAAACAGCATACAGTACGCATCATCAGATGTCAGATATGAATATGATCAAGCAAACTCGAATCGGCACCGATTGCGGCCGACTCGCCGTATTTTTGTGCCATGTTAAGCACCAGCTGCAGCAGCAGAACGTAACATGGACTCATCGAGATACGAGCCATTTAATTGAACGGGAGAAACTGACAATTAAGATCGGTTCAGCCAAACAAGGACGTTGTAATAGACTCGTTTAAAGATTAGTTAGTATGACCTGTTTAACACAGATTCATTGAATGCTGAC
454	Chr1-7822240	1	7822240	-	-	-	0.79	10	9/23	0/5	4/5	1/4	1/2		0	3/23	1/5	0/5	0/4	0/2	-	-	CATACATATATATACATACATACATACATATATATATATATACATATACATATATATACATATATACATATACATATACATACATATACATATATACATATACATATATATACATATACATATATATATATATATATACATATATATACACACACGTATATAGACGATAAAATATATGTGTAAATTTTGTATATATTTTCTATATCATTTTTTATATGTATTCGCATATGCTTTTGATGTACAATATATATATATATATATATATATATATATATATATATATATATATATGTATACAAA
455	Chr1-7844360	1	7844360	-	-	-	0.5	-9	17/31	0/4	10/10	6/14	0/1		0	14/31	4/4	0/10	8/14	1/1	Os01g14000	expressed protein	AAACTCTCCCGAGCCGCGTGCTGCCTCTCGTCCTTATCTCATTTTCTCTCCTCCACCTCCTCCCCCTCCCCTTCCTCCCCTTCCCCTCCTCCCCCCTCCTCCGATGACGGCGATGGCAGGTGGCGGCCTCTCCTCCGGCGGTGGCCGAGCGGCGGAAGCGGCCGCAGCGGCGACCGGGCCGCTGAAGCGGCAGTGGCAGCGGGATGGGAGGCGGTGCACGGCCAGGTAGTCTCCCCTCCGCCAGATCCGACGAGAGGGGAGACCGTCGGGCGGCGGGAGCGGCCGGCGGCGGCTGTTGTT
456	Chr1-8086380	1	8086380	-	-	-	0.6	-12	14/30	0/3	0/3	14/21	0/0		0	12/30	3/3	2/3	5/21	0/0	Os01g14440	WRKY1, expressed	GCCGGGCGCGCCGGCGCCGCAGTTCCAGGTGCCGCTGCCAGGCGGAGGGATGGCGCCGGCGTTCGCCGTGCCGCCGCAGGTGCTGTACAACCAGTCCAAGTTCTCCGGCCTGCAGATGTCCTCCGATTCAGCCGAGGCCGCCGCCGCCGCCGCCGCCGCCGCGCAGTTCGCGCAACCGAGGCCGCCGATCGGGCAGCTGCCTGGCCCTCTCTCCGACACCGTCAGCGCGGCGGCGGCGGCGATCACCGCTGACCCCAACTTCACGGTGGCGCTCGCGGCGGCGATCACGTCCATCATAGG
457	Chr1-8087460	1	8087460	-	-	-	0.88	-8	4/27	2/10	2/7	0/7	0/1		0	4/27	2/10	1/7	1/7	0/1	-	-	ATACGTTGGCTTTGAACACGGGATATGTTAATTCCTGTATTGACTGTGTTCCACATCGGCATGGGCCATATATATATACATACATACACACACACATATATATATATATATATATATATATATATATATATATATATATATATATATATACACACACACACACACACACATATAACGCAGAGTACTTGTATAAGCTCGTGAGACGTAGAAGAAGTGATGGTACTACGTACTACTAGGCACTGCCGCACCGCACTGGTCAGGTCAGCTCTCAGTTGAGTGGTTGAGTTATTACTCCCTCTA
458	Chr1-8273500	1	8273500	AACTGTGCTCACCAACGAAA	CAGCTCCTCGTAGCAGCAC	264	0.52	0	27/54	10/10	10/14	6/19	0/1		-12	26/54	0/10	3/14	13/19	1/1	Os01g14800	expressed protein	GAAACTGTGCTCACCAACGAAACGCGCGATCGATCTCCTGGTGACCTCTCTCTGCTGATTCCTCCTTCCCGACGAGATTGCCATTGCCTGCCTCTCGCGCGTTCGATTCGATGCCGCTAAATCTCGCGCTGTGCTGCGCGCGCGGGCGCGGCGCCGCCGCCGGCGCGTACTGCTGCCGGCCGCCCGGCGACCAGGCGGTGCCGCCGTTACGCGTGGACGCCGCCGCCGCCGACGACGGCGGCGACTGGTGCTGCTACGAGGAGCTGCCGGTCTCGACGCCGCCGCATGTGCCGCGGGGGC
459	Chr1-8306580	1	8306580	CATCTTGCTCGACTTCTCCA	GGATTGCAGTAACAGCAGCA	240	0.5	0	209/336	71/74	75/81	48/151	0/5		9	114/336	1/74	6/81	96/151	5/5	-	-	CATCTTGCTCGACTTCTCCATCTCTAGCTCGATCTCTCTTGCAAAAGCTAAGCTAAGCTCGAGTGTGCAAGCTGCTGCTGCTGCTGATCGATGTGGAGTTGGAGGAGGAGGGAGAGAGGAGGGGAGAGGATTTATAGCGGAGGAGAAGCTCATCGTCATCGATCGGCAGAGAAGACGGTAGGTGGGAGGCGTAACTGCGGATGTTAAAGGAGGGGGTACCTGCTGCTGTTACTGCAATCCTGTGATCCCCATTAATACTTTTGCTCTTACAGATCATCAATATAAATGTAGTACACATGT
460	Chr1-8316520	1	8316520	GCCACGCTGCGTTGATAG	ACACATGCATAATCATGGCG	214	0.59	0	257/460	91/94	86/94	64/237	0/5		-18	133/460	1/94	7/94	110/237	5/5	-	-	CGACGATGGGCGATGGCCACGCTGCGTTGATAGCTACGTCACGGAGCTCGCCACGACGGCATCCCATGATGATTCACGACCGCCATGCACATATGCTTTGCCCCAGCGTATGGCGACGAAGACGCGATTGCGATGATGGTCCTGGTCCTGGTTATGGTTATGGTTATGGTTATGGTTACTAGTACTCACGTTAGATAGGCCAAGAGCGGCGCCATGATTATGCATGTGTCGATCGATCAATCAGGAGGTGTGTAGTACATGTGTACTTCTTGGATGCAAATCCACTGCTGTACTGTACCT
461	Chr1-8362060	1	8362060	CCCCCTCTCTACCCCTAAGA	TCATCAGCAGGTCAGTTTGG	167	0.51	0	83/134	14/17	16/26	42/69	2/5		-12	43/134	1/17	7/26	25/69	3/5	Os01g14920	zinc knuckle family protein, putative, expressed	CCAATCCGCCTCGCCCTACCCCCTCTCTACCCCTAAGAGCCGCATCCGCGCCGCGCGCGACCGACGGCTCTAGGCCGGCATTGGTTCCCACCGGGTGCGGCCACCCCACGCGTCCACAGATACGCAGGTACACGACGCCCACCACCACCACCACCACCACCACCCCCAAACTGACCTGCTGATGATGGAGGCGCGCCTCTTCGGCCTTCGGGAGAGGAGGAGGGGGCGGCGGGTGAGCCCCGCCAGGCCAGTGGTAGGGGGCCTCCGACGACGAGGGCCCTCGCCGTGGCCGCCGGCGCC
462	Chr1-8395180	1	8395180	GTCTTCCTCCACCTCCACCT	TAGCGTTGCTGTCTTCTTGG	205	0.64	0	16/37	7/7	0/4	9/20	0/0		9	15/37	0/7	4/4	5/20	0/0	Os01g14970	expressed protein	TTCGCGTCGTCGTCGTCTTCCTCCACCTCCACCTCCTCCTCCTCCTCCTCCTCGTCCTCCGCCAAGAGCACTCGCCGGCGGATATCGCTGCGTGACCTCCTCCTCGGCAGCACGGCGAACAGCGACTCCGCCACCGCCGCCGCCGCCGCCGAGAGGTCATCGGGCTTTTGGCCCCCGTCCATCTGGCCGTCGTCGCGGTCCAAGAAGACAGCAACGCTAGCGTTGCCCTGCCCGTGCCCGTGCCCGCCGTCGCTGCAGCCGGCGCGGCGGTCCACCTCGTCGGAGAGGTCGTCGGCGCCG
463	Chr1-8413280	1	8413280	AGTGTCGACAGCCCAGAGAT	AGGTGAGGGTAGGTGTGCAT	287	0.51	0	245/357	90/94	83/92	56/145	1/5		20	41/357	0/94	5/92	31/145	3/5	-	-	TCTCTGTTTGGAGTGTCGACAGCCCAGAGATGCGGATAGGAACTCCAGATCAAATCTTGGTCGCCAAATAACAAGATCATTGCTTGTTATCCGTTTTTGTGCCTTTCCTTTTCTCCGCATGCAAAGTGCATGTCTTTTTTTTTTCTATCCTACTTTTTTTTTTAAAACACGTACAAACATAAGCACTCATAATACTTACACTCACCCTTATAAATTACGTATACTACCCTAACACTTCTAAAAAATTAGGTAAACACAGTTATCACCCCTAAATACACATGCACACCTACCCTCACCTAC
464	Chr1-8430420	1	8430420	ATGTATAAGTGGGTGCGCGT	CACCGTCTCGTCTCATCTCA	263	0.75	-6	107/290	33/73	29/84	41/116	1/3		2	75/290	21/73	30/84	17/116	0/3	-	-	GGAGGTCGGCTTATGTATAAGTGGGTGCGCGTATCGATACGACAACTCGCCTATGCGATACGCGCGGAGCGGCGGAATCGAAGGGGGCGGGATTAAATCGGGTGGATATTCGTGAGCTGGCGTCCGGTCGTGAGTGCGACGTGCGGGCAGCGGCCCACGAGAGGGAGAGAGAGAGAGAGAGAGAGAAGCGCGCGGACTTTTTCTCGCGTCTCCGCGAGATGACGCGGTACGAGATTACAGCGGGGCGAGACGAGATGAGATGAGACGAGACGGTGAAGTTGCGGGAGAGGAGTTGTCGCT
465	Chr1-8449820	1	8449820	AAAACCTTGAGACCACAAATATCA	TTAGACCAACATGATCGCCA	248	0.5	0	131/214	60/60	27/33	29/95	0/5		-8	74/214	0/60	6/33	58/95	5/5	Os01g15039	pectinesterase, putative, expressed	GTGAAGGGTTTAGTAAAACCTTGAGACCACAAATATCATGGTTCTATACAATACTCTCGAATCAATGACTTTTGGTTGATATACATTCATAGGTATTGGGCTATATGTTTTGCAAACATGTTTAAATAACAAAAATATTTTCAAAACTATATTTTTATTTTTTTTATTTTTTAGAGAATGATATTTTTTTACCCAGCCTCTATATCCAACTGGATATATGTAGCCTTTCAAAACTATATATTTGGCGATCATGTTGGTCTAATCCTATATACTCATATAGTTCATCCCACTAAGTATAGT
466	Chr1-8452640	1	8452640	GGATTCGCATCATCACACAC	TCGAATTAATTTTGCCCGTC	276	0.91	-24	98/470	37/146	37/152	18/143	0/2		-14	37/470	10/146	16/152	8/143	1/2	-	-	CAGGCTCCTCCTGGATTCGCATCATCACACACACTGCCTGCCCCCCCAGTGAGTCCATCGATTCCGAGTGGTTATGCAAATGGGTTTATGCGGTTACATAGATTGGCTTGATCGAATTAGTGCCATTCCTCCAGGATGAATGAGAGAGAGAGAGAGAGAGAGAGAGAGAGAGAGAGAGAGAGAGAGAGAGAGCCCATGGACCAAGCTGGCGAAGAGCGTGGGCGACAGCCCATTGGACACAATTTCTCAGGTCACGAGCCCAAGCACGGACGGGCAAAATTAATTCGAAAAGAGACTCCG
467	Chr1-8522240	1	8522240	ATGGCCTTGTTTAGTTCCAA	AGTGTGTGTGTTTAGTTCACATCA	150	0.59	0	47/76	29/35	10/15	2/16	0/0		16	10/76	2/35	3/15	4/16	0/0	-	-	GCAGAAAATATATATGGCCTTGTTTAGTTCCAAATTTTTTCTTCAATTTTTCAATTTTTTCATCATATCAAAACTTTCCTACACACAAACTTCCAACTTTTCCGTCACATCGTTTAAATTTCAACCAAACTTCCAATTTTGATGTGAACTAAACACACACACTATATATACATATATACATATATATATATACATATATATATATATATGTATATACATATATATGTATATACACATATATGTATATATGTATATACATATATATATATGTGTGTATATATATGTATATACATATATACA
468	Chr1-8599520	1	8599520	GAAAGTGGCAGAGAAGGGAA	ACTACTCGTGAGGCGAGAGG	225	0.72	0	72/200	17/23	12/25	33/125	0/3		-9	62/200	3/23	8/25	43/125	2/3	-	-	GTAGGCGCCAAGGGGAAAGTGGCAGAGAAGGGAAAGGAAAGGAAAGGAAAGCGAAGGGGGGGGGGGGGGGGAGGGGGGAGGAGGGGGCGAAACGGAAAGAGTAGACGCGTCTCCCTCCCGCATTCAATGCGCGGTCGTCGTGACGGTCGCTGCCATCTGCTGCTGCTGCTGCTGCTGCTGCTGGGTTGGCTGGCAGGTGGGCCCCACCGCGTCACGTGCCCTCTCGCCTCACGAGTAGTAGGAGGACGACGCTGGCTAGCACTAGCAGTAGCAGCCTAGTGGTGATGGTACTGTAGCTAT
469	Chr1-8599540	1	8599540	AAAGGAAAGGAAAGCGAAGG	TCCCTTCTCACGCAAGAAAT	281	0.7	0	53/134	8/10	6/12	35/91	0/3		-9	40/134	0/10	5/12	26/91	2/3	-	-	GGCAGAGAAGGGAAAGGAAAGGAAAGGAAAGCGAAGGGGGGGGGGGGGGGGAGGGGGGAGGAGGGGGCGAAACGGAAAGAGTAGACGCGTCTCCCTCCCGCATTCAATGCGCGGTCGTCGTGACGGTCGCTGCCATCTGCTGCTGCTGCTGCTGCTGCTGCTGGGTTGGCTGGCAGGTGGGCCCCACCGCGTCACGTGCCCTCTCGCCTCACGAGTAGTAGGAGGACGACGCTGGCTAGCACTAGCAGTAGCAGCCTAGTGGTGATGGTACTGTAGCTATTTCTTGCGTGAGAAGGGAAT
470	Chr1-8678880	1	8678880	CGACCTTGCCACCAGTAAGT	AAGCCGAACACCACAAGAAC	246	0.82	-8	5/20	0/2	2/8	1/7	0/1		0	4/20	1/2	2/8	1/7	0/1	-	-	CCGTCGACCTTGCCACCAGTAAGTAACTTAGAGCGGTATGTGGCGAGGTACCGCCGCCGCCAGTGAGAACGATGAGCAGGTGGTCCCCATGACCGGGATCGATGGAGACGTTCTCGGGGAAGACGATGCACACCGCCGACTACATATTTTGGTTGTGTGTATATATATATATATATATATATATATATATATATATATATATATATATATATATATAGAATGTATGTAACGTTCTTGTGGTGTTCGGCTTGGATGTAATATGGGGTGTTCAGTGTTCTTGTGATGTTCGGATTAAGATCT
471	Chr1-8705020	1	8705020	TGATCGCATTTGCTCTTCAG	GCTCAGCGTCGATCATTGTA	284	0.76	-6	175/417	46/116	41/115	77/170	1/1		2	71/417	31/116	18/115	20/170	0/1	Os01g15490	phosphoadenosine phosphosulfate, putative, expressed	ATAAACACAGCTGATCGCATTTGCTCTTCAGTGTCCAAACTACTGATAAAATATACTTGTTGCATTTATCCAAAAGGCAATGCCAAAAAATAAACTAAATTAGTGTAAATGTACCATAAATTTCAGAGAGAGAGAGAGAGAGAGAGAGAGGCCAGTGTGCCAGTAGCCCAGTACTGCCAAAGAAAAGGCTGTTGGAACTGCAAGAACCTTGGAATGACAGAATTATATCTGTAGAGGCAAATTGGAAAGATTACTCACAATATTTCATCACCAACTACAATGATCGACGCTGAGCGTGAG
472	Chr1-8745500	1	8745500	CGTTAGGATAACGAGCCGAG	GATTCCCCTGCATGTCTTGT	182	0.5	-18	251/460	4/96	46/99	178/223	5/5		0	209/460	92/96	53/99	45/223	0/5	-	-	GCTCGTTAGGATAACGAGCCGAGCCGAGCTAGCTCGACATCCACCCCTACTCACGGGTATACACCATGTATTCATGTACACCAATTAACAAATATCACTAAAACATCTAGAAAAATTAGCTAGTTTAGCTGCACGAACACAATGTGAACAAGACATACAATGTGAACAAGACATGCAGGGGAATCAAACATTTATAAACAGAGTAACAACTACTCATAAGTTTACAGATACGTAAGCTAGGTTATAAATATATTTTTTTCCTAAAAAAACAGACCATAAACTGAGAAGCAAAACCCAGCA
473	Chr1-8751100	1	8751100	GAGCGAAATGGAATTAGGCA	CCTGAAGGTACAGAGGAGCG	256	0.79	0	91/261	32/48	30/68	20/110	1/5		-8	57/261	2/48	10/68	37/110	0/5	Os01g15580	disease resistance protein RGA2, putative, expressed	ACTTGTTGGAGTATTATTTAGAGCGAAATGGAATTAGGCAGGCGCCATTCCCCGAATGATTATTAGCTACTCCACAGCGTTAGCTTCGTCCACCCAATTTGACTTTCCAATCCATTGTGATTTGAGCGAGTTGTGAGAGAGAGAGAGAGAGAGAGAGAGACACTCTAGCGCGCAGCCATGGCGGAGGGTGCTCTCGCCTCGACCATCGTGAGGCAGGTGCTGACCAAGTTCGGCTCCTCCGTCTGGGACGAGCTCGCGCTCCTCTGTACCTTCAGGGCGGACCTCGCGGCCATGGAGGCC
474	Chr1-8755720	1	8755720	-	-	-	0.6	0	122/199	46/48	25/39	39/84	1/5		-8	24/199	0/48	8/39	8/84	2/5	-	-	ATCTATACAAAAGTTGCTTAAAAAACATATTGATCGATTTTTCAAAAAAAAAATCTAATACTTAATTAATCATGCGCTAATGGACCGCTCCGTTTTTCGTTTGGGAGGAATTAGTCCCCATCCCTTACCGCCTAACACAGCCTGGAGCTTAGTCAGACATGATTTTTTTTTTGTGCCTGGGTTGTGATACACAGCCTCGTCTCTGGTCGATTTCCAGCCCTACAAGCGAATGGCGGACTTTCAACCATTTCACATTTTATTAAGGGGAACATACTCTATACATACAAGCTTTTCGTATAC
475	Chr1-8801160	1	8801160	-	-	-	0.86	-6	11/44	2/12	3/13	1/8	0/0		2	8/44	2/12	3/13	0/8	0/0	-	-	AGTTAATATTAATACCTAAATAATTGAAAAAGTTTCATGCTCATTTGAATTGGGTATATACTCAATTTCAACAATGGTGCCCGGGCACCATGGAGCACCAAACAAATTTACTATATATATATATATATATATATATATATATATATATATATATACAGTCCTATAATACGATTAATATTAGCATATTACCAAATATTTGAACATGGATAAGACAATTCTTGTCCTTTATAGCTTGCATTCGATCCTCAGATGGCTTCATATAGTACATTCATTGAGGCAAAACCTACCACTTTATAACAT
476	Chr1-8837240	1	8837240	TAAAGATGTCCTGCCGAAGC	TCAACTTTCAATACTATGACGGC	161	0.52	0	111/204	67/70	10/45	20/60	2/4		-12	88/204	3/70	35/45	35/60	2/4	-	-	TAATAAAGATGTCCTGCCGAAGCTGGTCGAGGTGGTGCGACACCGTGAGCGGGCGCTGCCGCTGCGGTGCTGGCCTCACCGTCGTACAGCGCGTCGCTCGACGGGGCGTCCACCGCATGGGGATGGTGTGGTTGGTGGACGGCCGTCATAGTATTGAAAGTTGATACTCCGTCTATTATTTCATATTATAAGTCGTTTTGATTTTTTTTTCTAGTTAAATTAATTTAAGTATGATTCAGTTTATAGAAAATGATAGTATCATTTTCAAAACACAAACAAATATATTATCAAAATATATAA
477	Chr1-8840000	1	8840000	-	-	-	0.85	-18	10/35	0/6	5/13	4/13	0/0		-8	5/35	1/6	2/13	1/13	0/0	-	-	AAAATCAAGTTTCAAACTCGATCAACGATGTTGGGTGAGCTTCGTGACATAGAGTCAAAGGAATCTTGTGTTTCTCGATCGGCAGCAAGTAATTAATCAAGACGAATATTTTGTGGTAAGTTATTGAGATACGAAATTGCTCGTGTGATATATATATATATATATATATATATATATATATATATATATATATATATATATATATACATATATATATATATATATACACATACATATACATACATACATACATATACATATAGTATATATATATATACATATATATGTATATGTATATAT
478	Chr1-8930420	1	8930420	-	-	-	0.5	0	109/203	62/68	22/28	13/87	0/2		19	94/203	6/68	6/28	74/87	2/2	-	-	TATGTAAGTACTAAAATTACATATGTAAATTCGAAAATTACATACTAATTACATATATAAGTGGGGTGTAAATGAGGTGTAACTACTGTGCAAGTGGCTGAAAAAAAATCGACTGTAGCATATGGCGCCATATTTCTAGCAAATCCGATGTTTTATCTCGAGATGGAGGGAATACTTTTTAACTCTAGGGGTAATAACGACTTGGCATTGTCATTCTACTCATTTTTAAAAGTTCTTCTAATGAAAATGTGGATTTTAACAATACCAAATTTTTGAAAGGTGAATTTTGGTAATAAATTG
479	Chr1-8962440	1	8962440	-	-	-	0.5	15	226/429	5/115	17/62	186/212	5/5		0	203/429	110/115	45/62	26/212	0/5	Os01g15910	UTP--glucose-1-phosphate uridylyltransferase, putative, expressed	TCACATCATATTTTAATGTGCTTGGTAAGATGTATAATTGGTTATAGCATACTAGAAATCTGCCTTGATATGTCTTGATTTTACTGCCATGTTTCTTTTCTGGACACTGCATGCTGAAAAGAACATATTTCTTGCTCAGCGTGTATCTATGATATCTGAATGGTGTCCTAAATGTTCTTTTGAGTGCTTTATGTTTCTATTCCTTTTAATTTCCTACACTGCAGCTCAAATGACAGATCGTTCCTTTCCTTGAATGGATGACATTGATCTTGGTTATGCATGTTCATTGTCATTAAGTGT
480	Chr1-8962460	1	8962460	-	-	-	0.5	15	199/370	3/95	20/52	157/187	5/5		0	170/370	92/95	32/52	29/187	0/5	Os01g15910	UTP--glucose-1-phosphate uridylyltransferase, putative, expressed	CTTGGTAAGATGTATAATTGGTTATAGCATACTAGAAATCTGCCTTGATATGTCTTGATTTTACTGCCATGTTTCTTTTCTGGACACTGCATGCTGAAAAGAACATATTTCTTGCTCAGCGTGTATCTATGATATCTGAATGGTGTCCTAAATGTTCTTTTGAGTGCTTTATGTTTCTATTCCTTTTAATTTCCTACACTGCAGCTCAAATGACAGATCGTTCCTTTCCTTGAATGGATGACATTGATCTTGGTTATGCATGTTCATTGTCATTAAGTGTCCTGATATCCACATATATGA
481	Chr1-9003380	1	9003380	-	-	-	0.5	0	157/309	86/89	33/55	24/133	0/5		11	152/309	3/89	22/55	109/133	5/5	-	-	AAGAAATTTATTTACAATACTATAAGTAACGCTCAAATTATATTGCATGTTCGCCAACAAGTTATGACAACTGTCCAAGGTCGTCAATTGGTGGATCTATGTTAGGTTTGCTTCGACCTTAAAACACATATTTTCTTAGCTGAAGCTTTGAAGACACATCATGGATAGTAGAATGGGGCTGTGTGGTTGTAGCCACAGTTACGACAAGATCATCTTAAGCTTGCCAAGGTGTCAAAGATTTTGACAATATAGCAGTTTTTATTGACAAATTTTGGTAGACTGATACACTATAAGAAACGT
482	Chr1-9003400	1	9003400	-	-	-	0.5	0	171/314	105/108	26/45	24/129	0/5		11	142/314	3/108	19/45	104/129	5/5	-	-	TATAAGTAACGCTCAAATTATATTGCATGTTCGCCAACAAGTTATGACAACTGTCCAAGGTCGTCAATTGGTGGATCTATGTTAGGTTTGCTTCGACCTTAAAACACATATTTTCTTAGCTGAAGCTTTGAAGACACATCATGGATAGTAGAATGGGGCTGTGTGGTTGTAGCCACAGTTACGACAAGATCATCTTAAGCTTGCCAAGGTGTCAAAGATTTTGACAATATAGCAGTTTTTATTGACAAATTTTGGTAGACTGATACACTATAAGAAACGTTTAGGGGTCTTTCCGACTAG
483	Chr1-9138480	1	9138480	TGCCTTATCTAGTGGTATTCACAA	GCTTCTTGGAACCTGAGACG	271	0.55	0	214/416	110/113	66/86	22/183	0/5		15	178/416	3/113	20/86	137/183	5/5	Os01g16170	PQ loop repeat domain containing protein, expressed	TGCCTTATCTAGTGGTATTCACAAATTATACAACTCAGGTATAATAACTCCGTATCTCTAATTGGAGGAGGAAGGCATGATTTCAGAAGATTAGTGAATTGTTCCCCCCATGTTTGTAATGACCAACTCACTACACTGTTGAAAGGAAATACTAGATGTTCATCAAATCAGAGCAAAAACAAGTGGTCATAGGATATTATCATGGCAAACTACTGTTGTAGATGATTAAGAAGTTGTGGAAATAATCTTACCGTCTCAGGTTCCAAGAAGCAGCCAATAAGGTTAAAAAAGTCCCTGCGT
484	Chr1-9144020	1	9144020	TCAACCTAGTATTGGGTCTGATG	AAAATGAAACGTCCATTGGC	283	0.56	0	151/264	82/82	38/43	20/123	0/3		14	84/264	0/82	5/43	75/123	2/3	-	-	AAAAAAAACACTCAACCTAGTATTGGGTCTGATGTTTTTCTAGTAAAACGAATCTGGACATTGTTGTACTAGAAAATCTCCCATCCAATACTAGGTAGAATTTTTTGGGACGGAGGGAGTAGAAGAAGATGAACATTGAACAATATATGTTTTTAAGGTTGTGTTCTTAAGTCGATGTTTCCAACTTCACTAAATGGTACATTTAGAAAAATATATTAGTTTCTTTAAAATATCATATTAATCTAACTTTTATTTTTAATTAGTACTTAATAGGGCCAATGGACGTTTCATTTTACATGC
485	Chr1-9166940	1	9166940	AAGCAGACCGGGAGGTAATC	TCAGCTCATCTAAGGTGCCC	186	0.9	1	9/49	0/6	7/13	2/28	0/0		-10	6/49	0/6	0/13	6/28	0/0	Os01g16190	26S proteasome non-ATPase regulatory subunit 14, putative, expressed	ATGCTCAAGCAGACCGGGAGGTAATCCCCTCTTGCCCCCGCCGCCGATCTAGAGAAAAAAACGGCGGATCTGTTGGTTCCCTTTCTATCTCTCTCCCTTGTTCAGATTTGGTGCGCTTTGCTTGATTAATCTGCGCAGGATTTGCCCCCCCCCCCCCCCGCCCCCTCTTTCAGGGCACCTTAGATGAGCTGATCTTGATACATAACAACTACTACTATTTTCTCCTTCAGATTGGTGTAGATGGTTTTGTGTATACATGCGTTAATTTTGTAAACGGTCCTTTTATTTTTTAGATAATGG
486	Chr1-9173500	1	9173500	TACGGAACCAGCCTCGTAGT	AATGGATGAGCCTTGAATGG	150	0.5	0	192/383	85/91	21/103	62/157	0/5		-8	190/383	6/91	81/103	95/157	5/5	Os01g16210	uncharacterized Cys-rich domain containing protein, putative, expressed	ATCATCTTTACAACAACTCTACGGAACCAGCCTCGTAGTAGTACCCGTGGAAGCACAATCAAAGAAGATATAACAAACACTCGCAAGCAGCAACAACCAAAGATTCGTCAGAATTCAGATAGAGAGGCGTTCATCAATATTTCATATTTCCATTCAAGGCTCATCCATTGTCTGTATTGCAGGTGGCGTGACGGTCGGAGCGGAGGAGCCGCTGTCTGTCCTCTCGCGGATCTCCCTGTACTCTTGACATATAGCACACAGGTGACAGAATAAGTGCGTTGTTAAATCGCCACATGGTGC
487	Chr1-9185060	1	9185060	CCATCACGTTCATCAAAACAA	GGCATCATCGTCAGTGGTTA	219	0.74	0	49/125	39/55	5/9	0/50	0/1		-12	35/125	0/55	0/9	35/50	0/1	-	-	ATTAACCATCACGTTCATCAAAACAATTAATTTTTTTAAGAAAATGGAAAGATCAAATAAAATTGAATTAAACAACAAAGCGTACAGACACGTACGTACGTATTCACACAGCAAAACAAAACAAACAACCCGGACATACATACACACACACATATATATATATATATATAGCGTGTGTGATCACATCACCAGCATTGCTGCAACTAACCACTGACGATGATGCCCACGAGATCGACCAGCGGATACCTGACTGACAAATCTCTCGCACGCTAGCTAATCCGCTTGCCCTATAAATAAACC
488	Chr1-9313980	1	9313980	AACCTTTGGTATCACCTGTCA	GTCAATCAGCTGGCCTCTTC	252	0.67	0	144/311	76/82	28/82	28/120	0/5		-9	88/311	3/82	44/82	34/120	3/5	-	-	ATATACTACATAATTAACCTTTGGTATCACCTGTCATACACACATGTATCTTGAGTTCATGTTGCAGCTGGCTACAGATCTGTAGCCCGCTATTCTTACATCTTTTCTTTTATCGTTTTAAAATATATTTATAGTTGGCTTATAGTCTGCTATTGTACCAAACTATAAGAGCACCCATCAGTGTCAGAGTTTAGCTGAAGTTGCTCAGGCGCTGAGCCCAGGAAAACGGTATATAAAATTGTGATTCGAAGAGGCCAGCTGATTGACTCTACACTCGGGTTGCGGTAGCTGCGGCAATTG
489	Chr1-9318500	1	9318500	TGAGGGGAGTCCTGGTGTTA	CTGGCACTTCACGTAGCAAA	232	0.74	-12	197/490	8/116	102/163	86/183	0/3		0	142/490	70/116	43/163	18/183	1/3	-	-	GTTGCCTGAGGGGAGTCCTGGTGTTATCTGAGAGTTGGCAATTCAATTGTTACCATGCATGTCGCTGCACTTGTTATCTACGTACTAGTGGTTCTGTTCTTGTGGCTGAACTCTTGCTGGTGACATCTGTAAGATTCTGTATCAGCAGTCGGAGTGTGTGTGTGTGTGTGTGTGTGTGTGTTGTTCCTTTGTGACTCTTATCTGGAAATCATTGCTAGTTTGCTACGTGAAGTGCCAGCAATGTTGCTCGTAAAATTTTGATGACATAAGTGCATTTCAGTAAACACTAGAGGATTTTTT
490	Chr1-9318520	1	9318520	ATCTGAGAGTTGGCAATTCAA	CTGGCACTTCACGTAGCAAA	213	0.75	-12	192/457	11/105	95/143	84/181	0/3		0	110/457	54/105	32/143	18/181	1/3	-	-	GTGTTATCTGAGAGTTGGCAATTCAATTGTTACCATGCATGTCGCTGCACTTGTTATCTACGTACTAGTGGTTCTGTTCTTGTGGCTGAACTCTTGCTGGTGACATCTGTAAGATTCTGTATCAGCAGTCGGAGTGTGTGTGTGTGTGTGTGTGTGTGTGTTGTTCCTTTGTGACTCTTATCTGGAAATCATTGCTAGTTTGCTACGTGAAGTGCCAGCAATGTTGCTCGTAAAATTTTGATGACATAAGTGCATTTCAGTAAACACTAGAGGATTTTTTTTTTTGAACAAAGACATTTT
491	Chr1-9338600	1	9338600	ACATGATCGAACACATCCGT	GGGGTGGATAGTTCAGTGGA	239	0.52	-10	136/239	1/41	51/55	76/119	3/5		0	95/239	40/41	4/55	35/119	2/5	-	-	GTACATGATCGAACACATCCGTTAAGAATTATTGTATTAGGAAGTGCTAAATCACATATAGAATAGTAACATTTCAAAACAGATGTTCTTTTTTTTAAGTGTAGTATGAACGTATCATTAAGCGAGACAAGCTAGCCCAAAAGCAGCACGACGAGACGAGACGAGACGAAACAAAACGAGACAAGACCAAGACCCGCGCGCGCGCCGCGCCCGGCCACGTCTCCACTGAACTATCCACCCCCCCGCCGGGAAACAAACAAACGCCCCTGCGCGAACACGGGCGCGATACGCTACGGAGAA
492	Chr1-9391380	1	9391380	-	-	-	0.52	0	119/213	77/80	7/16	27/103	1/3		32	87/213	2/80	9/16	70/103	2/3	-	-	CTTAGAGATAAAATACACACATTCAAAACTGACTGTTTGTTTAAATGAAATTAGCTAAAAAAAAGAGAAAAATGACATTATATATATATATATATATATATATATATATACACACACACACAAAGCAATTGACAATCTCACATCCTGGAGAAAGCAATTCACATTACAGCAGTAACCAAGCTATCTGAGGGACAGCGGTTCGGGCTGGGGCTGGAGGCTCGCGCGGCACATCAACCGGACTTCCTCGCGGTGGCGGTGGCGGTACGTCTTCCTCCGCAGTGGAACAAATAGATTAGCCTT
493	Chr1-9394160	1	9394160	-	-	-	0.5	16	185/365	2/112	20/29	141/189	5/5		0	180/365	110/112	9/29	48/189	0/5	-	-	CATTGCTCACAGGATGCATCTTCACTACTTGCATCTTCGGAGTTGTACGGCGCGTGGCGAAACCCGTGCGTGTGCCTCGCGTACGTCGCATGGGTCTATTGCTTTCGCCTTAATTATTTGTATGTATGAGAAGAGAACTTTACAGTATTAACCGTTGATTGATTGTAAACATTTAGCAGTAAGCATAACCTTCTTCAGAGAAATACAGAATTACTACATTTCTGCAGGGAAATACTAGAATGCAAGTATGCAATGTAACATAATATCCATTCCACACACTCATCTTCTATAGCACATAGC
494	Chr1-9394180	1	9394180	TGCATCTTCGGAGTTGTACG	GCTACCTCTGCCTACGGCTA	287	0.5	16	186/362	3/100	20/36	141/193	5/5		0	176/362	97/100	16/36	52/193	0/5	-	-	TTCACTACTTGCATCTTCGGAGTTGTACGGCGCGTGGCGAAACCCGTGCGTGTGCCTCGCGTACGTCGCATGGGTCTATTGCTTTCGCCTTAATTATTTGTATGTATGAGAAGAGAACTTTACAGTATTAACCGTTGATTGATTGTAAACATTTAGCAGTAAGCATAACCTTCTTCAGAGAAATACAGAATTACTACATTTCTGCAGGGAAATACTAGAATGCAAGTATGCAATGTAACATAATATCCATTCCACACACTCATCTTCTATAGCACATAGCCGTAGGCAGAGGTAGCCACA
495	Chr1-9400180	1	9400180	GGACTATTGTGAAATTTGGTCG	AAACTGAGCTTCGATTGCAGA	180	0.5	-20	293/550	15/111	166/185	96/216	3/5		0	257/550	96/111	19/185	120/216	2/5	-	-	GGTTTTTATTGTAACCAGGACTATTGTGAAATTTGGTCGACCGATCAAAGATGGTTTCTCCTTACATTGTAGGTGCGCTTGCACATACTTTTTTTATGGATACATATGTATAGGTACCACTAGTTTTTACGTTTTAGAAAACATGAGATAGATGATGTTATTCTTCTGACCTCTAGTCTGCAATCGAAGCTCAGTTTGAATTCAAACCGAAGTATAGTAATTCCGTATTTTTCTCTGAACTAGAAAAAAATGCTCGTGCATTGCAACGGAAAAAACATGAGAACTTTAAGGAAAGGTTGG
496	Chr1-9403600	1	9403600	TCGATCATGTATATTTGGCATGT	GGTTGACATGGTCAGGGTTC	223	0.5	-13	203/375	6/69	116/118	64/161	3/4		0	172/375	63/69	2/118	97/161	1/4	Os01g16560	antifreeze glycoprotein, putative, expressed	TAGCGTATCGATCATGTATATTTGGCATGTATATCGTGTTTCCTTTTAGCCACACCTGATCTCCCGTTTCTCTAAATCATCTCTCCGGTTATATTTCTATAAATCGGCTGACTTAATTCAGGAAGGTTCATCAGTATCAATTCGATTATCGCGTTGAGTCCTATCGTCTCACAAGGTATCAGACTCCTCGATCCACCGCTTCCGCTCCTAGAACCCTGACCATGTCAACCGCCGGCTCCTCCCCCATCCCACGACGACGCGCCGGTCAACGCAGTCGCCACGGCGGTGGGCGATGGTGTT
497	Chr1-9431160	1	9431160	CATGAAATGCAAGCCCGTA	AAATCCTACGAAACTCAGGGC	151	0.5	0	168/297	55/58	6/85	87/123	1/5		-9	127/297	3/58	79/85	35/123	3/5	-	-	CTGCCGTTACGTTGGATGGCCCATGAAATGCAAGCCCGTAATACTAGGAGCGGTTCATCTCCAGGCACACACGCGGACACGCGTAAAAAAAAAGTACTCAGGAACTTTTACAGTTTTCAGGCAAAATCTGAATGCTGCAATCCATGCTAGGGCCCTGAGTTTCGTAGGATTTAAATCCTATAAGAAATTTTCTTTTTTGGTCATTTGATATAAAGATTGAAGTTTTTCAAATCATATAAATTCATATCGAATGGCTCGTTATCTGTATATTTTAGAGGAAACTTAGCTAGAGCTTCAATC
498	Chr1-9436840	1	9436840	AGCCCCTAGTTCCGGTTTT	TGAGAATCAGTTGGGGAAGAA	286	0.95	10	2/26	0/10	2/6	0/3	0/3		-12	2/26	1/10	0/6	0/3	0/3	-	-	AGACCGGCTGAGCCCCTAGTTCCGGTTTTTTTCCGGTCGGACCTTTAAACTGGACCGGACCGGCTGAGCCCCTGGTTCCGATTTTTTCCGGTAGGACCGGCGGTCCTAATAACTATGGTTGTCGCTAACTTTGTGAATTCTGCGACATATATATATATATATATATATATATATATATATATATATATATATATATATATAAATTACTATCTAATATCAACTGATTCTCATCACTTAGCAAACTAATATCAACTGATTCTCATCAAACTAATATCTTCTTCCCCAACTGATTCTCATCTA
499	Chr1-9464540	1	9464540	AGGGTTGGGTTTTATTTGGG	AAATGTGCCACCTAACAGGC	174	0.51	0	160/284	53/58	7/74	86/132	3/4		-9	116/284	5/58	67/74	38/132	1/4	-	-	ACTAAATTTTAGGGTTGGGTTTTATTTGGGGATTCTGCCACACATGCTTAGATTAAGGTGATAAGAGTACTATATCAGAAACAATCAGTTCAAATCCTAAAAGGCTAAAAACTTAGTGATATCATGGATATGCCACCGTTTTCTATCTCTTTAAACGTGTGTTAGCCTGTTAGGTGGCACATTTATGGATATTTAAATCTAGTGACATGCGTGTATGCACACTCCTATGTAGTTATTATTATTATTATTATTATTATTATTATTATTATTATTATTATTATTATTATTATATTTGAGCAA
500	Chr1-9475020	1	9475020	GGTGTGCATAGATCCAATGGT	TGTACTGAGGGCAGCTTCAA	199	0.57	10	229/412	5/124	45/65	161/191	5/5		0	141/412	111/124	10/65	6/191	0/5	-	-	AAAGGTGTGCATAGATCCAATGGTATGTATAGTTCTTGAAGCAGTTGTAAATGGAATCAGAAACACTGTAAATACGGGTACACACCCATTTACATGAGCGTGGCAGAGGTATATGATTTGTTTGATGTGTTGATTGTAACACGGTGATTTTGTAAGCAGGATTTTTTTTTTCTTTTTACCCTTTGAAGCTGCCCTCAGTACAGTTTTGTGTGAAACTGAACCAGTGAGTGATTCTTTTGTTGTAACAAACGATTAAAGCTGCATGAATGAATTGTGTGTTATTCTTGTTGCTAACTTGCT
501	Chr1-9553900	1	9553900	CGATTTTCACCATCTCTGCC	TTAGGTTGCTTCTTGTGGGG	282	0.53	0	138/242	85/87	8/15	42/126	0/3		24	93/242	2/87	7/15	73/126	3/3	-	-	ATCTAAACTCTCTATCGATTTTCACCATCTCTGCCTAATAGAAGATTGAGATTAAAAATCACATTCCCATATTAATATCACCATCAAATTCAATGTCCACCTATCGGCTGGGGCACGGCGGTAGCGAAATTAAGGGTACGTTACGCGCACGGGCTTCCCAGCCAACGTATGGTATGGTAGTACTCCTCGCTCTCTGGCATGCAACAACTTATATATGATATACATGCAAGTTGCTTGTGTAACAACCAACGTACCCATGCATCCATTTTGCATGCATCCCCACAAGAAGCAACCTAACAA
502	Chr1-9554280	1	9554280	-	-	-	0.52	0	149/289	94/96	5/21	46/150	0/3		15	135/289	2/96	16/21	103/150	3/3	-	-	TTTTTTTTTAGAATCTACTATACATACATGAAAGTAATATATTTCCTTCAGTTGCCTGAAAATGGTAAAAATAATTCAGTCAAATTTGGATGGCCAGGATATCAATCTTGAAGCAACCCTAGCTTATCCTTTCCTTCTTCCCCCAATTACTGATGCCGCCTTAGTTGCTTCGTCTCTCTCCCGTGACCGATTCCACTACCTCCTCCACTACCACTACTCGAAAAACCATGCTTACAAACCATCAACGGCACCGGCGAGGCCAGCCAGACTGGCCTCCTCCCCCACCTCCCTCTCAACCTC
503	Chr1-9589900	1	9589900	-	-	-	0.5	-14	283/533	13/116	146/158	106/223	3/5		0	248/533	103/116	12/158	115/223	2/5	-	-	ACGGTCAAACATGTGCTAAAAAGTCAACGGTGCAAACATTTTGAAACGGAGGGATAATATGTTTCTCATAGGAGTAGATGCCTCTCGTATAGATTCATGATACCGATGTTTTGTATGGAATATTAGGTTTATATACTTTAGAAAGAAAAAAGTAGAAAGAAAAAGAAAGGGAGAGGAGAGAAAAATGGCACAACACAAGGAACAATTTATGTCACGTATACAGTCATGCTGGTGTGATGGGTGGTTGTTACCCCTACCAGTAGTACTATGTGGCATGGATAGATGAGATGAGAAGATGGA
504	Chr1-9617080	1	9617080	CCGATCGATGGATGTTAGTATTC	TAGGCATGGATGTTTCCCAT	256	0.53	22	185/382	6/144	15/22	149/190	3/4		0	185/382	138/144	7/22	29/190	1/4	Os01g16850	retrotransposon protein, putative, unclassified, expressed	ATGGCATACCGATCGATGGATGTTAGTATTCAATTAAAGTATAATGGCCATATTTTACAAGTTAATTACACCACTGCCATCATGTTACAATAAATTTGTTCTGTACCTTACCCCTCTCTTGATCAACGGTGCACGTTGTTCCACCTCCAGGTACGTAAAACATCTCCATAAGTAAGCAAGATCATAGCATACGGGGGAAACTTACCGCAGCGACAGACGGTACATCATCCCGTCCCGGTGAGCCATGGGAAACATCCATGCCTAAGATAATGGTTGGAGTCTTCGACAAGAGAGGAATGG
505	Chr1-9654860	1	9654860	GCTCCTTCACTCGTCCGTAG	TTATGCATCAGGGCCTCTTC	219	0.5	-11	264/484	6/81	154/158	72/200	4/5		0	220/484	75/81	4/158	128/200	1/5	-	-	CAAGGCTCCTTCACTCGTCCGTAGGACTGGGCAACGTGTCAAAGCAAACCTTCATCTAGTCCCCACGTCGTTAAATTGTTCCTGGCTTTGCTCGAGGCGTGACACGAAGCTACGTCAATGGCAGCGGCGGCGTGGGCATTCGGCGGAAAATGAAGCGGCATGGCATCGCTGATGGCAACTTTACCTGACAATGGCTTCAAAGTGAAGAGGCCCTGATGCATAAAATCATTGAGAAGCTATGGCCTAAGGATGCACTCTGAGCTTAGAAGAAATAGAAGTGCCGAACGAACATCGTCGTCG
506	Chr1-9655860	1	9655860	CATCTGGGAACAGGATCATCA	TCCCTATTGGTTTGATTGGC	242	0.67	0	133/273	100/105	12/26	15/126	0/2		19	67/273	0/105	0/26	66/126	1/2	-	-	TGTTCATTGTCTATCATCTGGGAACAGGATCATCATATCCTCCAGTACGGACTTATCCAAAACTAAAATGTAGACAACAGCACAACAATAACATACAGGAATCAAGTACAATGAACACAGCAAATAAAATTTTGCAAAAAAAACAGCAGAAAGATCCAGGAGGGAAAAAATGAAACAAGAAAAATGTGGAGGAAGATGATCAGATAGAGCTAATACAATTTGAGGCCATCATGGCGGCCAATCAAACCAATAGGGAATCAAATTTGATCATCATATCATCAATCCCCAGCGTTTTTTCTT
507	Chr1-9655880	1	9655880	CCTCCAGTACGGACTTATCCA	TCCCTATTGGTTTGATTGGC	218	0.68	19	107/279	1/72	5/22	90/161	4/5		0	101/279	70/72	6/22	19/161	0/5	-	-	GGAACAGGATCATCATATCCTCCAGTACGGACTTATCCAAAACTAAAATGTAGACAACAGCACAACAATAACATACAGGAATCAAGTACAATGAACACAGCAAATAAAATTTTGCAAAAAAAACAGCAGAAAGATCCAGGAGGGAAAAAATGAAACAAGAAAAATGTGGAGGAAGATGATCAGATAGAGCTAATACAATTTGAGGCCATCATGGCGGCCAATCAAACCAATAGGGAATCAAATTTGATCATCATATCATCAATCCCCAGCGTTTTTTCTTTTCTTCGAAAGACTAAAAGA
508	Chr1-9689760	1	9689760	-	-	-	0.5	0	101/197	63/65	3/23	28/85	0/5		16	95/197	2/65	20/23	56/85	5/5	-	-	GTAGATGGAACTATTAGCGTATGATTAATTAAGTTTTAATTAAAATAAACCGAAAATAGATTTATTTATATTTTAAAGTAAGTTATATATGCCTTTTTTTAACCAAAAGTCGAGATAAAATATGTGTCTTATTTATAGTACATTAATGCAACAACTAGTGGTAGTATGCTTTTGACGAAAACCGATCGAAAACAGTGAAAAAATTTTAGGTTCAAAGCGGGACGAAAGCAAATTGGAAGTGAAAATTTTAATGGTTTTTAAGAATTCATAATACGTTTGATCGAAATTTGGTAAATATCG
509	Chr1-9689780	1	9689780	-	-	-	0.5	0	114/203	75/80	4/16	28/86	0/5		16	88/203	5/80	12/16	57/86	5/5	-	-	ATGATTAATTAAGTTTTAATTAAAATAAACCGAAAATAGATTTATTTATATTTTAAAGTAAGTTATATATGCCTTTTTTTAACCAAAAGTCGAGATAAAATATGTGTCTTATTTATAGTACATTAATGCAACAACTAGTGGTAGTATGCTTTTGACGAAAACCGATCGAAAACAGTGAAAAAATTTTAGGTTCAAAGCGGGACGAAAGCAAATTGGAAGTGAAAATTTTAATGGTTTTTAAGAATTCATAATACGTTTGATCGAAATTTGGTAAATATCGCTGTACTTCAATTAAAAAGG
510	Chr1-9700560	1	9700560	TTGGAGATATTTTCAGCGCA	CACAAAGCCAAGTTTTCTTCAA	231	0.92	-22	5/34	0/13	1/6	2/11	1/1		-5	4/34	0/13	2/6	0/11	0/1	-	-	TCGATCTCCTCTTTTGGAGATATTTTCAGCGCATGTAAAACGAGAAAAATAATTAATATATAATTAATTAATTATTAATAATTATAAATTTAAAAAGTATTTATTTAAATTTTTTAAAGCAATATATATATATATATATATATATATATAATTTTTTTAAAAAATATCATTTAACAGTTTGAAAAGCGTGCAAACCAAAAACAAGAAAATTAAAGTTTGAAGTTGAAGAAAACTTGGCTTTGTGTTATTTTGTTTGATAGAATGTTTAAATATATTTTGCATTAATTTCAAAATATTAAA
511	Chr1-9704180	1	9704180	TTCAACCTGCGAAGCTTTCT	GTGCTTTGAGAGCAAGGAGG	198	0.77	0	164/403	104/111	11/68	43/191	1/5		8	74/403	2/111	36/68	29/191	0/5	Os01g16970	glucosidase II beta subunit-like domain containing protein, expressed	GCTGGTGGTACTATGTCCTTCAACCTGCGAAGCTTTCTTGAATGGACATACCTTGTAAACATACCTATCAATAAGAATAACAATAAACGAGGAATTAACAAAATATAGAATGGTAATAAAGTAAACCATGGAAATATTTACGAGAGAGAGAGAGAGAGAGCGCATGTGAGGTTGGATGACTAATATACGTACTTGCCCTCCTTGCTCTCAAAGCACTGATCATAAAAGTAATAGAACTCCTTCTCCTTACCTAATAAGAATGTATTCCTTCAATTAATTTCAATATTATAGGCCTATCAA
512	Chr1-9717000	1	9717000	-	-	-	0.54	0	137/243	94/100	9/35	28/94	0/3		9	90/243	6/100	26/35	51/94	2/3	-	-	CTTATTTAAATTTTTTATGCAAATATAAAAATACTTATGTCATGCTTAAAGAATATTTGATGATAAATTAAGTCACAATAAAATAAATTATAAGAATAAGATGAAAGGTCAAACGTTTGTCAAAAAAATCAACGGTGTCATACAGGATGCAGTACTATAGATTCTCTACATTACAACTTGCAATTCAGATAATCCCGATTCACACAGTATACGTACGTACGTACATATCGATCGCGGTGGCAGTGATGAAGCTATAGTGACTGTAGTGGTGGTGGTGCATGCGTGAGCTAATCACTCGCA
513	Chr1-9720900	1	9720900	-	-	-	0.66	0	106/234	93/95	6/19	2/99	0/4		25	76/234	2/95	13/19	50/99	3/4	-	-	TTCATGTATATTCCTCCCTACATGCACTCTATTGTATGTGTTGGGCACAATGAAATGTGGCTACAACCTAGCTGATGTGCATCTCACAGGTGTCGCCACAAAATTAAATGCTGTGGCTTCAATCTGTTTATGCTCTTACCAAACAATTAGAGCAAGTTTAATAGTATAGTCAATTTAATAACCAATTTATACAATAGTTACCAATTTAATAACCAATAGAGTACTACACAATTAATATCTGGTCCCACCTATCATACACACATGTATTTTAGAGTCCATGCTATAGCTGGTTACAAATCT
514	Chr1-9732340	1	9732340	TTTTCAGGTGAGGAAGAGAGAG	TTGACAAACACCCGATTTCA	217	0.61	0	219/468	73/84	16/134	110/218	4/5		-10	181/468	10/84	118/134	41/218	1/5	-	-	CAATAATTTTCAGGTGAGGAAGAGAGAGTAATCACGTGAAACGTCAAAAATTCTCATGGGCCCACATGTCAGCTCTCCTATCACTCTTCCTAAAGAACTTAACGGAAAGCCGCTAACGAAATCTGTTAGGTGATGGCATTTCTATGACAAATTACCTTGTACGATAATATTTTATAAAATTCACGCTTATCGATGATATTTTGTGAAATCGGGTGTTTGTCAATGACATTATTTGTATTTTCTCAAAAGAGAAAAAAAATCTTTTTAGAGTTGACCGGTGCAGCCGGTCTCCCTCCCATA
515	Chr1-9734100	1	9734100	-	-	-	0.75	0	34/89	21/21	1/12	11/48	0/1		-12	23/89	0/21	0/12	22/48	1/1	Os01g17000	expressed protein	GAGCCGGTGCCGGTGCCGGTGCCGGTGGTGGCAGCGCGGACGAGATCGGGGCGCCGCTATGGCCGCGCTTAGGCAGGGCGACGACCCCGCCATCAAGCTCTTCGGCCGCACCATCCCCCTCCTCCTCGACCCCCCCGCCGCCGCCGCCGCCGCCGCCGACGAGGTGAGCCATCGATTTCATCCAATGCCAATAGGGAAGTAGTCGGAGAGAGGAATCTTTATCTAACTCCCTCCCCGCTTTGGACGAGATGCGACGCGCCTCGCTTTCTCTCTCTCTTTCTCTCTTTTCCTGGCTGCTTT
516	Chr1-9796520	1	9796520	-	-	-	0.55	0	93/146	69/70	2/2	16/67	0/1		-9	21/146	0/70	0/2	21/67	0/1	Os01g17060	expressed protein	AAGACAGGACTGCATAGTGGAATATCAGACCAGAGAGTTCACTGACCTGTGATGCTAATATCTGTGCTCTCAAATTACTAAACATCTGCACAAAGAAAAACAACTGATTAGAAAAGATCTAAAGACCCTCGCAAAAAAAAAAAGAAAAAAAACAAAGACAATACAAACTGGAAAAAAGAGTGCAAAAGAAATGCTAAGGAACATGATTTAAAAGTTTTAAAAAGACAAGCACCTGTTCACTGATCATTATCAGACTCAGTATTGGCCTACTAAGACTCCATTGATTACCCGCATCCTCAA
517	Chr1-9797940	1	9797940	CATGTTACCAGTGGGCAAAA	AAGAGCATTCTCCAACCCCT	173	0.5	0	136/238	97/97	7/20	24/97	0/5		25	98/238	0/97	13/20	69/97	5/5	-	-	ACTAAACCTGTACGCATGTTACCAGTGGGCAAAAATTGCCAGGAGATCACCTAAATAAATAAACTAAGCTCGCATGCAGGGTACCTGCTGGTAAAATGCCAAGGAGACTACAAACAAAATGTTGAAAAAAAATATGCAAAGTTCAAACACAACTGGAGTACAGTTCTAGGGGTTGGAGAATGCTCTTAAAAAAATGTTTGAAAATGTCTGGCATAAAAATAAAAAATAACAGCAGCATCCCATGTTCCAAAGAAAAAGTTTCCTGATAGAACTCTGGAGCCCACTGTTGGCGGTACTCAT
518	Chr1-9871700	1	9871700	-	-	-	0.62	0	44/93	33/33	0/3	8/51	0/2		36	34/93	0/33	3/3	28/51	2/2	-	-	AGCACCTAAAATTCTACCTATAGTTTTTTATTTTGTGTTTTCGTCGTGGCGGCTAACATATTTTTCCTGTTTTTGACCTATCTTGACCGAATCCATCCTTAATATTGGCCCTATTCACTGCAACTTTTTTGCATGGCTGTGCAGCCGCTACAATAACTATGTTGGTGTAGTTGCAACGGCTGCAGCAGCAAGCTGCACCGAACAGGGCCATTAAGGTGATGGAAATGATTTGCAGCAAAAACATAAACAATCGCTATATATATTAAGTTTTTTTTCCGACAAAGCTAACCTGTAACTTTG
519	Chr1-9899660	1	9899660	-	-	-	0.86	-8	23/78	1/17	3/9	13/41	0/0		0	10/78	6/17	0/9	3/41	0/0	Os01g17214	major facilitator superfamily antiporter, putative, expressed	AACTCCCTCCATCCCGAAAAAACAAATTTAGAACCGAATATGACATATTCTAGTACGATGAATCTGGACAGAGGTATGTCTAGATTCGTAGTAATAGAATGTGTCATACTTGGTTTTAGGTTATAGGTTGGTTTTTTTAAGAGAGAGAGAGAGAGAGGGGGGGGGGTGTTGAGTATGCAACGAAATAGTACTACCGTCGATGGCCATGAGCCATCGCTTTCACTGAAAAATCGCAGATCTTTTTTGCAGGGCGGTAGCGACGAGGGACTGCCAGGGCCACAGGCAGGTAAACTTCCAGGA
520	Chr1-9909180	1	9909180	GCGTTTTATTGGCGATGG	GGCGAGAAAATTGAATGGTG	251	0.64	14	107/256	0/87	21/28	71/122	5/5		0	106/256	87/87	7/28	8/122	0/5	-	-	TATGGCGCGCGCGCGTTTTATTGGCGATGGCGCCCACGGGGACTGTCGCTAGGGCTGTCAACGAGCGGAGCTCACCTGTGCAGGTTCGAGCTCGATATAAGCTTCAGCCGAGCTGGCTCATAACTCATGAAGAAGTCACCTCTGTTGTAAAGTATCCCTGAGAGAGTAAGATGTTGTTGTATTTTGTTCAAAATATGATAATTTCTTCATAACATTCTTTTCTCAGCCAAAATCACAACACTTCACCATTCAATTTTCTCGCCTAACTCTATTTCTCGACCAATCATCATTTTCTTCCAT
521	Chr1-9911640	1	9911640	-	-	-	0.5	-8	258/489	6/109	135/142	99/201	4/5		0	231/489	103/109	7/142	102/201	1/5	-	-	AAACATGAGATATATAAAATGTATAATAAGCTAGCTTGTGATATATAGCTCTGAGATCAGTCAAGACAACGCGGCGCCGTGCCGCCGTGCAACACAAAAAGCCCCCTTCACCGGCCGGTGTTGCATACCTCTCGTGCTATGTGCATCGCGTCCCCAACACCACCTACGGACCGTGGTTAGTTTTATTTTCCCTAATTAACCAACTGAATCAACCAAAAATCCAAAACTCAACAACGTACTTGCACAGTTGCACTTGAAAAATACGTATTTGAAGAGAAGCAAACGTGTGCAACTTACGAC
522	Chr1-9920420	1	9920420	-	-	-	0.5	19	199/367	6/138	17/25	161/182	5/5		0	165/367	132/138	8/25	18/182	0/5	Os01g17250	BRASSINOSTEROID INSENSITIVE 1-associated receptor kinase 1 precursor, putative, expressed	ATACGCAGGCTCGTGAGTCAGCCTGCTTGCATCCCTACAATGGAGTACATAAAAGACTACAAAAATCTAGTCGTACAGTGAAAGCAGTAAGACTCTATCTAGGGTGGTTGATTGCTAAGTACTCCCTCGTTCACATTTGACCAGCGCATTCCATCTTGACACTTCCATTTAATCCCCATGATAATATCTGTATTAATTGGCTACATACACATCCTCGCTACATGCGGATTGGATACACAACTTTTTTTTTCTTTTTTTAAGCTGACCATTAGCAGGCGATGCATTGTTCCCGAGATGCAT
523	Chr1-9928700	1	9928700	GGACCTTGATGTCGCCTAGA	AGGGTATGTTTCGGGAGCTT	261	0.53	0	212/388	76/82	10/92	112/185	0/5		-9	158/388	6/82	80/92	61/185	2/5	-	-	AAAGGACCTTGATGTCGCCTAGAGGGGGGGGTGAATAGGCGTTCCTAAAAATTATCACATCACAACTTCATAGCATATTAGAGTGATGAAAACTTTCGATTCAAGTTGGAACTTCCGGTATGGGGTTGGAAGTTTTGGTCTCAACCAAAAAGTTCGGCGGATAACGGAATAAAAAGTTTATGAAAAACTGAACTGTTTATAGATTTTCTAGCCGCTAGCTTATACAAGAATCTGCACTTGGAAGAAGCTCCCGAAACATACCCTCGTTTCTCACCCCCAAATTCACCTCACTCCGCTAGC
524	Chr1-9938820	1	9938820	-	-	-	0.52	20	128/254	5/96	15/24	95/110	3/3		0	121/254	91/96	9/24	15/110	0/3	Os01g17279	exonuclease, putative, expressed	TCACCTAGTAGAAGTTTTCATAGATTTTTTTCTTAGTATATCAATTTTCTGAGCCTTTTTTTTCAAATGTGATCCTTCAATATTCTGTACTTTATGATATTTTTATGCTATGAGTTTTGTCTTTTTCTCATTTTTACTTTTCAACCCCCTGACAGTCAAACCGGAAAAATGCCTTTTTTTTAGAAGACTGCTAATGTCGCAAATGTCAAAGACCACAAAAATTAGTGGAACAAATGAGAATGGGAGTTTCATTTGTGGCAAACAATTTTTTTCCCCAAACATGCTTGTCTTGCAACATAT
525	Chr1-9938840	1	9938840	-	-	-	0.59	20	116/241	2/73	14/25	88/119	3/5		0	98/241	71/73	10/25	11/119	0/5	Os01g17279	exonuclease, putative, expressed	TAGATTTTTTTCTTAGTATATCAATTTTCTGAGCCTTTTTTTTCAAATGTGATCCTTCAATATTCTGTACTTTATGATATTTTTATGCTATGAGTTTTGTCTTTTTCTCATTTTTACTTTTCAACCCCCTGACAGTCAAACCGGAAAAATGCCTTTTTTTTAGAAGACTGCTAATGTCGCAAATGTCAAAGACCACAAAAATTAGTGGAACAAATGAGAATGGGAGTTTCATTTGTGGCAAACAATTTTTTTCCCCAAACATGCTTGTCTTGCAACATATAGTCTACTTCTAAATAGACT
526	Chr1-9975080	1	9975080	TCGAGGAAAAGCAAAGACAAA	GAATTGTGGTTGATCGGGAC	235	0.51	0	155/256	107/107	5/11	36/119	2/2		38	88/256	0/107	6/11	72/119	0/2	-	-	GATAGTTAATAGATTCGAGGAAAAGCAAAGACAAATCCTAGATTGAACCATGCTCCATATAGGGGTTGGATTTGTTCTTTGCCTTTGGCCATGCAGACTACACCATGACACAAAATCCCCAACGAAGGATCTGTCGGCAAAGGCCACATACATATTTTTGCCAACTGATCATCAGATGGTAGTGTTATAGTTTTGCCGACCAACATTATCTTTTCTAACCGATATATTCGTCCCGATCAACCACAATTCTATAAATCTGCAGCTCGCTGCTCTTTTCTCTCCTCTTTTATCTTCTCAAGA
527	Chr1-9983140	1	9983140	AAAGATTCATCATGTTCGCTTT	CTAAATTTGCACATTGCATGG	157	0.5	0	128/252	77/82	10/27	33/118	0/5		21	124/252	5/82	17/27	85/118	5/5	-	-	TAAAGATTCATCATGTTCGCTTTAGAAGCTTGGTTTCATTGAAGAAAGAGAAAGATTCACGATATTGATTTACAAACATTTGCAAAGTTTTTGGCTATCATTGAAAATCACACATGGCTAAGGCTAAACTTTTGGTGCCATGCAATGTGCAAATTTAGTTGTTATATGTGGTTTTACTTTAGTTTTATCTAAGTTTAATTTTTTTCATGTAAATTTGTAATTTTTTACAAGTTTATTTCATGCAATCTTATACATTTTTTATATTAGAATAGTTTATTGTCCAGTAGTTGGATATGATGT
528	Chr1-10078680	1	10078680	CGGCGTCCCTTAACTAATCA	CGGCCTAAGCAGAGAGAGAA	166	0.5	-9	147/272	3/58	69/75	57/106	5/5		0	125/272	55/58	6/75	49/106	0/5	-	-	ATATCCGGCGTCCCTTAACTAATCAAAACCGGTCACAACGGGTCCTTCGGTGGTTTTGACACCGGTTTTGTCCTACGTGGCGGCTGAGTCAGCGTTAGACCCACGTGGGCCCCACATGTCACGCTGAGTCATCTCTCCCCTCTTCTCTCTCTTCTCTCTCTGCTTAGGCCGGTCGGCGGGAGAGGAGGGCGGCGCCGCGACAGCGGCAGCCCAGCGGAGCTCCGCTGCAGCCGTGTGAGGGCTGCGACGCCGGTGGGGGAAACCTTGGAGTTGGGCGGCGGTGGAGGCACGGGGAGACGG
529	Chr1-10125980	1	10125980	ATTTTCCTATACGGCTGGGC	CCCAACACCTAACACAGCCT	217	0.53	0	216/423	69/75	11/111	123/205	1/5		-20	191/423	6/75	100/111	67/205	3/5	-	-	AGCTGTCTTAGTAATAATCGATTTTCCTATACGGCTGGGCAACCCACTCACGATAACCTCTATTTTCACAGACACCTAGCAAGATGCGAGCCGCTTAACCGCTTAAAAAATAGATTTTGGTCGTCTGCAAAAACCACTTCTATAGTAGTGTTCATAGCAGTTCTTCAGTTTTCTACGGAGCTTTTTTTTTTCTTGTTGGTGGTTTTTTAAAGGACTCAGGCTGTGTTAGGTGTTGGGTGGTGGGTGTTGGGAACCCATCACCTACGCATGGAAAACGTAGCGGTCCATTAGCACGTGATT
530	Chr1-10150820	1	10150820	-	-	-	0.98	0	81/977	45/458	8/410	22/24	0/3		40	31/977	9/458	21/410	0/24	0/3	Os01g18120	cinnamoyl CoA reductase, putative, expressed	CTAAAATATAATGAATTTGACGTTAAGATTTTAACCCTAGGTGTAATACAATTGAAAGTATGTGTATGATTTTTTATAGATTTTTTGGTGACATTTTTTAGTTGGTGTGCACGTGTGTACACGTGAGGGCCTGTGTGCATAGGATATGTTGCCATGTGACATTTTTTAGTTGGTGTGCACGTGTGTACACGTGAGGGCCTATGTGCATAGGATATGTTGCCACGTGAGGGCCTGTGTCCATAGGATATGTTGCCAGGCCCTCATGTGTACACACGTGCACACCAACTAAAAAATGTCACC
531	Chr1-10169440	1	10169440	-	-	-	0.51	0	150/277	105/108	6/20	32/124	0/4		22	123/277	3/108	14/20	89/124	3/4	-	-	ATGCATGTGGGTGCTGGATATGTATTACTGTATTTATTATTCGGATCGATCGATCCATGGAGGCATGGACGCCTCGCCACTCCCGCGTGTAGCAACGTGGAAGAACACTGGTATAGACTGGTAGTAGTAGTAGGAGTGCACCGATGTGCTCGCGTGCTCGCGCGCATTATCTATTCCCCTTTCGTCCTTTCTGCTTCCAACCTCCTCGTCTCCGTGCTGCTACGGTTACGGGACTACCTATACATTTGTCGACAAATTTTTCACCAAAAATTTGACAAATGTAATTATAATATAATCGTA
532	Chr1-10172180	1	10172180	GGGATGTGATGAATTGAGGC	CCTGCATCCAGAACCCTAAA	287	0.89	-8	10/46	7/18	1/9	0/10	0/1		0	6/46	3/18	0/9	0/10	1/1	-	-	AGATATTGGATGGGATGTGATGAATTGAGGCGCTTCTGCTATGTATCGCTTGTTATTTCGATTTGTGTGCATGTTCAGTTTGCTGAGATATATGTATGCATATTTATGCTGAAAATATTAATCCTTATATATATATATATATATATATATATATATGTGTGTAGTCCTATATATGTATGGTCTCTGTTGTAGCTCTATATTACTAAGTATTGTTTGTTATATATCAGTCAAATGAATTATACAATCAATCGGGAGAGACAGGGAGAGGTTAAGGCTGATTTAGGGTTCTGGATGCAGGGG
533	Chr1-10193800	1	10193800	-	-	-	0.57	0	20/34	11/11	2/8	4/10	0/0		12	9/34	0/11	5/8	4/10	0/0	Os01g18210	peptidyl-prolyl cis-trans isomerase, putative, expressed	CAAGCAAGCGCAGACGCCGACGCAGGAGCTCCCCCACCGCCATGGCTTGCAGGCCGGCCGTGTGCTCCCCCTCCGCCCTCGCGCCGCCGCGCCACCGCCTCCTCTCCCTCGGCTGCGCGCGCACCGCCGCCCCCTCGGGCGGACTCCCGCTCCGCCTCCGCCTCCGCTCCAGCCCCGCGCCCCGCGGCCACGGCGCCGACCTCGTCGTCCGCGCGGCGGCCGCAGAGGCAAGCCCTCTCTTCCCCCACCACCACCCGCGGCTCACCGACCCTTGGCCTGGCCGGCGTGCTGAGCTTCATC
534	Chr1-10196180	1	10196180	-	-	-	0.51	0	162/314	116/118	7/21	33/150	0/5		27	147/314	2/118	14/21	116/150	5/5	Os01g18210	peptidyl-prolyl cis-trans isomerase, putative, expressed	TGCTGGTACTTGACTCCATCTCTCTTAAAATGTTATTTGTCTTACTAATCTAAACAGCCTTGAGTATTCCAATTTTGAGGAAGAGAAAAATGTGCAAAAATTTTCGACATTAGTTCTGTTTAGACTTTGTTAGATTTCTTTACAGTTGATGGGTCTAACCAAACTCTCAATAATAAAATCTTTCTCAGACACCATGGTTGGACAATCGTCACGTTGTCTTTGGGCATGTCTTGGAGGGGATGGACGTGGTGAAGAATCTTGAATCACAAGAAACCAGCAGGTCCGATATTCCTAAGCAGC
535	Chr1-10196200	1	10196200	-	-	-	0.51	0	176/336	125/127	8/23	33/156	0/4		27	155/336	2/127	15/23	122/156	4/4	Os01g18210	peptidyl-prolyl cis-trans isomerase, putative, expressed	TCTCTTAAAATGTTATTTGTCTTACTAATCTAAACAGCCTTGAGTATTCCAATTTTGAGGAAGAGAAAAATGTGCAAAAATTTTCGACATTAGTTCTGTTTAGACTTTGTTAGATTTCTTTACAGTTGATGGGTCTAACCAAACTCTCAATAATAAAATCTTTCTCAGACACCATGGTTGGACAATCGTCACGTTGTCTTTGGGCATGTCTTGGAGGGGATGGACGTGGTGAAGAATCTTGAATCACAAGAAACCAGCAGGTCCGATATTCCTAAGCAGCCCTGCAGAATCGTGAATTGT
536	Chr1-10202880	1	10202880	-	-	-	0.51	0	20/32	15/15	1/3	4/13	0/0		18	10/32	0/15	2/3	7/13	0/0	Os01g18220	expressed protein	CGCCGGCGGCGGCGGCGCTCACCACCACCGTCACCGCGTCGGCGCCCAGGCCCTGGCCCTGCATCAGCATCTGCCGCCGCTGCTTCCGCATCTGCCAAGCCCGGTCCAGCCACACCTCCCGCATCATCCGCTCCCGCCGGTGGCGCATCCGCCGCTTGTCGCCGCCCGGCCACCGCGCCGCCTCCGTCTCGCTCGCGTACTCCTTCGAGTACATCCACGGCGACGGCGCCGGCGCCCCGCGGTCCGGCGTGCCCGGGAGCGACGCCGACGACGGGGCCTGCGGGTTTCTTGGGTCGTCGT
537	Chr1-10217040	1	10217040	CCTTCCATTCTGTCAGTCAAATC	TGCAATCAAGCAACAAGCAT	161	0.5	26	192/359	3/115	12/22	154/190	5/5		0	166/359	112/115	10/22	36/190	0/5	-	-	CCTTCCATTCTGTCAGTCAAATCATCATCATTAGTTCGTATCTTTTATTTTGAATGGGCTGTTATCTTCTCTTTTTTTCTTGATTAGCTAATCTTAAGAGGCCCATGTCTGCCATATTTAAAAGTATCAAGTGAAATCGTTATGCTTGTTGCTTGATTGCAATGTCTAGCTCAGTAATTGAGCTGTAAAATAGGCTTTAGACTCACTGCCGTCTACCTTGTAGGTAAGACACGTAATTTGTTTCCTCATTTCTTTAATCCATGTTTCTTTACTTTCCTTCAGGATCTTTCCTGTTTGGCC
538	Chr1-10247140	1	10247140	-	-	-	0.65	16	77/172	0/57	8/10	60/85	3/3		0	64/172	57/57	0/10	5/85	0/3	-	-	CTCGCGGCACGTACGTCCCCGCGCGCGCGCGGCCGAGCCATGGCTGTTGGTATCGACCACTCCACCTCACGCTTGTCACCGTCGACCTCGGCAACACGTACCCACGCTTGGGCGAGCTAGCTAGCTAGCTAGTGCGCGGCCCCGCCTCGGTCGATCGGTGGCTGGATGGATGTACGGTGGATTGGTGGCGCGCGCACGGATTATTTGGGCAGGCAGCGCGTGGTGCACTGGTGCGTCGCGCGCGCGCTGGTGGCGAACGTGACGACGTACTGCGTGGGCTCCGGCCCCGCACGTACGTAC
539	Chr1-10247160	1	10247160	-	-	-	0.62	16	91/193	1/65	11/14	72/92	3/4		0	73/193	64/65	2/14	3/92	0/4	-	-	GCGCGCGCGCGGCCGAGCCATGGCTGTTGGTATCGACCACTCCACCTCACGCTTGTCACCGTCGACCTCGGCAACACGTACCCACGCTTGGGCGAGCTAGCTAGCTAGCTAGTGCGCGGCCCCGCCTCGGTCGATCGGTGGCTGGATGGATGTACGGTGGATTGGTGGCGCGCGCACGGATTATTTGGGCAGGCAGCGCGTGGTGCACTGGTGCGTCGCGCGCGCGCTGGTGGCGAACGTGACGACGTACTGCGTGGGCTCCGGCCCCGCACGTACGTACGACGACGACGCGCGCTCCCC
540	Chr1-10288440	1	10288440	AGCAGTAGTGTATAAGAATGCTCG	TTTTGGTCCCATGGCAGTAT	210	0.63	-9	221/450	11/97	139/152	56/169	3/5		0	158/450	85/97	12/152	48/169	0/5	-	-	GAGAAAGAGACAGCAGTAGTGTATAAGAATGCTCGAGCAACCCAGACTAAAGGGGTTACAAATCGAAACCTCGAATCCAGAACTAAAGATGATAGCGCCACGTGAATAACGCTACCATCTTTATTACCGGTTACCAACCAGAACTAAAGTTTTTTTTTCTTTTTTTTATTGTTTTATTTTGCTGCTTGCAACCAGACATCAATACTGCCATGGGACCAAAATTCCACGGTGATGTCATATAAACTCCACGTAAAGTTGAGAGACGGCTGGTGAACTTATTCCTTTTCCAAACGCAAATGA
541	Chr1-10299100	1	10299100	CACACACACACACACGCAAT	GCACACATGAGACATACCCG	266	0.78	-16	9/26	1/4	1/3	7/15	0/2		-8	6/26	1/4	2/3	2/15	1/2	-	-	CTAGTTGCAGCGCGCACACACACACACACGCAATGACGCAAATTGATCATAATTTTCTTTTCCTGAAAAGAATCGAAAGGGCCTGCACTGAATAAAAGAATCCTGCAGCCTAGCTAATGAACATTCAGATACACAAGCACAGAGATAGATATATATATATATATATATATATATATATATATATATATATATATTGTTTCTTTAAATATGATTGTCCCATTGTCATCTGCTATCCTGATGAGCTCGAAAACGAGGCAGCCCGGGTATGTCTCATGTGTGCCTGCTAAAAGTTGGTGGTGA
542	Chr1-10311380	1	10311380	CAGGTGTCTGCGAAAATCAA	CAACAGTGTACGTTCGTCCG	257	0.9	-6	6/32	4/9	0/7	2/12	0/1		-22	5/32	0/9	3/7	2/12	0/1	-	-	CCATCTGCGCCAGGTGTCTGCGAAAATCAACATTTTTATGTGCGGGTGGCCCAACCGTGTTACGTGGTCCGCACTGGATAATCGATTATCCATGCGAACCGTCGATCACGTGACGAACGGGTCCGATCGATCATTCGTCAGGTGTGTGTGTGTGTGTGTATATATATATATATATATATATATATATATATATATATATATATATATATATATATATATATATATATATATATGTGGATTGATCTGACGGACGAACGTACACTGTTGGTTAGCTTCATTTATTCCGAGCGTGCACACATG
543	Chr1-10341980	1	10341980	-	-	-	0.51	0	128/239	103/107	5/21	14/89	0/5		17	108/239	4/107	16/21	72/89	5/5	-	-	TCGGAATTTTTTCGTACGAAATTTTTTGAAATTTTGACTGATTTTGAATGGATTTGAATAAAATTTGACCAAATTCACAAAAAATTGCAAAAAACCGAAATTTTCGGGCGAGATATGAACATTTCGGTGTGGGGTGAAATTTCGAACCGAAATTTCAAACACTGGTAACTAGCACAATTGCAGTTTTCCTTGATTCCAATTTCCAATGAATGAGACAAAACAAGACGGCGTGTACACAGTTCACGCAACAACACTTAAAATTAAATCTTACAGCTAATCGCAAGCAGCGACATGAGAAAC
544	Chr1-10350240	1	10350240	-	-	-	0.56	0	86/168	71/72	3/16	7/60	0/3		28	69/168	1/72	12/16	44/60	3/3	-	-	GATTTCACCTGTTGATTTGGCCAGTTGGACTGGGAGGGGTGAACTCCTCCTTTTTATACTAGTATAAGTATATATGAATTCCAATCATAGAAAAACTACTGCATATGCTATCAACCGTTACATCTTTCTTAAAATAGTAAAATAGAAAAATAAATCAGAAATATGAACGTAACTAAGAATATGGCATAACATTAACCTACCATTGACCTACCATTGCAGGTGATTCGCTAACACAAAACACCATTCGTCTGGCCAATATATTAAATACAAAATAAATAAATCAGCATGGCTAGGCTACTT
545	Chr1-10357780	1	10357780	GACAGTGGAGGGCATACACA	AAAACAAAAGGCATTGGTGC	191	0.61	0	112/257	84/86	8/20	17/132	0/3		23	108/257	2/86	12/20	79/132	2/3	-	-	AGTAGGCGACAGTGGAGGGCATACACAGCAGAGGAAGAGGTGAGCAGGCAGGGGTCCGACAACGGTGTATTAGCAGGAGGTGGCTCAGGCAGCAACGTGAGCAAGGTAAGGATGCGACGACGGCCTGGTGGGGGCTGTGTGCCAGCACGATGCAAGGCGAGTGACTCGTCATAAGCAGGCACCAATGCCTTTTGTTTTTTTCCTTTTCTTTATTGATCCTATCCCATAGCATTTGTGAGGAATTTGTTCGGTGATTTTTTTTTACCGGTGAAGGTGATGAATCTTTTGGTGAATTTTGCA
546	Chr1-10367600	1	10367600	-	-	-	0.52	0	125/226	81/84	8/21	31/93	0/5		19	94/226	3/84	13/21	61/93	5/5	-	-	TGGTCCCATATCTATCTATCTATCTTAGTATTTCATGCGTCTTCGTCGTCGTCGTCGTCTAGATCTTCTCTGCTCCATGAGCATGGAACAGTCTAATTTATCTTTTCATCGATCGAGTCGTGTCATTTTGACATCCATATAGCATATATGGATGTGTGTCTTTGTACTCTCTGTTGCAGCATGTATGCCTTCTTTTGATGAATGAAATTGTTGGTTTATAATTTATACTCCCTCCGTTTCGAAATATTTGACGTCATTGACTTTTTTAAACATGTTTGACCGTTTGTCTTATTCAAAAAA
547	Chr1-10399700	1	10399700	-	-	-	0.5	-8	203/406	5/87	105/114	76/179	2/4		0	201/406	82/87	8/114	102/179	2/4	-	-	CTCCTCATATTTTAAAAAGGAGAGAGTACAAAATATTTACATATATTGGCAAATAATTGGTATTTGAACGTACCAAATTAATTGAGCAATTCAACTAAGACACGCATAAGCAGTCAATCCATTTCAACAACTAATGCCACCATGCAGAACTACTTACTAGTTCTAAAATATAGCAATTTAGAAATCGATGAAACATCACCTAATTCAATGTATCAATATAGGGTCATATCCAGATTTATTGGACTAGGTGATGTTCCATCCAATTCTAAGTTATACTATATTTCAGAACGGAGCGAGTAT
548	Chr1-10400080	1	10400080	-	-	-	0.57	0	71/143	56/57	0/11	14/67	0/0		12	61/143	1/57	11/11	44/67	0/0	Os01g18490	expressed protein	GCTCGCCGCCGGCGATCAGCATCCCGCGATGCACCTTGTCGATGAACTCGGAGGCCCTCCGGTCGATGTCACGCTCGGCGTAGTAGTTGTCGTTGTCCTCGTCGCTCGGCCACACCCTCCTCCTCCGCTCCGGGCAGTAGTACGACCTCTGCTGCTGCTTCCTTCCGGCCGCCGCAGCCGTCGCCATCTCCTCCTGCTGCTGCTGCCGCCGCCTCTCGCCGCCGCTCTTGAACCCGAACAGCGAGGCCAGCACCGACTTCTTCTTCCCTCTTCCTCCCATACAAATATAGTGGTTAGTAG
549	Chr1-10440200	1	10440200	-	-	-	0.65	-10	217/397	7/65	109/115	80/187	5/5		0	66/397	41/65	3/115	14/187	0/5	-	-	TCTTTCTAGGTGGATGGCACCGATCCACCTGTAGACAAAGGCCTACGAAAATAGTCCATTTTCATATGCGACTCTGATGATCCATTGCACGTGTAAAACGTTTTGCAAGTGTACATTAATTCGTACTAATATATGGCCAACTGATATATATATATATATATACACACACACTAACTATGTACGGAACTTGAGTAATTTATTTATTTACTAGTACTTACTTCGTTTCATATTATAAAACTTTCTAACATTACCCACATTCATATATGTTAATGAATCTAGACATATATATGTGCCTAAATT
550	Chr1-10440780	1	10440780	TTTGACGCTGACCAAAAGAG	ACGTCATGTCTGTCGTCTGG	213	0.51	0	258/457	82/94	7/125	155/198	3/5		-11	190/457	12/94	118/125	42/198	2/5	-	-	GATTTGACGCTGACCAAAAGAGTCATTTTTGAAATAAGTTTTGGTAGCGGTTTATTTGTAAAAAAAGTTTTTACAAAGGGTCAAATTGTGAAAATTTCAGCTGAAACGGAGAGGGTACCATATGTGCATGTGGCCATGCATGGATGCATATGTGGATATGGATGCGCGCGGTTGTATGTGGCTAGTTTTGTGGGTCCAGACGACAGACATGACGTACAGACAGCGAGCGTACTTACACAACCGAACATCGATCGATGGAGCAAGCTACACCATACATATGTACGTACTATTGCTACCTAC
551	Chr1-10472680	1	10472680	TGTGCTAATCTCATGCACGTAA	AGGAATTGCTGCGTCGTC	167	0.52	-12	120/242	1/34	75/77	31/103	2/5		0	117/242	33/34	2/77	68/103	3/5	Os01g18584	WRKY9, expressed	GTAGTTAGCGTGTGCTAATCTCATGCACGTAATTTTCATTTGCCCCTGCTCGCTTTCGCCCTTCCTTTTGACTAACGAACACACCACGTACTAACTACGTACTTGTTGATCCTACCAAACATCGACGCAGACACACCGGACCGCGGCGACGACGACGGCGACGACGCAGCAATTCCTGGAGCCGCGAGCGTCGTCCACGGCGCAGGCCACCGCCGACGCGGACATGGCAGCGTCCGACGACGAGGCCGGCCGCGGCGGCGGCGACGGCGACGCGTCGTCCCCTTCGCTGAGCAACGCCGC
552	Chr1-10476360	1	10476360	-	-	-	0.5	0	187/351	54/58	6/99	110/162	3/5		-12	164/351	4/58	93/99	52/162	2/5	Os01g18584	WRKY9, expressed	AATATCACAAATCTAGATAGAGTATGGTAGTACATATATATTATGGTCAATATATATTAGGTTTGTGTCCAAAATTCATGGGTATTCAGCTGAATACCCATGAATTATGTGGGATCCGCCCCTGGGCTGGAGGAGGGCAATGGACGAGTCGGCAGAGTGATTAAGAGGCGGGGCAGTGGTGATGTCTCCGTTGGTGGTGAGCCGCCAAAGAAAAGGGCGGTGGGGCACCTCGTCACCGCTCGGTTGAGGAGGAGCAGGACGACATGGCGTTGATGGTCCGGTTGACGCCTTTTGGTTTTG
553	Chr1-10523120	1	10523120	-	-	-	0.5	-15	278/541	12/105	193/199	54/197	2/5		0	263/541	93/105	6/199	143/197	3/5	-	-	GGATATACGTGAGCTAATCTTCTCCTAGCTGTGCTAGTTATGCTACGGTCCGTGGCACGGTCCTTCGTTTACATCTACACCGACGACGACGATATACAAATACACGTATTTTTGTTAGGCAATCCGGGCGCGCGCGTGAGCCCCTAGCTCCGGGCAAATGCGATCATTGACAAACGCATGGTCGTGTCGTGTCCTGTCCGTGCAGTGCACACCCTCGTTAACTCACGTGGCCGAGGCAGCATCTCATCTCCTGATCTCCCCCCACCACCACATGGAGCCCATCCAAATCCACCCCATCGG
554	Chr1-10523420	1	10523420	CGATCACCTTAGCCCAAAAA	AAAACCAACCAACCAACCAA	288	0.51	0	109/217	24/27	16/73	58/92	2/4		-16	106/217	3/27	57/73	34/92	2/4	-	-	CATCGATCACCTTAGCCCAAAAAGAAAAGAAAAACACAACCACCGCCGCGACGCGCGAGCCAGCCGCTGTTGCGCGTGAGCGACATGGCGCACACGCATCGCGTTGGTGCGTGCGTGCGGGTGAGCGCGCGGGGGCGTGTGTCGGCGCAGCGCGACAGCGGCGCCGCGCGGTGAGGAGGAGGGCCGCATCGCGTGAATCGCGTCGAATGCAGCCGCGCGGTGGTGGTGGGACGACGCGCGGGGCTCCGCGCTTGCGCTTGGCGGGCTTGGCTTGGTTGGTTGGTTGGTTTTTGCTTCGGG
555	Chr1-10558480	1	10558480	GTTCCGGGCCAAGTTAAGTA	GACTGGGCGACAAATAGAGG	170	0.5	17	128/254	3/88	16/19	94/126	5/5		0	126/254	85/88	3/19	32/126	0/5	-	-	CTTTTGTTCCGGGCCAAGTTAAGTAACCGTAGCTATGCACAATCCAGGCCCACGGGCCACGGTTCATCTTACCCAGCTTACAATCTAGCCCTTTCCACGTGGGCCAGAGCCAAGGCTTATTTAATACTGGGCTATAGCATCGAGTCCATTAGGTCCCTCTATTTGTCGCCCAGTCCGACTTTCGTCCCTCGGTCGCAAAACCGGGTATGACGGGTCCCCCAACTTACAAAACCGTACAAAAAAAAAAGGGTCCCTCGGCAGTATTTTGCGCGGTTTTGGATGACATGGCGCCTACGTGGC
556	Chr1-10594140	1	10594140	TTAAATTTGGATAAGGGGGTG	TTTGAGTGTCCTCTAGTCACGA	265	0.5	19	153/287	2/100	17/22	117/143	5/5		0	133/287	98/100	5/22	25/143	0/5	-	-	ACAATCGATCATATCTTAATTAAATTTGGATAAGGGGGTGACCGTTACAACCTATCTACTCCACAAATTAACTATTGAAACTATGGCTGAACATCATAATAAGTAACTAACTAAATCATATCGCCGCCCATTGCCCCGCGCACGCTCACTCTCTCCTTTTTCTTTTCAAAGATTCCTATTTACATGTGCCAACTCTACTATATTTCTATATAAGACAAATTTGTTATAAATTTAATTTGTTAGTGGACATTATAAAAACTTATCGTGACTAGAGGACACTCAAATAGTGGTAGTTTACTG
557	Chr1-10620000	1	10620000	CGTCTAACTCACGGGCCAC	ATGACGAGATGTGGAGGGAC	251	0.68	13	117/285	0/91	19/27	88/142	3/5		0	101/285	91/91	1/27	1/142	0/5	-	-	GCCCGCGTCTAACTCACGGGCCACGGCATCACATCGCTGAAGCATTCACGGCTACGCGATGCCACCAATGGACAACGGTGACCTTTGGGCAGCACGACCAATGGCTTGCTTGCTTGGAGGTCCGACGTGGCAGAGCTCCCCAGCTGGACAGCAAGCAAGCCAAGCGATGATGATGGGGCCTCATAAAAGCTCATAATAATAATCGTCAAACGGATTAGGATAATTAGTCGATCGCTGTCCCTCCACATCTCGTCATCGGAGCAAAAACAAAAACGAGTAATTGAGTCGTAGATCCCTTCC
558	Chr1-10622680	1	10622680	CGTTTTCGATTAAGGACACACA	GCTGGTCTCTCAGGAGGTTG	270	0.54	11	154/275	1/70	30/31	105/150	5/5		0	102/275	69/70	1/31	26/150	0/5	-	-	TCGTTTTCGATTAAGGACACACAATCAGGATGTGTATTTCGATTCTTACACGTAATGTATATAAAAAAGGGCAGCCATCAGGGGAGAAATGTCCAATATTTTTGCGTGTGGGTGCGACCAATTGGGTAGCCATAGCATTTTCAAACACCCCTTTTCTCCTACTGCTATTCTTTTATCCGGTTAACGAGTTTTTTTGCGTGTGCGTTTACTCGTCGCCCTCCTCCCCTCATCGGTTGCATCCTACGGAAACACAACCTCCTGAGAGACCAGCCAAGCCCAAAAGACGAACGAAGGAAGGAA
559	Chr1-10622940	1	10622940	CCAAAAGACGAACGAAGGAA	TATGTCTCTCTCGCCGGAGT	176	0.69	3	33/64	0/1	23/27	6/25	1/1		-6	12/64	0/1	0/27	8/25	0/1	Os01g18800	CAMK_KIN1/SNF1/Nim1_like.9 - CAMK includes calcium/calmodulin depedent protein kinases, expressed	GAGAGACCAGCCAAGCCCAAAAGACGAACGAAGGAAGGAAGCAGAGCAACGCAAGCAGACAATAGCAGCAGAGAGGCAACGAGCGGCGAGGGAGCTACTATAAGTACCCACCCCCGTCTCCCTCCCTCCCTCCCCGTTCATTCCTCTCCCCCCCCCCCCCTGAACCCGGCCAACTCCGGCGAGAGAGACATAGATAGCGTGTGAGACAGTATAAAGATAGAGAGGGAGAGGTAGTTTTTTGTTGCCGGCTTGCGGATTTATTGTAGGAGATCAGGTCAGTTTCGTTTTCTTGCCGGCGCG
560	Chr1-10635860	1	10635860	GCCTTGGCCCTTGATATTTA	CCGGACAATGAACTACGGTT	153	0.5	0	121/229	83/83	6/15	28/115	0/4		35	108/229	0/83	9/15	87/115	4/4	-	-	TTGGTTATTTCAATTGGCCTTGGCCCTTGATATTTATAGGAGGGGGTGGTCTTACATCTGCAGGTTTCTTTTCCATGTCCTAGTAGGTTTTAGAAAGCTTTACAATCAAGGAAACCCCAGGATCAAAGAAAGAAATACAAGGGAACTTAAACCGTAGTTCATTGTCCGGTCTGACTGGCCACATAATGGCGGTTAGACCGGCCTTCGTGAGAAAACCTCGGTATTTTCCAAATTTGACTTGAACTTGCTATAAATCTAAACTAGTGCCAAATTTGAGTATCAACAACTTGTTGAAATATC
561	Chr1-10704020	1	10704020	AATTTGGATGGCCAGGATTT	TTAAGTCGGCGACCAATACC	169	0.57	12	136/281	3/75	26/32	91/146	4/5		0	123/281	72/75	6/32	33/146	1/5	Os01g18940	expressed protein	AACAAAAAGGGTCAGTCAAATTTGGATGGCCAGGATTTCTTCAAGATTCGAGCAGCCCTAACCTTATCCTCCTCCTTCCCCCAACTCCTGACACCATCATCACTCGCCACTTCTCCACCGGACCAGCCTCCCCCCTCCCCGCACCTAGTGGCGTATCTAGGACTTAGGGTATTGGTCGCCGACTTAAAAATATTTGATAATCACTGTAAATATAACAATGCTAATGTATACGAAGTAGACTAAAAGTACACTATGATATATTAATAAGGCATCTTGAAAGCATTTTAAAATTAACAATTA
562	Chr1-10801220	1	10801220	-	-	-	0.51	0	116/209	90/90	3/15	18/80	0/5		22	90/209	0/90	12/15	59/80	5/5	-	-	ATTCATAAATCGAAATCGACTTATATTTGAAGTTATGCAGAGTAAGTTATAATCGGGAAAAAAATGTACAAAGGGAAATGAAAATGACTTATAAGAGAGATTAACACTGTTGGGAGTGAATCTACGTTGGCTCATGATTCCCATCGTCCCATTCAGATTGTAGCCAAAATAAACTTTATAAAATTTTGTCAATACTAAAATTTTGGCAAGATGACAATATTGCCAAACTTTTAGCAGGATTTCTTATGTATTTACTAAATTTGGTAACAAACTAAACGTAGACTTTTTTTTTTGCAACTT
563	Chr1-10822680	1	10822680	-	-	-	0.5	-12	210/333	3/53	110/110	72/134	3/4		0	106/333	49/53	0/110	53/134	0/4	Os01g19150	CGMC_GSK.3 - CGMC includes CDA, MAPK, GSK3, and CLKC kinases, expressed	AGAGATTGGAATCCCCTTCCCGATTGGAATCGGGCGGAGAGACGGGAGAGAGAGGAGAGGAGTCGAACTAGGGTTAGTGAGGTGAAGGGGGGCGATTTTGCTCATCGCCCTCCGCCTAGATCGAATCCGAATCCCGCCTCCTCCTCCTCCTCCTCCTCCCCCCGCGCCGATCTTGCCCCGCTCCCTCGCCGCAGCTGCGGGCTTGCCCTAGCCCGCCGCATCGCCGACGTACTACGCCCGCTCGGCTCCAGGCTCCAGATCCGGCCTCCAGGGCGTGCCCGCTGCTGGACGGCGCTCTCC
564	Chr1-10828620	1	10828620	CGGGCAGAAAAATGGTTAAA	AAAGGCTAAGCTAGGTGGCG	223	0.65	0	88/198	71/71	3/8	9/105	0/3		31	62/198	0/71	0/8	60/105	1/3	-	-	ATATCGGGCAGAAAAATGGTTAAAACCAAATGGATCATATGGACCACGGCAGCACCACCAGAAATCTAGTGGCCACGACGAATTACCGCAATGAAAACCAAAACCGAGCAATCAAACTTTTGGCCAGCGCACACGAATGCTACCATGTACTTCCAGTACAGTGATCAGCACCGCCCCTCGGGGTTAATAATTCAGTTGTAAAGCGCGCGCCACCTAGCTTAGCCTTTTCTCTTGATCTCCTCCTCTCTAGCTAGTGGTGGCTTTATCACGATTAATTCTAGTAGTAGATATCACACATGC
565	Chr1-10903500	1	10903500	ATTTCTTTTGTTGACGCCGA	CGCTTGCATCTTTGATACGA	211	0.57	11	149/279	0/68	31/34	91/142	4/4		0	105/279	68/68	3/34	27/142	0/4	-	-	TTGAGACGGAGGGAGTATTTCTTTTGTTGACGCCGATGTCATCAGGCTTGGGCTGGTGGCCATGCGTCCATGACGCTTCTCTGGTCGATCCATCGCCTGATTTAATTTGTGCGCAAACACGTCGCCGCGTCAGCTACCGAAATCTTGATAAACTCGGCTAGCTAGAAATGTGCACGGCAATTCGGGCATTAACTCGGGGAACTCTTGTCGTATCAAAGATGCAAGCGCTGAACCCTCTTCACGATTTCACATCTCTTCTCTTCTCGCACACAACATTGCACTACACGAAATAAAAATGTA
566	Chr1-10903520	1	10903520	CTTTTGTTGACGCCGATGT	CGCTTGCATCTTTGATACGA	207	0.51	11	161/279	5/87	34/38	93/120	5/5		0	110/279	82/87	4/38	19/120	0/5	-	-	CTTTTGTTGACGCCGATGTCATCAGGCTTGGGCTGGTGGCCATGCGTCCATGACGCTTCTCTGGTCGATCCATCGCCTGATTTAATTTGTGCGCAAACACGTCGCCGCGTCAGCTACCGAAATCTTGATAAACTCGGCTAGCTAGAAATGTGCACGGCAATTCGGGCATTAACTCGGGGAACTCTTGTCGTATCAAAGATGCAAGCGCTGAACCCTCTTCACGATTTCACATCTCTTCTCTTCTCGCACACAACATTGCACTACACGAAATAAAAATGTATATATACTTGGCAAATTTTG
567	Chr1-11007220	1	11007220	TGCATTGTATTTTGAAAAGGAGG	TCGGCACTCCTATACAACGG	150	0.52	34	109/199	1/67	10/16	87/101	4/4		0	85/199	66/67	6/16	9/101	0/4	-	-	TTTTGCATTGTATTTTGAAAAGGAGGGAATATTACATAACTATTTTGGGCATGTTCGGTAGTTCTAATTGGCAGCCAGCTGCTACAGTGAAATACATAGAAGATTAATGGCAGCAGCTGCTGCGGTTGCACAGCCGTTGTATAGGAGTGCCGAACAGAATATCCAATTTATACAAAATAGATAAAGTTTGCAGTTTTTTGCATAAAGATTTATGTATATGCAACACAAAACTAATGGCATAGCTTAACATTGTTGAAACATACCCACCTTACTACTACTTCATCTGGTTTTAAATGTACG
568	Chr1-11011700	1	11011700	AAGATCCGCACGCAAAAAT	ATAGGATACCGCGGGCTAGT	184	0.5	21	165/281	1/87	15/22	132/147	5/5		0	111/281	86/87	7/22	12/147	0/5	-	-	GATGTGCCAAAGATCCGCACGCAAAAATCTCTTTTGGTCGTCTAGAAAAATTGTTTCTGTACTAGTGAGAAACAGTGCATGAGTATAGTGACATGTTACGAATTTTTAGTTAGAAAAAGAAGTTGTTGAAAGCAAAACCATATATATAAACCACATTATTGTATAAAACAGTAACTAGCCCGCGGTATCCTATCGTGGGACAATATAGGTTACAGACATGTCCCCATGTGTTTCTGAATTGCCCTGGCTCTAAGTACTACTAGCTCGTACTCCCTCCGTCCTATAAAAAATCAACCTATT
569	Chr1-11017200	1	11017200	-	-	-	0.5	0	317/599	94/106	26/191	173/256	4/4		-16	281/599	12/106	165/191	82/256	0/4	Os01g19460	retrotransposon protein, putative, unclassified, expressed	GAATATTTATAGATGACATAACAAAATACCAGTTTTTCGGTCCTATATCTGGAGGTAATTTCCATCGCTCCTTAATTTTGTCCACAATTTCTCATCTAACATGCCATTTTTTAAGATTTCTTTTATTTGGCCAATTTCGCCCTTCAATGATTCTTATTTGCTTCTCCTTTTTCATTTTTGTAGTTGTCTATACAATTGAGTTCCAAAAACGTGGATTACCCCATGTCCATATAATCGTATGGCTTGAAAAGGATGGGCCTCTTGATGTTGATTGGATTGATGCCTTCATATCTGCACAGC
570	Chr1-11048800	1	11048800	-	-	-	0.51	28	142/251	1/89	7/14	118/130	4/4		0	102/251	88/89	7/14	5/130	0/4	-	-	AGGAAGAGAGAGAAGAGCAGCGGACTACAGATCTGTAGCCAACTGTAGCACGGACTCCAATACATAATGTGTGTATGACAGGTGGGACTAGATATTAATAGTATAATAAACAACTATGGTATGAATTAGCTATTACATTGGCTATAGATGTTTTGGAGCTCGTAGCATTGGATAACTAAAACCCCTCAAACACTAGTAGTACTATTGGATATTGCTAGTACGCGTGTATGTAAAATTCCATCATATAAATACTTTCATGCAAAGGAAAAAAAAAGGATGAGCGAGGCAAAAGGCAGACAA
571	Chr1-11053480	1	11053480	CCTCTTCATCTCTCTCACGGA	GTGCTGAGAGGGTCGCTAGT	154	0.5	15	127/231	1/76	14/22	98/113	4/4		0	104/231	75/76	8/22	15/113	0/4	-	-	CCAATTTTCATTTCTTTACCTCTTCATCTCTCTCACGGACATGGAGTTGGATACTCAGCCATGGCGCCTGCAATAGCAGAAGCAGTGGCGGAGGTGATAGACTGACGTCGTCTCTCCATCTTCCCGTTCGTATCATAGCAACGTCGGTGGCTACTAGCGACCCTCTCAGCACCTCCTCGCCTCCTTTTCCCTTTCCTCCTCTCACAAGTCCACCTTCACCTTCTTCTCTGGTAGCCGTGGCGGCGCCACTACCCTCTATCAGAGTCCTCTACAGGCTCGTACTTGCCGGTCTCCATGGAA
572	Chr1-11085200	1	11085200	GATTTGTGCGATCACCTGG	TGAACTTGAAAGTTTTCGAATCTG	271	0.5	12	113/215	4/63	20/31	75/98	5/5		0	102/215	59/63	11/31	23/98	0/5	-	-	GATTTGTGCGATCACCTGGGCTGCTGGGGAAACAACGGCGGCTCATTACCGTTTGTGCCCCTAAAGCCCGACCCAAAATATGGGGGTTCCTACCTGGCGCAGCGCTCACACCTAATTATTTATCATATTAGTTAACATTACTTAATTAGGAAAGATTTTAAAGAATTTTTAAGTAACATATTGAAAACTTTTTAAGTTAGATTTAGAAACTTTCGATTTAAGATTTAAATTTTAAAGACATTCAACTCAGATTCGAAAACTTTCAAGTTCAGATTTGAAAATTTTGAAAACTTTCAACTT
573	Chr1-11085620	1	11085620	-	-	-	0.68	-8	122/280	7/67	63/75	37/112	2/5		0	91/280	36/67	9/75	41/112	0/5	-	-	GATTTAAAAACTTTCAACTCGATTTGAAAATTTTCATATCCAAATTTTAAAAATTTAAAGTTAAGATTTAAAAATTTCTAGTAAACTAACCACTAGCAAAAATAGGAAACTAATCTAAACTAATTATCCTATCTCTGCGGCAGGAACAACAAACAGCGAAAAAAGAAAAAAAAAAGAAGAAAACAACGGCCTCAAAAAAAAAAGGGAGAGAAGCGCAAGCGCGCGTGCATGGGCCTTGCGGGCCGGAAATACGCGCCGACAACGCACGCGCGCAAATTAGGATTCTCGCAAAATATGCAC
574	Chr1-11153120	1	11153120	-	-	-	0.59	0	151/265	85/91	28/55	24/92	0/4		12	73/265	5/91	24/55	32/92	3/4	-	-	TGAAGACAATGCATGTGATGCACCCCAAGGATTAATAATTGGAGAAGATCTTCCATATCAATCATGATACCACCAGGCCATCCTTTCCACCTCCCGAATCTATGCCCACTGCAACTTGATTATAAGAGTAGCTACAATAGTAAACTATAAGCCAGCTAAAGAAGATAAAAAAAAAGAGATGAGACCATATATTAATAGTGTATTATATGTTTATAATACAAATCTCTAGCCAGCTATAGCATGGACTTTAAGATACAATATGTATATGATAGGTGAGACCATATTAATGTATTATATGTT
575	Chr1-11167200	1	11167200	CAAGAACAAGAACACCAGCG	CCATCTACGTACCAGCAGCA	152	0.53	-9	199/376	3/58	113/125	65/160	4/5		0	164/376	55/58	10/125	87/160	1/5	Os01g19694	Homeobox domain containing protein, expressed	CTGCCTGCCCCCGTATGTAGCAAGAACAAGAACACCAGCGAGTAACACAGGCTCGCTACAGTGGTACTAGATTACCGCTTGTGCGGGCATAGTGATCGTCTATAGTTGTGAATTGCGATGCAGCAGCATAGGTGGTGAGCTGCTGCGGCTGCTGCTGCTGGTACGTAGATGGAGGATCTGTACAGCATCCACCCGGGGATCTCGCGGGTCGGCGGCGCGGCGAGCGAGGCGTCCGGCGTGGGCGTCGTCGTCGGCGGCGGCGGCGGGTCGTCGTCGTCGGATCTGACGGAGCTCATGAAG
576	Chr1-11222900	1	11222900	CAAGAGGAGACTCCGAAATTG	TGGGACGGAGTAAGGAGCTA	167	0.5	12	163/314	1/100	21/46	127/144	4/4		0	150/314	99/100	25/46	16/144	0/4	Os01g19770	mitochondrial import inner membrane translocase subunit Tim17, putative, expressed	TACTATGATCTGTATAACTCAAGAGGAGACTCCGAAATTGCATTTCACCTCTCGAGAAATTGCTCCTCTTGACGGCGTTGTCCAGCCCGGCCGTGTCCCCTCCAAGCCCTGCAGAATTACATTATGTAATTTTTATTATATGCGGCAGTACGTGTACGTGTTTCACTAGCTCCTTACTCCGTCCCAAAATATACCAAAATATAAGTATTTTTGAATCTTGACATAGTCTTCGAGATGATGCTTATTTGATCAATAATATCCATAAAAGTAAAACGTTTTAAATAAAAAAGTTACATATTA
577	Chr1-11322400	1	11322400	GAGTAGTGCCAATGATGGGG	GCATACAAAAGAACCCCTGC	221	0.5	14	166/284	3/67	15/37	137/155	4/4		0	114/284	64/67	22/37	17/155	0/4	Os01g19950	expressed protein	GGCAAAGAAAGAAAGTGAGAGTAGTGCCAATGATGGGGGTGAGCGGCACTGGCTTGGGAAAGGGAGAGTGGCTGCGCAGAGGGGAGGGAATGGAAGCGGTGGTGGAGGCGAATCGAGGTATCGATGCAACGGAGGTGGAGGAACCGGCGAGATTTGAGGTGGTCCTAGAATCGGGAGAGAGAAAAATAGGAGAAAAGAGAGACTCAACTAACTAGCGGAGCAGGGGTTCTTTTGTATGCATCTTAGAGTTAGTAGGGTTCCCTATGTAAAATAAATGATTAGAATATAATTTCAGGACTT
578	Chr1-11324000	1	11324000	CCAAAGCACCAAGATATGGA	CAAGCAATTTTTATCCATGCG	285	0.5	0	143/280	91/94	20/37	23/122	0/5		16	136/280	3/94	17/37	98/122	5/5	-	-	GTCCCATCCAAAGCACCAAGATATGGACTTTCTAATTACTTGTGCATATTTGTGAACTAATAGCAAATATATAGTGATATATAATCTATATTGCTATTCATTTGGATTATATACATGCAAATAATCAAGGTACAACCTAAAATATAGTCAATAAACTTAATGGTAAATAACGTAATGGTGTAAACTTTGCTTTTGAACATTGTATATATAGTTAATTTAGCTAATATAATGGTATAAAGCTATTGATTTAATCGCAAAGAATATAGTAGTGCGCATGGATAAAAATTGCTTGATTTAAAA
579	Chr1-11366100	1	11366100	TAAAGTTTTGCCATTTTACTGGT	CCAGGTTTGGTCCTTTCTCA	238	0.52	0	175/265	104/105	25/30	39/116	0/1		8	55/265	1/105	5/30	43/116	1/1	-	-	TAAAGTTTTGCCATTTTACTGGTAAAGATAGAGAGAGCACGGCTCCCAACGCACTTTTTGGCAAAATTTGCTACTCTAGACTCCCAAATGACAAATACCAAATTGCCAACTTCTGCTACTAGTGTTTAGATCCATTTTGATAAAAATTACTCCAAAATAGCAAAACTTTTGGAGGAAACGAAACAGGGCCTAAATTAACCTAGCAAATTACTAGTACATGAGAAAGGACCAAACCTGGTCCTAACTCCTGAGTGATATATTGCAATGATGTCTAACATTTTTATCTTTGACTGTCTTAAT
580	Chr1-11366120	1	11366120	GCTCCCAACGCACTTTTTG	CCAGGTTTGGTCCTTTCTCA	197	0.54	0	166/327	93/99	30/65	34/143	0/4		8	145/327	6/99	35/65	93/143	4/4	-	-	GGTAAAGATAGAGAGAGCACGGCTCCCAACGCACTTTTTGGCAAAATTTGCTACTCTAGACTCCCAAATGACAAATACCAAATTGCCAACTTCTGCTACTAGTGTTTAGATCCATTTTGATAAAAATTACTCCAAAATAGCAAAACTTTTGGAGGAAACGAAACAGGGCCTAAATTAACCTAGCAAATTACTAGTACATGAGAAAGGACCAAACCTGGTCCTAACTCCTGAGTGATATATTGCAATGATGTCTAACATTTTTATCTTTGACTGTCTTAATAAATAAAAGAAGAGGTTTAA
581	Chr1-11374080	1	11374080	TTTTGATGAACACACGTCGG	CCCTGATACTCGATCGGAAA	193	0.5	35	164/318	3/91	7/34	139/169	5/5		0	154/318	88/91	27/34	30/169	0/5	Os01g20020	hypothetical protein	TATTTTAGTGGTTTTGATGAACACACGTCGGTGGTGATTTCGCCGATTATGGCCCTATTGGTAAGCTCTCTCGAAGTGCCTGATCATTATAACTAGCAAAATGTGTGTTCATGTGCTTGCATCCGAGATATAATAAAGACGCCTCAGAATCAGCCATCAACTTGTTCTTTAGCATCACGCAATATTTCCGATCGAGTATCAGGGTCCAAATCTATGGTATCACCACCTAATGGAAAAGGGATGAACAAGCCATATCGATCTTGCTCGTTCCTTACATCCGGCACTTCATCGACTGCATTT
582	Chr1-11374100	1	11374100	GTGGTGATTTCGCCGATTAT	ATGAAGTGCCGGATGTAAGG	259	0.5	0	176/327	93/100	49/58	23/148	0/3		35	151/327	7/100	9/58	125/148	3/3	Os01g20020	hypothetical protein	ACACACGTCGGTGGTGATTTCGCCGATTATGGCCCTATTGGTAAGCTCTCTCGAAGTGCCTGATCATTATAACTAGCAAAATGTGTGTTCATGTGCTTGCATCCGAGATATAATAAAGACGCCTCAGAATCAGCCATCAACTTGTTCTTTAGCATCACGCAATATTTCCGATCGAGTATCAGGGTCCAAATCTATGGTATCACCACCTAATGGAAAAGGGATGAACAAGCCATATCGATCTTGCTCGTTCCTTACATCCGGCACTTCATCGACTGCATTTTTCAGTGGTTCTTGCTCTTC
583	Chr1-11381140	1	11381140	CTAATCATGAAATGGACCGC	CTCCTCCCTTCATCCTCACA	199	0.5	0	213/374	95/99	50/63	46/177	0/5		17	158/374	4/99	13/63	128/177	5/5	-	-	CTACCCATCTTAACTAATCATGAAATGGACCGCGCGGGCGTGTCCCGCACGACCAGTCGCCCATTAGCCATCCCTGTTGAAGGGTGTTGGATGCCCAATTTTGGAATTGAGGGGTTTATTTTAGACAAACACAAGAGTTGAGAGGTGTTTAAATTGGACTTAACCATTTAAAAAATGGCATAAGTAGTTGTATGTGAGGATGAAGGGAGGAGTATGCATGATAACCTCTTGTGAAAATAGAAGTTGAGGTAGGAAGTGCAAAGAGATACCTCATACCTCCGAAATAGTGAACCACATTAG
584	Chr1-11409440	1	11409440	CTTAAGGAGCGATAGCACGC	TGGTGAGGGAATCGGTGTAT	266	0.58	0	148/259	93/95	31/36	20/115	0/4		22	66/259	1/95	2/36	60/115	0/4	-	-	TTCTTAAGGAGCGATAGCACGCCCGGCGATGAGATCCAGGACAATTATTCCCTATGGAGATAATTAAATCTCAACTTCAAATGACTAAACAACCCTTCCTAGTTTTTTAATAAATACCAAACCTACCCTTATATATACTGCAAGTAAATAAAGCCCTCTTTTTTTTCTCCAAGAAAATACTCGGAGTGTTCCTTGACAACTACCAAAACAATATTGTCTTGTCCTCATCTGGTACCCTAAAACCTTTGATACACCGATTCCCTCACCACTGATCTGCTGCTAGCCACTGAGTGTCGGAAT
585	Chr1-11436200	1	11436200	TCGCCTTCTCCTCACTCTTC	GTCATCGCTGCTACACCAGA	150	0.66	0	141/271	63/65	20/40	56/144	0/5		12	53/271	2/65	8/40	34/144	2/5	-	-	CCTCGTCCACCTTCGCCTTCTCCTCACTCTTCTTCTCCCTCTATCCCTTGGGAGCAGCCAGCAGGCACGTGTCGATTGAGGATGCAAACCCCCTCCGCCTCCCCGGTGGATTCAACGGTGGTGACGACGAAGTGGCAGTGGATCTGGTGTAGCAGCGATGACGACGACGACCTCTCCAACACCACCATTCTCTGCCCCCACACGAGTGGATCCCGCCGCCTCTCCACCCGCATGTGCGCGGATCCACCAGCGATGATGATGGGAGGGGCGGATCTGGCAGCCTCTCCCCCTCACACGAAT
586	Chr1-11436220	1	11436220	CCTCTATCCCTTGGGAGCA	ATGGTGGTGTTGGAGAGGTC	151	0.64	0	124/229	67/67	15/41	36/97	0/4		12	45/229	0/67	11/41	23/97	2/4	-	-	TCCTCACTCTTCTTCTCCCTCTATCCCTTGGGAGCAGCCAGCAGGCACGTGTCGATTGAGGATGCAAACCCCCTCCGCCTCCCCGGTGGATTCAACGGTGGTGACGACGAAGTGGCAGTGGATCTGGTGTAGCAGCGATGACGACGACGACCTCTCCAACACCACCATTCTCTGCCCCCACACGAGTGGATCCCGCCGCCTCTCCACCCGCATGTGCGCGGATCCACCAGCGATGATGATGGGAGGGGCGGATCTGGCAGCCTCTCCCCCTCACACGAATCTTGCCACCTCTTCGCCCCC
587	Chr1-11450840	1	11450840	CAAAAAGGTTGACAAGGGGA	ACGAGATGGCCGTATACCTG	240	0.61	0	73/142	54/61	7/35	10/33	0/2		-13	46/142	3/61	25/35	10/33	2/2	-	-	TTTTCTGAATTGCTGCTCCAAAAAGGTTGACAAGGGGAAGATACTTTGGCCTTATGGGAGGACAAGCGGCTGGGGAAAGCGCCTTTGGCTGTGATGTACCATGATTTTTTTTTTCAAAGGGAGTATGTCATTTTTTTTTACAAATCAAGTATTTTTTTGGGGATTTTTTTTGGGGTGGCGGGATGGGGGGTGGGGGTGTGGGACGAGATGGCCATCCGCCTATGAAGATACATCCTCACAGGTATACGGCCATCTCGTCCCCTACCCCCGCTCCCATATTTCAAAATGACGTTTGGTGAA
588	Chr1-11467260	1	11467260	GCTTCCCAATAATTTCGACC	GCTGGAGGAGGAAGAAGACC	288	0.51	0	155/308	99/103	11/26	36/157	0/5		17	149/308	4/103	15/26	117/157	5/5	-	-	TATTAGAGCAAGCTTCCCAATAATTTCGACCTATCACTGCTAGAGAACCGATCTTTGCTCGATCGGCCAAAATCAGAAATATCTCAAATGTAAAACAAATCGGTACTAAATATATTCCTTAGTACCGGTTAAAATACCCAACGGCACATTAAAATCTTTAGTATCAGTACTGATCATTTTTAATCCTAGTTCAAATATTGTCAGACCGTGTCAGGTCCTCAGGATCTTTAGTTTTGGTGGGTATTACCTACCGATACTAAAGATCATTTTCTTTTTATAGGTCTTCTTCCTCCTCCAGCC
589	Chr1-11497160	1	11497160	TGGTTTGATTGACCAGGAGA	AACCTTTCACCATTCGCTTT	279	0.51	0	90/182	60/64	5/22	19/74	0/4		13	90/182	4/64	17/22	53/74	4/4	-	-	AAGTAAACTATGGTTTGATTGACCAGGAGAATTAAGGGTAAATTAATTGATCAAATGAAAAAAAACGGTTAGTATCAATTATATGAACACATATAGTTGCGTAAATTTAAAAGTCATGCATTTCTGTATAGTACATTAAATATATACGTTGTTAACTTGACTATTTATCTTATTAAAAAATTATGTAAATATATTTTCTATCTTGATATATCAATAAAAGAACTTTAAGCGTTACTTGTATTTTTAAAATTTACACAAAATTTTTAAATAAAGCGAATGGTGAAAGGTTATAAAAAAAAT
590	Chr1-11530280	1	11530280	TCTCTCTTAAGATTGCACCCC	CAACCGAACAACCCTCCTAA	271	0.5	16	179/343	3/109	21/31	137/178	5/5		0	163/343	106/109	10/31	40/178	0/5	-	-	GTGCATCCATCTGTCTCTCTTAAGATTGCACCCCTACTTTGGCTCCTCTATTAATTCACCACAATGCCCATGGTTGACAATCTCACGTGAGAAAGTGCGGAGCAAGTCTGTAATGTCTAGTCATCCAATGGAAGCTTATTGGACAGTCCAAAGTCCTAGGTCGGATTTAAGTTAGAATGGATCAGAATCGAGACCTATCCAAATGAGCCCGGAGTGGGTGGTTAGTTGAAATGGTTTGAAATGTACATAAAAGACAATTGGTGATTAGGAGGGTTGTTCGGTTGCTCCCTTATTTAACAT
591	Chr1-11534800	1	11534800	TTCTTGTGCTATTGCTGGGA	GAGTACTCCCTCCCCCGTC	236	0.5	0	192/381	84/97	6/93	92/161	3/5		-13	189/381	13/97	87/93	69/161	2/5	-	-	TTATTTCTTGTGCTATTGCTGGGAATTATATTTCCAGTAGTATCGCTAAGAAATACCAACAATAAACTCAAATGATCAATTGTAAAATATGAATTTAGATGAATTTTCACCGTGAAAAATATTGATATAGAACCAATTTCAGCTAGATGGTAATCAAATTTGGTAATCAAATTTGTAGTATTAAAATATGTCATATCCGGTCCTATATTCGTTTTTTATGGGACGGGGGAGGGAGTACTCACTTCCATGTTCCCTATTAAAAAGAACGAATGCTAAATGTCATTAGACGGAAAATTAAGG
592	Chr1-11606840	1	11606840	CGGAGGATTTAATCTTATCATTTG	TCCTGGATTGAGTTTCCCAG	253	0.63	0	148/316	86/92	11/40	39/146	1/4		11	116/316	5/92	25/40	67/146	0/4	-	-	TGACTTCGGAGGATTTAATCTTATCATTTGAACTTCCGTTTTTTAGAGAGAGTTTGAGAAGCATATACTCCGGCATAATTTTATAGTTGCTGAAACTTTAGTGGGCAACCATTTTTTTAGTAATAACGACATAAATATATTTCTGTGCCATTTGATTATTTTCCCTAAAAAAATGAAAGGAGACAAGCATAGACCGATGTGACTACCACATTGAAAGTTATAAACCTTATGGCATAAATCTGGGAAACTCAATCCAGGAAGAATTTTCCTTTCTGCTCGCATATACATCATAGCAAGTAA
593	Chr1-11606860	1	11606860	TTATCATTTGAACTTCCGTTTTT	TCCTGGATTGAGTTTCCCAG	239	0.62	0	155/324	102/109	7/45	40/142	1/5		11	120/324	4/109	33/45	66/142	1/5	-	-	TTATCATTTGAACTTCCGTTTTTTAGAGAGAGTTTGAGAAGCATATACTCCGGCATAATTTTATAGTTGCTGAAACTTTAGTGGGCAACCATTTTTTTAGTAATAACGACATAAATATATTTCTGTGCCATTTGATTATTTTCCCTAAAAAAATGAAAGGAGACAAGCATAGACCGATGTGACTACCACATTGAAAGTTATAAACCTTATGGCATAAATCTGGGAAACTCAATCCAGGAAGAATTTTCCTTTCTGCTCGCATATACATCATAGCAAGTAAGAAATAAACTCTACTTTTTT
594	Chr1-11629300	1	11629300	ACGGAGGGAGTACTACGGTAA	TTTCCTGTCAAAAAGCAGCA	227	0.5	0	239/453	97/99	12/124	111/191	3/5		-11	214/453	2/99	112/124	80/191	2/5	Os01g20860	phospholipase D. Active site motif family protein, expressed	ATACGGAGGGAGTACTACGGTAATACCCTTGCATTAGACCTAATGCGCTTAAATTCACATCCCTCCTCCCACCTCCAGCATTAACTGCGGGCCTGTATCCTCACCACAGATCCCCAATTCCCTCACTCGCATATCTGTACCATGCGCCCTCCATGCGCCCTCGCATTGCACTTCCTACTTTGCAGTATGCACTATGCCCACTAAATGGCTGCTGCTTTTTGACAGGAAAATACATTCATAGAAAGAGAAGGGTGTCCGGCACTAAAGAATTGTATTTATTTTAAGGATTGACAGCTCAGT
595	Chr1-11637080	1	11637080	-	-	-	0.54	-9	103/189	2/33	58/61	28/72	1/3		0	76/189	31/33	3/61	35/72	2/3	-	-	GCCGCGACACCCCGACGATCCTCGCCCGCGGCAGCTCGTCGAACGCCCCCGCCGACTCGGGAAGCCGGAGGAACGACCCCGCCCCCGCAGCCGCCGCCTCCCCCTCCGGCTCCTGCGGCATCCTCACGTATCCCCCTCCGTACTCCTCCACCTCCTCCTCCTCCGCCTCCTCTCCCTCCCGCGCAGCCGACCGCCCCCCGCTCATAGAGACACAACCCACGACCACGAGATTTTTACTTCCGGAGAGAGAGAGAATCCGGCGAGGTGGGGGGGAATCGGGGGGAGGGCGGCGGTTGGGTG
596	Chr1-11653580	1	11653580	-	-	-	0.54	0	144/290	91/92	8/19	40/152	1/4		17	132/290	1/92	11/19	99/152	2/4	-	-	AGTGAGAAGATGAGCTCCTTAAATAGGCTGCCAATGACGGTTGTGGCAGTTGGAATGGTCGGAATTGCCCTCCAACCGTCATTGGGGAGCGATCCACGCCGTCCAGAAGAAACCCTGCATCCAACGGTGCCAGGGAGGGGTTCGGCTGAACCAGGGGCTGGGCCTTCCTAGCCTATTTTCAGTAGGTGGCCTCCTCTTTTGATCCCTGTCACAGACTTGTGGATTTTGGTAAAATTCAACGTGTCATTTCTGAGTTCTTGGCCCATTCATCTGATTTCCGACATCATCTGATTGATTGAT
597	Chr1-11663560	1	11663560	ATAGCACAAGAGAAACCCGC	CATGAGGTGATCCAAGGGAG	154	0.73	0	170/404	109/121	15/76	40/177	0/5		8	95/404	5/121	46/76	33/177	0/5	Os01g20890	expressed protein	ACTGCAAAATAGCACAAGAGAAACCCGCAGCATGTTTTTGTTGTCATTTGAGCTAGCCATTTCAACAGTGACTAATGGACCTACATATAATGCATTTTTTTCAGAGCCTAGATCTTTCAAGGATTGATCGGATCATCCAGCGCTCCCTTGGATCACCTCATGCGAAAAAAAAAATGTCTTTCCAATGTAGAACATTAGAGTTATTTATAATTTTGTCATCACACTTGCCTTAGGTTTTTTGGATAATGAAAGCTTTACAGAACTCAGTCAATTACATCAAGATGATAAAACCGTACTGTG
598	Chr1-11663580	1	11663580	CGCAGCATGTTTTTGTTGTC	AAAACCTAAGGCAAGTGTGATGA	213	0.73	0	138/339	86/102	12/54	37/156	0/5		8	78/339	7/102	33/54	26/156	0/5	Os01g20890	expressed protein	AAACCCGCAGCATGTTTTTGTTGTCATTTGAGCTAGCCATTTCAACAGTGACTAATGGACCTACATATAATGCATTTTTTTCAGAGCCTAGATCTTTCAAGGATTGATCGGATCATCCAGCGCTCCCTTGGATCACCTCATGCGAAAAAAAAAATGTCTTTCCAATGTAGAACATTAGAGTTATTTATAATTTTGTCATCACACTTGCCTTAGGTTTTTTGGATAATGAAAGCTTTACAGAACTCAGTCAATTACATCAAGATGATAAAACCGTACTGTGAAACTTTCTTAGTACTTGCC
599	Chr1-11682420	1	11682420	TCGTGCAAAAGTATCTAAGAGAGA	CGTTAGGATAACGAGCCGAG	221	0.5	10	23/42	19/34	0/2	4/4	0/0		0	19/42	15/34	2/2	0/4	0/0	Os01g20900	OsWAK4 - OsWAK receptor-like cytoplasmic kinase OsWAK-RLCK, expressed	ATTTAATCGTGCAAAAGTATCTAAGAGAGATTATTTTCTATAATAACCTGTATATTGAGTTGAGAGGTATCTTTTAGGCAAACAAGATATTTGAGGGGGTAATATGGGCTTACCCTTCCTTTTTTTTAATTGAATGTACCTAGGGCTGGATAGCGAGCCAGCTCGACTCGGCTCGGTCTAGCTCGTTAGGATAACGAGCTGGCTCGGCTCGGCTCGTTATCCTAACGAGCTAGGATGCTGGCTCGGCTCGGCTCGTTGGAAAGCTCGAGCCAGCTCGTTAAGCTCGTGAGCCAGAGCAAT
600	Chr1-11746580	1	11746580	TGACAAAAATCGCTACACGC	AGGAATTGAAGGGGACAGGT	285	0.52	-16	295/459	6/87	149/154	105/171	4/5		0	98/459	81/87	5/154	5/171	0/5	Os01g21034	pectinesterase, putative, expressed	ACTGACAAAAATCGCTACACGCGGGTTCCCTGTGCTGTGCGATTCCAGCCGATCACGCGGCGTGCGTGCCCCCACACACCGGTGCCTCCTCCCCTGCCGCGCGCCGCGACGATCATGCAGGCGGTGCTCTGCTCTGTGCGTGCATGCGTGCATGCGTGCATGCAGTCCACCTCATCTCCCGGCGTTGCACACCTACGCAGCAGCGCAGGCGACGACGCCCGCCCGTGCCGTGACCCACCGTGCGCGGCTGCGCGCGCGCGGCCGGCGACCTGTCCCCTTCAATTCCTCCTTGCTCTTGTA
601	Chr1-11774360	1	11774360	GCTGAAAGCTTGCACACGTA	CTGAGCGCCGCCTCTAAC	151	0.5	-12	129/242	2/47	83/91	33/87	0/0		0	113/242	45/47	8/91	54/87	0/0	-	-	CTGTTTGGGCTGAAAGCTTGCACACGTAGCATCAACGTGTCAATACAGTCAGGAAAAAAAACAAACAATTTGTAGGGCCCACCTGCCATCTATTTCCCCCTCTATCCCTCCTCTCCCCCATCTCGTCCCCCCTCTCTTCGCGTTAGAGGCGGCGCTCAGGATGGGGGCAGCGCCTGGTGGCGGAGCTCGAGATGGGGACGGCGGGTGGTGGCGGATGCGGCTGGAGGTGGAGCTCGGGAAGGGGCGGCGGCCTGTGGCGGAGGCGGTTGGAGGCAGGGCTCCGAATGGGGGGCGGCGGTT
602	Chr1-11774760	1	11774760	-	-	-	0.5	0	42/77	36/36	1/5	2/29	0/1		31	35/77	0/36	4/5	27/29	1/1	Os01g21100	expressed protein	AGGCGAGGCTCGGCATGGAGCGGCGGTCGGCAGCGGATGCGGTTGGAGGCGGAGCTCGGGAAGGGGGCGACGATCAGTGGCGGAGGCGGTTGGAGGTGGGGCTCGACTCCCTTTCTTTTCCTCTCTCGGGCAGTTAGGAATGCGGACGGCTCGAAGAGGCGAGGCTATGAAGGGGCTCGTCGGGCGACGGTGGAGGTAGCTGGAGGCTCAGCTCGGTCTCCTCTCTTCGTCGGTTGGGAATGGGGGCGACGAGTACCAGTGGCGGAGGCGGCGGGAGGCTCGGCTCGGCCTGCTCTCTTC
603	Chr1-11774780	1	11774780	-	-	-	0.52	31	30/61	0/27	4/4	20/20	3/4		0	30/61	27/27	0/4	0/20	0/4	Os01g21100	expressed protein	CGGCGGTCGGCAGCGGATGCGGTTGGAGGCGGAGCTCGGGAAGGGGGCGACGATCAGTGGCGGAGGCGGTTGGAGGTGGGGCTCGACTCCCTTTCTTTTCCTCTCTCGGGCAGTTAGGAATGCGGACGGCTCGAAGAGGCGAGGCTATGAAGGGGCTCGTCGGGCGACGGTGGAGGTAGCTGGAGGCTCAGCTCGGTCTCCTCTCTTCGTCGGTTGGGAATGGGGGCGACGAGTACCAGTGGCGGAGGCGGCGGGAGGCTCGGCTCGGCCTGCTCTCTTCGTCGGTTGGGAATGGGGGCG
604	Chr1-11851720	1	11851720	CTACTGATTGAAGCAGGCCG	ACGATCAGTTGGATTGTCCC	262	0.5	-10	281/512	13/113	130/140	116/226	5/5		0	231/512	100/113	10/140	110/226	0/5	-	-	AATGAGGACGTATATATATCTACTGATTGAAGCAGGCCGATAAATTTATGTCAATTAACATGCCAAGACTTATTAATTTACACATGCATGACCATTATGTTCAGAGTAACAGAGATATATATGACATCACACGTACTCCTAGCAAGAGTCCCCTATAGTTCTATTATTACAAACAGTTCAATTAATTTCTTTATTGGTGACATTTCCCTGACCCCCTGTGCTTGCCCTTTGCAGATCCCAAATGGTATAGGCTTCTTACTGGGGACAATCCAACTGATCGTATACGCGATCTATGCGAAT
605	Chr1-11918960	1	11918960	-	-	-	0.91	-4	3/21	3/7	0/0	0/13	0/0		-14	2/21	0/7	0/0	2/13	0/0	-	-	CGTATCCAAAATTTATATGTGTACAAACTTTATTGACGTGATGTATTTTTTATTTTTGTTCGATTTTTTAATATATACATATATAAAGTATGTATGCGTTGTATATAAACTTTGTATACGTATACAGAAGTTTATATACATGTGTGTGTCTATGTATGTGTGTATATATATATATATATATATATATATATATATATATATATATATATATATATATATATAACTACTATACAGCACCCTAAGGCGCTACTTATTAAACAACACCTGATATAGCCTTCAGCCCCACCAACCCACGCTCCC
606	Chr1-11955500	1	11955500	-	-	-	0.61	0	92/170	66/67	6/13	16/76	0/3		31	44/170	1/67	0/13	40/76	0/3	-	-	GGTCATCGGCGACGACGGGGGAGGGGAAGCATCGGGGTTAGGGTTTGGGTTGGGGAAGGGGGCACACCGCGGCGTCGATCTCATTTTGTTGGGAGGAGGAAGGAAGAGGAATTTTTTTTTTGTAAAGAAAAATTAATCATTATATTCGAGTTGTAGGACGCTAATGTTTTGATTAAACAGTGCTAAATTCGTCGTGACTCCTTTGCTTATTCTGCATTTTTCGAAAAGGTACTCCCTTCGTTTTACAATATAAGTCATTCTATCATTTTTTATATTTATATTTACATTAATGAATCTAGA
607	Chr1-11958620	1	11958620	-	-	-	0.69	0	77/192	62/74	6/27	2/67	0/5		8	65/192	9/74	2/27	45/67	4/5	Os01g21420	pre-mRNA-splicing factor SF2, putative, expressed	TAATGTACTATATGAATTTAATTAAAGTTTAAATGCACAGATCATATAAAAATATTTTTTGGTAACATGAAATTTTTTTAAAGATACAGTTAAATAGAATTGCACCGTAGCATTTAGCACGGACATATTACTAGTTACATTAAATATTAGTCAAAAAGTTGAATTTTGAAACGCCTTATATCATGGATGGAGGGAGTAATATTATTGATTTATCCGTCGCTTTCGAAATGGGCACCACGCACGCATCTCAAAGCCACACACGCGTCTCCACAACACGTCCCTCCAGGTCCAACCCCACCA
608	Chr1-12095220	1	12095220	-	-	-	0.5	0	242/478	79/92	16/173	121/168	5/5		-12	236/478	13/92	157/173	47/168	0/5	-	-	AATACTTATATCAGTGCGGTAGTAGTCTAGTAGATTGATTCATCAGACATTCAGTGCATATGTATCCGTGAATTCATTGCAGATGATGTGAGATGTCGCCTGATCTTGCATCGATCTACTGCTAATAAAACTGAGAGTAATCCATTTGATAAACAAAAAATGGCCATACATGTAAAACGGCAAAATAATATATTGCTGGTGATATATATATATATATATATATATATATAATATATATATATATATATATATATATATATATATATATATATATATATATATATATTTGTGTCATTGTAT
609	Chr1-12123100	1	12123100	GGAGTCATGGGTGTATAATTTCA	ACCACTGTACACGCGACATC	157	0.57	16	180/345	7/94	16/24	144/204	3/5		0	135/345	86/94	7/24	38/204	0/5	Os01g21630	pectinacetylesterase domain containing protein, expressed	GGAGTCATGGGTGTATAATTTCACCTATTAAGAATAAATTACAGTATTCACAAACATAGTATGGGATTAGAAAGGAGAGCTAATACGTTAGCTCCATCTCTTTAAGCATGTGTTAGGGCATTCGTGGAAGTGTGTCTGATGTCGCGTGTACAGTGGTCTGCGGTGTAATCGCCAAAAACAAAAAAAAGGTAGTATGTTTGACATAGATCTCTTAGACATCAAATATATTTGGGTGAACGGAGTAGTATCGAACAAGAATGCCATTGCTCGACAGAACTGCCAATCTGCCATGCCGCCACA
610	Chr1-12229380	1	12229380	TGAACTGCATCGACCACAAT	TTTTTCCATGCGGCTAAATC	217	0.5	0	246/445	76/86	19/110	136/208	2/5		-11	197/445	9/86	91/110	71/208	3/5	-	-	TGGTGAACTGCATCGACCACAATGGCTTGGGTTTCAATTTTTTTTGAATTTTTTTTCAGTTTTTGTTTTTGCAGATGGACAACTTTAGCACCTCGTATGCGAAAATCCCTTTTTCATGAACTTGTGTTGCCCGCCTGCCAAAATTTCTTTTTTTACACACACCTAGGTGTAGGCAGTTGCCATCTCCTCTTGTGAAAATAGATTTAGCCGCATGGAAAAATTGTTTTTTATAATGTACCAATGATTCTCATATTCTACAAATACCATTGTCGTCGGGCAATCCATCGACAATATATATAT
611	Chr1-12281200	1	12281200	-	-	-	0.83	0	86/235	58/66	4/22	13/116	0/5		12	21/235	0/66	6/22	15/116	0/5	-	-	CAGCTGAAATACAGTTATATATGCAGACAGTTAGCAAAAGAGAAATGCAAGTTGCACGTGTACGTACGTACGTAAACGCGGAAGGTGACGTACGTGTGTATACGCGTATACGAAGCATATGCAGGATGCAGGAATGAGAAGAAGAAGAAGAAGAAGAAGAAGAAGCGGTCGCCTCGCCGCGCCAATAGATGCGGCGCGCGGAGGGAGGCCCAACCCGGTCGACCGGATCGGCATCTCGTACGTCGAATCCGCGGCCGGGGTCGATCCTGTTGGAGCTAATACATTTCCTGAATTTTACTT
612	Chr1-12408340	1	12408340	-	-	-	0.5	0	180/331	74/77	7/112	77/112	4/4		-15	151/331	3/77	105/112	35/112	0/4	Os01g22100	retrotransposon protein, putative, unclassified, expressed	CCGGATACAACGCATCCCTCAACCTACAAAACCAGGACAAACTATATCCCTCGGCGGTTTTGACCCTAGTTTTGTCCCACGTGGCCGCTGAGTCATCGTGGGCCCCACATGTCAGGAGGCCACGTCGGCACCTCTTTCTTTCCCCTCTTCTCCCTTCCCCTCTCTTTCACTTTTCTCCTCTCGAGGAGCACGGCCGGCAGGGGGGAGCGTGACGGGCGGCAGTCGGCGGCTGGCGAGGGAGACTGCGCCCGGCGGCAGCCTAGAGGCGAACGCTGTGCCGCTCCACCGCGCCCCAGGGCC
613	Chr1-12559340	1	12559340	-	-	-	0.62	0	109/212	71/77	4/21	27/96	0/5		23	52/212	3/77	14/21	28/96	3/5	-	-	TAATACTTCTCAGGTCAAAAATATTTTATATTTAGGATAAGATTTACTCAACCTTTTAAAACATTGACTATAAATAATTTATTGATTAGATGCTTAGTTTAAAAAATGGTATGTGTACATTTACTTTGAAAACTATTTTTATAATAAATTGAACATAGTATTAGATTTTATAAACATGTTCTAGTGTAGAATTAATTGTCAAAGTTTTTAAGAATCATGGCTAAACGTCAAGTATTTGATAACTAGCTCGAGTATATATTATTTTCGTATGGAGATTAAAATTTAAGTGACACTAAAGTC
614	Chr1-12562780	1	12562780	-	-	-	0.67	0	139/326	61/66	6/55	63/173	0/5		11	116/326	3/66	38/55	69/173	1/5	-	-	TTCGATTTTTTTTTCACGGTTGGATGGCTTTTGTGCTTGCATTCAAAAATCTAATTTTTACATGCGGATGTTTTATCCACATGTAAAAGTTTGATTTTTTAGACATCTGAATGAAGACGGGCCATCCACCCACGTGTTAAAATCGTAAGAAAAAAAATCGATTTTGTAAGTAGTGCAGGTACCTGCGTACAGTCATAAGTCCGTGAGTATCTGCCACTGACGTGTCCAGCAAACTTAACACTGATCTGACCCGACCAACACGCTGCGGTTCGTCGGTTGGCTTCACGAATTCGCTTTCCT
615	Chr1-12570920	1	12570920	AAATTAAAAGCTCGAGCAGGC	TGTCGTCGAGTAGCTTCCCT	233	0.78	-8	75/248	49/130	1/6	22/98	0/1		0	71/248	48/130	3/6	13/98	0/1	-	-	CCACACTAGATCCAAATTAAAAGCTCGAGCAGGCCGCACCAGCCAGATCTGCCCCTACCAAGAGGGGGGATGGGTGACGCCATCATCACCCGCTGGTCAAGCCACTCAATCTCCCTCACCGACTTGCCAACTCCTTCAATTCGCTTGATCTAGGCATAGATAGATAGATAGATAGATAGATAGATATGGAGAGAGGGGGAAAGGGGAACGTGGTGGCGGGGTAGAGAGGGAAGCTACTCGACGACAGTGGTGGCATGGTGGAGGTGCGGCAGCAGCAGCAGCATCAGGGGGGAGAGTGAG
616	Chr1-12570940	1	12570940	CAGCCAGATCTGCCCCTAC	TGTCGTCGAGTAGCTTCCCT	207	0.84	0	74/217	59/80	2/10	3/107	0/2		12	28/217	3/80	3/10	19/107	0/2	-	-	AAGCTCGAGCAGGCCGCACCAGCCAGATCTGCCCCTACCAAGAGGGGGGATGGGTGACGCCATCATCACCCGCTGGTCAAGCCACTCAATCTCCCTCACCGACTTGCCAACTCCTTCAATTCGCTTGATCTAGGCATAGATAGATAGATAGATAGATAGATAGATATGGAGAGAGGGGGAAAGGGGAACGTGGTGGCGGGGTAGAGAGGGAAGCTACTCGACGACAGTGGTGGCATGGTGGAGGTGCGGCAGCAGCAGCAGCATCAGGGGGGAGAGTGAGAGGGAGGCATAGAGATTGAG
617	Chr1-12586980	1	12586980	GGATGCAGATAGAATTGACAACC	CATTCCCCGAGAAATGGTAA	266	0.5	15	159/295	9/106	23/32	111/131	4/4		0	134/295	97/106	9/32	20/131	0/4	Os01g22390	WD domain containing protein, putative, expressed	GTAATTGACAGGATGCAGATAGAATTGACAACCTACGCAAATATTGAAGAATTTATAAGAATTAACTAGACAAGAAAATGTCTGCACATAAAGAAAGGGCTTCATATTTCAGGTATGGATTAATTTAGTGAGTGCATCAATGAGTCAGACTTTGCACAACAATAAATGGATGTAGAGCAAGAAAATATAATATATTATCATTAAATACTTGGCACAACAATAGTTTACCAAATAAATATATTTTTTAACATTAAATTTACCATTTCTCGGGGAATGTTACTTGTTACTAGATACATTGTG
618	Chr1-12640740	1	12640740	GAGTTCGACAACCTGCGAGT	GCTAGTAAAACGCAGACGCC	201	0.61	0	133/256	68/76	5/67	52/89	0/5		-13	82/256	3/76	52/67	20/89	2/5	-	-	GGAAGAGGGAGTTCGACAACCTGCGAGTCCAACACGTCTCGCCGAATCCACCGTCGCACCGATAGTCTGATGATATCCTACGGTTCCGAATTAAAAAGAAAAAAAGAAAAGATAAAAACCGAAAAAAGAAAACCGTGGAAAACCATTCCCTAAAAAACCGGAAAAAAAAATCCCCATGTGGCTTCCCTCGGCGTCTGCGTTTTACTAGCAGTTTCGCAAAATTGGAGTCGGACTAAAGTTCGAAAGCTTGCAGCTTGCTGGTTCCTATTCCCACGCAAACCACGCGATTGACCACGGATA
619	Chr1-12640840	1	12640840	-	-	-	0.69	-8	126/300	9/75	53/69	56/129	2/5		0	97/300	66/75	2/69	18/129	0/5	-	-	AAAAAGAAAAGATAAAAACCGAAAAAAGAAAACCGTGGAAAACCATTCCCTAAAAAACCGGAAAAAAAAATCCCCATGTGGCTTCCCTCGGCGTCTGCGTTTTACTAGCAGTTTCGCAAAATTGGAGTCGGACTAAAGTTCGAAAGCTTGCAGCTTGCTGGTTCCTATTCCCACGCAAACCACGCGATTGACCACGGATATAATTAAAAAAAGACGTAACTAGCTAGTGGTAAACCAGCTACCACTTTATCTATAAGACCTATACTTTAAATACAATTTTCTCTTAAACTACTCATCTGA
620	Chr1-12646540	1	12646540	-	-	-	0.82	-6	120/360	35/90	41/107	37/134	1/5		4	63/360	11/90	26/107	22/134	0/5	-	-	ATGAGAGAGGCGACTCTTATATAGCTGAGGCGAGGCATCCTGCGCCGTTGGATTCGATCGGACGGTGGGTGCTACTCCCCTAGTGGGAGATGGGCCGCCTTATGGGCTTCTTTTTTGTTATTGGGCCGCCTCGCGTGTTCTTCTCCTCGCAATTCGCTTTCTCTTTCTCTCTCTCTCTCTCTCTCTCTCTCTCTCCTCACGCCGACGCCTCCGTCCGCTTCCGCCGCCGCGCGCAGCCGCAGCGCCGCCACCAACCACCGCCGCCGGGAGAGGGGGGGGGGTGGTACGGGATAGGGTAGG
621	Chr1-12674760	1	12674760	CCTGGGTTAATAACAATGGCA	AACCCTTCACCTGTGTGCAT	208	0.81	0	70/239	24/76	1/20	37/120	1/4		-8	55/239	2/76	13/20	29/120	2/4	-	-	ATAGGAACCTGGGTTAATAACAATGGCAAAATATTATTGTGCTTGTTTCAAATATGATTGGTGCTGACCTTGGGCTTCGCACAACAATTGAAAATTGAATAATTGCAAGTAAACATTAGGGATGCTGCCCGTGTATTTTTTTTTTGTTTTTATTGCTTCCTTTTTAAGCAACTCACCTGGAAATTATAGTTTTGAATGCACACAGGTGAAGGGTTTAGGTATTGGCAAAATGCGAAATTTTTTTAAAAAATATACCTCTTTTTTATTGGTTTACATAAATATATACATTTAGAGGGATTT
622	Chr1-12681480	1	12681480	-	-	-	0.5	16	141/272	3/90	17/27	98/122	5/5		0	130/272	87/90	9/27	24/122	0/5	-	-	TGCATTGATACTCTAGTTTTCCTCACTAATCATAATTACCCACCATGTTATTCTTCACCTAACTTTAAGTACTATCACCACGTCTTTTTTTTTTGGGTTACCACTATTGTTGTTCTCGACCAGTCAACTACCCCTACCAATGTCGGCTCTTCCTACTTTGACAACAGTGAGTGCATCATATCTCTAGCTAGCCTTGATCACCAAAACTATCTAGAAGTATAATACTCTCTCTGTATTATTTTAAGAGATAATCCATTATATGCCACTGACTTTGTCACACGTCTACGATTTGCCACTGAC
623	Chr1-12684420	1	12684420	-	-	-	0.88	-8	4/21	4/5	0/4	0/7	0/2		0	4/21	1/5	0/4	2/7	1/2	-	-	ATCAAATACTTATAACTAGGTATATACTCACAATTTGAAAATTTTGAAAACTTTGGACGAATTTATGTATTTCATACCATGGTGCCCGGGTACCATGGTGCACCATATGAGTGTCCTATATAGTAAATTTGTTTGGTGTAGGTATAGGTATGAATAGAATATATATATATATATATATATATATATATATATATACTCACCCTGTTACTTCTTATAATATCCATCTGTCTAAACAGGACTAAAATCTGAGATGTTTGTAGAACGAATTAGACCCTCAACTCTTCTGTGCTTAGTTGGTAC
624	Chr1-12689560	1	12689560	GTCACCATCACCATGACCAC	TGTCCCTCATCGTTGATCTG	258	0.5	18	75/150	1/60	4/4	65/74	2/2		0	75/150	59/60	0/4	9/74	0/2	-	-	GCAGCGTCCTCCGGGGTCACCATCACCATGACCACCATTGGAGTCGGAGATGCTGGAGGCAGGGCGTGTGCTGTTCAAGAACCTCGCCACCGACTTCGAGGACCGCCTCTACTCGGTCCCCCTCGATGATGTGCGTAGGCCATTGGCGCCGAGGTGCGAAAGACGATGACAGCCACCGCCGACATTGTCCTAGCACCAAGGCCACAGACGATGACGACCACCATAGCAACGACCTGGGGGCAGCATGGCCCTTCAGATCAACGATGAGGGACACCGCCCACTGGTGTATCCTCTTCTCTG
625	Chr1-12696440	1	12696440	GAGGACATATGCTCCCAACAA	CGTTGCACTATACCCTCGGT	214	0.58	0	176/336	115/119	14/29	28/157	0/4		18	123/336	2/119	12/29	102/157	3/4	-	-	TGCAGAGGACATATGCTCCCAACAATATGGAGTAATTGACAATGTGAAGATTCAAGCTTTCAATCTTTAAACAGAGTGGAAATATATTCAGCAGTGACCAATGATTCCATTCATTTGTATCTGCAAGAACTCGATGATTTGATTCAAATCAGATTAAGCATCAAAAAGTTTGTGTTCGATTTGGTTGGGGTGTGTCAGACCGAGGGTATAGTGCAACGCCAAGGCAACACTCAAGGGCCCCAATGGCAAGCCAGTACCCTTCCCCAAAATAAATTAATTTAATATCAAAGTAGGCACATA
626	Chr1-12701980	1	12701980	-	-	-	0.5	-12	18/27	0/3	5/6	10/14	1/1		0	5/27	3/3	1/6	1/14	0/1	Os01g22590	retrotransposon protein, putative, unclassified, expressed	CGTCGCACGGCGGCGGCGGTGGCCGTGTCCGTGGTGCTCCTCCTCCTCTCGTCGTGTCTCCCTTGTTGCTCGGAGGCAAGGCTGCACTACCACCGGAGGCAGCACCGGAGGGCGCCGCACCGCGGGCACCACCGCGCGGCGGCGGCGGCGGCGGCGGCGACGAACGGCGGCAGCCACATCTCTCAGCCGCCCGCCGCGCTGCCTCCCGACTTCGACAGCGGGGAATCGCCGGCGGAGACGCCGGGCTTGCCTCCGGCTGGCGTCGAGGACGCTCCGCCGCGGCGATCTCCGCGTGAGAAG
627	Chr1-12714140	1	12714140	-	-	-	0.67	0	154/295	79/83	4/54	63/131	1/5		9	47/295	0/83	29/54	17/131	1/5	-	-	GACAACGAGGCAGATGTGGCACACCTGCGTGGAGTGGGCTAGTGGCGGGAGGCGGATGCGGCAGGGGTAGGGGTGTGGTGGTGAGGAGGTGGGCATGTGGCAGTGCTGGGGTGAGTAGGAGTAGGGCGGCAGTGTGGAGGAGGAGGAGGAGGAGGCACCGAGGAAGGAGGAGGGGGCAATAGTGTGGGAATAAGGATGGATGGGAGCAAGAGTGAGGATAAGGTTGGTTGGGTTGGTGTCACGCACAGAAATTCCCGAATAGAATTTCAAGCAGAATGTGCATTAAAATCCCCGTCCAGG
628	Chr1-12733720	1	12733720	AAAAACCTTAGACGGCGGAG	CGCACGCTTCCTAGACTACC	256	0.5	0	53/99	38/38	3/3	6/51	0/1		8	46/99	0/38	0/3	45/51	1/1	-	-	ATGGTAGTAGAAAAAACCTTAGACGGCGGAGGTTGGCACCAAATTGACTTGCCCCGAGGCAGTGATAACATGTCGAACAAGGATATATCTTTAATAAGCGTGTGTTTGAGAGGAAGAAAAAAAAAACGTAAAACAAGATGAACCATTGGCTATTGATTATTGATTATTTTAACTTTTTAGAAAATAGATTAATATGATTTTCAAAAATAACTTTCTAGTTTTTTTTTTAAAAAAATATATACTATTTGGTAGTCTAGGAAGCGTGCGTGCGAAGAATAAGGATTTCCCCAATCTAAAGGT
629	Chr1-12813160	1	12813160	-	-	-	0.65	0	66/127	49/76	11/14	0/29	0/0		-27	34/127	21/76	2/14	9/29	0/0	-	-	CGAGTTAAGTAAAAATCAATGGTTAGATGTTTATCTAATTTATTAGAGCGCCACTTAGCAGCTTGGGAGCGTTTTTAGGGGTGCCAGGTGTCGACTTAGGAGCGTTTTCAGGATGTTTCATGGACTTTTAATATATAATAGATAGATAGATAGATAGAAGATAGATAGATAGATGAACTAAATTTGATTTGTCATATCGTGGTATCGATAATTAATTTGACGAAACGACAAAGGCGAAGAAAGAGTACTATGGTCGATCTATTCTCCGAGATAATTTATATTGTTGAAATTCTGGTGGTT
630	Chr1-13169260	1	13169260	-	-	-	0.5	0	90/135	59/60	6/7	19/59	0/1		14	32/135	1/60	1/7	28/59	0/1	-	-	ATCCGTGGGTGCGCTTCGCTCCCGCTGCCCCAGTCTGCGGCTTAGGTATATTTTCGCAAATAGTTGCCATGTATGTATATAAACACGAAATATGGGAAAAAGAGGTATATTTTCAAATTTTTTTCTGTGGAAGTAAACGAGCATTTGCTCGTTCTCTTCTTAAATGAGGCACCTTCTTATAATATAACAGATTAACATCTGACATTCTGACCATGCTCTTAAGAAAAGGACGATACACTATAAATAGTGTGAGGTCAAGATAATGCGTGCTGGTGCAAATCGGAGTACAGTTTGATACTA
631	Chr1-13204040	1	13204040	-	-	-	0.53	0	250/376	89/95	58/63	78/187	3/4		-8	51/376	0/95	0/63	50/187	1/4	-	-	CAGATGAAAAAACCGGAAAAAATGACAAAAAATAAAGCGTGCAAGAAAACCGGTGTGTAAAAAAAATAGCGGCAAAAAAAAAGGGAACAAACGACCAAGAAAAGAAAGCGGACGGAAAAAAAGAAAAACGGCGGAAGGACGGACGGAAAAAAAAGAAAAAAAAAGGAAAAACGGCAAAAGAAAAAGGCCAGACGTAAAAAAAGAAAAACATAGGAGGCCGCGCGCTATTCGCTTGTTAGCGATTTGGATCGATCGTGGGTGCACTACACTACGTGCCCAACCGGCCAAGTTCTTCTTGTT
632	Chr1-13215700	1	13215700	-	-	-	0.52	14	111/217	10/86	21/31	61/72	5/5		0	102/217	76/86	10/31	10/72	0/5	Os01g23530	terpene synthase, putative, expressed	TATGGTACAACAGAAGAGAGTATGCTACTTGCTGAAGCAATTAATAGGTCAGAATCTCTTAAATCTGCAATATATTTTTATTCTTTTCACCTAATTATCAAATATTAATTCATTGGTATATTCATCAATCGCTCATACAATGGTATCAATACATATTGGCAAGAAAATGCTCGTAACCGTGTAAACTTGTTCAACTAGTGTCTATTGTTCATATAATAAATTAGTAGCAATTAATATATCAGTTTTAATTACACTATCTACTCCCTCAGTACCATAAGAAAACAAACATAGTACCCGTTA
633	Chr1-13277440	1	13277440	CCAGTTGAAGTAGGCAGTAAAAA	CATGAAGGGAGGTACCGAAA	246	0.5	21	122/216	4/64	8/17	102/117	3/3		0	91/216	60/64	9/17	12/117	0/3	Os01g23610	dihydrolipoyl dehydrogenase, putative, expressed	CAGTAAAAAAATTTAACCAGTTGAAGTAGGCAGTAAAAAAATTTAACCAGTTGAAGTACTAATTATAACAAAAGTGTACGATCGACAATGACAAAGACTTTGCTGGTACTTGGGAGGTACAAAAATGTATATACCTCATAGTGTTAGTAAGGAGGTAGTTACCTAAACCTCTTGAAGATGGAAGAAAATTCAAGAATAAATACAAAGATGGATTCCCAATTCTACTCTATTTGTGACATTAGTTTCGGTACCTCCCTTCATGGAGAGGTATCTCTTAAGTGATGAGGAAGTATATACCTC
634	Chr1-13289000	1	13289000	CGGTTTTTCACGGTTACCAC	ATTTTCGTGTGGAGAATCGG	197	0.51	0	138/266	82/87	11/24	37/132	0/5		20	125/266	5/87	13/24	92/132	5/5	-	-	ATTTTTGATAAATTTTGCACGGTTTTTCACGGTTACCACGCGGTAACCCCGGCCCCTACGGTTTGGGAAACCCTAAGCAAAAGAATGCCTTGGTGCATTGAAATGCGAACCATGGATAATAAACTCATTGCTCAATCAAGAAAAGAAATAAAGCAAATGAAGAAAATAACACCCTAACATGCAAAAAATATTGCAACCGATTCTCCACACGAAAATGTGAAAGACAAATAATTAACAAACACAACTTTCATCAATGACCATTGTTTAGTGACTGTTGTCTTGTCTAACTCAGGTTACCTT
635	Chr1-13291280	1	13291280	GCAAATCTCAGCCATCCATT	CCTTGCGGCTTGTATGGTAT	171	0.53	0	84/164	62/64	2/18	15/71	0/2		13	75/164	2/64	16/18	51/71	2/2	-	-	TTGTCTAAGCAAATCTCAGCCATCCATTTTTATTAATGACCTAATCTCTAACTAAACTCCTTATCAATTTTTATCATCTCTACCAAACAAGATATTAGGATTAAAAATTAAATTCTCATCTTAATCTCATCCGCAATTCCCTCGTGTAAACTCCAAATCATACCATACAAGCCGCAAGGACCGGAAAATTCTCGAATCGCCGCCGGTACGCTCACCAGCTGCTTCCTTCCCTTCGCCGCCGGTACGCTTCCGCCGCGATTGCCTCTCCCCCTTCCCGGCCTTACGCTCCGCCGCTAGTGT
636	Chr1-13295140	1	13295140	TGTGTTTTAAAAGGACGCGA	GATCTATCGCGAACGAAGGA	189	0.5	14	196/388	8/121	22/32	148/208	5/5		0	192/388	113/121	10/32	60/208	0/5	-	-	GATGGTATTATTGCCTTTGTGTTTTAAAAGGACGCGACTGGGGTGCATGGTCGTGCGTTAGGCTAAACACCCGTTCGGACATTCTTAGATTTTCCAATTAGTAATTAGGCTATGATGTGCTACAAAGGCATCTGGATCGTCTACATTACTGCAGATGAGTACGGTTCATATGAGAGGGAACAGATCTCCTTCGTTCGCGATAGATCGGACTGTTAAAAATATCCTAAAGTCATAGTGCTGCGCTTCTCTATCTTTAGCAAGTAAAGGCAGAGTAATGGTTTGCTTGGTTGCGCAGACGAT
637	Chr1-13295160	1	13295160	TTTTAAAAGGACGCGACTGG	GATCTATCGCGAACGAAGGA	185	0.5	14	203/386	11/117	27/40	146/207	5/5		0	182/386	106/117	13/40	60/207	0/5	-	-	GTTTTAAAAGGACGCGACTGGGGTGCATGGTCGTGCGTTAGGCTAAACACCCGTTCGGACATTCTTAGATTTTCCAATTAGTAATTAGGCTATGATGTGCTACAAAGGCATCTGGATCGTCTACATTACTGCAGATGAGTACGGTTCATATGAGAGGGAACAGATCTCCTTCGTTCGCGATAGATCGGACTGTTAAAAATATCCTAAAGTCATAGTGCTGCGCTTCTCTATCTTTAGCAAGTAAAGGCAGAGTAATGGTTTGCTTGGTTGCGCAGACGATAAGCTTATTCATTGGCGCAT
638	Chr1-13295380	1	13295380	GCAAGTAAAGGCAGAGTAATGG	GCTTGTGGACTGGGTCTGTT	243	0.51	0	115/207	49/50	6/59	54/81	1/2		-20	87/207	1/50	53/59	24/81	1/2	-	-	CGCTTCTCTATCTTTAGCAAGTAAAGGCAGAGTAATGGTTTGCTTGGTTGCGCAGACGATAAGCTTATTCATTGGCGCATAACACAAAATATTTCCTTTTCACCCTGGGACAAAAAAAAAAAAAGTGCTCCTTTTGCATGGGTGTGTTCGGCTGCAGCAGTGCTGCAGCCTATACGAACAGTGAAGCAAGCTTTCACAAGCAAAAAAGGCCAGCGGCTGCACCTGCCTGCTGCCTGCCGAACAGACCCAGTCCACAAGCTATTCTATTTGTTGTAATAGATACTCTCTATTTCGTGTTAT
639	Chr1-13330180	1	13330180	AGTATCTCATGATGACGTGGCT	TCACGTCCGTTTGTTATGGA	190	0.63	0	90/202	69/73	9/23	4/84	0/5		21	82/202	2/73	7/23	65/84	2/5	-	-	GGTCAGTGGCATACGATAGTATCTCATGATGACGTGGCTAACAACCAATACTAAGGGGTGTCTGGAAGGGAGGGACTAAACTTACTTCCAAACACTCCCATGGTCGTCGTGGAGGAGCCCAAACATACTGAGATACCCTACCTTAAATAGAATAAATCAAATAAGTTTAGAGTCAAAGATACATGGATCCATAACAAACGGACGTGACTATGACGAGACGGTAGCTGGAAAGACTCTCAGGTTCAGTTGCTATTAGTACACCTAACAGTGCTTCTCTTTTTTTTTCTTCTTATAGAGTTT
640	Chr1-13365860	1	13365860	GTAACGTAATGCGGGTTTGG	ATGGAAATTTAACGGCATCA	239	0.54	0	115/235	79/82	6/18	25/112	0/5		25	110/235	3/82	12/18	77/112	5/5	-	-	CACGTAACGTAATGCGGGTTTGGTCGCTGCGGCTAGCTTGCAGCGGCAACACACGCGGCCGGCGCAACGACGCCCAGGCGGTGCCCAAATAAAAAAAAAACTACTACACCAGAATCAAACATTCAGAATTGATAGCTTACAAGTTAGCTTACAACTAAGGATAGCACAAATATGAACTTCTATCGCAATCCTTAGTTGATACTTCCACTATTTCAAAATGTATGATGCCGTTAAATTTCCATATAACGTTTGACCATTCATTTTATTTAAAACTTTTATATAAATACCATTTATTTCATT
641	Chr1-13366960	1	13366960	GACGACAACGGCGTGAAC	GTCTGCATCTGGATGTCACC	167	0.54	0	24/41	14/14	0/1	8/23	0/1		12	14/41	0/14	1/1	12/23	1/1	Os01g23770	OsMADS94 - MADS-box family gene with M-beta type-box, expressed	GGGTCTGCAGCTGGGCGACGTCGACGACAACGGCGTGAACGGCGACGACGGCGGCGGACTCGATCTGCAGCAGCACGTCCCGCCGAGCGCTTCCGACGCCAAGGAGTTCGAGTCCGTGCCTGTCGTCCATGGCGGCCAATACATCGGCAGCAGCAGCGGCGGCGGGGGCGGTGACATCCAGATGCAGACGACGCCGGCCGCAGATGGCATCAGCTTCGCCGAGCAGTACGTTCCCCCCCCCCCCCCCCCCCCCGTGGGAATGGGATGGCACCTTCCCCTCCCAGCCGCAGGCGGTGCAGC
642	Chr1-13393960	1	13393960	CGACGGCAATATCTGTATGTACG	TTTTCCCGTGCTAATTGGTC	223	0.57	16	114/247	7/92	8/17	85/121	4/4		0	112/247	85/92	9/17	15/121	0/4	-	-	CGACGGCAATATCTGTATGTACGTCTAAGCTATAGCCTTGACTATTAACAGAACTGCTGGTCATGTCAAAGAATTAGTTAATAATAATGGAAAGCTGAGAGATACGAAACATAATTTGCCGGGTCCATGCATCGATTATTCATTCTCCCTCGAAGAAAAGAGGCCCAATCTAAAGCCAGGACTACCTTTCAGTGTGCATGTGAGACCAATTAGCACGGGAAAAATCGTATCAGTATCGTACGTAAAAATTGCATGGGATGCTCGCATGCCACTTGCGATATGTAGATTAGGCAAGTTCGC
643	Chr1-13439060	1	13439060	-	-	-	0.51	0	71/129	51/54	5/9	11/59	1/3		21	56/129	3/54	4/9	46/59	2/3	-	-	GATTTTGTTTGATTTTTTTTTTTTTTGCAAAATCGATTGTCATATGAGTTTTAAAAAGAACGAACTTAAAAACTGACTTAAACATGGATCTGTTTTTATAAAAATGAATGAAGTTAAAATCTGACTTAAACACGGATTGACTTATACCGATAAAAACATTTTTAATTTTTATAATAGTAGATATTTCACCTGCCCTAAGATATTAAAATCTTAGTTATAAAAACACATGTCACATGAATATCATGAATATAAAGTTTCATAAAGCGTTTGAGAGTTTGGGAAAATCAAAATATCATGTGC
644	Chr1-13442880	1	13442880	-	-	-	0.5	-9	103/184	11/34	34/51	42/76	1/2		0	80/184	23/34	17/51	33/76	1/2	Os01g23880	expressed protein	ATGAAGGAGGAGGAGACGGACGGCATCGCCATCGCCAGGAGCGCCTCCTCCAACGGAAGCCGGCAGCAAGACAAGAAGCGGGGCGCGTTCGGCCTCTTCCGGGCGATGTTCATGTCCTTCAACGGCAGCGCCAGCATCAAGAAGAGGGCCGCCGCCGCCGCCGCCACCATGGGCTATCAGAAGAAGGCCGAGGCGGCCGGCGGCGGCGCGGCGGCTGACGTGGAGAGGTCGTCCAGCGACGTCGCGTCGTGGAAGAACCTCGTCGACGGCATGCGCCCGCTCCGCCTCCACGGCCACCTG
645	Chr1-13459680	1	13459680	GAAGGAATCAGGCACTCAGG	AACACAGCCTTGGTAGTCGC	222	0.5	0	314/572	93/99	61/177	147/252	1/3		-17	258/572	6/99	116/177	105/252	2/3	Os01g23920	expressed protein	TTCCAGAGGAAGGAATCAGGCACTCAGGCTAGCCTTCTGACAGTATAGTGGCCCGAACCATCAGCCAAATCAACATATACTGCAGGATCGCATGCATCCCAAAGAACCACATGGAGCTCGCGGATCCATCTGTTGTTGGTCTGCGACCTTGAGCCTTCAGCGGACGAACCCCGGGATGCGACCATAAAGCTTGGCTGATCAGTGATCAGCGCGACTACCAAGGCTGTGTTTAGTGTTAGAGTATATGGCAGTTAGAGTCATATTAGGATATGATTGGTTTGTTTGGATTCCTTCCATATC
646	Chr1-13543140	1	13543140	CAACACACGCGAAATCAATC	GAGGTGGTAGAAAGACCGGC	216	0.72	14	74/197	1/44	9/19	60/114	3/5		0	56/197	41/44	3/19	11/114	0/5	-	-	CGCCGTCTTCACGCAACACACGCGAAATCAATCTAGGGTTTGCCTCCTACTCTGTGCTGCGCCGTCGCTCGTAGATTACTCCATCCCGCTCACCGGCGTGCATCGGCGATCGGGAGAGCAGGTCTCCGGAACCTCTGCCTTCGACGTCCCTGCACGCCGGCGATCGGGAGAGCAGGTCTCCGGAACCTCTGCCTTCGACGTCCTGCACAGCCGGTCTTTCTACCACCTCGGTACATGTTTAATATGTTGCGCATATTTGATCTGTTCATGTTTTACTGCTTAGTTTACATGTGTAGATCT
647	Chr1-13580460	1	13580460	TGCCATGAATGTAACCGAGA	ATTCTACCGCATGGAGATCG	257	0.85	-14	87/348	19/135	19/63	35/121	0/3		0	69/348	51/135	7/63	10/121	0/3	Os01g24080	expressed protein	CTAGCATATCATGATGCCATGAATGTAACCGAGACGAGCGTTTGTTTTATATTTGCATTACATTTTTCGGATATGGTTTATGGCACATTAAATGCAGGGATTTTATCTATCACATTCATGGTTCTGTCCATATATATAGATGACCGAATGCGAGAGAGAGAGAGAGAGAGAGAGAGAGAGAGAGCAGGAATGGGGGAGGAAGATGCATGGATTGCTCTCTTCTTTTCTTTCCTAGCATAACTAGCAAAGATCGATCTCCATGCGGTAGAATGAGAACGATCGGAAAAAAAGAATGATCAA
648	Chr1-13639480	1	13639480	TCCCTCCGTTTCATATTGTAAGA	TTTCTAGATCGACCGTTTCACA	165	0.5	22	30/57	1/26	0/1	27/27	2/2		0	27/57	25/26	1/1	0/27	0/2	-	-	TCCCTCCGTTTCATATTGTAAGACTTTCTAGCATTGCCTATATTCATCTAGACATATATATATATATATATATATATATATATATATATGTCTAGATTCATTAACATCTATATAAATGTGGGTAATACCAGAAAGTCTTATATTGTGAAACGGTCGATCTAGAAAATAAATATCGATTAAAAATGATTATTCTATATAGTTGAAATATTATTTAACACAACAATAGAGTAAAGGATATCTACTACTCCCTCTGTTTTAGGCTATAAGACATTTTGACTTTAGTCAAAGTCAAACTATTTT
649	Chr1-13718120	1	13718120	TGTATGGAGCTTCCCTTAACTTG	TTCGCGATTCTGGTAGCTCT	245	0.53	0	91/134	57/62	5/19	27/32	0/4		50	4/134	0/62	2/19	0/32	1/4	Os01g24350	expressed protein	TAGTGTAATGAGTAAAATGTATGGAGCTTCCCTTAACTTGTTTAGACGTGTTAGGTAAGTCACTCTACTTTCAACATATACATCAAGATCACTACTACTAAACGGTGTGTTTTTTTCAACAAATATCTATAGGAAAGTTACTTTAAAAAATTATATTAATCATAAAATACACCGTTTAGTACTTTTGAAAAGCGTGCAAGCGGAAAATGAGGGTTGGGAGTTGGGAACCCTGGGGAACGAACAGAGCTACCAGAATCGCGAATTCGATTGGCTAAATCCATCAGCATGTGTGTATACGTT
650	Chr1-13769440	1	13769440	TTGGTGGTCTTTGTTGGACA	ATGATGGCCTAACCTTGTGC	218	0.5	-8	193/362	8/105	47/72	105/149	5/5		0	169/362	97/105	25/72	44/149	0/5	Os01g24420	expressed protein	ATCATATTGGTGGTCTTTGTTGGACATGGTGGCACGGTCTATTGTATAACTATACCAGGATTCTTTTATCCGTCGTAGTCTGGACTACGGATACAGACACAAAGCTGTGGTCCTAAGTGCATGGATGTTGCTATAATCAAAGTTGTTTATGGGCTTATGGCATGTACTGTAATCTAGATGTAGATAGGGCGCCAAAGGAGATAAGCACAAGGTTAGGCCATCATGTTGTATCCTAAGTAAATGATTGTTTTGTTCATCTCAATTTCAAGCATTCATATGATTGGATACAAGAGTATATCA
651	Chr1-13784320	1	13784320	TTATTGCCAACCGCCTTAAT	CATTCAGATGAGCGTAGCCA	233	0.62	10	182/379	7/111	30/47	128/191	5/5		0	126/379	103/111	6/47	12/191	0/5	-	-	TTATTGCCAACCGCCTTAATTAAACTTCATCTTGCACTCGGCTGATTCCTGTCAGTCTGTACAAAATGGTTACTCTCATCCAAATTCATCGATCCACGCATACTCATACCGGCAGCGATCAATCATATAACACAGCAATTGTATAAATCAAAATGCCTTGCACTTTTGGGAGATAATTTTCATTGTAGGCCACCGAGTGAGCTCATGCAGTGCTGGCTACGCTCATCTGAATGAGGAAGTAAGTCTATATTTACTCAACCATGAGTCTAATTTTCCTCAACCGTAAAACCAGATATAACA
652	Chr1-13804640	1	13804640	-	-	-	0.72	-18	50/134	0/26	29/45	18/53	0/3		0	38/134	23/26	3/45	8/53	1/3	Os01g24480	DUF1399 containing protein, putative, expressed	TCCCCGGAGCGGAGGAGCGCGAGCAGCCGGCGCGCGGCCGCCACGAGGTCGACGGAGAAGGAGAACGCGGGCCCCGCCGCCTCCCGCTCCCGCCCGCCGGGGCCGGACATCGCCGCGGAAGGTGGTGGCGAGGCGTGGGCGTGGGCGTGGGCGTGGGCGTGGCGTGGCGCGTCACAGCTCTGCAGGTGGTATGCGGTGGCGGTGGGCGCGCGGCGCGGCCGCTAGTGCGGAGCGGTTGGTCAAAAGCGTAAGAGAGAGAGAGAGCAGGTGCGTGTACTGGGCTACACGACGGCGAGAGGG
653	Chr1-13886220	1	13886220	-	-	-	0.58	10	195/350	5/79	41/58	135/185	3/5		0	101/350	72/79	6/58	18/185	0/5	-	-	GAGATTCATCGGGATGTTAGTAGTGGATTACGGAAACTAAGGATATGATTAGTTCGTGCAATCCGTTGCGGGAATGTGGTGATTATGACTACTAATTAAATCCAGATTTCTTTAGCCCGGGCGCATCAAGATTCATTTGAGAAAACTAAAAATAGACCCACATCTGGATGGAGGGAGGATAATTAAACAGATAATCCTACGTCTACAAGTCTGACGTGGACCACCAATGATTGCAAGTACTGAAGTCTGATGCAGATTTTCGAGAACGTCACGCAATGGGTCTATCCATGATGGCTGTAA
654	Chr1-13898300	1	13898300	TGGTCGAACTGTATGGAGCTAA	TGTTCCCACTAGCATCCTCC	204	0.5	18	167/316	6/124	13/23	123/140	4/4		0	149/316	118/124	10/23	17/140	0/4	-	-	TGGTCGAACTGTATGGAGCTAAATGTTGTGCTCTGGTTTCACATGATTGGCAGCTCTCTTACACAACCATGAGTCGATAACAAAACCAACCCAGAGCTGTTAGTACCATCCTGTTTATACCCGCAATGTTTTTTTATTTGCAGTAATCAATTTAGTAATTCTGGAGTGAGATTTACATGTATAGGGAGGATGCTAGTGGGAACAGCGTCCGGTTGTGGACGCCATTTCTAATCACGTCCATACGGGGGACGCTGCTCATAACAGCGTCCAGACTCTGGTAAAGCCGTGACTGCCCGTTGG
655	Chr1-13899400	1	13899400	TCAAGTTAATTGAGATGCAATTTT	TGGGATTCGAGAATAGTGGC	232	0.6	0	263/521	114/121	44/124	97/240	1/5		-11	179/521	5/121	69/124	79/240	3/5	-	-	GTAAAGCTAATTCAAGTTAATTGAGATGCAATTTTCTTTTCTTTGGAAAAAACATATGTTTCCTTGTTTTGTTGTTTTCGAAATGTCGGAGACTTGGAGCTAATAGGTACAGGCGTACAGCAAACCCCCTGTCTTGTATCTCAAAACACGTGTTTGGTTCTTATCTAGTTACATAGAGACTATATATACATTGACTGTAAATATTGGCCTTCCGTCGCCTGTCGCCACTATTCTCGAATCCCATGTAAACATTTATAATGTGGTATGTACCACAATTCTTTATTCAATGACGGCACACAC
656	Chr1-13900320	1	13900320	-	-	-	0.5	0	135/248	57/62	13/31	62/126	1/5		9	113/248	5/62	18/31	64/126	4/5	Os01g24700	expressed protein	AATTAGTTTCATTAAAACAATAATTAAATATATTTTTATAATAAATTTGTCTTAGGTTGAAAATGTTACTACTTTTAGTCAAACTTAAAACAGTATCGTCTTATGACCTGAAATGGATGGAGCAGCACATTATTGACTGTTTTATCTGACGAGTAAAATATTTCAATGTCTGCCACTAATACAGAAACTCCTATCACTATCTATATCTGCCATGAATCGGAAGTGATAGAGAGCATATCACTGCTGTCTTGTAGATTAATTAGAAGCTAGCAAGGAGTAAATACTGTATAATGCACAACA
657	Chr1-13928100	1	13928100	-	-	-	0.53	0	223/374	84/88	39/69	81/182	2/5		-12	125/374	4/88	30/69	78/182	2/5	-	-	AAACTCAAAAATGCATAATCAAGTTCCGATTTAGGAGAATTCTGCCGTGCCATTTGAGCTATAATATATCCGTTCTAAAAATACTATCTCCATACGTATATGTATGACGTTAGCTGGTATAAATTTGAATTAGCCAACGTCATATAAAAAATCTAGAGGAAGTATAATTAAATATTGATTGTTTAGATTCGTGTTACTATGATGTATTCTACAGAATATTGAGATTAACTATTTAAACCAATAAAAACATACAAGCAGTTCCTTTTTCCTAAAACGAATATAAAGTCAGTTTAGACACGG
658	Chr1-13938940	1	13938940	CGATCGTATGTTAGGAAAGGC	TGAACCCTACCATTTGGATGA	200	0.52	0	146/254	83/86	6/18	54/130	1/5		30	98/254	2/86	12/18	72/130	4/5	-	-	AGTTACCTCATGCGTTACTCGATCGTATGTTAGGAAAGGCCGTGGGAATGGGATGATCAAATTGCTAATAATTAATATAATTAGGATATAATCCAGTGCCTGAATATTTCTTAATGACGTGGGCTTAACTAAATCTCAGCTATTGGCATACCTCAAATTGTTTGATTTGCTCCATAGTTATTTCTTTACAACTAAACTTCATCCAAATGGTAGGGTTCAAATTTTCGTTTTCGCTATTTCTATTTGGGTAATTTGAATTTTTGAACATAATTTTGTGAAATTTGAACATTATTTTTTGCC
659	Chr1-13962680	1	13962680	GTAGGCCAAAACCGCTCTG	TCCAATCATCTCCAAAACCA	257	0.52	0	162/235	98/125	10/51	46/46	1/1		32	4/235	1/125	2/51	0/46	0/1	-	-	GCCACGTAGGCCAAAACCGCTCTGGATTTGGTCGAGGGGGTATTTCGTCCGGTATTCAAAGTTTAGGGTGAGCAATGTCCGGTTTTGTGGTTCAGGGGGGTAATTCGGTCGACCGCGATAGTTCGGGGGTGTAATTCGTACTTTTTCCTCTGTAAAATCAAAGGTGTTTTTTATTATTATTCTGTGATGAACATTGGGTATTGGAGATTATTGGTTTTGTTATTTGGAATTTATTTTCAAAGTGGTTTTGGAGATGATTGGATTTCACAGGTGAATATACAGGACATCGCTGTTATTTCA
660	Chr1-14011060	1	14011060	CGGGATGCAAATTTTGGTAA	GCCCCTGAAGAATCCAATAC	189	0.65	16	118/250	2/75	15/21	83/130	5/5		0	81/250	69/75	6/21	3/130	0/5	-	-	CGGGATGCAAATTTTGGTAATTCGACATTAAGCATATCGTCTCTCTTTTTTTCACTACCCTAACTCTTATTCTAATTTTTAACAATTCTAAAATAATACTTCCTCTATAAAAAAAACAATCTTAGTTAGGTTCTGCACATACACTATCTAGATTCAAACCTCAAACCCAGTATTGGATTCTTCAGGGGCGGAGGCAGCATTTTAGCAAGAGTAGAGCTGAACCATATAGCTATAAATTTTTTGTGCAGATTCTATGTAAATTTTAGTGTTTCTCCATTGAAAATTTTTGCCATGTGTGGG
661	Chr1-14046520	1	14046520	CATCTATTCGACTGCAGAGGG	CCCACTAAACGCGTACCCTA	259	0.51	9	113/213	4/89	18/23	77/83	2/2		0	98/213	85/89	5/23	5/83	0/2	-	-	GTTTTTTTGTAATAAAGTCATCTATTCGACTGCAGAGGGTCGTTTACATAAAATAGCAACATCATTTCTCCCCGAGAAAAAAAATAACATTAGTCTCACGGGCTATATTATTCTCCTAGATTCACGCTGTTAAAATTTAGGTATACGTAGAGGAGCTCGGTTGGCACGGTCGCGAGTTCGACTGGCGGGACCTCACCTCGACGGGATTTTTTCCGTCTTTCTTCGGGATTGTCCTTCGGGGTAGTCTCAACTAGAAATAGGGTACGCGTTTAGTGGGACTACACGTTTCCCGTGCACTGA
662	Chr1-14046960	1	14046960	GTACGCGCATGCAGTGGTAT	ATGGTTGACATATACTCAGAACGC	150	0.66	0	79/153	62/63	8/16	4/55	0/5		19	28/153	1/63	1/16	22/55	2/5	-	-	TTCTCAGAAATAGGGTACGCGCATGCAGTGGTATTGCACGTTTCCTGTGTACTAAGACCTAGTGGTCTTCAATCTTATTCCTAGCGTATGTTAAGGACACGCTGCGTGTGTTGTGGTGTGAGTGTAGTGTATGTGAGTGTGCGTTCTGAGTATATGTCAACCATTCATTTTATTAAAAATATATATAAATATGCTCAAATATATTCGTGCTTAAATCCTTTTAGTGATAAAACAAATAAAAAACCATATAATTATTTAATTTTTAAAATAAGATGAATGGAAAAAAAATCAAATGGTGTC
663	Chr1-14059280	1	14059280	-	-	-	0.51	11	135/211	3/50	24/26	92/107	4/5		0	55/211	47/50	0/26	3/107	0/5	-	-	AGCTTGCTAATTTTTTTAGTTTACTTGAAAAATTCTATCAACCAAACAAGTCCTTATTGCACTCTTCTACCGCCGAAAGCCAAAATATTCCAGGTCCAAACGCTCAAACCGGAAGTGAGTCTATCCCTCCACTCACTGTCAGTTTGGACCCGAAACGGTGGACCAACCAACATCCCCCCCTCCCCATGACCCCACCTGCAGCCACTCACTCCCCAATAACACAATCCACTCCAGTCCTCCTTCAGACGCCGTCGCCTCCGCTTCCTCCGCTTCCTTACCCCCTCCCAACACTCACAGACA
664	Chr1-14069020	1	14069020	-	-	-	0.74	0	113/356	58/65	9/92	29/163	1/5		-8	110/356	3/65	43/92	60/163	2/5	Os01g24960	dirigent, putative	CTCCCGGTACAATCTACCTGGACTATCTTGTGTTCGACAATACCCTCTGCGGCAACAAATTCTCCAGTCCCTCCAAGAATAGCCCACTGATCATCTTGTGGAGTAGTCCCCATCACCTGAAGCATGGACCCGTTGAACCTAGAGTGCGCGCGCGCGCAAACACACATTCATACATATGCAAAATTAGATTATCTGGAAAGAATATTTCATTGAAAATGAAAATTATTTGTGTCAGTAACTGCTATATGTAGCTAGAAAAAACAATTCCAACTAACTTGCATGCATTACATATTGTTTGCA
665	Chr1-14087200	1	14087200	GTGGGGGAGGGGAGACAT	GAGAGCACTTACCTATGAACCCA	260	0.57	0	72/152	54/58	4/17	6/61	0/2		15	69/152	4/58	13/17	44/61	2/2	-	-	TTCGGGGGGGGGGGGGTGGGGTGGGGGAGGGGAGACATCTCTCTCCCCGCTAAGGTAACTTGTATTGCATTGCGTATTTCCCTTTCCAATTGTATATTTGCTTTCCAATTGCATCTTTTTTTCTTTCCGCTGAGGTAACTTTTTGCAAAATAAAAAATACCAAAAAGATAGGTTAGGTTTGAGTCATGCTAGGTAAGATAAACTAGTTCTCTTTGTTGAAATGATGAATAGTTGCTCTGTTTTATATCTCTTAAATATGGGTTCATAGGTAAGTGCTCTCTCAAAGGTTAAATATAAGTA
666	Chr1-14112280	1	14112280	CATTTCTAACAAAGCCACTAAACA	CATCCACATCCACACACACA	284	0.62	0	83/157	72/73	8/22	1/50	0/3		15	38/157	0/73	1/22	31/50	3/3	-	-	TTATAAAATCATTTCTAACAAAGCCACTAAACATTATATACTTAGCTTCATTATAAAACCAAAAATCATTATGATAATTTTATGGAATTTGTAGACATGAATTTTGGACGTGGTAATTTTTGACTTAGTTATTTTAGACTTAGGAATTTTTAGACTTAGGCATTTAGGACTTTTTTAGATTTCTATGTGTTGATATATATATATACACATATATATATACACATATATATATATATATTTATATATATATATATATATATGTGTGTGTGTGTGTGTGTGTGTGGATGTGGATGTGGATGG
667	Chr1-14119040	1	14119040	ACTTGCTCCCATCGCCAG	TGTGTCTCTAACACCACCGC	179	0.5	-9	130/248	0/39	52/58	62/128	1/4		0	118/248	39/39	6/58	66/128	3/4	-	-	TGCCACTTGCTCCCATCGCCAGCCCTGCCGCTTGCGTCCCCCCCCCCCCCCCCCATGCCGGCGACTGTAAAAATGTACCTCTATGCCGTGTCGCCCCGCATTGCCTGCCTTCGTCTGCCGTGACGCCACACTCTATCCCCTTCCTCCGCCACGACGCACTCGGGCGGTGGTGTTAGAGACACATTTGTAATGAGTCGGTTTCCCTTATTATCTCCCGATTTATTTTTCTATAAGTCAGTTGTAAAGATAAAGATGCACCATCTTTATATGTACTCGTTTTTTATTAATATAACTAGAAAG
668	Chr1-14119540	1	14119540	-	-	-	0.5	0	61/116	53/60	7/14	1/37	0/3		22	55/116	7/60	7/14	36/37	3/3	-	-	GTTATTGCAATAGTCGTTTCAATTTAAGTGTATAGTAAGAAGCAAAATTTTCCTCCATTGGTTAAATTTACTAACTATTGATATTTTTCTATTTTCTATTTTATTTTATACAAGTCTTATTTTAAGTATAAAATTTGTGATATGATAAATAGTAGCATAGAAATTTATGAACTACTCCCTCCGTCCCATAATATAAGGGATTTTAAGTTTTTGTCTGTATTGTTTGACCACTCGTCTTATTAAAAAAATTTGTGCAAATATAAAAAATGAAAAGTTGTGCTTAAAGTACTTTGGATAATA
669	Chr1-14192240	1	14192240	-	-	-	0.52	0	278/481	88/92	46/132	125/225	3/5		-8	186/481	4/92	85/132	85/225	1/5	-	-	AAAAACCTCATACAAAGATACTTTTGCAGAGTATACTTAAAATTGACCCTCTTTAGAAGTTTTTTGAAAGTTCATCACTGTTCACCAAAATTTCTTACCCCTTTAGTACAGGAGACATACTTGGCATAGATCATGGAAATGTTACATACATTTAACTGAAAGATAATTGAAGTAGAAGAGTGGATGTTAAAAACATACCATTTTGAAGCTAGGGTAACACAAAGTAAAGTAGTATACTGTTAATCGATTGTGTGTCTCCTGTGTCAAGTGTCTTGGTAAAGGTGCCCTTCAGGAGCAATT
670	Chr1-14267760	1	14267760	TTCTTTGGCCTCATTTTTGC	TGGTTTCTCGTCTAGCAGCA	180	0.59	0	147/273	89/91	10/20	41/138	0/5		28	84/273	1/91	5/20	67/138	4/5	-	-	GTGAATTCTTTGGCCTCATTTTTGCAAACTGGGAAGTTTTTTTTATTCCTGCTCATTGAGGCAAGTTTTATGATTGCTGCTCATTGAGGTTAATGTGAATTCTTTTCTGTACTAATTTGCCTGTACATGCTGCTGACCTGAGCATACCTTAACTAACTTTGTTGTTGCTGCTAGACGAGAAACCAATTTCTGTTGTTGCTAGAAACTTTGCTCCATGTTAGATCTTTATTTGTTCAGAAATGTGGTAATTTTGTCTATAAAATGTTAAGTTGTTTCTTTTTTTTTTTTGCATTGGTGATT
671	Chr1-14271840	1	14271840	ATGCAACTACTGCAAAGGCA	CCTCGCCAGAGAGAGAGAGA	158	0.87	-22	60/192	32/115	0/4	24/58	0/0		-14	15/192	9/115	1/4	3/58	0/0	-	-	GTATAGTAAAAATTCAATGCAACTACTGCAAAGGCATCTGAATAATTGTTCCCTTTTGTATCACATAAATATTTATGGTTACAGATAATTCCTTTTCATTGAGCTTAGAAGCTCTCTCTCTCTCTCTCTCTCTCTCTCTCTCTCTCTCTCTCTCTCTCTCTCTCTCTGGCGAGGGAGTTTAGAAAGTCTCTTGATCTTGATCACATGCCATCTCAATTTTCTATAATGTCCTATTAGATGCAAAATTATCTAATGTTGGTTTTCTAGAAGTATTTGATTTAACAAGTTCATTTTGGGGAT
672	Chr1-14271860	1	14271860	TGCAAAGGCATCTGAATAATTG	TTCTAAACTCCCTCGCCAGA	158	0.67	-2	64/115	29/59	0/3	31/41	0/1		8	8/115	5/59	0/3	2/41	0/1	-	-	AACTACTGCAAAGGCATCTGAATAATTGTTCCCTTTTGTATCACATAAATATTTATGGTTACAGATAATTCCTTTTCATTGAGCTTAGAAGCTCTCTCTCTCTCTCTCTCTCTCTCTCTCTCTCTCTCTCTCTCTCTCTCTCTCTCTGGCGAGGGAGTTTAGAAAGTCTCTTGATCTTGATCACATGCCATCTCAATTTTCTATAATGTCCTATTAGATGCAAAATTATCTAATGTTGGTTTTCTAGAAGTATTTGATTTAACAAGTTCATTTTGGGGATTTTTATGGTGTGTTGCTTCC
673	Chr1-14312700	1	14312700	CATTATCACTGAATTGCAGATTTT	ATTACAATTTCAGCTCCGGC	173	0.5	0	198/357	98/104	19/58	66/161	2/5		10	158/357	6/104	39/58	94/161	3/5	Os01g25330	SAC9, putative, expressed	ATTCATTATCACTGAATTGCAGATTTTTTTTTTGTTTTTTAGGCTGACCTTTGTGCAGGAATGTAATAAATAGGGTTTCTAAAATTTGATGTAAACGTTAAAGAAAAATATGAAGAAAAAAATAAATTTCCAATTTGTGCGAACCAACATGACATTGCCGGAGCTGAAATTGTAATAAATAGGGTTTCTAATACTTTTATTTGATGTAAACGTTAAAGAAAAATATGAAGAAAAAAATAAATTTCCAATTTGTGCGAACCAACATGACATTGCCGGAGCTGAAATCTGATGGATAGTTTT
674	Chr1-14334580	1	14334580	AAAGTGGGCCAGCCTTCTAC	GCGCAGTGAGAGCAAGTCTA	242	0.5	0	215/423	95/103	33/91	70/199	0/3		-16	208/423	8/103	58/91	129/199	3/3	-	-	CGCGCGCCAAGAAAAGTGGGCCAGCCTTCTACACGCGAGACGGCGAGAGGAGTGGTAGCGGCCGTACCATGACGACGGTGGCTGGAAAATAGAATAAAATATTATTTGCTTCAAAAGGCCCACAGATGTATTAGAGACTGTCTATTATACATCATGTCTATTATACATCAGGGCTTTTAGCTAGCCTTTGAATGATGTGGAAATAACTAGACTTGCTCTCTTCAGTCAAAAAACTAGACTTGCTCTCACTGCGCACATGCTACAGACACAGACAAAGATGCAGAAATAGATACATCCTTG
675	Chr1-14346200	1	14346200	AATAATGACCTACAATTGCTTTCA	CCTTGCATTGTAAATGGCCT	167	0.51	-10	174/338	7/109	89/97	64/110	3/5		0	160/338	102/109	8/97	43/110	1/5	Os01g25386	multidrug resistance-associated protein, putative, expressed	TCATGTTTTCTAAATAATGACCTACAATTGCTTTCATGATTAGCTGGAACGGAGAGGACAACTTTGTCCTCTGGAAATCATGGTCAGATGACTCAGATCTATATGAGTGCAGAAAGAATAAAGAAATCATATGGCTGCATAGCCCCACACGAACATCTAAGGCCATTTACAATGCAAGGACGTCGCGTTCGGGCTCATAAAAAAAGGCGAATATTCTTGGCCACCTAGGCAAACCGAGCAGCCTGCTCAAGCACGCGGAGCCAATTTTGGCTCCCCGTTCCTCCTCACTTTTGTAGGTGG
676	Chr1-14348720	1	14348720	-	-	-	0.51	0	164/315	72/86	16/76	70/119	1/5		-13	149/315	14/86	60/76	49/119	4/5	Os01g25386	multidrug resistance-associated protein, putative, expressed	AGTTAAGAAAAATATAGATTAAGAAGTTATTATATTTTATGACAAATTTATAATGCTATAATATGTTATCTCGAATGAAGGGAGTACATTATATTTTTTTTAAAAAATATTTATATATACATGTATGCATAATTGTCCTATCAAGCCACGTTGTAACTATACGGTTATTATTGATTGCATCAAAGCAATAATCATGAAAAGAATCCAGCACAAATATAGGTTTTCAGCGCATATTTTAGTTACTGCCTTCCCTAATTACTCTCTGTTAATAAAACATTAAAAATGTAACTTATATATAAG
677	Chr1-14349940	1	14349940	-	-	-	0.5	-12	330/596	8/112	170/196	121/248	3/5		0	265/596	104/112	26/196	126/248	2/5	Os01g25386	multidrug resistance-associated protein, putative, expressed	ATTGATAGTACTCTATAGTCAGAAAAAACAACTTACGTAGTAGTTACGAGTCTGAACGTAATCAGAAGAGTTGATTTCTCTTAGAATAGAGAAAGTACATATATAATCAGAAAAAACAACTTACGTAGGAGTAGTAGTTTGATCTTAGAGTAGGTATAATAGCAGGCTATAAGCCAGCTGCAGACATATTTTAAAGAGATAAGTGAGGAGAGAGAAGAGCAGCGGGCTACAGATTTGTAGCTAGCTATAGCACGGACTCCAAGACGCAGTGTGTGTATGACAGGTAGGACCATGTATTAA
678	Chr1-14383520	1	14383520	GAAATGCAGGCAGCCATC	CGTTACAGCCTCAAATGCAA	196	0.5	0	164/317	43/44	12/86	90/158	2/4		-11	153/317	1/44	74/86	68/158	2/4	-	-	TCGGGGAAATGCAGGCAGCCATCGATCGATCGTAATCTTTTGATTAATCTCCCTAGACAGGTGACCAGATGTGTAGTGGCTGGCCGGCTGCCTGGTTGGTCCTCATGGCAGTCGCCGGTCGGCACAGACTATTTCTCACCATTTCCAACCGCATGTGATCGATCTCCTGCCAATTCGATCTTTGCATTTGAGGCTGTAACGTAGACGATGAACCGTTCTTATTACATCTATCTCATAATAGTATATAGCAATTTATATATATATATATATATATATATATATATATATATATATATATAT
679	Chr1-14412760	1	14412760	AGACGAACAGGGTCGTTCTC	GATACCAACAGGGGATGTGG	172	0.5	0	135/269	81/84	5/15	47/147	0/5		21	133/269	3/84	10/15	99/147	5/5	-	-	AATCTGGGAAGGAGCCGAGACGAACAGGGTCGTTCTCGTTCTTATCTCCTCGGCCTCTTTGCTCTCTTCTTATCCTCTCCTGTCTCTTATCTCCCTCTCAAGTCTCCATCTCCCCCTCTCCCGTATGAGCCCAACTGGCCAGCCACATCTCTCCTGCTCGATCTCTCCCCCACATCCCCTGTTGGTATCTGATACGGTCAGAGATAAATCCGCAACCGCACGGATATCACTGTAGCACTTCATCTTAGAGTATTCCAAGGGTATCGAATCACAGGGAACCTCTTTTTTCGATGCCCTTCT
680	Chr1-14454020	1	14454020	GAATTTCCGTGCGATCTGTC	GATGACGCGACAGACAAAGA	179	0.5	13	190/366	4/122	23/32	141/183	5/5		0	176/366	118/122	9/32	42/183	0/5	Os01g25500	sterol carrier protein-2, putative, expressed	TCAATCGACTAGAACATCGTGAATTTCCGTGCGATCTGTCCGAGAGATTAACTAGGTACGTGCGGCGTTGCACCTGTGGATTTTCTCTCAGAAACTCGGTTTCGACGAGGAGGTATTCATCGTCGTCGATCTCAAGAAGGGCGTCGTCTCCAAAGGTAGAGCTTTGTCCGTCGACTCTGTCTTTGTCTGTCGCGTCATCGTACTGAATAAGCTCTGTTTTTGTCAGGGCCGTACGAGGGGAAGCCAGACGCGACCTTCTCCTTCACGGACGACGATTTCCTGGCCATCTCCAGCGGTAAG
681	Chr1-14459580	1	14459580	TTTTTAAATGCTTTGTCATGCCT	TTTTTGCTGAAGAGCGACCT	209	0.53	-18	311/518	11/119	133/157	139/204	5/5		0	166/518	107/119	5/157	44/204	0/5	-	-	AATGTTATACATGTTTCTTTTTAAATGCTTTGTCATGCCTAATAAGAGTTCTTGTATTATCTTTACAGTGTTTTAAGCCTTTCAATATAAAAAAAAGGCCTTTCAACATATAGATAGACTTTTACAGACTTTGTCAAAATTTGTAGTACTAAGATACGTCATATGCATCTAAGATCTCTTATAACATGGAGAGGGAGTAATTTACAAGGTCGCTCTTCAGCAAAAAATTCATGTTCAGCTCGCACAAGCACAAGCAAGAAAGATGGAATTCCTACTGACTTGTGCCTTTTGAGTGCTCCA
682	Chr1-14468420	1	14468420	-	-	-	0.85	-4	7/25	0/6	1/5	4/8	1/1		20	3/25	1/6	0/5	2/8	0/1	-	-	TTTAATTGTTATATAATATTATTTCTAAAGAAATGTAAAAAAATCCAATACATCATAAAAACCAGACTAGAAATAAACTAAATCTTATTTTTATATGTAGATCTCATTGTAATGCATAGGCATGTAACTAGTAAATAGTGAATGTCACAACTCACTTGAACAATATATATATATATATATATATATATATATATATATATATATATAGTGCATTATGATCATTGGATTCATAACAAGTGTTGATCACTAGTTTATCCAAAAAAAATTATATGACTATATCGTTTAATATTATTAACCTTT
683	Chr1-14481580	1	14481580	-	-	-	0.69	-8	115/266	0/58	44/77	50/101	4/5		0	91/266	55/58	21/77	10/101	0/5	-	-	CCTTCGGATTCGGTCGCCTCTTGCCCTGCCTGCCTTTGGTGTTTGCTTGCTCGGTGGTGGTGGTGGTGGGTGGTTTAAGCGTTAATGGTGGTGGTGGTGGTCGCCGGGCGGCGCGCGGGTGGTGGGTTTATTATAGGAGAGAGAGAGACAGAGAGAGAGACATTGAGAATAGTAGAGGAGGAATGCGCGTGAAGAGGGGAGCGCTGCGGCGTGGGGCCCAAGTGCCCAACCGAGTTGCGTGCACCGCGTCGCGTTAGGTTTGGAGTCGGAGCCGCGGGAGGGATACGGTATTTGGCGAAA
684	Chr1-14482100	1	14482100	GGTTCGTTCATGTTATCACGAGT	AGTACTCAGCCAGAGCCAGG	234	0.81	-24	23/85	0/1	0/10	8/48	0/4		-16	17/85	0/1	5/10	5/48	1/4	-	-	GTTCTTAGGTTCGTTCATGTTATCACGAGTAAAATTTTTTTTCTCATAGATATAGTTAAACTTTTACTCATAGTGACGTAGAATAATCTTAAACGTTTATTTTTTTTATCCAACAATAATTATCAGGTTTTCAGTATATATATATATATATATATATATATATATATGTGATTTGCACTGCATAGTATTTTCTCTGGTATTTGTGGGTCGCGTCAGGCTGACCTGGCTCTGGCTGAGTACTGCGGCAACGGCAAGCGGCAGCAATAATGCCTGCAGGGCAGACGCAGCGATCATGCCGGC
685	Chr1-14482680	1	14482680	GTCCCGACCAAGACTAGTGG	GACAGGCACTGTCCACACC	150	0.69	0	82/189	65/69	5/17	8/86	0/3		30	47/189	0/69	6/17	34/86	2/3	-	-	CACATCGCCCGTCCCGACCAAGACTAGTGGAAGTGTGCAGCTTGCTTCCTTCCGATAGCCGCTCTCATCGGATCTCTCGCATCATTCAGCAGGAGGCGTACGTACCAGTGCATCATTGCACTGACTTCTAACTAACCCGATGGTGTGGACAGTGCCTGTCGAGAAAAAAAAATAAAAGGTTAAAATAACAGAATTGTTCACAAATATAAATAGGAGTACAAAACATTTTTGCTCTCTATTTGTTCACAGACATAAATGACTTTTAAGTAGTACTACTTATTTCATCCATCACCTTCTATT
686	Chr1-14482880	1	14482880	-	-	-	0.62	0	121/211	67/69	27/33	21/88	0/5		25	35/211	0/69	3/33	27/88	1/5	-	-	CAAATATAAATAGGAGTACAAAACATTTTTGCTCTCTATTTGTTCACAGACATAAATGACTTTTAAGTAGTACTACTTATTTCATCCATCACCTTCTATTTTTCTTTCTCATCTTATCTCAATTACCCTATATCCCCACCTCTCTTTTTTTTTCTTTATCCTTAATCTCTCCAGATATACTAGGAGTGATTGAGAGAAGGGAAAAGAAAAAAAATTAAAAAGATACGTAAAATGAGGTGAGTCATAAGCACATGATTAACTGAGTATTGATCATTTTAAAATTTAAAAAGAATTAGTATG
687	Chr1-14484440	1	14484440	-	-	-	0.59	15	48/105	0/22	4/18	38/55	2/2		0	47/105	22/22	14/18	10/55	0/2	Os01g25550	hypothetical protein	GTGATTAACCATTAGTCGAAACTTAAAATTCTGTGCTCATAAGGATCCAAGCCCAAATACAACCTATACTTGGTGCCATTCATGCGGGGGTTATTAATGCCGCCGATCCCCAGCTCCCGCTCCCGCTCCCAGCTGGCCGGCGCCTGGCCCGCCCCCGCGGCCAGCGCGAGGACGCACGCCGCGGCTACGGCGGCCACGGTCGCGGCTCTTGCCATGGCGCGCCTGTCTGCCTCTTCCCGCGTCTTCCCGGCTGCAGCTATAGCGTACGTAATGCTCTCTTTGTTTGACGTTTGTAGTACA
688	Chr1-14484460	1	14484460	CTCATAAGGATCCAAGCCCA	TGAAACCTGCCACTCACTTG	283	0.5	15	40/73	0/17	3/10	33/39	2/2		0	33/73	17/17	7/10	6/39	0/2	Os01g25550	hypothetical protein	ACTTAAAATTCTGTGCTCATAAGGATCCAAGCCCAAATACAACCTATACTTGGTGCCATTCATGCGGGGGTTATTAATGCCGCCGATCCCCAGCTCCCGCTCCCGCTCCCAGCTGGCCGGCGCCTGGCCCGCCCCCGCGGCCAGCGCGAGGACGCACGCCGCGGCTACGGCGGCCACGGTCGCGGCTCTTGCCATGGCGCGCCTGTCTGCCTCTTCCCGCGTCTTCCCGGCTGCAGCTATAGCGTACGTAATGCTCTCTTTGTTTGACGTTTGTAGTACAAGTGAGTGGCAGGTTTCACA
689	Chr1-14518040	1	14518040	TCAGGGGATGCTCTGAACTT	GCACATATCAGGGAAAGCGT	190	0.63	-14	309/538	9/99	155/171	112/226	4/5		0	89/538	51/99	6/171	26/226	1/5	-	-	TTTGGGTTCTCAGGGGATGCTCTGAACTTGGGTTATTTGGGGTTCAAAGTTCGGATCATCTGTTCGATGTTCCCATCGATTTTGTTTGGTGAGAGTTGCAAAAGAACGGTTTTATGTAGGTAGGGCCAAATCAAACTTGAGATTTCTCTCTCTCTCTCTCTCTCTCTCTCTTTTTCCTGACGCTTTCCCTGATATGTGCATTAAAGGATTTTGATATGGCCCAGCCTGTTTGAGTTTATTTTCTTGATTTTCTTTTTGAATTTATTTAGATAGTGTGTGCTCTTTTGAGTGAGCTCTCTA
690	Chr1-14548340	1	14548340	-	-	-	0.5	8	84/166	12/46	25/36	32/68	3/3		0	82/166	34/46	11/36	36/68	0/3	-	-	GTCATCGTCTTCGGCGGCGTAGGCGGCAGGGAAGCAGGAGCTGTAGTTGCCGCTCGCACCGCTCTGAACCACCCTCCGCCGCCTAGAGCGGTCGCCGCCGCTCCGCCCGCCACCCGCCTTGCCACTCCGAGCTTCTCCCTCCACCGCCGAAAAGGAGAAAGGGAGAGAGGAGCAGAGATGTGGCCGCCACTCGCCCCGCTCCGCTCCGCACTCTTCTCTCCACCGCCTGGAGCGGTCACCGCCGCTCTGACCACCGCTCGCCTCGCAGCTCCGTGCTCCGCCCTCCGCCGCCCATGTGCC
691	Chr1-14579760	1	14579760	-	-	-	0.56	20	154/277	12/90	12/18	117/150	2/3		0	94/277	77/90	5/18	7/150	0/3	Os01g25720	disease resistance protein RGA4, putative, expressed	CCATGGTTGCTTCTATATTTGTCAAATCGGACTCGCTTCAACTCCTGAAAGAAAGATCTAGAAGCTAATTCATTGAAAATACCTTCTCCAGTGGTTTCAAGGCGGATATCTTTTATTTCTGGGATTAATCCATTTGCGATCCTTATCAATCTCGTAATCCTTAGGAAAAATAGCACAGAAAGCAAAGCACTGCTTCATATGTGACGGCAAATTGTCATAGCTGAGCTTCAGTATTGGTAAAATTCCAGTCTCCTTAGTGCAGATACTGCTGCTTCTTAATACTGCCTCCCATTCTTCCAG
692	Chr1-14581140	1	14581140	GATCTTGTGCTGCACTTCCA	TTACGCGCACCTTTTCTTCT	264	0.5	13	190/342	4/116	30/36	142/165	3/3		0	150/342	112/116	6/36	23/165	0/3	Os01g25720	disease resistance protein RGA4, putative, expressed	CTTGCGCTTGAGGATCTTGTGCTGCACTTCCATGCCTTCCATCACCTTGTACTGCTCCAGGAGGTAGCTGGAAGCCTTCTCCTTCACCATGTGGACCAGTGGCCCGATCACCATGCTGGTCACCAGTTCACCCATTGTAGAGCTTACACACAAATATCAATGAAATGGAGAGGGAACTGGTGGTTCAATGGGGTCTGTCCACAATTTATCTTGGACAGCGTCCCAATCAATCAGTACAAGATGGACCTCCACTGGTAGAAGAAAAGGTGCGCGTAATGTGCTGTCATTGTCCATCGCTGT
693	Chr1-14769500	1	14769500	AGGCTGTTCCTCTACCTCCC	GCCATGCTGTTCCTCTCAAC	214	0.76	-4	53/123	41/54	5/23	0/28	0/3		-12	25/123	0/54	10/23	11/28	3/3	Os01g26070	expressed protein	GCTCCCGGATAGCCTCCCGCAGGCTGTTCCTCTACCTCCCGTGGGCCATAGCCTCCGCGCCGCCGCTTCCGACGCCAGCGCTACCTGCTACTGCTGCTCGGTCAGCTGGTGACTGGTGAGCGGCGTCAGGAGGAGGATGAGGAGGAGGAGGAGGGGGGGGGGGGAGAGCGCCGACGAGGGTAGGCTCGCGCCGGCAGAGAGTTCGAACGACGGCGTTGAGAGGAACAGCATGGCCGGCGCGGCGGCGGCAGGGTGGGCCCTGCCTGGGATTCCTCTGCTTTGGTGGCTCGCGTCATCGTC
694	Chr1-14787080	1	14787080	AACGTGTTAGGCAACTTCGG	CCTGTCTTGTTTCGTGTGGA	223	0.57	0	228/461	78/89	40/148	99/185	2/5		-18	196/461	11/89	102/148	64/185	2/5	-	-	CACCACTAGTATCGTTTTCAAACGTGTTAGGCAACTTCGGCTTAGTTCTTTTTTTAGAACATTAGCCCATAAATTTTCCCTCAAACCTTGCTATACACATAAATTTTGCCTCGTCCAAATAGTTTTGATCGTGAGTTGACTTGTACTAATATATTGAAGTGTAATTTTCCTTCAAAATGATTATGGCTGCGTTCCAACCTATATTTGGGGTAAACTGATATGTTCCACACGAAACAAGACAGGAGGTTATTAGTGAATGATTAATTAAATATTAACAAATATAAAATTGAAAAATGAGTA
695	Chr1-14822100	1	14822100	CCTTGTGCATAGCGCTTCTA	TGCCTAGAGCTAGGGGGTAA	192	0.5	16	187/359	3/127	14/24	152/178	5/5		0	172/359	124/127	10/24	26/178	0/5	-	-	CCCATAACATTGTATATGCCCTTGTGCATAGCGCTTCTATGCAGTATGTGCAGAACAGTGGAATGTACATGTATTACTGATTTGCTCCTACCGACCACGTTTTGCCGTGGTTTAAAGAAGGAATTGCCTCAATTTAGATTTGATCCTTACCAATCATATTCGAGTACAAATTTGTTTGACTGACCTTTTTTTTACCCCCTAGCTCTAGGCAGTTCTTGAGTATAATATGCTAGCGGTTAGTACCATACTGCCAGCTCTGATACATTACTGCCTGTTGGCCGTGGCCACATGAGACGATGC
696	Chr1-14831660	1	14831660	TCATACAACTCGTTAAGAGACTCG	GAGAGAATGAGCGGAAGGTG	156	0.5	0	96/188	76/77	3/9	7/87	0/3		16	92/188	1/77	6/9	80/87	3/3	-	-	TGATATGCTTTTTTCATACAACTCGTTAAGAGACTCGTATGTAAAAATCAATTATCATAGGCTGGCATCTTAACTTGCCCACATGCGATGCATGCAAGCCTCTTAAGTGGTCCGTATGCAAAATACCCCCTGCCACCAACCCCTACCACCACCTTCCGCTCATTCTCTCCCCACTCCTCCCTTATCCTGTCTTCTCCTCTCCCCACTGTGGCAGGAGCAACGCGGACTACGGCGGGGCAAAGATGGCCCTCACCTGCATGGAGACTAGCGGAGGAGGTGCGTGTCAACGGCGGCGGCAGC
697	Chr1-14878760	1	14878760	TATCGGAGGCCCAAAGTTTA	ATGGATAATTAGCATGGGCG	228	0.5	0	215/395	92/95	15/79	83/186	0/3		-9	180/395	3/95	64/79	103/186	3/3	-	-	CTCCTCCATATCGGAGGCCCAAAGTTTAGTCAAGTCAAGCCGACGTGACTGGGGCGGCAATCATCTCAGTACTGTCTCAATCTAATTAATGTGCAGACTTGGACGCTGCGATATCACCACATAATCGAATGATTTTGATTTTTCAAGTTGAAACTGTTTGCAGTTCTGGAAGAGATTATTCTCTACCTTTAGAAATTTCTAGTAATACAAAACTTGCGCCCATGCTAATTATCCATAGACATACGTACGAAAAGATAGAAACTATTTCGATTGCAATATCGTTAATTACTAGCCGTGCTA
698	Chr1-14906340	1	14906340	CTCTCTCTTTCTCCCTCCGC	TGCCATGGATAGATCAAGAGG	218	0.9	-4	12/62	8/30	1/7	1/16	0/1		-22	8/62	0/30	4/7	4/16	0/1	-	-	TCTCTCTCTCTTTCTCCCTCCGCCTCCTGATCCCGATTCCCCCTCCCTCCTCCCGATCTCTCTCTCTCTCTCTTTCCCCCTCCGCCTCCTGATCCCGATTCCCCCTCCCTCCTCCCCCTCCATATCTCTCTCTCTCTCTCTCTCTCTCTTCCCGATTCCCCCTCCCTCCTCTCGATCCCCCCTCCCGATTCCCCCTCCCTCCTCTTGATCTATCCATGGCACCATTTTTCCGGTTTTTTTCCTCCATTCTTTTTTCTATTTTCTAGCAAAATAAAAAATAGTTTGTCAAATTCAAGATTT
699	Chr1-14944800	1	14944800	TGACATGCAATTCTTGTTGCT	CCATCGTTTCAATTCAGCCT	233	0.5	-8	307/589	11/136	157/168	109/240	5/5		0	282/589	125/136	11/168	131/240	0/5	-	-	AAATCGGTATGACATGCAATTCTTGTTGCTAAAATTGGATTAATTGACTGTTTTTTCCACAAATAGAAACCTTTGGCAAGGAGGTAGATGTAATAACCTAACCCAATGCGTAGCAACTTGCTTATAGTTATATCCTCGCCTTGTAAGGTAATTAAACTACCCACTATACCTACTTCTAGGTCCACATGGGCGAACATCACTACTAATAGGCTGAAACCAAATAGGCTGAATTGAAACGATGGCATGATGCATGGACGTCATCGCCTCTCATGTAGTACTGGTCGATGTACATATAGCATC
700	Chr1-14975280	1	14975280	-	-	-	0.52	0	26/38	16/26	3/4	2/3	0/0		40	1/38	0/26	1/4	0/3	0/0	-	-	ATAAAGTTAAATTTGAGTTGTTTTGTTGATAAGTATAGGTATGAATCAAATTATTATAACTAGGTATATACTCACAATTTGAAAATTTTGAAAAATTTGAGTAATTTTGTGCATTAGATACCATGGTGCCCGGGCACCATGGTGCCCGGGATACCGTTGCCCCAACGGGATAGCTTCCCCTCCACCTCCATCAGCTGCAAGAGCACAAGGCACAAGGACCGAGCCAGCGGCGGGGAGAGAGCGGCGGCGGTGGCCGGAGCCGGCGGGGGAGGGGGCGGCGACGGTGGCCGGAGCCGGGGG
701	Chr1-14987880	1	14987880	-	-	-	0.81	-8	51/177	27/98	3/9	18/55	0/2		0	43/177	33/98	2/9	3/55	0/2	Os01g26410	expressed protein	CCATCCAGAAAACACGATTCGATAAAATTCCAATATGAAGCGTGCATCTGCCACCACTTTGCCATTTTCACCGTTTTATTCATTCCCGAAAAGATTTTGGCTACTCCGTCGGGTAATAAGACGGAATTGCCTCTTATCAACCTACGGCCCCATCCCCTCTCTCTCTCTCTCTCTCTCTCTCTCTTCCCTTCGGCATGGCGGTGGTAGCAGTGCGGGCGGCGTGCTCCGACAAAGGGAGTGGCGCAGGGACGAAGCAGCTTCGAGCGGAGACATAGAGCTTGCCGAAGATACATGCACGGG
702	Chr1-14987900	1	14987900	ATATGAAGCGTGCATCTGCC	GCAAGCTCTATGTCTCCGCT	250	0.84	0	28/125	20/35	2/2	2/79	0/1		-10	25/125	1/35	0/2	21/79	0/1	Os01g26410	expressed protein	GATAAAATTCCAATATGAAGCGTGCATCTGCCACCACTTTGCCATTTTCACCGTTTTATTCATTCCCGAAAAGATTTTGGCTACTCCGTCGGGTAATAAGACGGAATTGCCTCTTATCAACCTACGGCCCCATCCCCTCTCTCTCTCTCTCTCTCTCTCTCTCTTCCCTTCGGCATGGCGGTGGTAGCAGTGCGGGCGGCGTGCTCCGACAAAGGGAGTGGCGCAGGGACGAAGCAGCTTCGAGCGGAGACATAGAGCTTGCCGAAGATACATGCACGGGGAGGCTCGAGCGCCACGACC
703	Chr1-15018040	1	15018040	AGCGGAAATCAGATACGGTC	GCAAATAGAGGCCGAACAAA	269	0.65	0	202/374	97/114	12/52	81/180	1/5		11	74/374	5/114	30/52	30/180	3/5	-	-	ATATAGTAAGATTAGTATCGAGCGGAAATCAGATACGGTCAGAAATTATTCAGAGTTTTTCCCGGATATCAGTAGGTAGATATCAATTTTAAGAAAGAAAAACATGTCTATATACTTTACGAAGACAAACTTTATATCAAAATTGTGGAGCTCAATTAGATTTTTTTTTGCGGGGGAAAGCTGAAATATATTACTCTGCTAAAGCCTCATCATGAACAGTTTGGGATATAAGATTACAGCTTTCATCAGGCCAAAAAACAGAACAAGAATTTGTTCGGCCTCTATTTGCCAGGAAATGGC
704	Chr1-15082540	1	15082540	GTCAGCATCAACTGCAGCAT	CAGTGGGAGTTTCCTTGCAT	264	0.57	0	205/387	92/97	9/68	86/193	1/5		9	148/387	5/97	58/68	75/193	4/5	Os01g27040	chromatin-remodeling complex ATPase chain, putative, expressed	CAAACCATGTCAGCATCAACTGCAGCATTCTGTGTATCCAATATTTCTTGTATTTTCTGCTTCTTCAATTTCTGCATTTCCTTGAGCCTGGCTTTCTCACGTTTCCCTACTACTGCACCTCCTTCAGCCTGTAATGGGAAAAGTTAGGCAGGACTCGACAATTCAGAAACTAAACCCTACTTATTGCTCCTAATAATTTTGCGTAGAAATACACAGAATGACACTTAAATGACAGCTACATTGCAGCACATAATGCAAGGAAACTCCCACTGTTAACACAACCTTAATTCACTGACAACA
705	Chr1-15171900	1	15171900	CCCTGCACTTTGTTGGTACA	AATAGCAGCCACAGACCCAC	174	0.5	0	170/317	64/70	21/52	65/170	3/3		-8	147/317	6/70	31/52	105/170	0/3	-	-	TTTGCCCTGCACTTTGTTGGTACATATATAGTTGCTGCTCATCGGCCCATTTTGTTGCTACCCTGGGCGTCTATTATTGTACAATGTTGACCGTAGTGTGGGGGATTTGGTGATATAAGCGTTGTTTCTTTTGTGATTTATATATTGGCTGCGGAACTGTGGGTCTGTGGCTGCTATTGCCTTGCGTCATTGCTTACGCGAGGGCCATTTGTTTGTTCTTTCCACGCAGGCACGTGCACCTCTGGTTCTATGGAAGTGTGAATTCACCATTCTTGAGAGCTACAGGGGAGCTACTTTTTT
706	Chr1-15232160	1	15232160	ATGGAGCTGACGTCTCAAGC	TGTGGTGTGTGGACAGTGTG	208	0.5	17	179/312	6/112	11/17	149/151	4/4		0	127/312	106/112	6/17	1/151	0/4	-	-	TATCCCAGTTCGGATGGAGCTGACGTCTCAAGCACCAGCACCTTGACCTTCAGAATCCTCCAAATCCAAAAGGATAATATTGTTTGTAGAAGGCACTGTACATTACCGACACTCACCTCACCCTAGACGAGTCATCAAAGTATCAAGCGATAACATTTTTGCTCTTCTTTCTGCTTCTTTTGTCCCACAAGAACAGTACACCACACTGTCCACACACCACACCAACTAGTCCAACCAATCCATCTATTTCTCTCCAGAAATCGCACGCTAAAGCTACCACCAGGCACCAGCTAGCTCCAA
707	Chr1-15285540	1	15285540	TCAGGGAAGCAATTTTGGAG	CGGGGGTGCTCATAGAGATA	240	0.67	-16	239/476	21/113	69/111	139/208	4/5		0	119/476	81/113	7/111	14/208	0/5	Os01g27370	expressed protein	CCACAGCACTTTCTGCTGATCAGGGAAGCAATTTTGGAGCTTGTTCATTAGCTTTGTTTGTTTGCTTCGTTGCATGAGAAATTTGTAATGTCAGACAAGTTACGTTTTCCGTAAGATGATTTATCCCCATTTCACCCTTTCTTTCTTTCTTTCTTTCTTTCTTTCTTTTTAAAACACAATACAAACATAGGAGCCCACAATACGCGTACACTCACCTATACGAACACACACGTACATCCTATCTCTATGAGCACCCCCGAAAGACTGGGTACGTCACCTACCACTGAAAGAATAATTAAC
708	Chr1-15289020	1	15289020	TTGACAGCAAACTAAATGTAACCA	ACAAGATGAAGGCATGGAGC	256	0.55	0	87/147	72/87	7/37	2/13	0/1		-11	45/147	3/87	30/37	10/13	1/1	-	-	TATAGTTAACAAAATTTGACAGCAAACTAAATGTAACCATTTTTTTGGCAACTTTACCAAAATTTGGTAAGGTTGAAAATGGCATCAAAGTTAACAGGTCATATATTTAATACTTCAAATATGTGTCCGTATACTTAAAAAAAAATTGGCAAAAAATTGGCAAGAGAGTCTTGTATTCTTGTCGCCTGCTTCTGATTGTTGATTTTCAGGCAGCTCACCTGGTCGACTTCCACACCGCATCATATTCTCTAGCTCCATGCCTTCATCTTGTTCAGGTTCCTACTGATAATAATTAACAAG
709	Chr1-15291560	1	15291560	AAAAATGTCACGCCTCCAT	AAGGGGTTGGTCGCTTTTAT	200	0.5	-8	229/438	12/89	64/109	142/199	4/5		0	209/438	77/89	45/109	57/199	1/5	-	-	TCATTATCTTAATTAAAACAAAAAAATGTCACGCCTCCATGTGTCCACGTAGCTTATTATGCAGCTTTGAGTTGAGAGACTTAATTCCAAGTTGTTTCATGATTTGATCAGATTATTTAAAAAAAAAAATCTCTGCTGTTGAGATATGCATCTCCGGATCTCCCCATGAGTTGACCACTACAGTGCTCTGATCAACTCGCTATAAAAGCGACCAACCCCTTCGCCTTCGCCTCAAGTCACACGACGCCATCAATCACCATCTACACCTCTAGAGAGCTAATTAAGCTAAGGAAAGAGAAA
710	Chr1-15444680	1	15444680	ACGACATCAAACGTCGACAA	GAGGCCCTTCTTTTGACACA	168	0.58	0	178/337	105/113	13/59	43/138	0/5		10	126/337	5/113	46/59	66/138	4/5	-	-	ATGCAAATACCAGAATGACGACATCAAACGTCGACAATAGTGATTTAAAATTTTAAAATGCACCTAAAATGTAAACAATGATTTATCCATACATTATTGACGTAATCATAAATATACATCCATGTAATTTTGAAGTTAAGAATACTCAATTTTAAGATCCAGAGATGTGTCAAAAGAAGGGCCTCTGTGTTTGATATAGTCTATTTCAAAATCTTCCTGGCGGGCCTTCTTTAATTTTTTTTTTTTAAAAAAAAGAAGCTTCCTGGCCACCGAACGCATGCAAACCATGCCCTTTGAGAC
711	Chr1-15450360	1	15450360	CCGCGTTAGAGCATGGTT	CAGTGCTCGTTGGTGAAAAA	287	0.5	0	223/414	100/102	13/53	90/229	1/5		9	190/414	2/102	40/53	138/229	4/5	-	-	GCCGCGTTAGAGCATGGTTAATTAATAGTATAGTCAGCCAGCTATAACAAACTCTATTTTATTTTACAGCTAATACTAAAGCCAATTAGCATAATAGATAGGCTCCTGTGTTGATTGTATCTTATTAACCAAATAATCAATTCCTCCATACGCATATTAATCAAAAGTGTGTTCTATTCTTGTGGCTATTTTATGGTGTGATATGAATATGAGTAGTTTGTCCATATAGTACTACGTATAAAAAGTCTTTGTCCTCTCGTCGTCTGAATTTTTCACCAACGAGCACTGTCCGTAGATGTA
712	Chr1-15461960	1	15461960	-	-	-	0.5	0	186/365	92/98	10/45	69/196	1/5		10	179/365	6/98	35/45	127/196	4/5	-	-	ACCTAAACCTATTTTGTGAACTTTTGATAGTTCAACAAGTATAACTTGATGCTTTATGTTTAATACAAAATATCTCTACTAGGATTTAAGGAAGTTTCATTTATTTATTAGGCTGCACTCCACGCCGAGCGCAAGAGATTCATGGAATGATCTTAGGAGTGAAATTTAGTTCACTTAAGTAGAGAATCTATTTAAAAAACATAGGATAGGAGCGAGAAACCCATGAGTTGATCTTAAAAATGAAGTTTAGGTGAGTTTATTTACTTAATGTAGAAGAGGTAACTAGGATATGTCAAACAT
713	Chr1-15466780	1	15466780	-	-	-	0.52	10	206/403	1/115	47/59	148/197	5/5		0	190/403	114/115	8/59	48/197	0/5	-	-	GGAGTCCAGCATCCTAGCGTCCATCTGTCCCTCGGTCCGTCGCAGTATCTCGTCAACGGTGAAGCCCACGAGCACATCCTCCTCATTGCGTCGCGGTTGCGCCATGGTCGCGGCGCCAACAAGGGTTTGGAGCATGGTGGATTGGGATCTAGGATTGGAGAGCGTGGAGTGGAGTGGTGGACAAGGCCTACCTCCTCCCCGCCTATCCCACGTGACAGCCATCATCGTAGCCACCTACCGAAGTAGTTAATCCAGCTTGGTCGTGCAGAATCGAGCAGTACCGACTTGCAGGGCATAAAA
714	Chr1-15466800	1	15466800	CGTCGCAGTATCTCGTCAAC	TGTCGAGGGGCTCTCTTTTA	278	0.52	10	190/387	1/107	39/55	138/189	5/5		0	188/387	106/107	9/55	50/189	0/5	-	-	CCATCTGTCCCTCGGTCCGTCGCAGTATCTCGTCAACGGTGAAGCCCACGAGCACATCCTCCTCATTGCGTCGCGGTTGCGCCATGGTCGCGGCGCCAACAAGGGTTTGGAGCATGGTGGATTGGGATCTAGGATTGGAGAGCGTGGAGTGGAGTGGTGGACAAGGCCTACCTCCTCCCCGCCTATCCCACGTGACAGCCATCATCGTAGCCACCTACCGAAGTAGTTAATCCAGCTTGGTCGTGCAGAATCGAGCAGTACCGACTTGCAGGGCATAAAAGAGAGCCCCTCGACATGTCT
715	Chr1-15470740	1	15470740	TTTTATCCGGCGAACAATTT	GCAAGATGGACAAGCCTAGC	182	0.53	0	137/221	98/98	18/21	4/82	0/1		-11	65/221	0/98	3/21	60/82	0/1	-	-	TTTCGGCTTTTATCCGGCGAACAATTTGCACGTATTTTTCTTGTCGTCGTACATACACGTATGGACATATGGATGGATGCTTTTCAATTGGTGTACAAATTAATGTATGGATTGTGTGTCGTGCTAAATTGTTATATGTATCAGATATTCAGAAGATATTCAGAAGGTAGCTAGGCTTGTCCATCTTGCTAAGACCAACTCCTACAAAACTTCTCGTGCATAAAAATTGTTCAAAAAGAGAAGTTCACACACACATAATTGTGTCATACCTGCACGTGCAGTAGATTAGGAGGGAGGTTT
716	Chr1-15479960	1	15479960	CGCGCACTGAACAATTAGAG	GGGAGTGGGTTTTTGGTTTT	167	0.5	0	131/243	70/72	6/40	38/105	0/5		8	110/243	2/72	34/40	66/105	5/5	-	-	CTTGTATGTAGCGCACGCGCACTGAACAATTAGAGACGTGAGACGGAGCGGAGAAAAGTATGACGATTCCACGACCCGCTGCGTCACCCCCTGAACGGCAAAGATTCATCAAACTTCTCCAGCGGCAATTCCAATTCGGCCATTCCCACACCAAACCAACCAAAAACCAAAAACCCACTCCCACCCACTTCACCAACCCACCCCCACCCACCCCTCCCCTCCACCTGCGCCCGCCCGCCACCAGGCTAGACCCAGCCTGACCAACCCACCCCCACTGCTTGCCGATCGCTCGCTCGCTCG
717	Chr1-15479980	1	15479980	TAGAGACGTGAGACGGAGCG	GGGAGTGGGTTTTTGGTTTT	152	0.51	0	61/117	32/32	4/32	14/35	0/2		8	55/117	0/32	28/32	21/35	2/2	Os01g27750	bifunctional 3-dehydroquinate dehydratase/shikimate dehydrogenase,chloroplast precursor, putative, expressed	ACTGAACAATTAGAGACGTGAGACGGAGCGGAGAAAAGTATGACGATTCCACGACCCGCTGCGTCACCCCCTGAACGGCAAAGATTCATCAAACTTCTCCAGCGGCAATTCCAATTCGGCCATTCCCACACCAAACCAACCAAAAACCAAAAACCCACTCCCACCCACTTCACCAACCCACCCCCACCCACCCCTCCCCTCCACCTGCGCCCGCCCGCCACCAGGCTAGACCCAGCCTGACCAACCCACCCCCACTGCTTGCCGATCGCTCGCTCGCTCGCCGGCGAAGGACGAGGGGAG
718	Chr1-15480340	1	15480340	-	-	-	0.5	0	146/273	72/72	7/45	52/132	0/5		8	127/273	0/72	38/45	80/132	5/5	Os01g27750	bifunctional 3-dehydroquinate dehydratase/shikimate dehydrogenase,chloroplast precursor, putative, expressed	CGGCGGCGGCCGCGGCCGCCGGCGCCGACCTCGTCGAGATCCGGCTCGACTTCATCGAGGGGTTCCGCCCGCGGGAGCACCTCCCGAGCCTGCTCCGTGGCTGCCCTCTCCCTGCCCTCGTCACCTACCGGTGAGATCCCCCTCTCCTCTCGCCCTCTACCCCTTCTCTCAGGAGGCGGGCTCCAGATTCTGCGTCCATTTCCCGGTATATCCGCAGCGCGTGCGCAGATGCTTTCACGTGTGTTCTCGTGCGCTTGCAATGTTCGATGCTTTTCAGCTGATTCCTGCTTTGTTTTGGGT
719	Chr1-15624340	1	15624340	-	-	-	0.5	-8	79/154	1/38	26/32	42/63	2/2		0	75/154	37/38	6/32	21/63	0/2	Os01g27940	cyclin-L1-1, putative, expressed	CGCGACCCCTTACTTCCCCCGCCAGGTCGCCCGCCTCTACCCGAGCCCGATCCCCCCGCGGGCGGCCCGCGCCGCGCCGCGCTCGGCCAGGGGCAACGGTCCGCGCAGAGGAGCGAGGCGCCGCCGGAGAAGCGCGAGGGAGGAGGTCAGGAGGAGCGTGGTGTGAGGAGTGGAGGCGCGGCGAGGGGGCGAGCGGTGGAGGTGGAGGCGGCGGCGGCGGAGAGGAGGATTTGCGCCGGAGATTTTTTATTTTTTATTTTTGAACTGGAAACGCCGGAGAATTTGACGAAGCGAGAGCTA
720	Chr1-15701880	1	15701880	-	-	-	0.56	0	52/79	29/39	4/9	9/17	0/0		16	4/79	0/39	1/9	3/17	0/0	-	-	AAGCCGAAGGAGGCGGCGCCGAGGTGGGAGGTGGTCCGGGGCGACGACGGCGGCGGACCGGAGCTCGACGGCGACGGCGGAGAGAGAGAGCGACGGCGCGAGCTCAATTCCGGCGAGGAGGAAGGGCGGCGAGAGGCGGAAACGGACGGATGTCGCGTCCCAAAACGACTCTAAAATACATCCTCGAATTTATGCCTAGAATAATTAAAATCCGTGTGAAAGCCTCCAACAATTAAAATGTGCAAAGTTAAAAGTCAAATAAGGCTTGGAGGATTTTTGTATATTTCCTAAAAGCCTAAA
721	Chr1-15730200	1	15730200	-	-	-	0.53	19	128/261	3/68	8/17	111/149	4/5		0	126/261	65/68	9/17	38/149	1/5	-	-	AGTTTTGAGACTTGCGCGTCAATCTTTTAAATTAGTAGTATACCTATATGTATATTACACTATATTTATCAGACATTCACAAGACACGTGTGTCACGCCCTAGCTGCCTAAAATGCCATCTGCCAGACTGCCAGGTATGTATTACTATACTGCTTCTGATTCCTAATTGGGTTAATCCCTCCAACATGGTCTACCAAACTTTGTTCTCTGTTATTCTTCCTCCGTACGACTGGATCGAACCAGTGCGGACTAATTCACAAAATATGTCAACGACCGAGTCGTTGATCCGGTGGCACATGC
722	Chr1-15813180	1	15813180	TGTCCTGCAGCAAATTACCA	ACTCGATCGATTGGGTTCAG	256	0.5	15	167/329	2/95	9/19	144/180	4/5		0	162/329	93/95	10/19	36/180	1/5	-	-	ATTTTAATGCATCTAGTGTCCTGCAGCAAATTACCACACTTTTAAAGTGTTCTCGGGCAAATTCATATCTTTATGATGTCTCACAGCTAATTACTTATTTTTTTAATGTCCTGTAGCAAATTTTGCCTATGTTTATTAAGTACATATGTGTGTAAAATTGTCTTGAAAAATATTCTGGGCAAAACTCATGAAGATTAATACTAGTCTGGTGACTTCTACTAAGAAGAACAAGATCAAAAGAATGTGGGCTCTCTGAACCCAATCGATCGAGTGACCGAACCTAGTTGATATATATGTTCG
723	Chr1-15842880	1	15842880	CTGGCTAAGTCGAGCGGT	CTTGAACCAGATCCAGAGGC	246	0.5	-12	20/37	0/12	6/7	12/14	0/0		0	17/37	12/12	1/7	2/14	0/0	-	-	TGGCGTGCGAGCCCACGGCGGCTGGCTAAGTCGAGCGGTGGCGGGCGAGCGCGTGGCGAAGTGCAGAGCGGACCGGAGGCACGGAGCGGCGGTGGCGGCAGGACGACGAGCGCGCAGCGGCCGGCGGATGGGGAGCGGCAGCCAGTAGGCGGCGGTGGCGGAGGCGGTGGAGGTATGCTGTTCCAGTAGTTCTTCTCCTCCTCGGTCTACTGGAACTCTCTGTCGGCTTCCGCATCTCTTCCCGCCGGCCTCTGGATCTGGTTCAAGGAGCCGTCGAGGAGTAGGCCCGTGAACCCCGCT
724	Chr1-15864560	1	15864560	-	-	-	0.5	0	157/311	82/85	11/26	50/178	0/4		8	154/311	3/85	15/26	128/178	4/4	-	-	GGAGAATTAGCTATGCTTGCAATGCAAATATCTTTTAGAATAATCTATTTCCACTTGTAATTGGAGTATTATTTGATTGCAGAGATTGCTACACAAATGGAGGAGAATCGACAGGAAAAATAACGAACGATCAATCGAACCCTGTCGACTTATGGGTGAATGGGCTTACAAAACCAGAGAAATGACCTCAAAAGGCCCAAGACACCACGTCACTGAAGTGAGGAGCCAACAGGGAGACGGCCTGCCAAAATTTGGGCAGAATTAGTGTCACACCCTAAAAATCCAAAATATATAAATTGT
725	Chr1-15934520	1	15934520	-	-	-	0.5	0	165/320	85/87	12/63	48/146	1/3		-9	155/320	2/87	51/63	98/146	2/3	Os01g28450	SCP-like extracellular protein, expressed	TGTTGCCAAAATTTCTGCTAAGTTTTTCGTGGCCAACTCGAGAAAATTCTTACACAGCCAGTCTATAAATACTCACACATTTCACAAAAAAATACTTGCAACATCAAAGCTACACAGGTAGAATCATCGACCGTAAGTAAGTACTACTCCTACGTACATTAAGTGTGAGCTTGATTAACTATGGAGGTATCCAAGCTGGCCATTGCTTTGGCCATGGTAGCCGCCATGGCACTCCCCTCCCAAGCTCAAAACTCCCCGCAGGACTACGTGAGGCTCCACAACGCCGCCCGCGCCGCCGTC
726	Chr1-15939080	1	15939080	-	-	-	0.5	0	107/200	72/77	9/18	7/80	1/3		26	92/200	5/77	8/18	73/80	2/3	-	-	CCAGTTTGTAAATAATTTGTACAAACATATTAAATATCACAAAACTACTACTTAAAGTTAGAGTATCGCGGAACTACATATAAAGTAACAAAGTGATCACAAAACTATGTACTTAGCACCAATTTAATCAGAAAACTTGGAGGTTTATGATTTAAACCCTAAAATCTATATTTTTGATATTTTTTTAAATATATAGTATTGCAATACTTTTGCTTAAATCTATAGTTTTGTGATAAATTTGTTGTTAAATTTGTAGTTCTGTGACACGTCACCTTAAGTCTATTGTTTTATGACAATATG
727	Chr1-15947960	1	15947960	-	-	-	0.5	0	121/215	63/68	15/28	22/93	1/3		15	93/215	5/68	13/28	70/93	2/3	-	-	GACATATATATAGAAGTTGATATAGATAGACATATAGATATGGATATAGACATAGTAATAGATATAGATATAAATTTAGATACAAACATAGATATAGATATAGATATAAATATAGATATAGATATAGAGATAGATATACATGCTGGTTGATTGATTGATTGATGGACAAATAGGTAGATGATAGGAAGACGTAATAGATATAGATATAGATAGAGATAGAGATATAGATATAGATACAGTGAACGTATCCTACGCACAAAGTCTTCTCGTGTACACGCCGTACATATCAACTAGCAAATT
728	Chr1-15980340	1	15980340	TGGGCTGTGCTGAATACTGT	GCCCAAGTTAAAAGGTACAGTCC	221	0.5	13	191/367	3/107	29/40	151/187	5/5		0	176/367	104/107	11/40	36/187	0/5	Os01g28540	stress regulated protein, putative, expressed	AGATGGGCTGTGCTGAATACTGTACCTGCACTGCGTCGCCATAAAAAGGCCAGATCACAGCTCGCGGAGGCAATGTCCTCTGGGAAGTCAGTTGGATCTTGCATCGGGGTCATAGAAGAGAATATAAACTCTGAGGATATTTAGTTAGTGACTATAAAGATGATGGAAAATATAGATCACATATGTACAAACTTTCACAATGGACTGTACCTTTTAACTTGGGCTTTGTATTTAGTCTGTTAGCAGGAAATACATGTCAAAATCATGGTTTTTATTCAGTTTCATATATTAAACGTTTAA
729	Chr1-16021380	1	16021380	TTCTGCTTTGAGGGTGTTGA	AAGGCATGTTTCCCACTTTG	161	0.5	11	197/373	5/107	36/51	146/184	4/5		0	176/373	102/107	15/51	38/184	1/5	Os01g28630	retrotransposon protein, putative, unclassified	TTCTGCTTTGAGGGTGTTGAAGTTCTTGTTGTTCTGCTTTGAAGAGATGTTAGGAATGAAGATAAATTATCAGAAAAGTGAGATCTATGTGATGGGTGTAGAGAAAGATGAGGAGTTAAGAATTACCAACATGTTTAACTGCAAAGTGGGAAACATGCCTTTCACTTATTTGGGTTTGCCTATGCATACAGAGAAAATAGGGATGAGGGAGTTCAGACAAATAACTCAAAATGTGGAAAAGAGATTGCAGTCTTGGAAGAGTGGTTAACTCATCTATGGTGGGAGAGAAATTAAAATCAA
730	Chr1-16039100	1	16039100	GCAGAAAAGCATGTGCAGTC	GCAGATATCCGTACCCGAAA	178	0.5	0	99/183	65/65	7/30	11/67	1/4		11	84/183	0/65	23/30	56/67	3/4	-	-	GCGCGGGACCCAAAAGGGCGGCAGAAAAGCATGTGCAGTCAGCGCGGGAGGCCCGCCACGGACCGGCGAGCTCAACCGTCATCGCGTTCGTCACGCTCGTGGCCACACACACGTTTGGCACTTGCACGCGCCCGGCAGGTCGGCACCTCTGAGGTCGTTGTCGCGTTTTCAGTTCATTTTTCGGGTACGGATATCTGCTGAAACATACCCTATTTTTCATAATTCTAATTCGACCTACTTTATAGATTTTGACACTAGTCCACAACATTAATATTATTTAAAATTTAAATATTTTATATA
731	Chr1-16061620	1	16061620	CGAAAGCTTGAACTAATGAAGATG	AATCCGATTGATCTGATGCC	251	0.51	8	209/375	4/96	44/54	153/195	3/5		0	158/375	92/96	10/54	36/195	0/5	-	-	CGAAAGCTTGAACTAATGAAGATGTTAAGTTTTAATTAATCACAGTCGCAACGTCAGTTGCCACGGCAATAACACAGATCTTATAGCAACATCAACCGTTAAAAAATCTGACTGTAAAACAAACAAATTTGTGGCGACACAAATACAACCTTTCCGTTTTTGATACTAGTGTATATTAATCTCTTGGACACTAGTTAAGCAAACAGTACATTTGTTTCGTTAGGTACTTCGGGCATCAGATCAATCGGATTGATTGTTCACTTGAATATGTTGGTTACAACTTACAAATAGAATTTGATA
732	Chr1-16061640	1	16061640	AATCACAGTCGCAACGTCAG	AATCCGATTGATCTGATGCC	214	0.5	8	170/313	2/83	29/40	134/168	3/3		0	143/313	81/83	11/40	34/168	0/3	-	-	GATGTTAAGTTTTAATTAATCACAGTCGCAACGTCAGTTGCCACGGCAATAACACAGATCTTATAGCAACATCAACCGTTAAAAAATCTGACTGTAAAACAAACAAATTTGTGGCGACACAAATACAACCTTTCCGTTTTTGATACTAGTGTATATTAATCTCTTGGACACTAGTTAAGCAAACAGTACATTTGTTTCGTTAGGTACTTCGGGCATCAGATCAATCGGATTGATTGTTCACTTGAATATGTTGGTTACAACTTACAAATAGAATTTGATACGCAAAATCTAATTGATGCT
733	Chr1-16061960	1	16061960	TGGCATGCTTAGATTTGGAA	CAGATTGGCAGTAGCAGCAG	266	0.51	8	131/247	2/72	32/40	91/111	2/2		0	112/247	70/72	8/40	19/111	0/2	Os01g28690	nucleoporin autopeptidase domain containing protein, expressed	TGGCATGCTTAGATTTGGAATTCCAGAGCTGCATATGGTCGGTGAGCTTTCGTTTCCTGTGTTCCCCAGTCCGGTCCTGTATATAAAGGCCACCTGGCCACCCCCGAAAAGAAAAGAAAAAAAAAGAGAAGAAAACCAAGAAAGGCGAGAGATACGCGGAGAGCAGCCAACTCCTCGCCTTCGCCTTCGGCTTCGGCTCGGCGCCGCCCCTCCCCTCTCGGTTAGCTGCTGCTCCTGCACCTGCTGCTGCTGCTACTGCCAATCTGCCATTCTCCCCCATTCGACCTCTCCCCCGTTTCC
734	Chr1-16072460	1	16072460	-	-	-	0.52	13	119/217	2/58	18/30	94/110	3/3		0	93/217	56/58	12/30	13/110	0/3	-	-	AAAAGTTACAAATAAATTATAAATTATAAGTTAACGATATAATTTATATGTAACTTTTAAAAATCTTGTGATAACATATTATTTCCGTGAAACAGATGTGTCATAACGGAATCCTATATGCACGCTATGATTTTTAAAGTAAACTAGGAATGCGTCATACGCCAAGTTTGAGGTATTTATAAAAGCGAGATATTAACCGGAGAACATCTGCCACGATTTCTCCATAAATTCTTTTTGTCAGTATTAATTAATTGTTTAATAATATTTTAACCTATTAGCTTCATATTATATCATACATAA
735	Chr1-16114600	1	16114600	-	-	-	0.5	18	159/319	5/108	14/23	131/160	5/5		0	159/319	102/108	9/23	29/160	0/5	-	-	CTTACTTTTTTTCCGCACCTTGCTAGTGGGGCCAGCGTTATTTTCTGTTAAAAAAAACTCCAAAAAATTATTTGGCTATGCGCAGGATCAACCCAAGGCCTCAACTCCTCAAGCTATACCGTGAAAGCAACTACCACCAGACCAGTTCACAGATCATACTCGTTTTAATGCGTGTCCGAGTTCAGCACCACAGTACTGTTGGAATTAATTGATGGGTCTTAGCCCATACGAAGATTAATTCTTCGAAAAATCACAAAAGCCCACCTCATGTGACGGCATGGATGGGGAGTTTAGTACTAC
736	Chr1-16129740	1	16129740	-	-	-	0.5	0	222/416	97/108	15/98	85/174	1/5		-12	193/416	11/108	83/98	88/174	4/5	-	-	TCAGAAAATAAATTAGAATCGAAAAGCTAAAAAAACCAGCCTTTTCATATTTCCCCAGCAGCATGTTTACCAACCCCAAACACAGCTGTTAAAGTCATTTTTCTACTGATACTTATTATTCGTGCATCACTACAGACTAAAAATGACTTTAACAATGACTTTAACAGATATGTTCGAGGTTGGTAAGCATGTTGTTATAGCTAATTATTATTCATGCCACTTATTTTTTTAATTTGGATGATGTTGTAGCTAATTCATACACTAGTTACATATAAATATATTGTACACTATTAATACCTG
737	Chr1-16130520	1	16130520	-	-	-	0.5	0	147/269	94/94	10/26	19/116	0/4		10	122/269	0/94	16/26	97/116	4/4	Os01g28790	PRAS-rich protein, putative, expressed	AGTCCACCACACCGGCGGAGGCGGAGCCCACCACCACAACAACGCGTCCACCGAAATACCGAATCCACTCCAATCCTCTTCTCCATCCTATAAGACCCATTCTTCTTCTCATCCATTCCACCCCTCCAATCCAATTTCAACTTCCAAGTTCTGTACTCCCAACCTTTTCCTCCTCTTCTTCTTTCTTCTCCTCGTCCTCCATTGATATGGCCACCGAGGTGCTGCGCCCGCACAACGTGCTCCTGCCTTCCCCGGCGCAGCGGAGGATCCGTGCCACCGCCGCCACGCACCAGAGGACGG
738	Chr1-16154860	1	16154860	TTTTCCATCACATTAAAACTTTCC	GGAGGCTAGATTGTGTGCGT	284	0.59	-13	202/389	7/93	73/104	107/154	5/5		0	140/389	85/93	11/104	29/154	0/5	-	-	TTCAACTTTTCCATCACATTAAAACTTTCCTACACACACAAACTTCCAACTTTTCCTTCACATCATTCCAATTTCAACCAAACTTTTAATTTTAGCGTGAACTAAACACATCCTATATGTCTAAAATCAAAGCTAAAATTTACTATATTTTAGAACTATATTTTAGAACGGAGATAATACTATATTAGGTGTCATGAACGCATGATGTCATAGATCAGGCCAGCTATTGCTGGTGGATTGGCGGATCAGCCATGGGCACAGCTTCCCCCGACGCACACAATCTAGCCTCCACGTTGGCTC
739	Chr1-16201280	1	16201280	-	-	-	0.55	0	105/203	62/63	10/20	19/100	0/4		26	86/203	1/63	9/20	72/100	4/4	-	-	ATTTTTCATCAAAATATAATCATGTGAGATCTTGTTGTAAAGATTTAATTGTTACGAATACAACGGTGTAATCGGAACATAGATCGGATGAGTAGTTTAAGAGAAAATTGTATTTGAAGTATAGGTTGATGGTGCCTCTTATAGATGGAGTAGTAGAGCTGTGTAGTTACGTCCATAAAATATCTAAATTCCTAATCACAAAATGACAAAAGATCTAATCACAAACAGATGAAATTACCATCCCCCTTCCGATCTCTTTTTTTTAAAAAAAAAAATAATTAGGATAGTGATCTATAATAA
740	Chr1-16303960	1	16303960	-	-	-	0.57	0	90/158	52/64	9/15	19/67	0/1		12	50/158	0/64	6/15	43/67	1/1	-	-	CAACAACTTATAAAAACTTATGTCATCTGGCCATCTTATTATTTATACTTATTATTCTACTAAATTTTCACAACAATGTGCTAGGTGAAAGGGTTTCACCTAGTTATATATAACCCCAGACCCAAATTAACCTGAAAAAAAAAAGAAATAAGAGGACCACAGATCTGAGTGACCTTACTGGGAGTTCTAAGTCAAGAAAAATAAATTGTGCTGGAATCCATCAATTGTAGAGTGTACACTCCTCTGAGCATGGTGAGCCCACTATCCATAATATCTTTAATTGTTGGAAGAAGGTGTGAA
741	Chr1-16324860	1	16324860	CCAAACTTCAGTCCTTTTCCA	CCATGCAGTGCCACACTATT	199	0.5	8	211/373	1/104	57/61	137/175	4/4		0	160/373	103/104	4/61	36/175	0/4	-	-	AGTTTGGATCCAAACTTCAGTCCTTTTCCATCACATCAACTTGTCATACACACACAACTTTTCAGTCACATTATCTCTAATTTCAACTAAAATCCAAACTTTGCGCTGAACTAAACACAACCTATCTTTCTGTTTGCTAATACGATTACAATGTGGCAGCCAGCCAGCGCAGTCTGACAAAGGAGATGAATAGTGTGGCACTGCATGGCCAAGCGTAGGACCCCAGCCCTCCTCCTCCACGCTTTTATGACGAGACGATCGAGGCCCGGTTCATCTCCGCTCAGCTCAGCTCATCGCAGC
742	Chr1-16395260	1	16395260	CCCTGGTCTTCTTGACTTCG	GGCTTCACTTGTTCGAAAGC	191	0.5	19	175/348	4/124	15/25	149/176	4/4		0	173/348	120/124	10/25	27/176	0/4	Os01g29250	retrotransposon protein, putative, unclassified, expressed	CCCTGGTCTTCTTGACTTCGATTCCCAAGAAGTAATGAAGATCCCTCAAGTCCTTAAGTGCAAACTCCTTTTCTAGATCCTTTAACAAACACTCAGTGCCTGTGTGGAGCTTGCAACAATAATATCATCAACAAATACTAATACTTGTTATAGAAAAACGGTGATGTGTCAGCTTTCGAACAAGTGAAGCCAAGCTCCTACAATTTCTTACTTAGGCGAGAGTACCAAGCTCGCGGTGCTTGTTTCAAGCCAAGTGCCTTGTCGAACTTAGACAGCGAGTGCAGAGACTTCTTGTCGTTG
743	Chr1-16490260	1	16490260	GTTCTCAGGGATGTCAGGGA	TGGGTGCATTATATGTTGGG	166	0.5	0	147/278	86/88	7/19	32/143	0/5		31	131/278	2/88	12/19	111/143	5/5	Os01g29409	tRNA methyltransferase, putative, expressed	AGTGGTTCTCAGGGATGTCAGGGACTCGTGGCTGATGTTTCAGAAAGTATTTTTGGCCACCACTATTCCTTGCAAAGCATTTTGTTCCATGTTGTTTTAGCAGTGAAACCGAGACTCTGAAAATGCAATGCTCTATGCTGCTCCCTCCATCCCAACATATAATGCACCCACAATTTTAGGAAAATCAACATTTGCAAACTTTGACTAACAGTTAAAGTGTACTAATAATATAATGTTTAGTGTCATGCATGTGACATCATTAGATTCATAAAAATATTTTTCATATGATGTTAATTTGTG
744	Chr1-16511120	1	16511120	CATCGTCCCGAGGAATATGT	TCATCGGCTGTCAATTTTTG	171	0.5	0	137/266	83/87	7/17	33/137	0/5		27	129/266	4/87	10/17	104/137	5/5	-	-	TTTGTTTATCATCGTCCCGAGGAATATGTCGATTATGGCTAATTATAGTATGGCCGGTGTTTAATTATTTACCATCGTCCTGAGGAGTATGTTAATTATAGCTACTGCAATAATTATGTTGGGGCAGCTTAGTTTTATTTTTCGGACAATAAATTTTACCCAAAAATTGACAGCCGATGATTTTATTCTTCTACTTAATTGAATTCGGTTGTTCAATGGTTAATCAGGTTATTATCAGAGAATATATGGGTAAGTGCTGGTTTAATTCCAGTTTTACTTTGCCTCCTGGCTCCTGGCGTA
745	Chr1-16511140	1	16511140	GGCTAATTATAGTATGGCCGGT	AATGTACTGCTGCTACGCCA	277	0.5	27	118/235	3/69	9/16	100/132	3/3		0	117/235	66/69	7/16	32/132	0/3	-	-	GGAATATGTCGATTATGGCTAATTATAGTATGGCCGGTGTTTAATTATTTACCATCGTCCTGAGGAGTATGTTAATTATAGCTACTGCAATAATTATGTTGGGGCAGCTTAGTTTTATTTTTCGGACAATAAATTTTACCCAAAAATTGACAGCCGATGATTTTATTCTTCTACTTAATTGAATTCGGTTGTTCAATGGTTAATCAGGTTATTATCAGAGAATATATGGGTAAGTGCTGGTTTAATTCCAGTTTTACTTTGCCTCCTGGCTCCTGGCGTAGCAGCAGTACATTTTCTATG
746	Chr1-16522080	1	16522080	ACTGGCAAGCAACGTGGAC	CCTCCTCGCTTCCCTCTACT	150	0.5	-12	45/90	0/20	32/40	8/16	1/2		0	45/90	20/20	8/40	8/16	1/2	-	-	GACCGGGGCAGCACTGGCAAGCAACGTGGACGGCCCAGATTCATCGAGGTGAATCGAGCGGCCACGGGTGAGCAGGAGAGGCGTCAGCCGGCCGACCGACCGGGAGGCGGCGACCACCAGCGTGGCGGCAGGCGCGGGAGGCAGTAGAGGGAAGCGAGGAGGGAAAGAGGGGGGCAGCGGAGCTCACCGAGCGCCCGATGGCAGCGAGCAGCAGCACAGGGAGGTCCCACAGTGGATATGGCGGCGGCGCCCGTGGGACGACGGTGTAAATGACGCTCCTGTTGGTGGACGGAGGCGACT
747	Chr1-16540620	1	16540620	GCGATGAATCTGGCGTTG	GTCATCTGGCCCAAAGAAAC	226	0.58	0	140/224	53/73	7/21	64/108	1/3		16	32/224	1/73	8/21	21/108	0/3	Os01g29507	retrotransposon, putative, centromere-specific, expressed	GATGAGGCGGCGATGAATCTGGCGTTGCGGCGGCGCGATGGAGCGGGAGGGGATGGAGGAGCGGCGGAGCGTCGATGTGCGACGGTTCGGGAAGGAATGAGGAGGCGGCGGCGTGGGGATTGCAGAGGTTAGATCGTGTTCCCGTTCTTTTTTTTTCCCGTTCTTTTTTTTTCGTATGAGTAGTTTCCTTTTTTTCGTGCGCGAGATATGGTGCTGTTTCTTTGGGCCAGATGACCAGGTGGGTCCCACGCGAAGGATTGCAGAATTATGGATGAACTCGTACTTTTTATATTAATATAC
748	Chr1-16543520	1	16543520	-	-	-	0.5	15	169/323	2/102	16/27	137/163	5/5		0	154/323	100/102	11/27	26/163	0/5	Os01g29507	retrotransposon, putative, centromere-specific, expressed	AAGATGAAAAAGTTTTAATTTATTCTAAAATTTTATTCACGCAAGAGTTAGATCAACTTCACCTAGATTTAAAATGGAAATTTTTGGTTCACAAAATTGAAGAACTTTCCTTTCAACTAGTTTTGATGGAAATTTCTTAATCCTAGAATTCGGGTATGTTAACCGGCCGGGAGAGGGGACTGTACCCCATTTCAACACATTTTCATTCCCTCTCCAAAGTTTGCTCTCAAGCTCATTCAAGCTTTGATAGTTTCCCTCAAATTCAAATCACTTAGTTGCATTTATACAAGTTGCTTTGGT
749	Chr1-16609820	1	16609820	-	-	-	0.5	-9	244/482	9/86	106/122	115/241	4/4		0	237/482	77/86	16/122	125/241	0/4	-	-	TGATGACACAACACATATGGCTCTTGCGGTGTCTCATGTTGGGTCTATCCAACAACATGTTCCCCAACATGTGTTCACATTATTAATTTGGTATCTCTACTAGTTGGGTGCCCGTGCATTGCAACGGGAAAAAAATAAACAGACATATTAAATTACATTGCGTAAAATGCGTAAAATGCTGTTAAATAATCATTGAGCCTAAATTTGTTGTAACAAAAACCTTAATATAACATGAACCATAAAAACCAATCTAGTCGCAGTAAAGGCTTGTCATCTACTTCCTCCGTTTCACAATGTAAG
750	Chr1-16609840	1	16609840	TCTTGCGGTGTCTCATGTTG	TGACAAGCCTTTACTGCGAC	252	0.51	0	283/541	104/117	20/137	137/247	1/5		-9	253/541	13/117	117/137	110/247	4/5	-	-	CTCTTGCGGTGTCTCATGTTGGGTCTATCCAACAACATGTTCCCCAACATGTGTTCACATTATTAATTTGGTATCTCTACTAGTTGGGTGCCCGTGCATTGCAACGGGAAAAAAATAAACAGACATATTAAATTACATTGCGTAAAATGCGTAAAATGCTGTTAAATAATCATTGAGCCTAAATTTGTTGTAACAAAAACCTTAATATAACATGAACCATAAAAACCAATCTAGTCGCAGTAAAGGCTTGTCATCTACTTCCTCCGTTTCACAATGTAAGTCATTCTAGCATTTCTCACA
751	Chr1-17070840	1	17070840	TTTGGAGAGAGATCGAGGGA	AAAACCGACTCAAAAACGGA	278	0.5	-8	169/295	5/83	77/83	70/96	5/5		0	123/295	78/83	6/83	23/96	0/5	-	-	GTATTTGGAGAGAGATCGAGGGACCGACCGTTCCACACGAAGGGAGGGGGTGGGGGGCGTGTTAGGGAAGATGTCAACATGGGGAGGATCTTGCTTGCACGGGCCACGCAAATGTTCCAGTAGCTTTTTTAACGCGTGAATGATAAACATGATCTCTACTATTATAGTATTATAAAAATTGAAGATGTTTTTGCCGATAGTTTTGATACGTCATCCGTGTTTGAATCGTTTTTTAAGTTCATTCGTTTTTGAAAGTACAGATCCGTTTTTGAGTCGGTTTTTAATTTGGTTCGTTTTCAG
752	Chr1-17075660	1	17075660	ACCCATGGAGAGGTGTATCG	CGTCAACGTTTCTCCCAAAT	201	0.66	0	155/268	97/115	9/85	28/31	1/3		59	5/268	0/115	4/85	0/31	1/3	-	-	AAGATCAACAACCCATGGAGAGGTGTATCGATCGCTAAGGCGTAACACAACAACGTCTTATACGTTTGTAGTCGGGTCGTCAACGTTTCTCCCAAATCGTAGTTATCTCAACTCACCTAAAGATCGGGCCAAACAACAGCCTTGAGTGTCGAGTGGAACTCAGGGTCTTTCGGTGAGTTGAGATAACTACGATTTGGGAGAAACGTTGACGACCCGACTACAACCGTACAAGACGTTGTGTTGCGCCTTAGCGATCGATAATGTAACACCCCAGGTAGCCACATACCTAGAGTGCCACAC
753	Chr1-17228000	1	17228000	-	-	-	0.52	-10	217/435	4/75	107/118	89/207	4/5		0	209/435	71/75	11/118	109/207	1/5	Os01g31494	expressed protein	TTAGATTCTGCATATACATTTGTACTTTATCTTTCTATGCATTTAGTAATTAGAAATGCATCTTCAGGTAGTACAGCTATTATTTCATACACTTTTGTAGCATCGCAACGGGTTGTCTGAGTTCCTTAGCCAAATGCTCAGTTTTTTTAATGAGCGTTGTTACGGTACAGCGGTCGGTACCGGTACCGCCCGGTACCAAAATCCTGGCCGTTGGATCTGGCCTGATCCAACGGCTGGTAGAGTTTGGTACCGGGCGGTACCAATTCTGTCCCTGTGCAGTACCACGCGGAGAACTGAGGT
754	Chr1-17265960	1	17265960	-	-	-	0.5	0	115/216	67/70	8/21	25/102	0/5		20	101/216	3/70	13/21	77/102	5/5	-	-	TGCAACGAACGTAATAGTGTAATCAGATTGTAGATTGGATAACTAGTTTAACAGAAAATTCTATAAGAAGAAAATAAGATATGCACTATTAGATATACTAATAGCAATCAAAACTCCTAAAGTAATAGCACGTGGATGTCTCTGGTTAAGACTAATTGGAGATCGATAATAAAAAGTACTTTAAATGCACTAACACGGTGAGACCCCTATGAAAAGACTCAACTATGGAACTTACCCCATGACGTAATAAGTGTAGCAAGCGTATTAAGTGCTCAGAAACAATCATCAGTTGTGCTTCTG
755	Chr1-17313580	1	17313580	TTCTGAGGAGGATGGCTCTC	AGAGGTATTTGGAGGCCGTT	225	0.5	0	223/431	69/74	5/97	128/224	1/5		-9	208/431	5/74	92/97	96/224	4/5	Os01g31629	expressed protein	GAGGATGCGGAGGCCGGTTCTGAGGAGGATGGCTCTCATGGTTATACCCCCAGCCCTACCCCTGCGAAATCCGGGGCAGGCTCTCATGTTTCGCCTACGCGACTGCAAGATATCGTCGTAGCGAACACCCTCTTGGCGATCTCCAGCACAGCCGCGAAACCGGTGATTAGGTTTAGGTAAAAGTTCGACTGTTATGCCGGTGAAGCACTTTTCCATAGACCGAACGGCCTCCAAATACCTCTTCATCCCTTCTTCTTTTGCCTCAAAGGACTTGTCGATATGGCCCGCCACCAGCTTAGA
756	Chr1-17336180	1	17336180	GCGCACAATAACTACTCGCA	GAGGATGAGGAAATCGTGGA	245	0.6	0	93/151	66/77	5/6	5/46	0/0		23	12/151	0/77	0/6	12/46	0/0	Os01g31670	retrotransposon protein, putative, unclassified, expressed	TTATACTTCAGCGCACAATAACTACTCGCACTCTGTCCTGAAGTCGGGGGCTAAGGGATATAACTACTAACCTGCATCTTCTCCAGCAGAACCAGCCCTGCCTCATACATGGTCGTGCAGTCGGCCTTGTCAGCGGCATCATCGAACCCCTTTTTGCCCCCCCCAGAACCAGGCAGTTTGGAGGGGCGAGACATACTGGGTCGACAGCAGCGCGCACTGCCGACGCGGAATTTCTTCCACGATTTCCTCATCCTCGCCAACCGGCTCCTTCCCGGGTCAGTGGTGTGGAGGCGGCTGAGG
757	Chr1-17404560	1	17404560	-	-	-	0.5	0	240/478	83/95	20/123	116/215	0/5		-15	238/478	12/95	103/123	99/215	5/5	-	-	TTGCTTCATTTAGAGCAAGTCTAACTATAAGCTTATATGTGAATAAGAGAGAACAAGAAAAATGAAGTGTTAGGTCTCGAGATATGCTACAAGCTAAATGCATTAGTTACATAAGTGAGAGAAAGAGGAAAATTAGAGACAACTTTATTAGAGACAACTTTATAGCTATCTAGATTCATTAATATCAATATGAATGTGGAAAATGCTAAAATGACTTACATTGTGAAACTCAATATGAATGTAGGAAATGTTAGAATGACTTACATTGTGAAACGGAGAAAGTATATGTTAGCTTTAATA
758	Chr1-17429720	1	17429720	-	-	-	0.5	11	213/398	5/129	39/42	157/197	5/5		0	184/398	124/129	3/42	39/197	0/5	-	-	CGAAATATATTAATTCAAAATCCAGGGCATTACATTCTTCTCCCTTCAATCGAATTCGCCATCGAATTCGTCCAACCATACTCTAGAACACAGGGTATTATAGGTGGGGACTAGGGAATGGGGACGGCTCATGCACGGTAGGAAAGGTAGGAGCAGTATTTCTGGCGCCGTTTCGGATTGTGGGAATGAAACGAGAAGGTTATATAAAGGATTAATTTGATCCATTGCCATTGTAATTATTGTATTTTAGATAAATGTCATTACAATTTATCTATTCATAATTACATCATCAAAATTTTA
759	Chr1-17434000	1	17434000	GGGCTCTGAAAATTTAACTAAAAA	TGCTCGTCCAGGTGTAGATG	233	0.55	0	113/188	91/92	6/12	1/66	0/1		33	49/188	1/92	5/12	40/66	1/1	-	-	TATTTATAGGGCTCTGAAAATTTAACTAAAAATCCTGTTAATTAATTGTGACATGTGGAACCCAAGAAAAATCTCACAATGCCATTTCCAATTATTGAATGCATTTATTAATTAGGGATTTAGCTCTAGCTTAATTAAAACAATTTCTTCGGACGATTTAACTTGGAGGCGTGACACCACCCACCCCCCTCGTTGTGGGCACCCCACCACCACCACGTCGGCATCTACACCTGGACGAGCAGCTCCCCATCCCCACGTTGCACCTGCGACTGCAACACGATGCGCTCCAGCATGCTCTGC
760	Chr1-17511240	1	17511240	GCATGCAACTATTCCAAAGC	TAGTACCCGACTACCGTGCC	204	0.5	0	289/533	111/118	13/126	145/256	2/5		-8	244/533	7/118	113/126	111/256	3/5	Os01g31980	MATE efflux family protein, putative, expressed	TCTATAGCATGCAACTATTCCAAAGCTGTGGACAATACATTGCCAAACAGAAGTACATAATGTAAAACCAAAAAAAAGAACTTGATTACTGCAGTAAAGAGTGGGACATTTTATCACCATCCGTAAGAGTGGCAAATAATTAATTATTCCGTAAAGGGTGTCCTAGAGCCCTAAGCACATACACGGCCACGGCACGGTAGTCGGGTACTATATTTCATTGTTATACGAAAGATGAAGCACTGGTCCACAACCTAAAGGACGAAACATGCATATGGAAGCAATCTCAAATCAAAGAGCTGG
761	Chr1-17581360	1	17581360	-	-	-	0.59	-18	114/195	1/14	55/74	42/78	2/3		0	43/195	13/14	2/74	20/78	0/3	Os01g32120	OsCML11 - Calmodulin-related calcium sensor protein, expressed	GCGCGCGCACGCCATGAGCGAGCCGGCCACCACCACCCCCACCCCCACCCCCGCCGGAGACCACGACGCAGCCGCCACCGCATGCAAGCCTGCGGAGACGACCACGGCCCTGATCACCTGCAGGAGCAGCAGCTGCAGCGCCCAGCAGCAGCAGCAGCAGCAGCAGCAGCAGGAGGAGCCGCTCGGCGACGACCAGCTGGGTGAGCTGCGGGAGATCTTCCGCTCCTTCGACCGCAACGGCGACGGCAGCCTGACGCAGCTGGAGCTCGGGTCCCTCCTCCGCTCCCTCGGCCTCAAGCC
762	Chr1-17582220	1	17582220	-	-	-	0.54	0	153/295	61/72	5/55	73/142	0/5		-9	129/295	11/72	50/55	57/142	4/5	-	-	TTTCAGTTTAGAAATGAACTATTCGTGCATTATCTTTCTTCTCATGTTGGTCTGTTCTGCAATGGTCGTCCTCAAGCAAGGTCATTAGTGATTGTAGTGTAGGAAGGATATCACCAAGAAAAACAAACTCAAGCTTGTATAATAATAGTATAATACTCCCCCCTCTCTTTTATATTATAAGACGCTTTGACTTTAAACTGTTTTAAATCTGACTAAGTTTATAGACAAATATAGTAATATTTATAATACTAAATTAGTTTCATTAAATCAATAATTGAATATATTTTCATAATAAATTTG
763	Chr1-17603980	1	17603980	AACTGCGAGATCCACCAAAT	GTTCGAGAGGACAGGCAGAG	225	0.51	10	64/125	0/32	22/25	36/51	5/5		0	59/125	32/32	3/25	15/51	0/5	-	-	AACTGCGAGATCCACCAAATGGTTGGTCCCCTCACCCGCCTGAGAGAGATGGTTGGTCGCCTGGCCCACCGGAGAGAGAACCACCATGGCCAAATCAGTGCCACGCGCGAAGTATTCCGTCGGGGGCTCGCTGACAGACGTGGCTACCTCGCGGCGGAGCAGCGGCGACGCGGCGGAGTTGCGGCGATAGCGCCGAGAACTCCGCCTCTGCCTGTCCTCTCGAACGAGCGGATGAGAACGAAGGAGAAAAAGAAGCGAATTGTTTTTTGAAACAGTGCACGGGCGCGTGTGTAGCTGCCG
764	Chr1-17626980	1	17626980	TGGATTAGGATGCTCACCG	AAATTTCCAGTCTCATGGGC	256	0.52	-8	134/255	1/44	69/73	48/107	5/5		0	116/255	43/44	4/73	55/107	0/5	-	-	TGGATTAGGATGCTCACCGGTGAGCGATGATGCGGCGGGAGCAGGAGAACGCCGGCGCCACCTCCGCTAGTAGGATGGAGATCGGCGCCGGCGGAAAGCGAGGAGACGGGAGTCGAGGGCGCCGGGCGAGGAGACGGGATGGATTGGGGACCCGGAGGGCCGGAGGTCGATTGTGGGGCGGGGCCCGGGGGCTGTGCGGCGCTCTGCTGCCGCCTGCCTGTGGGTCATATGCACAGGCCCATGAGACTGGAAATTTTTCATCTCGGAAAAAGTTCACGTAAGATCCCTTATCTTGTAGTC
765	Chr1-17660540	1	17660540	GACGTTCCAGCCCAACCT	TGCTTAGGGCATCCATAATGT	265	0.51	12	139/271	0/70	16/24	113/150	5/5		0	128/271	70/70	8/24	34/150	0/5	-	-	GGGTCGGGGCGGGGACGTTCCAGCCCAACCTGCCCTCGACCTGCCCCATTGCTATCCCTAAATCTGAACATACCTCTATTCAAATTTGTTGTACTATAATGTGTCACATCCAGTCCTAGATTCATTTTTTTTGGACGGAGGGAGTATTATTTATTTTATATGGGTACCTTTTGTTATTTCTTTTATATGGACTAGTTGCACAATTTTACTAGGTGGCTGAATGGAATAGTTTATGCACTATGGACTATTTTTGTACTACATTATGGATGCCCTAAGCATATTACCTGGTATTTGTTGCTT
766	Chr1-17714220	1	17714220	ACATCACCAAATCCGAGGAC	GGTGTTGATCACTCCTGCCT	242	0.5	12	145/284	1/92	16/23	118/140	3/4		0	139/284	91/92	7/23	22/140	1/4	Os01g32310	expressed protein	TTTCCAGCCCATCAGAAGCCACATCACCAAATCCGAGGACGAAAGGGTCCGTTTTGCCCCTCTCAATGTCTTTCATTCTCGCTCCTTGCCTTGTGCTTGGGCTCCAGTGAGGATTGCCACGCTGATAAACCCCCTGGCCCGCGAGCTCCAGCCGTCTCCTTCACCCCGCTCCTCTGTATGCGCAAGAGGAGAGGATAGCTAGCGGTGGCTTTGCCCCGTGAGGACGAGGTCGGTGATGGGTGAGGCAGGAGTGATCAACACCAGCGGGTAAGTGGAGCCCTCGACGATGGGTCGTTGGTG
767	Chr1-17714240	1	17714240	ACATCACCAAATCCGAGGAC	GGTGTTGATCACTCCTGCCT	242	0.5	0	149/283	83/84	8/29	40/143	1/5		12	134/283	1/84	21/29	103/143	4/5	Os01g32310	expressed protein	ACATCACCAAATCCGAGGACGAAAGGGTCCGTTTTGCCCCTCTCAATGTCTTTCATTCTCGCTCCTTGCCTTGTGCTTGGGCTCCAGTGAGGATTGCCACGCTGATAAACCCCCTGGCCCGCGAGCTCCAGCCGTCTCCTTCACCCCGCTCCTCTGTATGCGCAAGAGGAGAGGATAGCTAGCGGTGGCTTTGCCCCGTGAGGACGAGGTCGGTGATGGGTGAGGCAGGAGTGATCAACACCAGCGGGTAAGTGGAGCCCTCGACGATGGGTCGTTGGTGGCTCTAGTGGAAGAGGATAT
768	Chr1-17837040	1	17837040	GGCCTTGACTCAACAGAGCTA	TGACTACATGGGCATCGAGA	276	0.53	14	177/335	3/90	26/32	139/185	5/5		0	146/335	87/90	6/32	34/185	0/5	Os01g32520	expressed protein	GAATCTATATCCCGGCCTTGACTCAACAGAGCTACAACCAATATATTTGAGTCATGGGTATAATGTTTAGTTGGGGACCTATTTGTTGTTGCCTGCACATTCATGATCTTTTGTCTCGGAAGTACTGAAATTGCTTCACCCTATGAGTCCTTTTGATACTCATATTTCATCTTGGTACACAGATCAAAGATAAGTAATTCTACTTATCATTCATTTAAACATACTGCTAGTCATTCCTCGTAAACAACCGATTCATTAATATTTACCTTTCTCGATGCCCATGTAGTCAATCTTGTGTGA
769	Chr1-17893320	1	17893320	AAATCCCTCCTTCGACGTTT	TTCGAATGCGAATACGATGA	212	0.88	-12	11/46	0/7	11/15	0/16	0/2		-20	7/46	3/7	0/15	4/16	0/2	-	-	CAAAATTTGTCTAATATAAAATCCCTCCTTCGACGTTTTGGTCATTTTAATAATAAAAGTAGTGTCTATTCCCTCTATTCTAAGGCGCCTATAATATTAGGAAAAAAAGCAACATTTGCATCATTTTTATAATAATTAAACTAACTAACTAACTAACTATATATATATATATATATATATATATATATATCTAGTGGCATGCATATGATATCATCGTATTCGCATTCGAAAGCACATTCGTATGGTGTTAATTTTGCAGTTGTTGATAATGTATTACTTCCTCTATCCTAAAATGTAGAT
770	Chr1-17894560	1	17894560	TTGTAGGAATGCAACATGACG	TAAGGGAGACGGGTGTGCTA	224	0.66	0	105/210	58/59	9/29	24/100	1/5		9	50/210	1/59	20/29	23/100	2/5	-	-	GAGCAATGTGTTGTAGGAATGCAACATGACGTATTGTTTTTTCCTTTTATTATAACCTTCCAAGCTATTATAATCATTTTTCTACTACTCCCCTATCCCAAAATATAAGACATAACCATTATTTTTTTAATGTTTATACTAAAATATAAGACAACTATTTTTCTTATGTTTCATAATAAAAAAAACACGCATGTATGCATGCAATGCAATTAAGTAGCACACCCGTCTCCCTTAAATTTTGTTTGTTTAATCCTCAACTGTAATATCTCTAGTATCATTGGCTGCTTTCATTGTATTTAT
771	Chr1-17900880	1	17900880	CGCCGGAGCTACGATAGTG	GGTCAGCTTGGAGCAGAGAT	242	0.5	17	115/224	0/61	13/18	93/122	4/4		0	108/224	61/61	4/18	29/122	0/4	-	-	CGCCCTCCCTCGAGGCCCACCGCCGGAGCTACGATAGTGCTGTTGCATGCCATTGTCAGCGAGTCGAAGCTCGAGCTCCTAGCACCTCGCCGACATGGGCAACGGGACACGGGGATAGAATGGAAGGGGGAAGATGCTTGCGGTGAGAGAAGAAAGGACGTGTGCCGCCCCCGCCGGCTTCCGCGACCTCCACCGCGATCCACCCCTATCGATCTCGACACAACAGGAGGAGCGCCTCTTGGATCTCTGCTCCAAGCTGACCCTGTCCCCGTCCGTCGGTTTGGGCCACCGCCGACCAGC
772	Chr1-17900900	1	17900900	TAGTGCTGTTGCATGCCATT	GGTCAGCTTGGAGCAGAGAT	228	0.5	17	115/218	2/58	9/14	99/126	1/1		0	102/218	56/58	4/14	27/126	0/1	-	-	CGCCGGAGCTACGATAGTGCTGTTGCATGCCATTGTCAGCGAGTCGAAGCTCGAGCTCCTAGCACCTCGCCGACATGGGCAACGGGACACGGGGATAGAATGGAAGGGGGAAGATGCTTGCGGTGAGAGAAGAAAGGACGTGTGCCGCCCCCGCCGGCTTCCGCGACCTCCACCGCGATCCACCCCTATCGATCTCGACACAACAGGAGGAGCGCCTCTTGGATCTCTGCTCCAAGCTGACCCTGTCCCCGTCCGTCGGTTTGGGCCACCGCCGACCAGCTCCTCTTCGCTCCACCGGAC
773	Chr1-18020140	1	18020140	AAACACTTGACCGTCCGTCT	GTGGTCAAACGCTGCAATTA	228	0.7	0	57/114	39/43	4/7	0/50	0/0		31	16/114	0/43	2/7	14/50	0/0	-	-	CTGGTTTCCGTGCCAAACACTTGACCGTCCGTCTTATTTGGAAAAATTATGAAAAAAATTTAAAAAGACAAGTCACGCATAAAATATTAAACATGTTTTATCATCTAACATAAATAAAAATACGAATTATAAAAAAATTTCATACAGTCAAAGTTGTACACGAAAAATGGAGTACTTCCGTACTACTCCCTCCGTCCCATAATATAAGGAATTTTAAGTTTTTAATTGCAGCGTTTGACCACTCGTTTTATTCAATTTTTTTTTTGCAAATATAAAAAACGAAAAGTTGTGCTTAAAATA
774	Chr1-18026340	1	18026340	TCTTTGTTGGTCAGAAAGTAGTGA	AACACGCAACATGCAAAGAC	184	0.51	9	157/313	3/89	31/40	116/160	5/5		0	154/313	86/89	9/40	42/160	0/5	-	-	CTAAATATTTTTATCTTTGTTGGTCAGAAAGTAGTGATTCAACAGAGTGGTTTTATAGAGATAACCATTCAGATTATGGAGTGCATTACATTAAAAAAGATTGCATAGATTTTTCTTCATTTGTTAATTCTATTGTCAAAACATCTGCACGATAACTAGTGCACTGAATGTCTTGTCGTCTTTGCATGTTGCGTGTTACATCGTGAAAGCAAAGCTTGAATAATACTAGTAATCGTGCAAGTGCAAGGCACGTCATGCAAATATAAATTAACTTGAGATTAGCATATCACCGATATTACA
775	Chr1-18055380	1	18055380	GGAAAAGCGAAAACTAGTGGC	GGTGACCAGGCTTCAGTTTG	159	0.5	0	186/343	115/120	10/33	40/157	0/5		14	156/343	5/120	23/33	116/157	5/5	-	-	ACTTGGAAAAGCGAAAACTAGTGGCTTTATCAGCTTGGTTCAGGCTCTAAGGGCTTTCACAGTGCGGTGATTTGTCATCTGGCCTGAGCTTGCCACGTCTACGACTAGATGGGATCCAGTGTCACGTTCGCAGTTGGGCCCACCAAACTGAAGCCTGGTCACCCGTTCGAATGTTTATACTTTTGTAATTTTTCATCAGATCTAGTCTCTACTCTCGAGACTATCCAGACTAAATAAAATGTTTGTAGAGACTATCCAGACTACTTAAAATGTTTTCTGTAGTGCATAAATTATGGAATT
776	Chr1-18059100	1	18059100	TTCTTTCATTAGCCCTTTGGT	GTACGAGGGATGAAATGCGT	173	0.67	-13	136/358	6/76	47/85	77/167	2/3		0	134/358	67/76	10/85	42/167	1/3	-	-	CTATTAAAAAAATCATTAATTCTTTCATTAGCCCTTTGGTTTTATTAATATTTGAAAAAGTCATTCATCTTTCATTCAAATGATTTCTTCCATACCTGCCCAAGAGTTATTTTTGCAGAAGCTTATTCTTTGTGCTGTAGTTGTATATATATATATGAAATATATATATGAAACGCATTTCATCCCTCGTACAAACATCCCGATGAGGTATACCCCTACACCATAGTTCTCTATATCGTTGTGTTCCGTCATTAATGTTGATAATATTAATTAATTTTAACTGTTTTGCTCTCACTTCAA
777	Chr1-18072600	1	18072600	-	-	-	0.89	-12	9/39	3/8	2/11	2/7	0/2		-20	6/39	0/8	4/11	0/7	1/2	-	-	GAATACTCTGTCAGGGTTAATAACACTTATCGTTTTGGTGAAAACTATATCAAACTTTATAAACTTTGGTTATTAATAACATTTAAAATATTTATGAGACCATATGTATAGATTAGTTTTAAGAAGTAATTCAATAAAATCATATATTTATTAATATATATATATATATATATATATATATATATATATATATATATATATATATATATATATATATATATATATATATATATATATATTAATGGTCAAAATTATAATGGTCTTTTGGAGACTATGTTCTTGTCCAAAATAACAAGTATT
778	Chr1-18104480	1	18104480	-	-	-	0.53	-8	294/583	5/121	158/167	109/253	5/5		0	268/583	116/121	9/167	123/253	0/5	Os01g32980	mitochondrial carrier protein, putative, expressed	TGCACCTATTAGTTATTAATAACATATGTTCCAAATCCTCACACTTGAAAATTAAGGAGGGGATGGGGGAAGGAAAACCAAATCCCTTCATGATGTTAGTTAATCCCAGTTTCTCCCTCTCTAGCCAAGTTGTTAGTTACTGACTGACTGACTGACTGACTAGCGCTGATTTCTGGAACCATGGTTACATCTACTGCACTAGTGTTGATGCATTGAAGTCTCAGAATCGAGAACTACCCAAGATAGAATTGCATGCCCAATATGTGGCCCAAGAAAAATGTTAACAAAATGTGTTGAATA
779	Chr1-18131380	1	18131380	CACCCATCCCTAAATTGCTC	GGTCTGGCTGTTTTTCTCCA	212	0.65	0	123/286	83/86	14/23	10/154	0/4		19	92/286	2/86	1/23	86/154	1/4	-	-	CGATCGGTCACCCATCCCTAAATTGCTCTAGGCCAAGCACGCTTAACCTCGGAGTTCTTTAGAGATCAGCTTCCGGAAAAGAAGTTGCAACCTGTTGATATGAGTATTCTATTAATCCTATTAAGCCCTAGGCCGGGATGTTACATTAATCAAAAATAGAAATATTTAATATGGGATATTTTCAAAAAGCTTATATGAAATGGAGAAAAACAGCCAGACCTAAAATCTTAGCCAAAGAACAATATATTTTGGATCCACAGATGGCCTTCACCTGAAATCCTGTTAATTAGAACTCTGGAG
780	Chr1-18140300	1	18140300	-	-	-	0.5	-12	141/243	16/81	22/33	99/110	4/4		0	99/243	65/81	11/33	8/110	0/4	-	-	TTAAAACCCGAAAAAATACGGAAAGAAAAAAACAGGAAAAAAAACGAAAACAGAAGGTACGAAATAAAAACAGAAAAACAAGAAAAAAACAAAAAAAAAAGGAAAAAGGGAGCCAACGCGCCGTCCGCCGCCCTCTCTCCACGTACGACACGGCGTACGACACGGGTCCAGTGCACGACTCGCGGGCGACTGGTCGCGAACTAGCAATTTCGCATCCGAATGAACCTCGTTGACACTTGATAGACGCCTTTTTAGAGAAGACAAATCTTTTTAGAAAAAGCTGCATCTGTCTGAATTTTA
781	Chr1-18160960	1	18160960	-	-	-	0.5	22	114/211	2/72	11/19	96/101	2/2		0	97/211	70/72	8/19	5/101	0/2	Os01g33050	ribosomal protein L24, putative, expressed	GCCCCTTCCACCGGATCCAGTGGGAGGGGAGCAGCCGGCGGCCCGACATCCCTGCAATGGCGGTGGCGGTTCGGCGGCACCCTCCCCTTTCGGCGTCAGCGTTTTCTTAGTGTTTTCTTGTGTTCTTGAATTTGATGCAGACTCATTTTTTGCCATCGATCGCACGTGCGGTGGAAAATTTTAGATAGATTGAATCGGACTTTCCTTTTTTTTCATGTTTTTTTTGCCCTTTTCTCGCTATTGCGGATGACGGAAACGTTTTCAATTTTTTAAGTAGTAGAGATAGAGATATATATAGAT
782	Chr1-18186500	1	18186500	GTAAGGCTGTGTTTGGGAGG	TGATCATCATCAATGGCGTT	279	0.5	0	116/220	52/57	7/71	45/71	0/5		-8	104/220	5/57	64/71	26/71	5/5	-	-	GTAAGGCTGTGTTTGGGAGGATAGTTTGGAAACTCACCTTCCGCACACGTAAAACGGAACGATATATTTTCTTATGATTAATTAAGTATTTATTATTTTTTTAGAAAAATAAATTAATATTATTTTTTAAAGCAACTTACGTATAAAAAAATTGCCTCTAATATTGAGCACTGGGCTCCCTCTCATCTTTTGAGCTCAAACTCGAAGAGTCAAAGCAGTAATCACTTGCAGCCAAGCCACTGACGATCAGTTTGCAGCCAACGCCATTGATGATGATCAGTTGAAGCCAAGGCAGCGAAT
783	Chr1-18186780	1	18186780	ATGAGCCGCTGAGAACTCG	CACACTAGTGGGGAGGAGGA	205	0.52	-12	171/296	4/60	90/93	66/112	3/5		0	112/296	56/60	3/93	36/112	1/5	-	-	TTGAAGCCAAGGCAGCGAATGAGCCGCTGAGAACTCGCCCCCCTCCTCTCCTCCCCCCGCTACCTTCCCAAACAGCAACGGTCGGGACCAGCTGTCACGCCCCCCGCGCGCCCCACCTGCCAGCCAGCCACTGCCCGCTACTGCTACTGCTACTGCTACCCCAGCGAGCGTGGAAATCCCAAAGCCCAGCACGGAATTTGAATTCCTCCTCCCCACTAGTGTGACTGTGTGAGTGGTTGTACTCTGTAGGCACGCAAAAGGCAAGGCTTTCCGTTACCCCCCGAATCCCAGAGACCCACA
784	Chr1-18204980	1	18204980	ACTGCAGCATTGCTCCCT	GGGGGAGTTGTTTTTGGTTT	176	0.5	-10	222/427	4/111	148/160	54/113	4/5		0	204/427	106/111	12/160	59/113	1/5	-	-	CACAAAAACTGCGCCGCTGCCCACTGCAGCATTGCTCCCTCTCGAGGCCCGGTCCACCCCACCACCACCATCCACCGTAGAATAACGTGTGAGACGTCTCGTTAGTTAGGACGATTCCGGCAAGAAACCACGTAAAAAACCCCGCAAAACCCCCCAAAACCCAAGCGCACACCAAACCAAACCAAAAACAACTCCCCCCCCCCCCCCCCCCCCCCCCCCCGCCTTTCACGCTTCTACCCCCTCTTCCTTCCACGCTTCCCCACCGAGCCCCGGATTGCGCCAAAACAAAACGGAAGCCTC
785	Chr1-18297800	1	18297800	-	-	-	0.6	0	138/275	72/77	15/39	34/131	0/4		9	105/275	5/77	24/39	66/131	3/4	-	-	CAAAAAATTTTAGAATTATTATTTATTTTCTTTGTGACTTATTTTTTTATCTAAAGTACTTTAAGCACAATTTTTCGTTTTTATATTTGCACAATTTTTTTTTGAATATAACGATTGGTCAAATATTATAAGTAAAAACTCAAAATCCAAACGGAGGGAGTACTGTTTTTCTGAAGTTTCTCAAGGTCAGTTGTTGAAGTATTGCTACTGCTAGGTACGTGCAAGAATAAGAATTTTGATAAGCATTGATACTTTTAGGTGGTGTTACTAATTAAGAACGAGCGGTACGAAAGAACAAGA
786	Chr1-18420560	1	18420560	-	-	-	0.51	0	159/285	78/81	15/39	49/140	0/4		14	121/285	3/81	24/39	86/140	4/4	-	-	TGGACTATTCTTTACCCATTTCCAAGATAAAGAGATATGCTGGTTGAATCATAATGAAGGGGCCAATTGTAGAAGACAGGATGATGTATCTGCGCTTCGGCTTTTGTGTGTGAGAATAAAAATTAGTAGAGTAGCCTTGTTTAGCAACAGCTTTAGAGCAGCCAACTACTAGCGCTAATTCATCTATAGCTAATCTAATAGCTCATTTATATAATAGTTACATTCTATACTATTAATATATGGTCACACCTGTCATACACACAATGCGTCTTGGAGTCTGTGCTATAGCTGGCTATAAAT
787	Chr1-18436300	1	18436300	ACTGATTTTGCCGGATCG	CCACCAGACCACCTCTTTGT	239	0.5	0	183/348	118/119	8/42	35/153	0/3		12	165/348	1/119	34/42	118/153	3/3	-	-	TCCGACTGATTTTGCCGGATCGGTTGGTTCCGGATCTAAGAGGAATATTCCTCTCCAGGGACCAACCCAACCCACTCACCCCTAAAAGTGGGTTCGCCCTATCCCATCCCATCCTTGCAACCAAACACTACCTGAGTCCCAAGATTAGACACCAATCCCCTTGTGAGTCCATAGTGATCCATAATAGGAGGAAGAGAGATGACAAGGTTAGCAGTTAGCATTTACAAAGAGGTGGTCTGGTGGCAGCATGTAGGCGTGACCGTGTGACCAAGGGAAGCGGAGGCCAGAGAGGAGCGGATT
788	Chr1-18460760	1	18460760	CACCATGCACTTTATGGTCA	TGCTAGAGCATCACAATCGG	188	0.5	21	159/293	11/105	9/20	117/135	4/4		0	134/293	94/105	11/20	18/135	0/4	Os01g33540	transposon protein, putative, unclassified, expressed	TACAACTCACTTCACCATGCACTTTATGGTCATATTTCGAAGCAATACTGTACCTTCGAGCCTCATCCAGTTGCCTCACCTCCAAAATCACCCATTTACAAATCTTCCGAATCTCTGCCCTTACCTCCCTGAAAATGACATGGGTGAAAAAGCGTGCAGCACTAATTTTAGTGAATGGTACCGATTGTGATGCTCTAGCATCCATCTCAGCCTCATTTCTACGCATACGCGACACACAGCACATGAAATGCTCTATGACATCGATCAGTGACATTTTCCTGTCGAGATGACTATGAATTC
789	Chr1-18464900	1	18464900	GAAATCGCAACTTTCTTGGC	GCCATGCGAGGAAATATAGG	180	0.59	0	167/334	104/109	10/27	38/175	0/5		14	127/334	5/109	17/27	99/175	4/5	-	-	GGAAATCGCAACTTTCTTGGCGTTTTTGTTCGAATTTATCTTTTCACTTGTGGATTAGTGACATTGTTAATTGGTCCCTAGCTAAAAACGGAACGTTGTTATAACCAGCGAAACAATACTTTGATAGATGATCAAAACTTCTGAAGAAACATTAGTTCTGTCCTATATTTCCTCGCATGGCGCCCTAATAATTTCAGCGTAGAAACCTGTTATATACAGCAAAAAGAGAAAATTCTCCTTAACCATAAGTACCGTGACCACAAAATTCGAACAACTCTCACATGCCAAAAGTTATGAGCT
790	Chr1-18503780	1	18503780	GTCGTGGTCGCTGACAGA	TTTGACGGCATTTCAAATCA	189	0.54	-8	64/128	2/37	37/43	21/36	1/1		0	58/128	35/37	4/43	12/36	0/1	-	-	CCGCGCCGCGCCCCTCCTGCCCGTCGTGGTCGCTGACAGAGGAGGAGGCTGGGGGCGCAGGAGGAGGAGGGGAGAGAGGTGGGGGAGTAGGAGGAGAGGGAGGTGGGTGGGTGGAGAGGAGGAGATAGAAAAAGAGAGAGGCAGTGGGTGGGTGGATGGGTGGGTGAAGGGAAAATATCTCAGCGCGCGCGTGATTTGAAATGCCGTCAAATTTTTTTACCGGGCTTTGTTTTTTCCCAGCGGTCCCCTGCCCCTACCGCCAGCGAAAACATGATTTTTGCTGGCAGACACATAAGAGGT
791	Chr1-18533020	1	18533020	TGATCAATCGCACATCTGAAA	GCAATCTGCGTGAAACTCAA	288	0.5	28	136/242	14/68	12/22	94/130	4/4		0	105/242	54/68	10/22	35/130	0/4	Os01g33684	disease resistance RPP13-like protein 1, putative, expressed	ATATTCTGTGATCAATCGCACATCTGAAATATGCATCTTCCTAGTAACCTATTGAAGAAGATAAAGAGAACAATTAGTGAAAATTGAGCCTAAATATATCCTTAGTTTTGACAACAGTTTATTGTCCTGATTGAAATATGATGTAAAAACCATATGGATATGACGTATTAGTTCAAATATCCATGGTTATGATGTCCTGATATGGATGACATATTAGAACATCCATATCAGGACATCATATGGCAAAACCACCAAAATGGACAGCAAGCTAAGGAATTGAGTTTCACGCAGATTGCTGCA
792	Chr1-18545400	1	18545400	-	-	-	0.5	8	69/131	1/46	7/10	54/61	2/2		0	62/131	45/46	3/10	7/61	0/2	-	-	ATGGACTCTCTAATAATTTCCTATTTAAGTTGAGAGAAGATAACATTGGTCCGAAAGCAGCATTAGCCGCTCTGCTTCTGGTCGTGGTTGTGGCTGCCGACGGCGAGGTCGGCCATGGTGGTCACGCCGCTGTGCCGCTAAGGAGATGGCTGGGCCTGGACAGGCATGAAGGGTGGGCCGCCGGCCGCCTACTGGCATGCAGCCATCATCAATCCGTCCTGCTGCAACTTGTAATCCGTTATCCATAGTTCCACACATGCATAACAATATGTTTCTTGCATGCACAGTTACAGGGCGTAT
793	Chr1-18580100	1	18580100	-	-	-	0.88	-8	23/107	15/49	5/12	2/39	0/2		0	18/107	12/49	2/12	4/39	0/2	-	-	AAAAAATCTCCTCCCCATCTCCCGAGATCTTTTTTTCTTTTTATTTCTAAAAAAATAAATAAACAATCTAAATTCCTAATCACAAAAGGGAACAGATCTAATCTCTAATCCCTAACTTCTGTTATCTATCTATCTATCTATCTATCTATCTACTTATTAAAAAAAATAGCGAAAAATAAATAAATAAAGTCCGACTCCTACCAATTCCCTCTCAGAAAGGGAAAAACAAGTCCCACTATAGATCCAATTCACCCTTAAAAACAAAAAATAAAATTGATGTGTCGGATTGAAGATCTGTTT
794	Chr1-18711820	1	18711820	GTTGTATCAAATGTTTCATGGGG	TTTTTGGACGCCAGATTTTT	150	0.61	0	123/210	75/80	8/22	24/81	0/2		18	32/210	1/80	7/22	23/81	0/2	-	-	AAACCGTTGTTTCATACGTTGTATCAAATGTTTCATGGGGTGATTTGGTTGTGTTTCAGCTTTTTAAAAGATTGAGACATTTTTTTATCTATTTAGTGAAACATTTTCGACCTACTTAGTGAAACAACGCCCGATTTTTGGCAAAAAAAAAATCTGGCGTCCAAAAAAAATACACACATGATTTATACGTATAGAAAGTTAGTAATACACAACACTTTATACATATAAACTTGATAAATAGACATTTTGTACATATAAATTTTGCACATAAAAATTTTACATATAACTGTTGGATAAATT
795	Chr1-18713300	1	18713300	-	-	-	0.5	-9	127/247	11/74	53/67	47/71	4/4		0	120/247	63/74	14/67	24/71	0/4	-	-	ACCTACCTACTTAAAAAATACTCAAATAGTTCAGAAAATTTGTGTTCCATTTAATTAGAATTTAATATGTTTTAATTCAATTTTATCTTTTTTTTCTTTCCGTTGCAACGCACGGGCTCTTTTGCTGGTTTAAATAAAGAAAGGTACGGACTATAAGAACCATGTACAAAGGTAGAGTTCAATATGATTTCTTAATTAATACGTATCACATAGAGATCATCCTGCTATAATAGTAACAACAAGATCTCTTAATCGTTCAATTCTCCCCTTCGAAATGTGGCCTAAACTACAATGCTACAA
796	Chr1-18742880	1	18742880	-	-	-	0.62	0	155/302	65/69	9/23	58/180	2/5		17	74/302	4/69	14/23	51/180	2/5	-	-	ACTCCCCTTTACTTCACATACCCCCGGGCCCATATCTCCAACAAGTCTGTTCTCTAAAGAAAAAAGGGGGCCTTGGTGTCATCAATTTACATATCCAGAATGCGGCTCTCCTTCTTAAACATCTTCATAAATTTTACACATCAGCCAATTTACCATGGGTAAGGTTGATTAGGGAGTCTTACTATCGGCATAAGGTTCCTCGTCATGTCTTTAATAAAGGCTCTTTTTGGTGCAGAGACATAATTTGTTTATCAGATGTTTATAGAGCTATTGCTCAGTGTTCTGTAAACTATGGGAATT
797	Chr1-18801620	1	18801620	-	-	-	0.5	17	150/256	11/70	17/26	105/130	4/5		0	102/256	58/70	9/26	23/130	0/5	-	-	GGGTTACGTAGATTTATTCCTTATTTATATAATAGTGCTATTCATTTGAAAATCCTCATATGAAACATGTAATTAATCCATATATATGGCACCTCAATGAGTGTGACTGAAAATGTTCTGAACTGAAAGTTGTAGATCTTGTCAATCTCCACAATTTGTCACCGTACAAAGTCATTTTAAAATTTTAAAAATCGGTTTATGAAGATATGTAAGAAATTATAACGTTTTCGTTTCAGACATCTATTTGATCTCTAATAAGAAAATGTTATTTTAGATCACGTGGAGCTCTACATTATCTAT
798	Chr1-18817820	1	18817820	-	-	-	0.52	0	93/152	53/84	5/10	25/44	0/0		-12	48/152	31/84	5/10	8/44	0/0	-	-	TGAAAAAGTTATGAAAAAAATTAAAAAGATAACTCATTCATAAAGTATTATTTATGTTTTATCATCTAACAATAATGAAAATATTAATCATAAAAAAATTTCATATAAGATGGACGGTCAAACGTTGAACACTAAAACTTAAAAATTGAAATTAAGTCCTTTTTAGACGGAGGGAGTAGGTATGCCAGCGACGGAGCATGCATGCATATGAGAGATCGATATAGTCCGAGTACCGACTGAAGCTAGCGGTGGGTAGGTGTAGCCGATGTACGTGTGTCGTCTCCACCGCGCGGGCCAGCC
799	Chr1-18818720	1	18818720	TAAGCAAGGTGGTGAGGGAG	ATAAGCGGGCTTGAAGATCA	241	0.5	0	146/292	94/102	17/53	22/109	0/5		9	146/292	8/102	36/53	87/109	5/5	-	-	AGGAGGAGGAGGAATAAGCAAGGTGGTGAGGGAGCACAAGGCCAGGCTCTACATCATCCGCCGCTGCGTCGTCATGCTCCTCTGCTGGCATGACTGATCCAATCCAATCCAATCCATCAACCAACCCATATGCAGCAATGCCACCTCATTCTAGCTAGTCCTGAATTCTTCATCAGTCGTCGTTTATCATTTTTTTCTCTTCTTCTTGTTGTAATTCTCTATCTTCTTCTTCTTCTGATCTTCAAGCCCGCTTATATCCATTAGCTCATTACCAAGCTTGTATATATGTCTATTTAGTCT
800	Chr1-18895800	1	18895800	GACCCCGAGTGTTTCACTACT	TGGCTCGGCCATATTTTTAC	186	0.5	0	297/563	102/108	16/186	156/226	2/5		-12	265/563	6/108	170/186	69/226	3/5	-	-	GACCCCGAGTGTTTCACTACTAAAAAACAATTTTCTAGATGCCCAGGTTTCATTTGTACCAGCGGCCCATAACAAAATCCACTTGTAATAATGATGATGGCTCTTGTAGTTTGAAACCACCTATGCAAAATGATTTTTACAAATGGCCCCCTTAATACGATTGCATGTAAAAATATGGCCGAGCCACTCATGGTGCTAAGCTCCCAACCCCAGTCGGCCTGAGGCACCAAGTCCTCCCCCTCCTCCTAGCTCACCTCTCCTCACTCTCTCTCACACACCGTGCCTATCCCTATCCTTCAA
801	Chr1-18898640	1	18898640	-	-	-	0.5	18	91/170	12/64	13/18	54/70	5/5		0	79/170	52/64	5/18	16/70	0/5	-	-	ATGATCTGATATCATGATTGTATTATTGTCCAATTGACTGCCGGATTAAATAGACAGTCTTCAGATGGAGCGGTGATTAATGGCGTTATTTATTTGGTGGGGAAGTGGAGGGGAATTTCATCTAACAGCTAATACTAGAAAGACAAACTAGTTTGATGACGTGGCTAAATGTGCACTAGTACAGATCCTTCCATCTGTGACGGCCCATAACAAGACTGGAATTTGCGGGCCGTCACAAGGAAGTAATCTCAATCGGGCCGAAGTTTCGCCCGATTGAGATATGGTCGCACAGCCATGGTA
802	Chr1-18945240	1	18945240	-	-	-	0.53	-12	13/24	0/5	1/4	11/12	1/1		0	10/24	4/5	3/4	1/12	0/1	Os01g34350	RNA-dependent RNA polymerase, putative, expressed	AGCGAGCTGTCCGGCGCGGACGCGACGCGCAGGGGCTTCCCCCTCAGGATGAGCCTGGTCTCCCCCGCGAGGTCCGCGGCGCGGCGCGCCCCCTCCGGGCGCGCGAAGTGGACAAACGCGTGCGGGGGCACCCGGTCGTACCGCGGCGGCGCGGCCGCGGCCGAGGCGGAGGCGGGGGCGGTGGGGAGGGCGAAGTCCGGGTAGGAGTCCGGCGGCGTCCAGGAGGTCTTGACGCGGCAGCGCCAGACCAGGCCGACCTCGTGCTCCAGGAAGTCGGCGAGGTCCCCCGCGGCGACGCCG
803	Chr1-18980580	1	18980580	-	-	-	0.61	0	200/445	90/138	54/88	42/186	0/5		12	184/445	6/138	26/88	143/186	5/5	Os01g34430	expressed protein	CATATTGTAACTAAAAAATGATTTATCAATATTATTGCCTAATATTGTTTGATGGAATTGTTTTAGGCTTCTCCCATCGTCTAATGCATTGTCCAAAAGCATGCAAAGGGGAGTTGTACAGCATCGATGGGAGGTTTGTCATCGTTGCACACACTAGTTTAGTTACATGATTCTAGGGGGCACATGAGTATCTACTGGTGCATATAACTGTAAATTTCTCCTATGTTTTTTATCTTGCGGGTAAACTTTACTTGGCTCTGCATTTTTTTTAATGGAAATTACTACCAGGGTAGACCCAGT
804	Chr1-18980600	1	18980600	-	-	-	0.56	0	165/337	65/69	51/62	34/177	0/5		12	151/337	4/69	11/62	128/177	4/5	Os01g34430	expressed protein	ATTTATCAATATTATTGCCTAATATTGTTTGATGGAATTGTTTTAGGCTTCTCCCATCGTCTAATGCATTGTCCAAAAGCATGCAAAGGGGAGTTGTACAGCATCGATGGGAGGTTTGTCATCGTTGCACACACTAGTTTAGTTACATGATTCTAGGGGGCACATGAGTATCTACTGGTGCATATAACTGTAAATTTCTCCTATGTTTTTTATCTTGCGGGTAAACTTTACTTGGCTCTGCATTTTTTTTAATGGAAATTACTACCAGGGTAGACCCAGTAGTTTACATGGCTCTGCATT
805	Chr1-19000420	1	19000420	CAAATCGCAGAAGCTCTTTTC	AGAGAGAGAGAGACAGAAGCGG	154	0.63	-12	203/365	5/71	86/99	92/164	5/5		0	82/365	46/71	5/99	23/164	0/5	-	-	TTTTTAACAAATCGCAGAAGCTCTTTTCGAGTGGGCCAGCTTTAATTTTCTCTCACCTAATCCTTTCACCAATCATGTGCATCTCTCGCACACGCGTCGTGCTGCCAAGGCGCCCGTGTGGAGCCATCGACTAATTAGACCGCTTCTGTCTCTCTCTCTCTCTCTCTTTACATCTTTCTTCCAGCTATGAAAAAAAAAGCTGATATCAACAGTAAAAAAAAAGCACGTGATTAATTAAGTATTAGCTTTTTAAAAAAATTGGATCAATATGATTTTTTCAAAGCAACTTTCATATAGAAA
806	Chr1-19000480	1	19000480	ATCATGTGCATCTCTCGCAC	CGCTTTTCAAACTGTGTTGC	255	0.58	0	88/177	53/55	2/9	25/96	0/4		28	73/177	2/55	7/9	56/96	3/4	-	-	TCCTTTCACCAATCATGTGCATCTCTCGCACACGCGTCGTGCTGCCAAGGCGCCCGTGTGGAGCCATCGACTAATTAGACCGCTTCTGTCTCTCTCTCTCTCTCTCTTTACATCTTTCTTCCAGCTATGAAAAAAAAAGCTGATATCAACAGTAAAAAAAAAGCACGTGATTAATTAAGTATTAGCTTTTTAAAAAAATTGGATCAATATGATTTTTTCAAAGCAACTTTCATATAGAAAAGGTTTGCAACACAGTTTGAAAAGCGTGCGCGCGAAAAACGAAAGAAGTGAGTTGGTAAC
807	Chr1-19000720	1	19000720	GCAACACAGTTTGAAAAGCG	GGCTTTCATGCGTGAGAAAT	213	0.51	0	151/287	78/84	10/32	44/142	0/4		10	134/287	6/84	22/32	96/142	4/4	-	-	AGGTTTGCAACACAGTTTGAAAAGCGTGCGCGCGAAAAACGAAAGAAGTGAGTTGGTAACATGAAGTGCCGGACTCAGCCATGGAGCTAAAACTAATTCTACAAATGAAAAACAATTTAATCGACTACATAAAACATTTATAGACCCGTAATTGAAAATTTTTTGGTATATGTGAGCCGGCGGGTGCACGTGCAGTTATATTTCTCACGCATGAAAGCCCCATATGGTGGGTTAGGAAAAGGATCCTCTGACTTATTTCTTTCTGACTTTGACTCACTGACATGTGGGCTCACTGGATAG
808	Chr1-19000740	1	19000740	CGCGAAAAACGAAAGAAGTG	TATGTGGGCCCTCTATCCAG	282	0.5	10	172/318	6/86	42/52	112/152	5/5		0	144/318	80/86	10/52	38/152	0/5	-	-	AAAGCGTGCGCGCGAAAAACGAAAGAAGTGAGTTGGTAACATGAAGTGCCGGACTCAGCCATGGAGCTAAAACTAATTCTACAAATGAAAAACAATTTAATCGACTACATAAAACATTTATAGACCCGTAATTGAAAATTTTTTGGTATATGTGAGCCGGCGGGTGCACGTGCAGTTATATTTCTCACGCATGAAAGCCCCATATGGTGGGTTAGGAAAAGGATCCTCTGACTTATTTCTTTCTGACTTTGACTCACTGACATGTGGGCTCACTGGATAGAGGGCCCACATATCAGTGAC
809	Chr1-19009540	1	19009540	-	-	-	0.59	19	92/184	3/54	12/17	63/91	5/5		0	72/184	51/54	4/17	9/91	0/5	-	-	TAATTCACGAGATAAATTTTTTAAGCCTAATTAATCCATATTTAGCACATGTTTACTGTAGCATCACATAGACTAATCATGAATCAATTAGGCTCAATAGATTCGTCTCGTGAATTAGCCCAGAGCTATGAAGTAAGTTTTATCATTACTCTATATTTCCTCATCAGCAGATAACCAAACAGGCCCGTCAGGTGGCTCACGCCGCGGATGAGCGCATCCGCCTCCTGGTGACGTTTGCTCTGACGCGTTTTTCTGTAGTTATTATCACCACTACATAAACGCTCCCACCACCACACACCA
810	Chr1-19021560	1	19021560	-	-	-	0.5	0	302/584	108/115	15/185	154/239	2/5		-13	282/584	7/115	170/185	85/239	3/5	-	-	AAATGAGCGCTGAACTCTGCTAATATGCATTATTAACCAGACGTGAGGTGGTTGGTTAGTGAATCAAGCATTAATTGGCCGCCCCTTTCAGTAGTTCGATTTGATTCGATTTGGTTTGGTTTCCTACACAAAGGCTCTGCCACATCAGCTTCAGTGTGTGAGGGCGCAATCTCCGCGAAAGGCCGAGGGAGGAAACAACATCTCCTGCGCGTTGTTCAGATCCAACTGGTCCATTTGTCGTGTGAGTCAGCCCATGCACCAACCACCAAATGTTGCTAGCAATAAGTTCACTTTGACGTC
811	Chr1-19046800	1	19046800	GCGCCCTCCTCCTCTCTAT	GTGCCATTGTCGGGAATTAT	208	0.5	13	161/297	3/81	16/28	129/159	5/5		0	136/297	78/81	12/28	30/159	0/5	-	-	GACGGCGGTGCCTCGATAGCGGCGCCCTCCTCCTCTCTATCCGATGAGGGTGGCAGCGGTGGAGACGTCAGTGGCGCTGGTGGTGAAGGCAGCATGATGATTTTTCTTGATTCTTGATGAATGTGTTTGAATATGATGTTTGATGTGTTCTTGATGAATGTGATGATGTTGATGAGTTGTTGGTATTTCTTAACGATATTACTAGAAATATAATTCCCGACAATGGCACAGAAATACTCCTGGTATATTATGGTTACAGAGTTTATCCGCAAGTGCACGGATATACCATTGTAGCATTTC
812	Chr1-19054600	1	19054600	-	-	-	0.52	0	127/210	87/88	9/15	17/85	0/4		36	71/210	0/88	4/15	60/85	3/4	-	-	TTCTATAACCAACATCAATGATCTTGATTATTAGTATCACCTGAGTGATGCCGGTTGAAAAATTCCCATCTATATATGGTTCGAAACCGACACCAAATGTCCTTTTTTTTCTTGTAGCCGTGACATAAACAGCGAATGCGAATATATAGCACCTAAATGATCTTGATTATTAGTATCACCTGAGTGCTGCCGGTTGAAAAATTCCACATCTATATACGGTTCACAACCGACGCCAAATGTCTTTTTTTTTTCTCGTAGCCATGACATAAGCAACGAATGCGAATATATAGCGTAGTTAGC
813	Chr1-19070880	1	19070880	-	-	-	0.56	0	184/354	116/119	12/21	35/184	0/5		21	146/354	2/119	7/21	129/184	4/5	-	-	AAATGCTGCACATAAAATGTGTCACGATTTAGTTTTTCCATTGCAATGCAAGGACACCTTTTCTAATCTTCTAAAAAACATAAGTAGTATATGATGCGTGATGTGGCCATACCGACGTGCCGACATGGGTGCAATATTGGTTAGGAGCAAGGATGGTGGCATCCTGCCTTTCACGGAGTGTCAAATACCCGTTGTCGTACGGCTTTGCATACTCGTACGTCCTGACTCCTGTGGTCCACGGCGAGCGGCTCAGGCCGCTCGAGGCGCGGGACCTCCACAGGCTCAGGCTAAAGGCAAATG
814	Chr1-19122300	1	19122300	GACCTAGAGGGGCGGACTT	AAAGTTTTGGTTTGGACCGA	288	0.54	0	26/44	11/11	3/7	6/18	0/2		9	14/44	0/11	4/7	9/18	1/2	Os01g34670	transposon protein, putative, unclassified, expressed	CTCCGCCGTCGACCTAGAGGGGCGGACTTGGACGCCGACGTGGGAGGCGGCGGTGTGGGACGTCGACGGGGGAAGAGGGATAACGCAGGGGCGCTGGAGAGGCCGGCGACAGAGCTCCTAGGCAGCGGCCATGGCGCCGACGTGGGTGGTGGCGGCGGCAGCGGCTGGAGTCTCCGCCTCTCGCCTCTCCTGGGGATTTGCCGATTTGGGGGAATGGCCGAATGGGGCTCCACTGGGCTCACCCATTTTGGATCCAATAATTTTTAACCAAAACCAAATCGGTCCAAACCAAAACTTTTA
815	Chr1-19135800	1	19135800	CTACGTGACAGCAACGGG	GGAGAGGAAGGAGGAGGAGA	264	0.52	-10	138/261	1/53	53/62	80/118	4/5		0	116/261	52/53	9/62	31/118	1/5	-	-	CTACGTGACAGCAACGGGGTGCCGTGTTGCCGAGGCAGGCCACCAAAGCCAGTAGGGCCCTGATGATTAGCAACAAAAGCGGGTGCCTGCCGTGTGGGCTGCCCTGCATCCATCGGTCGGTCCATCGCCCTCCGTCCCCATCCCCACCGTCACCGAAGCGACGCGACGCGACGCGACTGCTGCTTGGGATTTGATTAGTTGTGTTGAGAGATGGCCACACCGCAACTGCTGCTACGCCGCGCCTTCTCCTCCTCCTTCCTCTCCTCCCCATTCCGCCGCCCGCCACTCCACCCCGCCCGC
816	Chr1-19214780	1	19214780	AGTGCGTGTTCGGTGTACCT	TTTGTTATTGTGTGCCTCGG	240	0.61	0	57/92	50/55	3/14	3/13	0/4		55	4/92	0/55	1/14	3/13	0/4	Os01g34800	retrotransposon protein, putative, unclassified, expressed	ATAAGTGCGTGTTCGGTGTACCTGCGGGCAAGCTTCTCGGGTTTTTGGTCTCTGCCCGAGGCATCGAGGCCAACCCCGAGAAGATACGAGCTATAGAGCGGATGCGCCCCCCCAGCAAGCTTAGGGATGTGCAATGCGTCACCGGTTGCATGGTGTCACGCCCGGAATTTCTATCCAAAATTCCAAACGCTTACATGTGTGTGAACCCTCGTCCAGGAATCAGCCGAGGCACACAATAACAAATTGATAATAGAGTACAAATATTACTCTAATTAATAAGCGAATAAACTGTCATTACAG
817	Chr1-19250280	1	19250280	TGCAGAAAAACAAGAGCAGA	GTTTGAGGGAGTTGGAACGA	220	0.89	0	39/168	23/34	1/25	15/91	0/2		12	18/168	2/34	6/25	9/91	0/2	-	-	AAAAACTAGAAAATGCAGAAAAACAAGAGCAGATTATTATGAATCTTGACGAAAGCAAGGGAAAATCTAAAAAAAAAAATCATGAAATGATGAGCATACATATACTGAATTTTGTCACGACCACATGTCCTTATCTGACCAGTGGGCCCACGTGGCATAGAGAGAGAGAGAGAGAGATGCACTTCTTTCCGCCCGTTAGACAGATTCCCCCCATCGTTCCAACTCCCTCAAACCCCTTCCCATTCCGGCGGCTCTCCCCGAAAATTTGAAATCGCCGCCGAAAACCCCCCCAAAAACGAA
818	Chr1-19265580	1	19265580	TTGCCTCAAGATAAAGCTGAAA	TACCATTGGGCAACGAGTCT	241	0.65	-11	208/453	7/94	65/108	125/216	4/5		0	164/453	71/94	15/108	59/216	0/5	Os01g34890	GLUCAN SYNTHASE-LIKE protein, putative, expressed	GATTGCCTCAAGATAAAGCTGAAATGATTTTAAAATGGTTCTCACAGTACTAGTTAGGTAAAAGGAAAAAATATCATCAAATACTTTTTAACTTTTAAATGGATGACGCACCCAATTCAAATAGGTTACCATTCTGATGAAATGCATCAGAAAAAAAAATCCTTAAAAAATCCTTCTAACACAATGTTAAAATGAAGATTTACATACTTGAGAGGATTAGCCAAGACTCGTTGCCCAATGGTAACAAAACTGGTCTCTTGGTTGGACATAAACCAAGCAAGTGATGAAACACTAAAATAG
819	Chr1-19311800	1	19311800	CACTTCTGAACTACACACGCTAGT	GCTGAAACTGAGCTGAAAAGC	169	0.54	12	178/364	2/95	27/40	136/194	5/5		0	170/364	93/95	13/40	42/194	0/5	-	-	CACTTCTGAACTACACACGCTAGTCTAGCTGAAAACCTGATTATGTGCTGCTGAAAAGCTTAGTAACTTAGGAAGGGTACATGTCCTTCTATAGGACTTTTAAGTCGGTGCTACAGTAGAAGGGCGTGTACCCTTCCTAAATTAGTAAGCTTTTCAGCTCAGTTTCAGCTAGACTAAAGTACAGTTCAGAAGTGATCCTATTCCTACCAACAAGAGGAAATTTCCATGCTTGAAAGTTTCAAAATGACATTTGAAACTTCCATAGTAAATGTTTTCTGAAAATACAAGATGAATTTGCTT
820	Chr1-19311820	1	19311820	CCTGATTATGTGCTGCTGAAA	TTTCCTCTTGTTGGTAGGAATAGG	185	0.56	0	197/394	113/122	17/49	43/187	0/5		12	171/394	6/122	30/49	123/187	5/5	-	-	TAGTCTAGCTGAAAACCTGATTATGTGCTGCTGAAAAGCTTAGTAACTTAGGAAGGGTACATGTCCTTCTATAGGACTTTTAAGTCGGTGCTACAGTAGAAGGGCGTGTACCCTTCCTAAATTAGTAAGCTTTTCAGCTCAGTTTCAGCTAGACTAAAGTACAGTTCAGAAGTGATCCTATTCCTACCAACAAGAGGAAATTTCCATGCTTGAAAGTTTCAAAATGACATTTGAAACTTCCATAGTAAATGTTTTCTGAAAATACAAGATGAATTTGCTTCACTTGAAATATTTCAAGTT
821	Chr1-19329680	1	19329680	GCCTTCCACATACAGAGAGCTT	GCAAATCTGCATTTTCACACA	282	0.69	0	11/21	4/6	2/4	3/7	1/2		10	2/21	1/6	0/4	0/7	1/2	-	-	GCCTTCCACATACAGAGAGCTTAGAATCTCTCCCTGAGTCCCCGGCCGAACCGGCAAAGGGGGGCCTGCGCGGTCTCCCGGTGAGGAGCCCCACGCTCCGTCAGGAGTCAATTGGGTTTTCTCATCGTTATTCATTTTTCAGCATTAGCTTTCTAAACCGCTAATAATATATATATATATATATATATATATATATATATATATATATATATATGTGTGTGTGTGTGTGTGTGTGTGTGTGTGTGTGTGTGTGTGTGTGTGTGTGTGAAAATGCAGATTTGCACTCAGGTTCACATGTAC
822	Chr1-19334840	1	19334840	CCTTCCATGCAGAAATATAGCC	TTCAACCCAAATCCATCCAT	263	0.5	9	196/362	7/103	28/49	152/177	5/5		0	164/362	96/103	19/49	25/177	0/5	-	-	CCTTCCATGCAGAAATATAGCCACATTTACTTATCTCAACTAATCGCAATCATCATTATTTAGTTTCTCCACTTATTTTCTCATTTCAACTAATTATAACCGTTCATCACTTCACCTACCTATTTTCTTAATATCCGTGCATAGCACTGAAGTTAGGACGAATGGAATATTAAATATACTAGATAATGCCCTGTACTTTGCTATGGAATATTTGATGAATATATGTAAAATATTGTACAAAAGATGGATGGATTTGGGTTGAAATATTGCGAAAATAATATGAAAATGATGATTTAATAT
823	Chr1-19378980	1	19378980	TGCCTGATTGAATTGATGATG	TCTAGCCAGTTGCATGTTCG	292	0.51	17	153/261	8/46	5/28	127/164	4/4		0	99/261	37/46	22/28	30/164	0/4	Os01g35030	MDR-like ABC transporter, putative, expressed	ATGCCTGATTGAATTGATGATGCTATTCTTGCTATCTCTGCACCTTTGAGCCAAGCTCTGAACGAGTGGAAGGATATTGAACCTATCAATTTTGATATTGGCTTTTCTGTACTGAAGAATCCAGAGTGTTGTGGGTTGATCTTTGCGTCCAGCCACCGAAGTCACGTAGTGATGAGGTAGTTCTCGTACAAGCTTCGTACGAATTTCTTCGTGTGTACAGTAGGGCTGAGGGGAAAAAACATAGGGCGAGATTTGTGGGACCGATATGGCGATCGAACATGCAACTGGCTAGACATTGTT
824	Chr1-19381640	1	19381640	CGCACATACATTGTTCTAACTACA	TGCATTTCCCATTGACTGAA	263	0.58	0	109/229	58/68	23/32	19/102	0/5		25	100/229	9/68	6/32	72/102	5/5	Os01g35030	MDR-like ABC transporter, putative, expressed	AATCGCACATACATTGTTCTAACTACATAATATGAGTTTGTGCTTGACTCAAGTAACTCTTTGGTCATGCATCATATATGTTCTATGTAGGAGTAAAAAATAGTCAAGATGCATAATCTTTGCCTGTATGCAAGTGGAGACAAAAAGACATATTATATGTATCAGCATTATAAGTTCAATGAATCTTTCTTTTTTTAAAAAAAAAATCCCAGTTGATGGATTTTCCAGACCATAAATGCAGTTGGGTTCAGTCAATGGGAAATGCATATGTTTAACTTGCCAAGTACTGCATTATATTTC
825	Chr1-19390460	1	19390460	GCTTCTCAAGTGGAGTAATTCG	AAATTGTCATGGGGAGCAAG	231	0.53	22	137/280	8/65	5/23	111/167	5/5		0	134/280	57/65	18/23	49/167	0/5	Os01g35040	ZOS1-09 - C2H2 zinc finger protein, expressed	TGATGATTGTAAATAGGCTTCTCAAGTGGAGTAATTCGATTCCCAAACCCAAATTTGATCCCAAAGCCTTCATGTTAATTCTGAGCAAACACATGCGGCAAAGATTATGCATTCACTCGATCGCCCAATGTCCCCTTTGTTGTTATATTAGAAACAATAATTTCTTTTCCTGATACTTTGGTGGATATCTTGAATGTTTGATTGGTTCAACTTGTTGAATTGGACTGCTTGCTCCCCATGACAATTTATCGAAATGCTTGCATTTGTTTTCTTTGGTGTCTACTCCTGCCTTTTGATGTG
826	Chr1-19390480	1	19390480	TAATTCGATTCCCAAACCCA	AAATTGTCATGGGGAGCAAG	216	0.51	22	155/293	13/68	6/25	124/175	5/5		0	135/293	55/68	19/25	50/175	0/5	Os01g35040	ZOS1-09 - C2H2 zinc finger protein, expressed	CTCAAGTGGAGTAATTCGATTCCCAAACCCAAATTTGATCCCAAAGCCTTCATGTTAATTCTGAGCAAACACATGCGGCAAAGATTATGCATTCACTCGATCGCCCAATGTCCCCTTTGTTGTTATATTAGAAACAATAATTTCTTTTCCTGATACTTTGGTGGATATCTTGAATGTTTGATTGGTTCAACTTGTTGAATTGGACTGCTTGCTCCCCATGACAATTTATCGAAATGCTTGCATTTGTTTTCTTTGGTGTCTACTCCTGCCTTTTGATGTGCTACCGGCTCGTGTTAATGA
827	Chr1-19477220	1	19477220	TCCATTCTGTGTCTCAAGGC	AGGTGAGCCCCCATCTATCT	152	0.67	0	165/323	95/105	24/62	25/126	0/5		11	75/323	3/105	14/62	51/126	3/5	Os01g35184	CAMK_KIN1/SNF1/Nim1_like.10 - CAMK includes calcium/calmodulin depedent protein kinases, expressed	AATTAAACAATCTCCCTCATCCATTCTGTGTCTCAAGGCGCTAGACAAATCCGTGGCATACACTAATTAATTCCCAAGCTAAGCTAGTACAGCAAAATCTCTTGATCAACACGCAAATAGAGAGAACAAAAAAAGGAAAAAAAAACAGAAGAGATAGATGGGGGCTCACCTGATCCGCCATCTTGTGCTTGAGGATGGAGGAGCGGTCGACCACCTTCATGGCGACGCTCTCCCCGCTCTCCGTGTTCTGCGCGAACTTCACCTTGGCGAACGTCCCCTCCCCGATCGTCCGCCCCACCT
828	Chr1-19479940	1	19479940	-	-	-	0.5	0	194/388	108/111	22/88	43/161	0/5		-9	193/388	3/111	66/88	117/161	5/5	-	-	ATGCCTTTAAGCAACTTTTTATAGAAAAATACACCGTTTAACAGTATGGGAAGTGTGCAAAAAAAGAAGAGAGTAGAAATTGAAAAACTAGAGTAAAGGACACATCCTAAGGCCAAACTTGGAAGCAGTGTCAAAAATTTAGCCAAGACAAGTACTCCCTCCGTTCCATCCGTTCCATAATATAAGGGATTTTAAATAGATGTGACACATCTTTGGACAATAAATCTGGACTAGTCATCAGAGTAAGGGATATGTTAAAAAAAGAAAAAAAAAACCTTATTAGCTATAAGTTGGTGTGCT
829	Chr1-19481740	1	19481740	-	-	-	0.5	-9	244/405	6/88	70/102	156/186	4/5		0	151/405	82/88	32/102	21/186	0/5	Os01g35200	transposon protein, putative, CACTA, En/Spm sub-class	AAAATTTTTTAGGCCATCCAAACTCCCAAATTAGTTGATGGGTATGCTAGCAGAGAGGTATGTTAAAATCTTTTCCAAACAACTTTGGGTGGGAAATGAAAGAGAGTTTATGTGTAGCTAGTAGCTACTAACTGATGACGGTAAGAACAAGTTTAATAAGTTTAATAGTATAGCCAACTACTAGCTTCAATTCATTTATAGCCAATATAATAGCTCATTCATACAATAGTTATATACTACACTATTAATATATGGTCCCACCTGTCACACACACTTCGTCTTGGAGTTCGTGGTACAGCT
830	Chr1-19504580	1	19504580	GATGCCCATATAAGCCTTTTT	AGGAGTTGCCAATGTGTGGT	187	0.82	1	86/304	36/57	15/65	20/155	0/5		-8	68/304	2/57	10/65	51/155	4/5	-	-	GATGCCCATATAAGCCTTTTTATATGTGGGTTTAGTTTTTTGAAATTAAACAACAAATACGAGATAGTGCGAAGTTTCATATCGCTATAGCAAGAAAAAAAACATAAAACTGCAATATTAGGAATCGTAACCAGGAAAAAACAAAAAAAAAAACAAACATCATCGCCACCACACATTGGCAACTCCTCGCACAACCCCAGGAGAAGACACTAGTTAATAGTGAAACCTGCACTATACATGTTGGTCATGACAAGATTTTCCAATATCACTTTCCTGAAACATGGTAAAAGTAAATAGGAT
831	Chr1-19507680	1	19507680	GGTGAAGAGGCTGGGGTC	GTGTTCGGGAAGGAGATGG	198	0.66	-12	29/59	0/3	15/17	10/24	0/3		0	17/59	3/3	1/17	10/24	0/3	Os01g35230	1-aminocyclopropane-1-carboxylate oxidase homolog 1, putative, expressed	GCGTCCTGCGCCAGGACGGTGAAGAGGCTGGGGTCGGTGTGCTCCAGGCTGCCGACCACCCGCTCCGGCTCCGGGCACGGCGGGTAGTAGTGGCACGCCATCAGCCACCCCTCCACCTGCATCTCCCGCTCCAGCCGCTCCGCCCCGACGCCGCCGCCGCCGCCGCCGCCGCCGAGCGCCTCCGACAGCAGCCCGGCCATCTCCTTCCCGAACACCGTCAGCGACCGCTGGTACTCCGGCAGCGCGTCCCGGCAGGACGCGGGAAGGCGCCCTAGGTCGGGAGCCTCGGGCCCCGGGCCG
832	Chr1-19616040	1	19616040	-	-	-	0.59	0	145/250	79/98	24/58	22/57	0/3		-16	69/250	7/98	28/58	23/57	2/3	-	-	GAAGTGCCTTTGTAATAATGTAAATATTATCGATATAATAAAGATGTGTCTTTTATATCATGTTTGTGTGGTGTACCCCGGCTTTTCCTGGGACGGGGATTAATACACTAGCGTTCGGGAAAAGGCAATTTTCCCGGTCGCGACAGTCGAGAACAACATGAAGATCCTGGAGCTGCGTCAAGAGAACCTGCAGCTCAAGAAGGACCTAGACGCGGTGGAGGCGCAGCTGCATCAGCTCAAGATCGCCCAGGGAGAGGTCTGCCGCCCCAAGCGCCGCCGCGTCTGCCGCAGCCAGAAGAT
833	Chr1-20027440	1	20027440	-	-	-	0.85	-16	57/246	37/139	12/44	4/40	0/3		4	38/246	18/139	8/44	8/40	0/3	-	-	GTGCCACTTGACGTCTTGAGAGCATTTATAGAGTGCCACTTGGCGGATTGAGAGCGTTTGTAGGAAGTTTAATGGACTTTTAGTATATAATAGATAGAAGATAGAAGATAGATGATAGATAGATAATAGATAGATAGATAGATAGATAGATAGATAGATAGAAGATGATTAGGAGTTACTTTGTCATTTATATTTTTCCCAGCTAAATCGATCTATGATTATCCATTGAGCTGGCATCACTCATATTTCATCGAAAAAAGCAAAAAAACTAAATGACAATTATACCCCTCCATACCTAAC
834	Chr1-20062580	1	20062580	AGAAGCGGTCGAACCCTAAC	CGCGGCTAGCTTTTTAGACA	275	0.5	-8	269/530	2/92	107/157	152/245	5/5		0	261/530	90/92	50/157	93/245	0/5	Os01g36240	peroxidase precursor, putative, expressed	TGAGCGAGAAGCGGTCGAACCCTAACCGGGACTCTGCGAGGGGGTTCGAGGTGATCGACGAAATCAAGGCGGCGTTGGAGGCCGCTTGCCCACACACCGTCTCTTGCGCTGACATCCTTGCCCTCGCCGCGCGTGACTCCACCGTCATGGTATATATACATTTTCTAGACCTCCCTATTACATTTTCTTTTCATATTCGAATAGTTAGGTTAATTGCTTTTATGAATGTAGTGCATATGTTGAGAATATATGCTTTTGCATTGTCTAAAAAGCTAGCCGCGGATTTGGATTGACTGCAAC
835	Chr1-20101800	1	20101800	GCCGTTCTGTTTGTTATATGGC	CATGCCATATGTACTGGACTGG	229	0.5	0	264/517	99/103	48/134	89/240	0/5		-8	253/517	4/103	86/134	151/240	5/5	Os01g36270	expressed protein	CTAGCCGTTCTGTTTGTTATATGGCATTTACTCGCTAAGATAATATTCACTATCCTCTGTTGATTCCATTCATGGCATTTAATCCGGCTAATTCTAGTTGTGGTGATGAATGACAAGGATAAAACCAGTGAATTGCTTGTGTCTGTTCGTACTGAATTACTCCGATAAAAATTGCTTTTTTCAAGAATTTAAAACCGAGTTCATAATGTACCAGTCCAGTACATATGGCATGCTTATGATTGATTTATGTTCTTGTATCCATGAAAATATTTAACCATTTTGTCTCTGTGTATCTCATGT
836	Chr1-20124120	1	20124120	CGGTGATATGTCGACTTCTAATAA	AGTCCAGCTGCTTGTTCCAT	241	0.6	0	274/510	111/115	59/130	77/223	1/5		-8	127/510	0/115	4/130	112/223	3/5	-	-	CCACGGTGATATGTCGACTTCTAATAATAAAAAACATATATTCTGGCTGTGATAAGATGGTATGAAAACACAGCCTTTGAAAAAAAAACACGAAAAACATTTCCATTTTGTCAAGTGATAAGATGGTATGACCGTATCGTTTTGTCGCCTTCTTCTCTGCAGGCTATAAAAACCAGCAAGAGCTGGTTAGCTAGATTTGTTGCACTGCAACTCTGCAAGTAGCCATGGAACAAGCAGCTGGACTAGTGTACCAACTCTTCCAACACGAAATGTTTCCCTGGACCTTCTCTGTCCTAGCCT
837	Chr1-20201500	1	20201500	-	-	-	0.5	-10	222/442	8/90	58/107	142/212	4/5		0	220/442	82/90	49/107	70/212	1/5	-	-	GAACACGGGCAGGCAACGCGAGCGAGCGCACGCGTGTTTCTCTAGTTCTCTCCACCACACATACCTCAAGTGGCTAGGAAATCACTCTCCCTTTAAAAAAAAATCTCCATCTCGTGAAATAAGCAAAGTAGTATGGAAGGTTCACATGCAACCACTTCCCATGAGTTCCCATGAGGTAGAGCTTTGTGATTTTTTCTAGAAATTATTCTCCATATGGGCTAAAGCACATCCTACAGTTCCAACATTTTCTCCATTCTAAGGGTGGAATGAAGGCATTATCATGTTTGATAGGTGGGACAT
838	Chr1-20201520	1	20201520	-	-	-	0.5	0	267/531	115/119	54/136	73/234	1/5		-10	262/531	4/119	82/136	159/234	4/5	-	-	AGCGAGCGCACGCGTGTTTCTCTAGTTCTCTCCACCACACATACCTCAAGTGGCTAGGAAATCACTCTCCCTTTAAAAAAAAATCTCCATCTCGTGAAATAAGCAAAGTAGTATGGAAGGTTCACATGCAACCACTTCCCATGAGTTCCCATGAGGTAGAGCTTTGTGATTTTTTCTAGAAATTATTCTCCATATGGGCTAAAGCACATCCTACAGTTCCAACATTTTCTCCATTCTAAGGGTGGAATGAAGGCATTATCATGTTTGATAGGTGGGACATTCTAGCATTTATCATTTGTC
839	Chr1-20248560	1	20248560	GAACTCCCATAATCGGGTCA	TTCCCTCCCTCCTCTCTCTC	171	0.54	0	206/307	78/78	41/52	63/140	2/5		8	24/307	0/78	1/52	21/140	1/5	-	-	CCGAACTCCCATAATCGGGTCAAATTTCGTCCCAGGGCTGTATGTCTTCTGGTTTTGTCCGACGTGGCACTTAGACTCTAGTTAGTTGTGTTGAGTCAACGTGGGACCCATGCAACCAATTTTTTCCTCTCCCCCTCTACCTTCTGCGAGAGAGAGAGAGAGGAGGGAGGGAAAGAAGAGGGGAGGAGTCTCAGTGTCCCCGGCTCCTGCTCGCAAGCGGCAGAGACGGCGAGGTGTTGGGCATGGGGAGGCGTCACTGTCGCTGGAGTGTGGCTCGCACGCGTTCTAACGATGGAGAGA
840	Chr1-20311720	1	20311720	GGAATGATGTGCTAATGCCC	AGTGCTACCTGTTTGCATGG	150	0.5	0	217/396	105/108	41/68	53/193	1/5		10	179/396	3/108	27/68	140/193	4/5	-	-	AACAACAGGAATGATGTGCTAATGCCCAAGTGCCCAACACAGACACACACACACACACATACACACACAAGCTCGCAAAAAAAAAAAGTTAGACACCTACAAACCAGATTGTCTATTACTAGTTACTAGATAAATACCCATGCAAACAGGTAGCACTATGCTCATATGTTATACATACATGCTCAAAATTAAATTAGCATTTTTTTCTGGGAAAAAATAGATTACCATTACCTTACCATTGATATCAAAAGTTGTCTAGGCAAACAAGCTTAGTGCAGACCAACATACATCTATTTATTG
841	Chr1-20311740	1	20311740	CAAGTGCCCAACACAGACAC	TGCACTAAGCTTGTTTGCCT	251	0.5	0	231/421	110/119	47/73	54/197	1/5		10	188/421	9/119	26/73	141/197	4/5	-	-	AATGCCCAAGTGCCCAACACAGACACACACACACACACATACACACACAAGCTCGCAAAAAAAAAAAGTTAGACACCTACAAACCAGATTGTCTATTACTAGTTACTAGATAAATACCCATGCAAACAGGTAGCACTATGCTCATATGTTATACATACATGCTCAAAATTAAATTAGCATTTTTTTCTGGGAAAAAATAGATTACCATTACCTTACCATTGATATCAAAAGTTGTCTAGGCAAACAAGCTTAGTGCAGACCAACATACATCTATTTATTGTTAAAATAATTAAACTCATG
842	Chr1-20342140	1	20342140	TAAGACTCACAACGGCAGCA	CCAAAAGCCACTCCTCTCAA	289	0.57	0	298/516	104/104	36/143	127/227	2/4		-11	153/516	0/104	107/143	42/227	2/4	-	-	CTAAGACTCACAACGGCAGCAGCTATATACCACCACTGGACACTGGCACTAGCACTAGCTAGCACCAGCTGGTGATCATCATCTTGCTCATGGCTAATCAGGAGAGAGAGATCGAAATCAAGATGATGAGAGAGTTAACTAGCAAGCTAAGCTAAGCTTAAGCTAGGGGGGCCGGGCCGACAAAGCATGAGGCTTTGCAGCATGAGGCAATTGAGTGAGTGAGTGAGTGAGATACAAGAACAATTATTATAATTTACTACTACTTGAGAATTGAGAGGAGTGGCTTTTGGGAAAGGGGCA
843	Chr1-20342200	1	20342200	TCATCATCTTGCTCATGGCT	CCAAAAGCCACTCCTCTCAA	215	0.59	0	285/501	99/100	51/160	109/208	1/5		-8	127/501	1/100	106/160	18/208	2/5	-	-	AGCACCAGCTGGTGATCATCATCTTGCTCATGGCTAATCAGGAGAGAGAGATCGAAATCAAGATGATGAGAGAGTTAACTAGCAAGCTAAGCTAAGCTTAAGCTAGGGGGGCCGGGCCGACAAAGCATGAGGCTTTGCAGCATGAGGCAATTGAGTGAGTGAGTGAGTGAGATACAAGAACAATTATTATAATTTACTACTACTTGAGAATTGAGAGGAGTGGCTTTTGGGAAAGGGGCACCCTGCCCAACCCCAAGTGGCCGGCCATGGCAATGGATTGCTACTGCTACTGCCTTGCTT
844	Chr1-20342260	1	20342260	TGATGAGAGAGTTAACTAGCAAGC	CCAAAAGCCACTCCTCTCAA	167	0.58	0	174/324	79/84	33/60	42/149	1/5		10	114/324	4/84	27/60	73/149	4/5	-	-	AGATGATGAGAGAGTTAACTAGCAAGCTAAGCTAAGCTTAAGCTAGGGGGGCCGGGCCGACAAAGCATGAGGCTTTGCAGCATGAGGCAATTGAGTGAGTGAGTGAGTGAGATACAAGAACAATTATTATAATTTACTACTACTTGAGAATTGAGAGGAGTGGCTTTTGGGAAAGGGGCACCCTGCCCAACCCCAAGTGGCCGGCCATGGCAATGGATTGCTACTGCTACTGCCTTGCTTGGGCTCAATTGCTCACTGCAATTGAGTACTCCTCCTTGTACAAGAATTTTTTTTTTTTTT
845	Chr1-20443960	1	20443960	-	-	-	0.52	0	646/938	214/336	181/315	212/213	5/5		48	10/938	6/336	4/315	0/213	0/5	-	-	AATCTTTTTTTAGTTTAGACTATTTTTTGTTTGCGAGATGTCTTGTCTGCAATTCCTTATTTCTATCATCTCATGCAAAACGAGGAGAATGCAAGGCAAGGGCGAGAACAATAAAAGGAACAAATCCTTTTAGGAGGGATTGCTGGTCTTCTTAATCCTCTATTGGGCACAAGAAAAAGGCAAAAAGTCGATTCTTCTTGTATCGAAATATGAATCTTTTTTCTTCCTATTCGGCAAAGATTACTATTTCTTCTTTATTTGGGTCTGTCTCTTGAACCTCTTTTGCTTAGGTTCAGGCAG
846	Chr1-20447520	1	20447520	-	-	-	0.52	-15	170/335	2/79	77/104	85/131	4/4		0	159/335	77/79	27/104	40/131	0/4	-	-	AACTACTAAACGGTACGTTTTTTGTAAAAATTTTCTATAGAAAAGTTGCTTTAAAAAATCATATTAATCAATTTTTAAAATTTAAAATAATTAATACTCAATTAATCATGAGCTAATAGCTCACATCGTTTTGCGTATCTTCTCAATCCCCTTCTTCTCAGACACACCCTAAAAGTACCTCACCTCTATCAGATGAATGGTTACTATAGAGGAAATAAACTATGGTGGTACACAATACTGTAGCATTGATATGGGACATGTAGTATTTATTTTGGTTGCTCTCTTAGGGCCTGTTTGGCA
847	Chr1-20452500	1	20452500	TCGTCTCACAAATTAGTCGCA	TAATGTTTTGTTTTCCGGGC	281	0.5	0	158/285	65/67	33/52	45/144	1/5		10	125/285	2/67	19/52	97/144	4/5	-	-	GCTTAAAGCATTCGTCTCACAAATTAGTCGCAATATGTATAATTAGTTTTTTTTTTTGCCTATATTTAATACTTCATATAGGTGTTCGAACGTTCAATGTGATGGGGTGTAAAATTTTAGGGTGGGATCTAAGCACCCCCTAAATTAATCTAGTTAATATGTTAGCTGCAGGCTTGTCCGTGTCTTAAAAATTGAATGTATCACAAAGCATCTCCTTTTCGTTTGGACAGATAGTAATGAGAGTTAATTACTGCATGGGCCGTGTCCGTGGTGCCCGGAAAACAAAACATTAGTACACCT
848	Chr1-20513140	1	20513140	-	-	-	0.89	-14	5/33	1/6	2/10	1/7	0/4		-2	5/33	2/6	1/10	1/7	0/4	-	-	TAAATATGTAGTGTTGTGATAATTCCAATAATAAATCTACAGTTGTGTAGTATTGTGGCTTAAATATGTAGTTTTAGAAATAATGTATCAAAATATCTAAACTCTATTGAATTATATATATATATATATATATATATATATATATATATATATATTTATTTATTTACAGTTCATTCTCAATATGTTAATCTCATCGGTTGCCAATTAATATTTGAATACATGTAGCCAACACTTGTTTACTCTTAGGATACAATACAAGTATAAGGACTCGTAGTTCAAAATTATTCAAATCACTATTCA
849	Chr1-20529460	1	20529460	-	-	-	0.5	0	228/432	80/81	37/142	83/172	1/5		-13	202/432	1/81	104/142	88/172	4/5	-	-	GCGGCGGCGCAAGAGAAGGCGACAGCGGCGCAAGAGTAGGCGACGGCGGCAGCCTGCTACTCTGCGGCGGCGCATGCGCATGAGAGGCGCATCGGCTGACGACGGACATACTGGATAAGGTCAAAGCTAGGGTTTTTGGGCACTTGGGCAGTTGGGCTGGGCAGTTGGGCTACCTTATTGGGTTGGGCTGCCTGTCTGATTTTTGAGCTATGCGAGTTTAACAAGCCTACCGAGTAACTCGCGACCTGGCTCGGGCTCAGCTCGTTTGCTTAATGAGCAAAACAACTGGCTCGGCTCGGC
850	Chr1-20637380	1	20637380	TTAGTTTTGGAGACCGTGCC	TGATGACTGCGCATAACTGG	249	0.51	0	220/415	111/115	42/85	54/184	0/5		9	191/415	4/115	43/85	126/184	5/5	Os01g36984	expressed protein	AAAAAATATAAGCTAAAGATTAGTTTTGGAGACCGTGCCAACTTTGACCGCGCCTTATAATATAGGATAGAGGGAGTACTCTTCAAGCAATGCAAGGATAATGATGAGGACATCCCAGCCATATGTAATCCGCGGCCCTTGGTTACACCGGATGCACCAGTTACGCCACAGGTTATACCAAGTCCAACTTGGTTTACATATGAAAAGAAAAGTGTAGGATCAATCACATATAACCAAATTGGTACTGACCAGTTATGCGCAGTCATCATAAGAAACTCCAACAAGAAGTGAATTTCCTCT
851	Chr1-20637400	1	20637400	GAGACCGTGCCAACTTTGA	TGATGACTGCGCATAACTGG	240	0.5	0	214/393	118/120	34/65	48/180	0/4		9	176/393	1/120	31/65	130/180	4/4	Os01g36984	expressed protein	TAGTTTTGGAGACCGTGCCAACTTTGACCGCGCCTTATAATATAGGATAGAGGGAGTACTCTTCAAGCAATGCAAGGATAATGATGAGGACATCCCAGCCATATGTAATCCGCGGCCCTTGGTTACACCGGATGCACCAGTTACGCCACAGGTTATACCAAGTCCAACTTGGTTTACATATGAAAAGAAAAGTGTAGGATCAATCACATATAACCAAATTGGTACTGACCAGTTATGCGCAGTCATCATAAGAAACTCCAACAAGAAGTGAATTTCCTCTCTAAATCTTATTAATTTCGA
852	Chr1-20637780	1	20637780	CGGAGGGTTACATGAAGAGC	CAGTTCTCGGGCATCTTCTC	250	0.5	0	223/409	119/125	41/55	45/200	0/5		13	185/409	6/125	14/55	154/200	5/5	Os01g36984	expressed protein	ACATGGATGATACGGAGGGTTACATGAAGAGCACCAAAACTGTTGTACAAGATGAGAAGAGTTACACGTGCAAGACTTGAGGTTACACTTCAAGAGCCTCAAATTCAAGCGCAAGTATGTACCAATCTACCACGTTCTGGGGTGCATATTATACATATCAAGTTTTATTTTCCAACGCAATAAACGGAGCATCACTTGGACTTACCAGTAAGGACTCAATTACTGAAGATTGCGCAAAAGGCGAGAAGATGCCCGAGAACTGAAAGGACACTTCTTGAATGCTTCATTAGTTGGCCTTTT
853	Chr1-20700400	1	20700400	-	-	-	0.5	11	81/159	1/33	10/23	62/81	3/3		0	78/159	32/33	13/23	19/81	0/3	-	-	CCTATCATTTGATTCATTGTTAAATATACTTATATGTATACATATAGTCTTATATATTTAAAAAATAATTTGAATAAGACGAACAGTCAAATATGTGCTTAAAAAGTTAATGGTGTCGAATATCTAGAAAAGGAGGGAGCACAAAGCATTTGCTGCTGTCTTGCTGATCACACCTTTCCTCGTCGTGGCCGTCCGATTCAGCCCAGAAGGCCAGCATCCAACCGTCCATACCGCTCGTTGCCCTACTCTTTGCTCGGCTCGGGTGGGTCCCACTCTCAGTCTCAGCCGACGCCCTCCTTC
854	Chr1-20912940	1	20912940	-	-	-	0.62	0	198/399	113/121	42/62	21/181	0/5		11	118/399	1/121	3/62	108/181	1/5	-	-	ATATTGATTCTAACTTATCAAAGACAAAATGACTTTCTGTAATCTGTCAGCCAAGAGCTTAGTCTGAATTTTAAGGGCAATTCCCATGAGAGCAATTGGCCTATAATCATTGATATACATAGGATTCAACTTCTTAGGGATCAGAGTGATTGATAGAATCTAATTTAGAGATCCCAAGTGAAAATCAGCACATAGCTTGTAGTAATCATGGCAAATTATAGGCCGACACTTTTTTATAAAAAAGATCATCAAAACCATTTGGCCAGGTGCTCTATTCGTGGGAAGATTCTTTACCAGATT
855	Chr1-20935580	1	20935580	TTGGCAGAGAATTCACAAGTC	AGCATCCATTCGTCCATCTC	195	0.56	12	208/401	20/96	22/59	150/210	3/5		0	162/401	76/96	35/59	37/210	0/5	-	-	ATTTATTCACACTTGTTAATTGGCAGAGAATTCACAAGTCCCATCAATCCTGGAGATTCCCCAGTTATGGGAGAGCTAGCTAGCTCAGCCCAAAAGGGAGCATATGTAGCCTATAGCCAGCAGGCAGCTAGACAAGACATGCATGCATGCACGCACAATATTACTACCAACAACAACATAACATGCAGCTAGCAGAGATGGACGAATGGATGCTTCTTCCCCCGGTGCGCGGCTTTACTTGGGCCCCAACTCAACTGGCCTAGCTCATCACCTAAGCTCCAGTGCATCACCAAACCCTAT
856	Chr1-20935600	1	20935600	ACAAGTCCCATCAATCCTGG	GCATCCATTCGTCCATCTCT	180	0.57	12	220/450	20/115	36/83	146/217	3/5		0	194/450	95/115	45/83	40/217	0/5	-	-	TGGCAGAGAATTCACAAGTCCCATCAATCCTGGAGATTCCCCAGTTATGGGAGAGCTAGCTAGCTCAGCCCAAAAGGGAGCATATGTAGCCTATAGCCAGCAGGCAGCTAGACAAGACATGCATGCATGCACGCACAATATTACTACCAACAACAACATAACATGCAGCTAGCAGAGATGGACGAATGGATGCTTCTTCCCCCGGTGCGCGGCTTTACTTGGGCCCCAACTCAACTGGCCTAGCTCATCACCTAAGCTCCAGTGCATCACCAAACCCTATATAAAAGCCCGCGCCACCTC
857	Chr1-21076160	1	21076160	GTGGCCTTACCAGCAAAAAG	TCTTGTCTGCTTGGTGTTCG	174	0.67	0	180/350	61/66	61/76	36/174	0/4		-14	65/350	0/66	2/76	59/174	2/4	Os01g37690	sodium/calcium exchanger protein, putative, expressed	GCAGTTGCCCATGTGGCCTTACCAGCAAAAAGCTACAGTACTATATCTCGGTTTATACTAGTTAAAAAAAAACTTAAAATAGGCGCCGCAGCGGCCTGCCACCTGGTCACCGCCGCTTGCAAACGCCGAACTCGAAAAAAAAAAGATGAAAAAAAAAAAGATGCAACGAACACCAAGCAGACAAGAGGATGGTCAAAGCGAACATGGAATGGAATGGAATGGGGAATTGAATTAACCTGGTCGAAGCGGAAGCACTGGGCGGCGATGGCGAGCGGGACGGCGGGGAAGAGGACGGCGAGC
858	Chr1-21146860	1	21146860	CAACTCTAGGATTTGACATGTGCT	TTCTTCAACTCTTTGGGCGT	182	0.5	0	243/387	91/92	98/107	35/160	1/5		10	123/387	1/92	8/107	105/160	4/5	-	-	GTTCAACTCTAGGATTTGACATGTGCTAATTATTCTTGTATTAGTGATAGAAAATATATTTATTTACAGCACGATATTCTTAGTGACTTCGTCAAATCTTAAGACACTTTCGAATGTGAGTTTTCTGCAAGAGGTGTAAGGAGACGAAGTAACTAGAAGCTGGAGACGCCCAAAGAGTTGAAGAAATCCAAAAGGTAAATGAACTGATGGATAGATATCCAAGTCTAAGAAGAAGAAATCTTATTATCAGCTAAAATTAGCACTTCCAGACAGTTAACTTCGGATGCTCCTGACGAACCC
859	Chr1-21192440	1	21192440	GCCGACAAAACCAATATCGT	TTCCAATGCTCCCTAGTTGG	151	0.56	0	155/283	116/116	10/18	25/129	0/2		34	103/283	0/116	8/18	80/129	2/2	Os01g37860	retrotransposon protein, putative, unclassified, expressed	GGCAGGCCGACAAAACCAATATCGTGTAAATCACACTGGGACAGCACATCACGGAAATCCCTCGTCTGAGGCTCAGGGCGCTGTCGTGCCGAAAAATGCTCGAAAGACCACATTGTTTCGTTGAAATCACCCATCACCAACTAGGGAGCATTGGAAGGTGGCGGTCCTGCATCCTTGGTTCCCCATACACAAAGGTGCCCCTCCATTGGAAACCGCTGTTTGCTTCACTTATTAAAACATCAATATACCTGCAGCTCATAGACAAAAGATGAACAGATAAAGTTTCATCCCAGATAAGTG
860	Chr1-21225440	1	21225440	GGCCATGATGAACAGGAAAC	CAAAGTTTTCATTTAGGGTCCG	250	0.67	13	129/288	3/90	27/37	82/137	4/4		0	92/288	70/90	9/37	9/137	0/4	-	-	CTTGAGTGGATGGCCATGATGAACAGGAAACTATCACTGAGGCCATTATCTTGGATGTACTTCCAGTTCCAGTTTGTGAAATTTCGAGAGAAGAATAGAGATAATCTAATTCATATGTAAGATCAGACCTAAAAACTTTACAATAAAATAGTTAATCTTTTTTAAGAAAAAAGTGAAAACTATAACATGGCTATCATTGACAAACCATACATACTAAAAATTGTGAAATCTATGATAAACGGACCCTAAATGAAAACTTTGAATCTACTATAAGACAAATTTTGCTACAGAACACTGAAA
861	Chr1-21238480	1	21238480	TTTAGTAGTTTGAAAAACGTGCG	AATGGCGTTGAATTTGATCC	271	0.5	-11	263/485	14/117	172/188	51/149	1/1		0	222/485	103/117	16/188	98/149	0/1	-	-	CACCGTTTAGTAGTTTGAAAAACGTGCGCGCGGAAGACGAGACTCAATCTCCCCAAACACCCTGGAACGAACAGAGCCAAGTATCAAAAGAAAATCCACAGCCAATTTGCCTTCACTAAATAATACAGGTTCAATTTGCCTTCACTAAATAATACTACATTACTACTTCATTTCATAACATGTGACTATGTGTATTGTCAGTATGCATACCTAGGAAGTAGGAAATACAAAACTATAGTGATGTTTGATAGAAATTGGATCAAATTCAACGCCATTTTGATAGGTTACAATTACATCCGT
862	Chr1-21309320	1	21309320	-	-	-	0.54	-17	143/291	10/74	12/19	107/177	4/4		0	135/291	64/74	7/19	57/177	0/4	-	-	GTTGTATGAATATTGTTAAATTTTTCCAGAATTTTTCATAACCGTTTAAATGGTTTTTAAGCAAACGAGAGAACATCCCCTCGAGGGAAGTTTCTCCTAAGCTTCAGTGAAGTGCATTTGTGTGGCTTTGGGTGATGGAATCGGTCAACAGGATGGCCTGTGCATGTGGGCTACTCCAAGACGGAGCAGGTCAAGACGTCTGATACATGCTAATGATATGTAAGTAACTACTTACTATTAGTTATTCCCTGTGACCCTGTCTGAGCTAACCATTTTTATTTTGCATATCCCATTTATTTA
863	Chr1-21562820	1	21562820	-	-	-	0.53	-8	343/561	78/168	102/137	134/215	3/4		0	175/561	76/168	7/137	81/215	1/4	-	-	CTGAGCGAGTACAATAGCAGACTATAAGTCAACTATAAGCACATGTGGAGGACAGAAAAGATGAGAGAAAGACAGCGTGCTACAGATTTGTAGCCAGCTGCAGTACGGACTCTAATACATTGTATGTGTATGAGAGGTGGGACCATATATTAATAGAGTAGTACTCCCTCCATCTACTTTTGATAGTTATATTTCCAAATCTGAAAAATTTATTTTTGATAGGCATATTTTAATCCAACAACTTATCCTCTTATTGACTTTCTCGGATTTAATGTGTGACTCTCCATTCTTCCACATAAG
864	Chr1-21656960	1	21656960	CGAGCTCCGTCAGATGTAGT	TGGTGAACACACTTTTCGAACT	262	0.9	-9	13/71	2/28	6/14	2/14	0/1		-18	11/71	6/28	1/14	3/14	0/1	-	-	CGAGCTCCGTCAGATGTAGTAATATTTTCGAACGAAGGTAGTATGTTCAAGTGAGCGACCGATTAAACATTTTTGTTGCACACAAAACGAGATGAGTAATTGAAGTGTAATTAATTAAATTTTAATTATTATTATTATTATTATTATTATTATTATTATTATTACAAACTTAAAAAATAGATTTATTTGTTTCTTAAAGAAACTTTAATAAAAAAGTTTTCGTAAAATATATCATTTCATAGTTCGAAAAGTGTGTTCACCATAAACAAAGAACAAGAAAGTTGCTCCCTCTAGTAGCAT
865	Chr1-21693960	1	21693960	AAGACACCTAACTACTGGCCG	GGCATGTACAACCCTTTGCT	275	0.54	12	139/260	3/64	30/38	93/129	5/5		0	107/260	60/64	6/38	30/129	0/5	-	-	ATTACAAGACACCTAACTACTGGCCGTAGCTATGGAGCTAGCTAGTGTCATTTTCTCATCGAGGTACTTGTTGGAGGCTAGGAGCTAGCTAGCGGCCGGTAAACTAACAAGGAGAAAGACACAAGAGTGAGATTTTTATCAACAGCCATTTTGTATTTTTTTATGCTTGATATGCATAAAAATATTGGGGGCTTGCTGATCAAAGATTTTTATTTTACTCTCTCTACATGTGCGTGCAAGTGGCCAAGCGCGGGCAGTATAGCAAAGGGTTGTACATGCCATTGTTTTCCTTACAGTTTG
866	Chr1-21713200	1	21713200	CCTAATTGGCCGTCAATCC	ATAATGGAAATGCGAGCCAG	180	0.5	-17	190/349	6/90	97/103	77/128	3/4		0	159/349	84/90	6/103	51/128	1/4	-	-	TATTTTAAATTTTTATTCCTAATTGGCCGTCAATCCCATCGGTGCAGTAATGTGAAAAACACAAGATTGTTCCTAGTAATGATAGCAAGAGTTTAGCATAAGCTCAAGTAACATTTCAACCACATGAAAGTTGAGACACCTGTGAGGGCAAGACACCTGTGAGGGCAATTGCGAAAGCTGGCTCGCATTTCCATTATTATTATGATGCTCCCTAGAATTTCAAATAGTCATGTGGTTGGTATCTTTACTATTCTTTATTTATTTATTTATTGCCATTGCACACATGCTAATTTAAAAGAC
867	Chr1-21722360	1	21722360	-	-	-	0.5	0	211/301	86/108	10/40	93/119	4/5		10	19/301	0/108	0/40	19/119	0/5	-	-	TATAATATTTTCTAGTGTAAAATTTGATATCTCTAGATATTAATTACCTCAAGGTACTAAAAATTTTAGTGATTGCTGGATCTAACTTGGTATGATGGGTGAGGTACCGATATCTCGAGGTACTTTTTGTTGGACCTGAGCAAATCTGGTAAAATTTAGGTACCTCGAGGTACTTTTTGTTGGACGTGAGCATATCTTGTAAAATTTAGGTACCTTAAGATACTTTCCTCAAGAACTGTAAAATTCCTTAAAAAACTGTTCAATATATATGGCAGGCAAATTATTTTACATTATATTCAT
868	Chr1-21903140	1	21903140	-	-	-	0.56	-16	245/428	5/121	148/153	81/120	3/4		0	137/428	108/121	4/153	6/120	0/4	Os01g38980	calmodulin-binding protein, putative, expressed	CTCGGCGGCGGCGATGAATAGAGGAAGATGATGAAGGAGAAGGCGGTGAGCTTGTTGGGTGAGGAATGGAGCTGGGCAGTTGGTGATTGGGAGGCAGCGTGGTTGGCTCGCCCATATATAGGAGGAGGAAGGATAGATGGATGGATGGATGGATGGATGGATGGATGGATCACTCGGTTGTTGTGCGGCGACTACCAGTGATGACTGACTGCATCAGCGTAGGAGCAGGGGCGAGGGAGAGCACAAGTCCAAAATGGGGAGGCAAGAGTGGGGAAGGAAGGAGACGGACTGACCGGTCGT
869	Chr1-21904360	1	21904360	-	-	-	0.87	-4	56/207	27/94	1/6	20/83	0/2		8	26/207	15/94	2/6	6/83	0/2	-	-	TGACATATTTCATCCACTAATTAATTAAATAAAAATTTATATGTATTCTGGCTTGTTTGGAGCTCAAGCTGCCGTGAGCCTCAAGCTCTTTTTTACACCCTAGTAGTATTATGTAACTCTATTTGTCCAGTAGCTACTAGCACCATATACACTTCTCATTAAAAGAGAGAGAGAGAGAGAGAGAGAGAGAGACAGTCCTAACTATGAAAGCTAGGATTTGATTTTTATTTTTTGACGAAGAGAGCGTTTTGGAATATACTACGTGTAAAGAGGGTCAGTATGCAATAAGGGTATCTAAGC
870	Chr1-21995800	1	21995800	-	-	-	0.6	0	33/58	10/10	4/5	16/37	0/1		-9	15/58	0/10	0/5	13/37	1/1	Os01g39110	ZOS1-10 - C2H2 zinc finger protein, expressed	CGGGGCACCACCACCACCACCACCACCACCACCACCAGCTGCTCTTCTCGCCGCCGCCGGTCATGGCGCACCACCAGGAGCTCGCCGCGCTGCAGGAGCAGCAGCAGCAGCAGCATCACCAGGATGTCATGCAGTCGCCGCACCAGCATCAGCAGCAGCAGCAGCAGCGGCAGCAGCTGGTGCAGCAGAACTGCGGGTACGCCGTGAAGCCGGAGATGGCGCCGTGGCCGACGACGATGCCCTACGACCACCACCACCCGCTGCTGCAGCCGCTCTGCAACGCCAACGCCGCCGCCACGG
871	Chr1-22036900	1	22036900	CCTCATCAAATATCCACCGC	AGGATGTTCTTGATGCCGAA	284	0.51	-9	49/99	0/14	19/28	21/41	2/3		0	49/99	14/14	9/28	20/41	1/3	Os01g39150	DUF260 domain containing protein, putative, expressed	CCGCCGCAGCCGCGTCCTCATCAAATATCCACCGCGACACACGGGGCGATTGCCATGGGCGACGAGGAGGCCGGGCCGTCCTCGTCCGGACACTCCTCCCCCACCTCCAACACCAGCACCACGCCCCCACCTCAGCCGCCGCCGCCGCCGCCTCCACCGCCGCACCCGCAGGCGTGCGCCGCGTGCAAACACCAGAGGCGGAGGTGCACGCCGGAGTGCCGGCTGGCGCGCTACTTCCCGGCCAACCAGCCGGCGCGGTTCCGGAACGCGCACCGCCTGTTCGGCATCAAGAACATCCTC
872	Chr1-22074460	1	22074460	CCAATGACAAATTTATAAGTCCAA	ATGAGATCCCAAACCCACAA	156	0.52	0	42/64	34/34	0/4	4/22	1/1		9	11/64	0/34	2/4	9/22	0/1	Os01g39250	OsFtsH4 FtsH protease, homologue of AtFtsH4, expressed	CTCACTCCAATGACAAATTTATAAGTCCAAACCTAAAAGAAATATTTGGCTAATTGACAAACGTAAAATTGGCAGATAGTTAAATCCCCTTCCCCCCTCCCCCTCCCCCGCCGCCGCCCTCACACAGGGGTCTTAGTTTTCCTTGTGGGTTTGGGATCTCATCGAGGCGGCGGCGGCGGGATTCCGGCCGATGGCGTGGAGGCGCGTCCTTTCGCAGGTGCGTTTTTCTTCCGGCCTTTCTCCCTCCTTTTGTCCGCTGCGCGTCTCTCCTCGCCTCGTGGGTTGTGGTCGGGGAGGAGG
873	Chr1-22093600	1	22093600	-	-	-	0.5	-9	159/292	4/74	24/35	121/155	4/4		0	133/292	70/74	11/35	34/155	0/4	-	-	GCCTTCTTTTTCTTCTCTTTTTTTTTTTGCAGTATACACTAGTAGAGCTGAGTGCCACTCTGGTATGTGCTGATGTGCAAATGGAGTACCCTATCTTTCTGGGAAAAGTTAAAAAGAAAAACTTTACTCCAAAATCTCACCACTCTGTAGACTCTGTAGGATTGTTCATTGTGTAGAAATTTCAAAGTAAATGGTAGTATTCAATCCCTTCTTTCAAAGATCTTCAAAGATTTTTTTTTATTCTTATAGAATTAAAATCATCCAAATTTCCTATATTTTTCATAGGACTCGAAGTGGTTT
874	Chr1-22097520	1	22097520	-	-	-	0.51	0	74/109	35/35	3/14	24/41	1/4		8	13/109	0/35	5/14	6/41	1/4	-	-	CCAAGCTCAAAGACATCTGAGAAGCTGAGTGAAGTATACTTCCATTAGATGACCGTTACGTTTTTGGTCCATGTGGTGGTGGTGGTGGTCTTAGCAAATTGCACCCCCCAAACCCAATGCCCCCACCCCCAACCACTACCCCCCATTAAATACCCCCATCCATCCATCCATCCATCCAATCTAAAGTACTTAATCTGGAGTAATCTAATCATCTCAAGTTACTCCATCCACAATTAAGTTCACAGAGAAAAAAAAAAGGTTACTCCACAATTGTACTATCACCAGCGCACCACCACCACT
875	Chr1-22098700	1	22098700	-	-	-	0.67	0	92/185	64/65	5/19	12/72	0/4		12	49/185	1/65	13/19	23/72	2/4	Os01g39290	harpin-induced protein 1 domain containing protein, expressed	CATACACTGTGAGAGAGAGAAAAAAAGGTTGAAAAATTGAGAGAGGGAAAAAACAAGAAGAAGAAGGAAGAAGGAAGTCTTCTCTACCGTCAAATCCGTCAAAATGTCCAAATCCAGATCTTGACCCGGAGCTTACACTTGGCGTCCGTCGTGCTCGAGGAGGAGGAGGAGGCCTTGACGACCGACCTCACCGGCGACGGGGCGGCGGCGACGACGATCGGTGGAGCGGAGGGGGTGTTCTTGGCGAGGGCGGCGGTGAAGCCGGCGCAGAGGACGCGGACGTTGATGCGCTTGGACTTG
876	Chr1-22098720	1	22098720	-	-	-	0.65	0	78/142	52/52	2/11	12/63	0/2		12	21/142	0/52	8/11	13/63	0/2	Os01g39290	harpin-induced protein 1 domain containing protein, expressed	AAAAAAGGTTGAAAAATTGAGAGAGGGAAAAAACAAGAAGAAGAAGGAAGAAGGAAGTCTTCTCTACCGTCAAATCCGTCAAAATGTCCAAATCCAGATCTTGACCCGGAGCTTACACTTGGCGTCCGTCGTGCTCGAGGAGGAGGAGGAGGCCTTGACGACCGACCTCACCGGCGACGGGGCGGCGGCGACGACGATCGGTGGAGCGGAGGGGGTGTTCTTGGCGAGGGCGGCGGTGAAGCCGGCGCAGAGGACGCGGACGTTGATGCGCTTGGACTTGAAGCGGCCGATCTGGAACCC
[truncated: 13,553 more rows]
