# Supplementary material for: Development of Genome-Wide Insertion and Deletion Polymorphism Markers from Next-Generation Sequencing Data in Rice
Source: Rice (N Y). 2015 Aug 14;8:27. doi: 10.1186/s12284-015-0063-4 (PMC4536249; doi:10.1186/s12284-015-0063-4)
Supplement: Additional file 5: Table S5. — Ontology analysis of genes affected by InDels with PIC ≥ 0.5 and major allele difference ≥3 bp in CDS region. (XLS 85 kb) [file 12284_2015_63_MOESM5_ESM.xls]

## Sheet: Sheet2
Table S5. Ontology analysis of genes affected by InDels with PIC≥0.5 and major allele difference ≥3bp in CDS region
GO term	Ontology	Description	Queryitem	Querytotal	BGitem	BGtotal	pvalue	FDR	Entries
GO:0023052	P	signaling	30	265	2409	34296	0.0072	0.82	// Os07g39850.1 // Os03g53280.1 // Os03g08410.1 // Os04g49530.1 // Os12g32640.1 // Os01g32930.1 // Os11g36200.1 // Os01g13740.2 // Os04g14570.1 // Os03g27320.3 // Os10g02720.1 // Os02g50960.2 // Os01g03620.1 // Os09g36370.1 // Os02g55380.1 // Os11g47550.1 // Os07g33790.1 // Os05g44760.1 // Os03g17180.1 // Os05g31720.1 // Os03g14980.1 // Os06g37690.1 // Os03g58060.1 // Os01g71690.2 // Os01g59340.1…
GO:0007165	P	signal transduction	24	265	1951	34296	0.018	0.82	// Os07g39850.1 // Os03g53280.1 // Os03g08410.1 // Os04g49530.1 // Os12g32640.1 // Os01g32930.1 // Os11g36200.1 // Os01g13740.2 // Os04g14570.1 // Os03g27320.3 // Os10g02720.1 // Os02g50960.2 // Os09g36370.1 // Os02g55380.1 // Os07g33790.1 // Os05g44760.1 // Os03g17180.1 // Os05g31720.1 // Os03g14980.1 // Os03g58060.1 // Os06g46475.1 // Os03g57290.1 // Os01g25450.1 // Os03g51440.1
GO:0050789	P	regulation of biological process	27	265	2132	34296	0.0087	0.82	// Os07g39850.1 // Os03g57290.1 // Os03g53280.1 // Os03g08410.1 // Os04g49530.1 // Os12g32640.1 // Os01g32930.1 // Os11g36200.1 // Os01g13740.2 // Os04g14570.1 // Os03g27320.3 // Os10g02720.1 // Os02g50960.2 // Os09g36370.1 // Os02g55380.1 // Os07g33790.1 // Os05g44760.1 // Os03g17180.1 // Os05g31720.1 // Os03g14980.1 // Os03g58060.1 // Os03g19480.1 // Os04g47870.2 // Os06g46475.1 // Os01g16870.4…
GO:0050794	P	regulation of cellular process	24	265	1951	34296	0.018	0.82	// Os07g39850.1 // Os03g53280.1 // Os03g08410.1 // Os04g49530.1 // Os12g32640.1 // Os01g32930.1 // Os11g36200.1 // Os01g13740.2 // Os04g14570.1 // Os03g27320.3 // Os10g02720.1 // Os02g50960.2 // Os09g36370.1 // Os02g55380.1 // Os07g33790.1 // Os05g44760.1 // Os03g17180.1 // Os05g31720.1 // Os03g14980.1 // Os03g58060.1 // Os06g46475.1 // Os03g57290.1 // Os01g25450.1 // Os03g51440.1
GO:0023046	P	signaling process	24	265	1972	34296	0.02	0.82	// Os07g39850.1 // Os03g53280.1 // Os03g08410.1 // Os04g49530.1 // Os12g32640.1 // Os01g32930.1 // Os11g36200.1 // Os01g13740.2 // Os04g14570.1 // Os03g27320.3 // Os10g02720.1 // Os02g50960.2 // Os09g36370.1 // Os02g55380.1 // Os07g33790.1 // Os05g44760.1 // Os03g17180.1 // Os05g31720.1 // Os03g14980.1 // Os03g58060.1 // Os06g46475.1 // Os03g57290.1 // Os01g25450.1 // Os03g51440.1
GO:0023060	P	signal transmission	24	265	1972	34296	0.02	0.82	// Os07g39850.1 // Os03g53280.1 // Os03g08410.1 // Os04g49530.1 // Os12g32640.1 // Os01g32930.1 // Os11g36200.1 // Os01g13740.2 // Os04g14570.1 // Os03g27320.3 // Os10g02720.1 // Os02g50960.2 // Os09g36370.1 // Os02g55380.1 // Os07g33790.1 // Os05g44760.1 // Os03g17180.1 // Os05g31720.1 // Os03g14980.1 // Os03g58060.1 // Os06g46475.1 // Os03g57290.1 // Os01g25450.1 // Os03g51440.1
GO:0009991	P	response to extracellular stimulus	7	265	393	34296	0.035	0.88	// Os01g71690.2 // Os11g47550.1 // Os01g59340.1 // Os03g27320.3 // Os06g11450.1 // Os07g05620.2 // Os01g03620.1
GO:0006464	P	protein modification process	41	265	3977	34296	0.035	0.88	// Os01g73750.1 // Os03g57290.1 // Os06g17490.1 // Os05g48600.1 // Os01g49529.4 // Os03g52700.1 // Os01g43870.2 // Os11g36200.1 // Os03g48610.1 // Os03g55320.2 // Os03g51440.1 // Os08g07774.2 // Os01g03370.1 // Os09g20640.1 // Os03g31000.1 // Os04g14570.1 // Os10g32760.1 // Os02g49520.1 // Os03g50120.1 // Os05g25540.1 // Os01g47050.1 // Os04g41530.1 // Os01g14932.1 // Os04g56060.1 // Os03g25600.1…
GO:0043412	P	macromolecule modification	41	265	3977	34296	0.035	0.88	// Os01g73750.1 // Os03g57290.1 // Os06g17490.1 // Os05g48600.1 // Os01g49529.4 // Os03g52700.1 // Os01g43870.2 // Os11g36200.1 // Os03g48610.1 // Os03g55320.2 // Os03g51440.1 // Os08g07774.2 // Os01g03370.1 // Os09g20640.1 // Os03g31000.1 // Os04g14570.1 // Os10g32760.1 // Os02g49520.1 // Os03g50120.1 // Os05g25540.1 // Os01g47050.1 // Os04g41530.1 // Os01g14932.1 // Os04g56060.1 // Os03g25600.1…
GO:0043170	P	macromolecule metabolic process	65	265	6691	34296	0.027	0.88	// Os07g10540.1 // Os03g57290.1 // Os06g17490.1 // Os11g10780.1 // Os05g48600.1 // Os01g49529.4 // Os03g19480.1 // Os04g04330.1 // Os01g43870.2 // Os01g32930.1 // Os11g11210.1 // Os03g48610.1 // Os02g29464.1 // Os03g55320.2 // Os03g51440.1 // Os06g01500.3 // Os08g07774.2 // Os01g03370.1 // Os09g20640.1 // Os03g31000.1 // Os06g08790.1 // Os04g14570.1 // Os10g32760.1 // Os02g49520.1 // Os03g50120.1…
GO:0044238	P	primary metabolic process	101	265	13205	34296	0.57	1	// Os06g17490.1 // Os03g48610.1 // Os02g57990.1 // Os12g36810.1 // Os03g12500.1 // Os03g55320.2 // Os02g01980.1 // Os01g69830.1 // Os03g31000.1 // Os04g14570.1 // Os06g39480.1 // Os12g13720.2 // Os01g14932.1 // Os12g42260.2 // Os04g56060.1 // Os03g25600.1 // Os03g25600.2 // Os05g41950.1 // Os09g27320.1 // Os03g14980.1 // Os01g42980.1 // Os02g19770.1 // Os07g06820.2 // Os01g59340.1 // Os01g16870.4…
GO:0030154	P	cell differentiation	8	265	710	34296	0.19	1	// Os08g08820.2 // Os03g53280.1 // Os03g25600.1 // Os03g25600.2 // Os09g27320.1 // Os03g01190.1 // Os06g51140.1 // Os04g47870.2
GO:0009791	P	post-embryonic development	12	265	2033	34296	0.87	1	// Os08g08820.2 // Os06g09880.1 // Os03g57290.1 // Os08g06050.1 // Os03g14980.1 // Os01g13740.2 // Os09g38980.1 // Os01g32930.1 // Os02g50960.2 // Os03g19480.1 // Os01g69830.1 // Os04g47870.2
GO:0009790	P	embryonic development	8	265	810	34296	0.29	1	// Os08g08820.2 // Os06g09880.1 // Os03g57290.1 // Os03g14980.1 // Os09g38980.1 // Os01g32930.1 // Os02g50960.2 // Os04g47870.2
GO:0006807	P	nitrogen compound metabolic process	41	265	5399	34296	0.57	1	// Os08g08820.2 // Os03g57290.1 // Os01g09620.1 // Os12g13720.2 // Os01g09750.2 // Os03g52700.1 // Os02g57990.1 // Os11g11210.1 // Os02g29464.1 // Os08g37444.1 // Os09g04800.1 // Os01g48290.1 // Os01g13740.2 // Os06g08790.1 // Os02g54890.1 // Os03g46350.1 // Os06g39480.1 // Os02g55380.1 // Os03g25600.1 // Os03g25600.2 // Os08g06050.1 // Os09g01290.2 // Os09g27320.1 // Os09g28900.1 // Os05g31720.1…
GO:0034645	P	cellular macromolecule biosynthetic process	6	265	890	34296	0.69	1	// Os12g42260.2 // Os01g42980.1 // Os04g44220.1 // Os07g14750.1 // Os04g41530.1 // Os02g19770.1
GO:0009653	P	anatomical structure morphogenesis	8	265	1141	34296	0.66	1	// Os02g54290.1 // Os03g01650.1 // Os03g25600.1 // Os03g25600.2 // Os03g53280.1 // Os03g14980.1 // Os03g58060.1 // Os04g47870.2
GO:0007049	P	cell cycle	7	265	485	34296	0.086	1	// Os02g54290.1 // Os08g07774.2 // Os03g57290.1 // Os08g06050.1 // Os05g51790.1 // Os05g01240.5 // Os07g46540.1
GO:0009719	P	response to endogenous stimulus	20	265	2015	34296	0.15	1	// Os04g51890.1 // Os02g55380.1 // Os05g35690.1 // Os03g53280.1 // Os06g11450.1 // Os03g57290.1 // Os01g72490.1 // Os03g27320.3 // Os03g17180.1 // Os04g12220.1 // Os07g33790.1 // Os03g14980.1 // Os12g32640.1 // Os03g58060.1 // Os02g50960.2 // Os12g13720.2 // Os03g12500.1 // Os02g03450.1 // Os04g47870.2 // Os01g32930.1
GO:0044267	P	cellular protein metabolic process	46	265	4849	34296	0.082	1	// Os01g73750.1 // Os03g57290.1 // Os06g17490.1 // Os05g48600.1 // Os01g49529.4 // Os03g52700.1 // Os01g43870.2 // Os11g36200.1 // Os03g48610.1 // Os03g55320.2 // Os03g51440.1 // Os08g07774.2 // Os01g03370.1 // Os09g20640.1 // Os03g31000.1 // Os04g14570.1 // Os10g32760.1 // Os02g49520.1 // Os03g50120.1 // Os05g25540.1 // Os01g47050.1 // Os04g41530.1 // Os04g04330.1 // Os01g14932.1 // Os12g42260.2…
GO:0000003	P	reproduction	15	265	1965	34296	0.56	1	// Os08g08820.2 // Os06g08790.1 // Os06g09880.1 // Os06g51140.1 // Os03g57290.1 // Os08g06050.1 // Os03g14980.1 // Os01g13740.2 // Os09g38980.1 // Os06g37690.1 // Os01g32930.1 // Os02g50960.2 // Os03g19480.1 // Os01g69830.1 // Os04g47870.2
GO:0044260	P	cellular macromolecule metabolic process	52	265	5364	34296	0.048	1	// Os01g73750.1 // Os03g57290.1 // Os06g17490.1 // Os05g48600.1 // Os01g49529.4 // Os03g52700.1 // Os01g43870.2 // Os11g36200.1 // Os03g48610.1 // Os02g29464.1 // Os03g55320.2 // Os03g51440.1 // Os08g07774.2 // Os01g03370.1 // Os09g20640.1 // Os03g31000.1 // Os06g08790.1 // Os04g14570.1 // Os10g32760.1 // Os02g49520.1 // Os03g50120.1 // Os05g25540.1 // Os01g47050.1 // Os04g41530.1 // Os04g04330.1…
GO:0048869	P	cellular developmental process	8	265	710	34296	0.19	1	// Os08g08820.2 // Os03g53280.1 // Os03g25600.1 // Os03g25600.2 // Os09g27320.1 // Os03g01190.1 // Os06g51140.1 // Os04g47870.2
GO:0016043	P	cellular component organization	15	265	1935	34296	0.53	1	// Os01g13740.2 // Os01g71690.2 // Os03g27320.3 // Os03g01650.1 // Os02g29464.1 // Os01g16870.4 // Os08g06050.1 // Os05g51790.1 // Os02g03450.1 // Os03g53280.1 // Os01g73540.1 // Os03g58060.1 // Os05g01270.1 // Os07g46540.1 // Os02g55010.1
GO:0007275	P	multicellular organismal development	26	265	3543	34296	0.64	1	// Os08g08820.2 // Os03g53280.1 // Os12g13720.2 // Os01g72490.1 // Os01g32930.1 // Os01g47050.1 // Os08g07774.2 // Os12g29980.2 // Os01g13740.2 // Os06g09880.1 // Os09g38980.1 // Os02g50960.2 // Os01g03620.1 // Os02g55010.1 // Os03g25600.1 // Os03g25600.2 // Os08g06050.1 // Os09g27320.1 // Os03g14980.1 // Os03g19480.1 // Os01g69830.1 // Os04g47870.2 // Os02g54290.1 // Os01g68524.1 // Os03g57290.1…
GO:0010467	P	gene expression	10	265	1076	34296	0.32	1	// Os12g42260.2 // Os01g42980.1 // Os01g16870.4 // Os04g44220.1 // Os07g14750.1 // Os03g58060.1 // Os03g19480.1 // Os04g41530.1 // Os04g47870.2 // Os02g19770.1
GO:0065007	P	biological regulation	29	265	2871	34296	0.085	1	// Os07g39850.1 // Os03g57290.1 // Os03g01650.1 // Os03g08410.1 // Os04g49530.1 // Os12g32640.1 // Os01g32930.1 // Os11g36200.1 // Os01g13740.2 // Os04g14570.1 // Os03g27320.3 // Os10g02720.1 // Os02g50960.2 // Os09g36370.1 // Os02g55380.1 // Os07g33790.1 // Os03g53280.1 // Os05g44760.1 // Os03g17180.1 // Os05g31720.1 // Os03g14980.1 // Os09g26160.1 // Os03g58060.1 // Os03g19480.1 // Os04g47870.2…
GO:0065008	P	regulation of biological quality	7	265	863	34296	0.5	1	// Os03g01650.1 // Os05g44760.1 // Os03g27320.3 // Os07g33790.1 // Os03g53280.1 // Os09g26160.1 // Os03g58060.1
GO:0032502	P	developmental process	29	265	3791	34296	0.55	1	// Os08g08820.2 // Os03g01650.1 // Os12g13720.2 // Os01g72490.1 // Os01g32930.1 // Os01g47050.1 // Os08g07774.2 // Os12g29980.2 // Os01g13740.2 // Os03g53280.1 // Os09g38980.1 // Os02g50960.2 // Os01g03620.1 // Os02g55010.1 // Os03g25600.1 // Os03g25600.2 // Os08g06050.1 // Os06g09880.1 // Os09g27320.1 // Os03g14980.1 // Os03g58060.1 // Os03g19480.1 // Os01g69830.1 // Os04g47870.2 // Os02g54290.1…
GO:0005975	P	carbohydrate metabolic process	11	265	1439	34296	0.56	1	// Os03g48610.1 // Os01g43490.1 // Os02g54890.1 // Os05g48600.1 // Os05g44760.1 // Os07g01200.1 // Os02g57990.1 // Os12g36810.1 // Os03g61800.1 // Os09g30240.1 // Os05g25480.1
GO:0032501	P	multicellular organismal process	27	265	3619	34296	0.61	1	// Os08g08820.2 // Os03g53280.1 // Os12g13720.2 // Os01g72490.1 // Os01g32930.1 // Os01g47050.1 // Os08g07774.2 // Os12g29980.2 // Os01g13740.2 // Os06g09880.1 // Os09g38980.1 // Os02g50960.2 // Os01g03620.1 // Os02g55010.1 // Os03g25600.1 // Os03g25600.2 // Os08g06050.1 // Os09g27320.1 // Os03g14980.1 // Os03g58060.1 // Os03g19480.1 // Os01g69830.1 // Os04g47870.2 // Os02g54290.1 // Os01g68524.1…
GO:0006629	P	lipid metabolic process	5	265	1376	34296	0.98	1	// Os02g01980.1 // Os07g01200.1 // Os03g12500.1 // Os02g02790.1 // Os12g17570.1
GO:0006139	P	nucleobase, nucleoside, nucleotide and nucleic acid metabolic process	41	265	5399	34296	0.57	1	// Os08g08820.2 // Os03g57290.1 // Os01g09620.1 // Os12g13720.2 // Os01g09750.2 // Os03g52700.1 // Os02g57990.1 // Os11g11210.1 // Os02g29464.1 // Os08g37444.1 // Os09g04800.1 // Os01g48290.1 // Os01g13740.2 // Os06g08790.1 // Os02g54890.1 // Os03g46350.1 // Os06g39480.1 // Os02g55380.1 // Os03g25600.1 // Os03g25600.2 // Os08g06050.1 // Os09g01290.2 // Os09g27320.1 // Os09g28900.1 // Os05g31720.1…
GO:0006810	P	transport	25	265	3278	34296	0.56	1	// Os12g09570.2 // Os12g13720.2 // Os03g08880.1 // Os05g34000.1 // Os09g17730.1 // Os05g35140.1 // Os02g50960.2 // Os09g36370.1 // Os02g41710.1 // Os02g55010.1 // Os01g45910.1 // Os07g33790.1 // Os08g37444.1 // Os03g17180.1 // Os09g26160.1 // Os02g44770.1 // Os01g25450.1 // Os02g03450.1 // Os01g50820.1 // Os11g05390.1 // Os02g53340.1 // Os08g38850.1 // Os07g05620.2 // Os02g48880.1 // Os01g68750.1
GO:0009058	P	biosynthetic process	37	265	7335	34296	1	1	// Os08g08820.2 // Os03g48610.1 // Os01g09620.1 // Os02g24354.1 // Os05g48600.1 // Os03g52700.1 // Os02g57990.1 // Os03g12500.1 // Os01g48290.1 // Os01g13740.2 // Os06g08790.1 // Os03g27320.3 // Os03g46350.1 // Os07g01200.1 // Os04g41530.1 // Os06g39480.1 // Os12g42260.2 // Os02g55380.1 // Os03g25600.1 // Os03g25600.2 // Os09g27320.1 // Os09g28900.1 // Os03g14980.1 // Os03g44900.1 // Os03g19480.1…
GO:0006950	P	response to stress	38	265	4660	34296	0.39	1	// Os12g31200.1 // Os03g57290.1 // Os04g38450.1 // Os02g30150.1 // Os05g44930.1 // Os03g08410.1 // Os03g52700.1 // Os11g43410.1 // Os03g12500.1 // Os01g15810.1 // Os06g01500.3 // Os02g29464.1 // Os03g31000.1 // Os10g02720.1 // Os06g16330.1 // Os07g17250.1 // Os08g43000.1 // Os01g03620.1 // Os09g15840.1 // Os11g47550.1 // Os07g33790.1 // Os09g01290.2 // Os01g09560.1 // Os12g08060.1 // Os03g19480.1…
GO:0008152	P	metabolic process	139	265	19328	34296	0.91	1	// Os06g17490.1 // Os04g46740.2 // Os02g57990.1 // Os12g36810.1 // Os05g43530.1 // Os03g12500.1 // Os03g55320.2 // Os02g01980.1 // Os08g44260.1 // Os05g01270.1 // Os03g31000.1 // Os04g14570.1 // Os07g06820.2 // Os06g39480.1 // Os05g25480.1 // Os01g14932.1 // Os12g42260.2 // Os11g47550.1 // Os04g36720.1 // Os04g56060.1 // Os03g25600.1 // Os03g25600.2 // Os05g41950.1 // Os09g27320.1 // Os03g14980.1…
GO:0007154	P	cell communication	6	265	512	34296	0.21	1	// Os01g71690.2 // Os11g47550.1 // Os01g59340.1 // Os06g11450.1 // Os06g37690.1 // Os01g03620.1
GO:0051234	P	establishment of localization	25	265	3278	34296	0.56	1	// Os12g09570.2 // Os12g13720.2 // Os03g08880.1 // Os05g34000.1 // Os09g17730.1 // Os05g35140.1 // Os02g50960.2 // Os09g36370.1 // Os02g41710.1 // Os02g55010.1 // Os01g45910.1 // Os07g33790.1 // Os08g37444.1 // Os03g17180.1 // Os09g26160.1 // Os02g44770.1 // Os01g25450.1 // Os02g03450.1 // Os01g50820.1 // Os11g05390.1 // Os02g53340.1 // Os08g38850.1 // Os07g05620.2 // Os02g48880.1 // Os01g68750.1
GO:0009056	P	catabolic process	18	265	2007	34296	0.29	1	// Os01g73750.1 // Os09g04800.1 // Os04g38450.1 // Os01g59340.1 // Os07g03760.1 // Os08g06050.1 // Os05g44760.1 // Os01g25450.1 // Os03g17180.1 // Os05g31720.1 // Os01g71690.2 // Os03g58060.1 // Os11g11210.1 // Os09g30240.1 // Os05g03480.4 // Os01g32930.1 // Os12g13720.2 // Os08g37444.1
GO:0051179	P	localization	25	265	3278	34296	0.56	1	// Os12g09570.2 // Os12g13720.2 // Os03g08880.1 // Os05g34000.1 // Os09g17730.1 // Os05g35140.1 // Os02g50960.2 // Os09g36370.1 // Os02g41710.1 // Os02g55010.1 // Os01g45910.1 // Os07g33790.1 // Os08g37444.1 // Os03g17180.1 // Os09g26160.1 // Os02g44770.1 // Os01g25450.1 // Os02g03450.1 // Os01g50820.1 // Os11g05390.1 // Os02g53340.1 // Os08g38850.1 // Os07g05620.2 // Os02g48880.1 // Os01g68750.1
GO:0040007	P	growth	5	265	736	34296	0.67	1	// Os03g01650.1 // Os03g53280.1 // Os03g58060.1 // Os03g27320.3 // Os05g01240.5
GO:0009628	P	response to abiotic stimulus	20	265	3022	34296	0.79	1	// Os07g39850.1 // Os01g71690.2 // Os06g01500.3 // Os11g47550.1 // Os06g02500.1 // Os08g41390.1 // Os07g03760.1 // Os03g57290.1 // Os07g05620.2 // Os01g09560.1 // Os07g33790.1 // Os03g52700.1 // Os09g26160.1 // Os02g02790.1 // Os03g01190.1 // Os03g19480.1 // Os01g03620.1 // Os01g32930.1 // Os04g47870.2 // Os03g58060.1
GO:0009607	P	response to biotic stimulus	10	265	1404	34296	0.65	1	// Os03g08410.1 // Os06g16330.1 // Os04g36030.1 // Os01g16870.4 // Os02g53340.1 // Os05g44930.1 // Os10g02720.1 // Os01g32930.1 // Os03g12500.1 // Os04g47870.2
GO:0009605	P	response to external stimulus	9	265	681	34296	0.086	1	// Os01g71690.2 // Os11g47550.1 // Os07g33790.1 // Os01g59340.1 // Os03g27320.3 // Os07g05620.2 // Os06g11450.1 // Os03g58060.1 // Os01g03620.1
GO:0044249	P	cellular biosynthetic process	6	265	890	34296	0.69	1	// Os12g42260.2 // Os01g42980.1 // Os04g44220.1 // Os07g14750.1 // Os04g41530.1 // Os02g19770.1
GO:0019538	P	protein metabolic process	56	265	6088	34296	0.09	1	// Os07g10540.1 // Os03g57290.1 // Os06g17490.1 // Os11g10780.1 // Os05g48600.1 // Os01g49529.4 // Os11g36200.1 // Os03g52700.1 // Os01g43870.2 // Os01g32930.1 // Os11g11210.1 // Os03g48610.1 // Os03g55320.2 // Os03g51440.1 // Os06g01500.3 // Os08g07774.2 // Os01g03370.1 // Os09g20640.1 // Os03g31000.1 // Os04g14570.1 // Os10g32760.1 // Os02g49520.1 // Os03g50120.1 // Os05g25540.1 // Os01g47050.1…
GO:0050896	P	response to stimulus	60	265	6928	34296	0.18	1	// Os07g39850.1 // Os12g31200.1 // Os03g57290.1 // Os04g38450.1 // Os03g53280.1 // Os12g13720.2 // Os02g30150.1 // Os05g44930.1 // Os03g08410.1 // Os01g72490.1 // Os12g32640.1 // Os02g02790.1 // Os03g12500.1 // Os05g35690.1 // Os11g43410.1 // Os01g15810.1 // Os06g01500.3 // Os06g02500.1 // Os04g36030.1 // Os03g31000.1 // Os03g27320.3 // Os10g02720.1 // Os04g12220.1 // Os02g50960.2 // Os07g17250.1…
GO:0048856	P	anatomical structure development	11	265	1665	34296	0.74	1	// Os01g13740.2 // Os02g54290.1 // Os03g01650.1 // Os03g25600.1 // Os03g25600.2 // Os03g57290.1 // Os03g53280.1 // Os03g14980.1 // Os03g58060.1 // Os01g69830.1 // Os04g47870.2
GO:0044237	P	cellular metabolic process	85	265	10280	34296	0.25	1	// Os08g08820.2 // Os01g73750.1 // Os01g16870.4 // Os01g09620.1 // Os06g17490.1 // Os05g31720.1 // Os01g09750.2 // Os10g32760.1 // Os05g48600.1 // Os01g49529.4 // Os11g36200.1 // Os03g52700.1 // Os01g43870.2 // Os02g57990.1 // Os11g11210.1 // Os09g30240.1 // Os02g29464.1 // Os03g55320.2 // Os08g37444.1 // Os03g51440.1 // Os09g04800.1 // Os01g48290.1 // Os01g03370.1 // Os01g13740.2 // Os05g01270.1…
GO:0009059	P	macromolecule biosynthetic process	6	265	890	34296	0.69	1	// Os12g42260.2 // Os01g42980.1 // Os04g44220.1 // Os07g14750.1 // Os04g41530.1 // Os02g19770.1
GO:0006259	P	DNA metabolic process	8	265	589	34296	0.09	1	// Os01g71690.2 // Os03g57290.1 // Os06g08790.1 // Os08g06050.1 // Os09g01290.2 // Os01g16870.4 // Os02g29464.1 // Os07g46540.1
GO:0009987	P	cellular process	143	265	18214	34296	0.42	1	// Os06g17490.1 // Os04g49530.1 // Os03g48610.1 // Os02g57990.1 // Os03g12500.1 // Os03g55320.2 // Os08g44260.1 // Os05g01270.1 // Os03g31000.1 // Os04g14570.1 // Os07g06820.2 // Os03g01650.1 // Os06g39480.1 // Os01g14932.1 // Os12g42260.2 // Os11g47550.1 // Os04g36720.1 // Os04g56060.1 // Os03g25600.1 // Os03g25600.2 // Os05g41950.1 // Os09g27320.1 // Os03g14980.1 // Os03g44900.1 // Os04g11970.1…
GO:0006412	P	translation	6	265	890	34296	0.69	1	// Os12g42260.2 // Os01g42980.1 // Os04g44220.1 // Os07g14750.1 // Os04g41530.1 // Os02g19770.1
GO:0000166	F	nucleotide binding	45	265	3490	34296	0.00048	0.026	// Os12g31200.1 // Os12g09570.2 // Os05g03480.4 // Os05g51790.1 // Os01g49529.4 // Os03g08410.1 // Os04g49530.1 // Os10g35200.1 // Os11g43410.1 // Os11g36200.1 // Os02g29464.1 // Os08g37444.1 // Os01g36840.3 // Os09g20640.1 // Os04g36030.1 // Os03g31000.1 // Os04g14570.1 // Os09g38980.1 // Os07g01200.1 // Os05g25540.1 // Os02g48340.3 // Os05g01240.5 // Os04g41530.1 // Os02g41710.1 // Os09g15840.1…
GO:0016772	F	transferase activity, transferring phosphorus-containing groups	32	265	2699	34296	0.011	0.2	// Os06g17490.1 // Os01g49529.4 // Os11g36200.1 // Os09g30240.1 // Os08g38200.1 // Os03g51440.1 // Os08g07774.2 // Os01g03370.1 // Os09g20640.1 // Os03g31000.1 // Os04g14570.1 // Os07g06820.2 // Os10g02720.1 // Os02g42780.1 // Os07g01200.1 // Os05g25540.1 // Os04g41530.1 // Os01g14932.1 // Os04g56060.1 // Os05g41950.1 // Os05g44760.1 // Os06g37690.1 // Os12g08060.1 // Os06g16330.1 // Os04g04330.1…
GO:0016301	F	kinase activity	32	265	2699	34296	0.011	0.2	// Os06g17490.1 // Os01g49529.4 // Os11g36200.1 // Os09g30240.1 // Os08g38200.1 // Os03g51440.1 // Os08g07774.2 // Os01g03370.1 // Os09g20640.1 // Os03g31000.1 // Os04g14570.1 // Os07g06820.2 // Os10g02720.1 // Os02g42780.1 // Os07g01200.1 // Os05g25540.1 // Os04g41530.1 // Os01g14932.1 // Os04g56060.1 // Os05g41950.1 // Os05g44760.1 // Os06g37690.1 // Os12g08060.1 // Os06g16330.1 // Os04g04330.1…
GO:0005488	F	binding	132	265	15115	34296	0.035	0.48	// Os04g49530.1 // Os02g57990.1 // Os03g12500.1 // Os05g01270.1 // Os03g31000.1 // Os04g14570.1 // Os09g38980.1 // Os06g39480.1 // Os05g34880.2 // Os05g25480.1 // Os12g42260.2 // Os11g47550.1 // Os04g56060.1 // Os03g25600.1 // Os03g25600.2 // Os05g41950.1 // Os09g27320.1 // Os03g14980.1 // Os05g51790.1 // Os04g11970.1 // Os06g38940.2 // Os02g19770.1 // Os02g54290.1 // Os07g06820.2 // Os01g16870.4…
GO:0004871	F	signal transducer activity	5	265	455	34296	0.28	1	// Os07g33790.1 // Os07g39850.1 // Os12g32640.1 // Os09g36370.1 // Os01g25450.1
GO:0003676	F	nucleic acid binding	29	265	4645	34296	0.91	1	// Os08g08820.2 // Os01g09620.1 // Os01g09750.2 // Os10g26730.1 // Os01g48290.1 // Os01g13740.2 // Os06g08790.1 // Os03g46350.1 // Os11g42900.1 // Os02g48340.3 // Os05g01240.5 // Os12g42260.2 // Os02g55380.1 // Os11g42910.1 // Os08g06050.1 // Os09g27320.1 // Os09g28900.1 // Os03g57280.1 // Os03g58060.1 // Os03g19480.1 // Os01g14010.1 // Os01g69830.1 // Os04g47870.2 // Os02g19770.1 // Os01g71690.2…
GO:0016787	F	hydrolase activity	35	265	4293	34296	0.39	1	// Os07g10540.1 // Os01g43870.2 // Os01g43490.1 // Os11g10780.1 // Os04g46740.2 // Os02g02790.1 // Os12g36810.1 // Os11g11210.1 // Os02g29464.1 // Os03g55320.2 // Os08g37444.1 // Os10g26730.1 // Os02g01980.1 // Os09g04800.1 // Os08g44260.1 // Os03g27320.3 // Os11g42900.1 // Os03g61800.1 // Os05g25480.1 // Os11g47550.1 // Os03g25600.1 // Os03g25600.2 // Os11g42910.1 // Os08g06050.1 // Os03g17180.1…
GO:0005515	F	protein binding	44	265	4910	34296	0.17	1	// Os01g16870.4 // Os02g27950.2 // Os02g30150.1 // Os01g72490.1 // Os10g35200.1 // Os11g43410.1 // Os09g30240.1 // Os01g56800.1 // Os06g01500.3 // Os08g07774.2 // Os09g17730.1 // Os06g08790.1 // Os03g27320.3 // Os10g02720.1 // Os06g16330.1 // Os07g17250.1 // Os08g43000.1 // Os02g41710.1 // Os07g33790.1 // Os05g44760.1 // Os03g14980.1 // Os09g26160.1 // Os04g11970.1 // Os03g19480.1 // Os01g25450.1…
GO:0003677	F	DNA binding	17	265	3291	34296	0.97	1	// Os08g08820.2 // Os02g55380.1 // Os06g08790.1 // Os01g48290.1 // Os01g09620.1 // Os01g13740.2 // Os06g51140.1 // Os11g42910.1 // Os08g06050.1 // Os01g71690.2 // Os09g27320.1 // Os09g28900.1 // Os03g46350.1 // Os11g42900.1 // Os03g19480.1 // Os01g14010.1 // Os01g69830.1
GO:0030528	F	transcription regulator activity	12	265	2374	34296	0.96	1	// Os08g08820.2 // Os02g55380.1 // Os01g48290.1 // Os01g09620.1 // Os01g13740.2 // Os06g51140.1 // Os09g27320.1 // Os09g28900.1 // Os03g46350.1 // Os03g19480.1 // Os01g14010.1 // Os01g69830.1
GO:0016740	F	transferase activity	42	265	5200	34296	0.4	1	// Os03g48610.1 // Os04g38450.1 // Os06g17490.1 // Os01g09750.2 // Os05g48600.1 // Os01g49529.4 // Os09g30240.1 // Os11g36200.1 // Os05g43530.1 // Os08g38200.1 // Os03g51440.1 // Os08g07774.2 // Os01g03370.1 // Os09g20640.1 // Os03g31000.1 // Os04g14570.1 // Os06g04820.1 // Os07g06820.2 // Os10g02720.1 // Os02g42780.1 // Os07g01200.1 // Os05g25540.1 // Os04g41530.1 // Os01g14932.1 // Os04g56060.1…
GO:0005215	F	transporter activity	15	265	2021	34296	0.6	1	// Os01g45910.1 // Os11g05390.1 // Os12g13720.2 // Os02g53340.1 // Os08g38850.1 // Os03g08880.1 // Os03g17180.1 // Os07g33790.1 // Os05g35140.1 // Os09g26160.1 // Os02g50960.2 // Os02g48880.1 // Os01g50820.1 // Os02g41710.1 // Os05g34000.1
GO:0003824	F	catalytic activity	107	265	13508	34296	0.39	1	// Os06g17490.1 // Os04g46740.2 // Os02g57990.1 // Os12g36810.1 // Os05g43530.1 // Os03g12500.1 // Os03g55320.2 // Os02g01980.1 // Os08g44260.1 // Os03g31000.1 // Os04g14570.1 // Os12g13720.2 // Os01g14932.1 // Os11g47550.1 // Os04g36720.1 // Os04g56060.1 // Os03g25600.1 // Os03g25600.2 // Os05g41950.1 // Os04g11970.1 // Os05g51230.1 // Os07g06820.2 // Os01g59340.1 // Os03g57290.1 // Os03g55230.1…
GO:0003700	F	transcription factor activity	12	265	2374	34296	0.96	1	// Os08g08820.2 // Os02g55380.1 // Os01g48290.1 // Os01g09620.1 // Os01g13740.2 // Os06g51140.1 // Os09g27320.1 // Os09g28900.1 // Os03g46350.1 // Os03g19480.1 // Os01g14010.1 // Os01g69830.1
GO:0060089	F	molecular transducer activity	5	265	455	34296	0.28	1	// Os07g33790.1 // Os07g39850.1 // Os12g32640.1 // Os09g36370.1 // Os01g25450.1
GO:0003723	F	RNA binding	9	265	876	34296	0.24	1	// Os01g16870.4 // Os01g09750.2 // Os04g44220.1 // Os03g57280.1 // Os02g48340.3 // Os03g19480.1 // Os05g01240.5 // Os04g47870.2 // Os02g19770.1
GO:0005783	C	endoplasmic reticulum	6	265	768	34296	0.55	1	// Os06g01500.3 // Os09g17730.1 // Os05g35710.3 // Os03g08410.1 // Os01g03620.1 // Os08g37444.1
GO:0005773	C	vacuole	14	265	1723	34296	0.46	1	// Os01g01307.2 // Os02g33840.1 // Os05g44760.1 // Os04g14680.1 // Os02g03450.1 // Os01g09560.1 // Os10g02720.1 // Os02g02790.1 // Os12g36810.1 // Os03g61800.1 // Os08g05670.1 // Os07g29240.1 // Os09g32570.1 // Os04g12220.1
GO:0016020	C	membrane	72	265	8187	34296	0.12	1	// Os12g09570.2 // Os03g29350.1 // Os12g13720.2 // Os02g55010.1 // Os01g49529.4 // Os03g08410.1 // Os12g32640.1 // Os02g02790.1 // Os03g12500.1 // Os09g32570.1 // Os05g34000.1 // Os03g51440.1 // Os06g01500.3 // Os08g07774.2 // Os04g14680.1 // Os05g35140.1 // Os04g14570.1 // Os10g32760.1 // Os03g27320.3 // Os02g03450.1 // Os10g02720.1 // Os02g42780.1 // Os07g01200.1 // Os07g38960.1 // Os02g50960.2…
GO:0043231	C	intracellular membrane-bounded organelle	91	265	11878	34296	0.56	1	// Os12g36810.1 // Os03g12500.1 // Os03g55320.2 // Os10g30210.1 // Os12g29980.2 // Os01g69830.1 // Os09g38980.1 // Os06g39480.1 // Os01g01307.2 // Os02g33840.1 // Os04g36720.1 // Os03g25600.1 // Os03g25600.2 // Os03g14980.1 // Os02g54290.1 // Os03g27320.3 // Os01g48820.1 // Os01g16870.4 // Os02g48880.1 // Os07g45090.1 // Os07g46540.1 // Os01g32930.1 // Os03g57290.1 // Os06g09880.1 // Os09g37510.1…
GO:0043232	C	intracellular non-membrane-bounded organelle	5	265	1237	34296	0.96	1	// Os10g35170.1 // Os01g16870.4 // Os02g02790.1 // Os07g14750.1 // Os01g42980.1
GO:0005829	C	cytosol	24	265	3345	34296	0.68	1	// Os01g32930.1 // Os08g07290.1 // Os09g30240.1 // Os03g55270.1 // Os09g20640.1 // Os07g03760.1 // Os03g27320.3 // Os02g55010.1 // Os03g14980.1 // Os03g58060.1 // Os04g11970.1 // Os01g25450.1 // Os02g03450.1 // Os04g47870.2 // Os02g19770.1 // Os05g51230.1 // Os03g57290.1 // Os07g05620.2 // Os07g14750.1 // Os04g04000.2 // Os03g01190.1 // Os05g01520.1 // Os01g68750.1 // Os08g41390.1
GO:0044424	C	intracellular part	103	265	14514	34296	0.88	1	// Os12g36810.1 // Os03g12500.1 // Os03g55320.2 // Os10g30210.1 // Os12g29980.2 // Os01g69830.1 // Os09g38980.1 // Os06g39480.1 // Os01g01307.2 // Os02g33840.1 // Os04g36720.1 // Os03g25600.1 // Os03g25600.2 // Os03g14980.1 // Os02g54290.1 // Os04g11970.1 // Os02g19770.1 // Os03g27320.3 // Os05g51230.1 // Os01g48820.1 // Os01g16870.4 // Os02g48880.1 // Os05g01520.1 // Os07g45090.1 // Os07g46540.1…
GO:0043229	C	intracellular organelle	91	265	12251	34296	0.7	1	// Os12g36810.1 // Os03g12500.1 // Os03g55320.2 // Os10g30210.1 // Os12g29980.2 // Os01g69830.1 // Os09g38980.1 // Os06g39480.1 // Os01g01307.2 // Os02g33840.1 // Os04g36720.1 // Os03g25600.1 // Os03g25600.2 // Os03g14980.1 // Os02g54290.1 // Os03g27320.3 // Os01g48820.1 // Os01g16870.4 // Os02g48880.1 // Os07g45090.1 // Os07g46540.1 // Os01g32930.1 // Os03g57290.1 // Os06g09880.1 // Os09g37510.1…
GO:0005622	C	intracellular	111	265	15144	34296	0.79	1	// Os04g49530.1 // Os12g36810.1 // Os03g12500.1 // Os03g55320.2 // Os10g30210.1 // Os12g29980.2 // Os01g69830.1 // Os03g31000.1 // Os09g38980.1 // Os06g39480.1 // Os01g01307.2 // Os02g33840.1 // Os04g36720.1 // Os03g25600.1 // Os03g25600.2 // Os09g27320.1 // Os03g14980.1 // Os02g54290.1 // Os04g11970.1 // Os02g19770.1 // Os03g27320.3 // Os05g51230.1 // Os01g48820.1 // Os01g16870.4 // Os02g48880.1…
GO:0043227	C	membrane-bounded organelle	91	265	11878	34296	0.56	1	// Os12g36810.1 // Os03g12500.1 // Os03g55320.2 // Os10g30210.1 // Os12g29980.2 // Os01g69830.1 // Os09g38980.1 // Os06g39480.1 // Os01g01307.2 // Os02g33840.1 // Os04g36720.1 // Os03g25600.1 // Os03g25600.2 // Os03g14980.1 // Os02g54290.1 // Os03g27320.3 // Os01g48820.1 // Os01g16870.4 // Os02g48880.1 // Os07g45090.1 // Os07g46540.1 // Os01g32930.1 // Os03g57290.1 // Os06g09880.1 // Os09g37510.1…
GO:0009579	C	thylakoid	6	265	772	34296	0.55	1	// Os03g12500.1 // Os09g32570.1 // Os01g73540.1 // Os05g01270.1 // Os01g66600.2 // Os07g38960.1
GO:0044444	C	cytoplasmic part	83	265	10930	34296	0.6	1	// Os07g29240.1 // Os07g10540.1 // Os12g09570.2 // Os04g40010.1 // Os01g45910.1 // Os06g09880.1 // Os02g24354.1 // Os01g25450.1 // Os01g68750.1 // Os05g48600.1 // Os09g37510.1 // Os03g08410.1 // Os08g43980.1 // Os12g36810.1 // Os11g11210.1 // Os09g30240.1 // Os09g20640.1 // Os03g12500.1 // Os09g32570.1 // Os03g55320.2 // Os08g37444.1 // Os06g01500.3 // Os10g30210.1 // Os04g14680.1 // Os03g55270.1…
GO:0005634	C	nucleus	31	265	4212	34296	0.64	1	// Os08g08820.2 // Os01g16870.4 // Os05g51790.1 // Os03g52700.1 // Os01g43870.2 // Os01g32930.1 // Os02g29464.1 // Os12g29980.2 // Os07g03760.1 // Os06g08790.1 // Os06g39480.1 // Os02g55010.1 // Os02g55380.1 // Os03g25600.1 // Os03g25600.2 // Os05g44760.1 // Os09g28900.1 // Os03g14980.1 // Os03g58060.1 // Os03g19480.1 // Os01g14010.1 // Os03g17180.1 // Os01g69830.1 // Os04g47870.2 // Os02g54290.1…
GO:0005739	C	mitochondrion	14	265	1611	34296	0.37	1	// Os03g50120.1 // Os01g71690.2 // Os01g42980.1 // Os10g30210.1 // Os06g46475.1 // Os05g03480.4 // Os05g44760.1 // Os04g14680.1 // Os09g37510.1 // Os04g25410.1 // Os01g09560.1 // Os07g45090.1 // Os03g12500.1 // Os03g55320.2
GO:0030312	C	external encapsulating structure	6	265	1189	34296	0.9	1	// Os04g38450.1 // Os03g51440.1 // Os10g02720.1 // Os04g46740.2 // Os12g36810.1 // Os04g12220.1
GO:0044464	C	cell part	149	265	19532	34296	0.62	1	// Os04g49530.1 // Os04g46740.2 // Os12g36810.1 // Os03g12500.1 // Os03g55320.2 // Os10g30210.1 // Os12g29980.2 // Os05g01270.1 // Os03g31000.1 // Os04g14570.1 // Os05g35140.1 // Os09g38980.1 // Os06g39480.1 // Os01g42010.2 // Os01g14932.1 // Os01g01307.2 // Os02g33840.1 // Os04g36720.1 // Os03g25600.1 // Os03g25600.2 // Os09g27320.1 // Os03g14980.1 // Os04g11970.1 // Os02g19770.1 // Os02g54290.1…
GO:0005623	C	cell	176	265	22048	34296	0.26	1	// Os06g17490.1 // Os12g31200.1 // Os04g49530.1 // Os04g46740.2 // Os02g57990.1 // Os12g36810.1 // Os03g12500.1 // Os03g55320.2 // Os05g35690.1 // Os02g01980.1 // Os10g30210.1 // Os12g29980.2 // Os05g01270.1 // Os03g31000.1 // Os04g14570.1 // Os07g06820.2 // Os03g01650.1 // Os09g38980.1 // Os06g39480.1 // Os05g25480.1 // Os01g42010.2 // Os01g14932.1 // Os01g01307.2 // Os02g33840.1 // Os11g47550.1…
GO:0043228	C	non-membrane-bounded organelle	5	265	1237	34296	0.96	1	// Os10g35170.1 // Os01g16870.4 // Os02g02790.1 // Os07g14750.1 // Os01g42980.1
GO:0009536	C	plastid	34	265	4703	34296	0.69	1	// Os07g10540.1 // Os12g09570.2 // Os06g09880.1 // Os02g24354.1 // Os08g43980.1 // Os04g40010.1 // Os11g11210.1 // Os03g12500.1 // Os09g32570.1 // Os01g36840.3 // Os10g30210.1 // Os06g02500.1 // Os09g38980.1 // Os01g45910.1 // Os04g36720.1 // Os07g33790.1 // Os05g44760.1 // Os05g10920.1 // Os01g09560.1 // Os01g73540.1 // Os01g25450.1 // Os05g01270.1 // Os01g66600.2 // Os01g68524.1 // Os01g48820.1…
GO:0005618	C	cell wall	6	265	1179	34296	0.89	1	// Os04g38450.1 // Os03g51440.1 // Os10g02720.1 // Os04g46740.2 // Os12g36810.1 // Os04g12220.1
GO:0043226	C	organelle	91	265	12251	34296	0.7	1	// Os12g36810.1 // Os03g12500.1 // Os03g55320.2 // Os10g30210.1 // Os12g29980.2 // Os01g69830.1 // Os09g38980.1 // Os06g39480.1 // Os01g01307.2 // Os02g33840.1 // Os04g36720.1 // Os03g25600.1 // Os03g25600.2 // Os03g14980.1 // Os02g54290.1 // Os03g27320.3 // Os01g48820.1 // Os01g16870.4 // Os02g48880.1 // Os07g45090.1 // Os07g46540.1 // Os01g32930.1 // Os03g57290.1 // Os06g09880.1 // Os09g37510.1…
GO:0005886	C	plasma membrane	38	265	4240	34296	0.19	1	// Os03g29350.1 // Os12g13720.2 // Os01g49529.4 // Os11g43410.1 // Os09g32570.1 // Os03g51440.1 // Os06g01500.3 // Os08g07774.2 // Os09g17730.1 // Os05g35140.1 // Os04g14570.1 // Os03g27320.3 // Os04g06990.1 // Os10g02720.1 // Os02g42780.1 // Os02g50960.2 // Os01g50820.1 // Os02g55010.1 // Os01g14932.1 // Os02g29890.1 // Os02g05040.1 // Os07g33790.1 // Os03g25600.1 // Os03g25600.2 // Os03g17180.1…
GO:0005737	C	cytoplasm	86	265	11866	34296	0.79	1	// Os12g36810.1 // Os03g12500.1 // Os03g55320.2 // Os10g30210.1 // Os09g38980.1 // Os01g01307.2 // Os02g33840.1 // Os04g36720.1 // Os03g14980.1 // Os04g11970.1 // Os02g19770.1 // Os02g02790.1 // Os05g51230.1 // Os01g48820.1 // Os03g57290.1 // Os02g48880.1 // Os05g01520.1 // Os07g45090.1 // Os01g32930.1 // Os06g09880.1 // Os09g37510.1 // Os08g43980.1 // Os11g11210.1 // Os08g37444.1 // Os06g01500.3…
Abbreviation: P: biological process; C: celluar component; F: molecular function
