# Supplementary material for: Development of Genome-Wide Insertion and Deletion Polymorphism Markers from Next-Generation Sequencing Data in Rice
Source: Rice (N Y). 2015 Aug 14;8:27. doi: 10.1186/s12284-015-0063-4 (PMC4536249; doi:10.1186/s12284-015-0063-4)
Supplement: Additional file 6: Table S6. — Chromosomal position and primer sequence for 100 InDel markers. (XLS 37 kb) [file 12284_2015_63_MOESM6_ESM.xls]

## Sheet: Sheet1
Table S6. Chromosomal position and primer sequence for 100 InDel markers
No.	InDel name	Chromosome	Physical position	Primer sequence (5'-3')
				Forward	Reverse
1	Chr1-332040	1	332040	CTTGGTGATGGTCCTCTGA	GCCTCGACCTACTCAACTACTACC
2	Chr1-2623140	1	2623140	ACATCTGATCTGCTCGCGT	AGGTCAGGTACGGACGCAT
3	Chr1-3999340	1	3999340	GGCTCGGTTTAAGCCAGATA	AAATTAGTAGGTGTAGCGTTGCG
4	Chr1-4342700	1	4342700	CGACGGTGTTTGGTGCAA	ATTTGCGTGGCTGAGATAGA
5	Chr1-6227040	1	6227040	ACTACGCTGCTATGGTTGGG	GCCGGAGAGGAGAGAGAGAG
6	Chr1-7190480	1	7190480	CTTTCACAGCGAACGTGGT	TTATAGTGGTGCACATGCGG
7	Chr1-9441520	1	9441520	CGACTCAAACAGTCTCAACACA	TTGTCCCTGTTGGTCAAATC
8	Chr1-10595400	1	10595400	TGGACGTGACCCCAAACTAT	TGGCAGCTTGTTTGACGAGT
9	Chr1-22954620	1	22954620	GGCCAGGGAACACCAGAAT	TGTTGGTTGGTTTGGTTCCT
10	Chr1-29970700	1	29970700	ATCAGGACGGGGATGAGG	CTCTTCCGAAGCCACTCG
11	Chr1-31725180	1	31725180	AACCTGCGCAGAGAAGTGAG	GGCGTACAATGCTGGCTG
12	Chr1-36283220	1	36283220	ATGACCGATGTATTTGGGAA	GCTCCCTAATGAGAAGCACC
13	Chr1-38475160	1	38475160	CTTCTTTCTACTCGCCTCCG	TGGGTTTACAGCATCTGCG
14	Chr1-41052480	1	41052480	GGCGCACTTCTCCTGGTTAG	CCAACCATCAATCCAATCAA
15	Chr2-906680	2	906680	AGTGAGTCTCGTCGCAGTGA	CCGGCGATGTCGTCTTCT
16	Chr2-4247220	2	4247220	CCTAAAACAATCAAACAAGCACAG	TCGACGTGTGGCTGCTTA
17	Chr2-12372580	2	12372580	CTAGGGTGTGCCAAGGGGT	AAGAAGAGAGTGGAAACCTCACA
18	Chr2-18664140	2	18664140	GGCGGCAAATCAAAAGGT	CGTTTTGGGACCTCTCTCTC
19	Chr2-19354800	2	19354800	GCTGCTAGCTGCAACCTCTC	AGTTCCTACACATTGCTCGC
20	Chr2-20627980	2	20627980	ACATTCCGCCGTTTGTTTG	TCCTTTGCTAATCCTCCGTTT
21	Chr2-22565180	2	22565180	CGTTGCCGGATAGTTTGTTT	GACGGGGCTAGGGAAGATAG
22	Chr2-23715880	2	23715880	TTGTTCATCATCACTGGGGA	CGTCCATACCCGAAATGC
23	Chr2-29920380	2	29920380	TCGGTGTGGTGAGAGAGAGA	ACCTCCCCGCGGTACTTA
24	Chr2-33622540	2	33622540	CAAAGCATAGCGTATCCCG	TTCCTTTGGATTGGATTGGA
25	Chr2-34356540	2	34356540	CAGGAGTTGCCACCTTTCTT	TCGGGCTCAAGGAAAAGC
26	Chr2-35261840	2	35261840	CACCTCGTCCTTGCTGGT	CCCTAGCTCTCTCTCTCTCTCTC
27	Chr3-1956540	3	1956540	TGGATCAAAACATACTACGCACTT	TGTAGAGCCACCGAAACCAG
28	Chr3-4652920	3	4652920	CCATGGCTTCTTGCATCAG	CCTTTGGAGGACGGAGGT
29	Chr3-5414580	3	5414580	TGACGGTACCCACGTCCT	GTGGCATTGCAGCCTTTTT
30	Chr3-6167100	3	6167100	TTCGAAACGAAATTGTAGATCA	AGCCGAGAAATCAAGGGGT
31	Chr3-9170520	3	9170520	AAAGAGTTGGGTCGGGCT	AACAAAGGCCGTCTCAAAAA
32	Chr3-12501500	3	12501500	TGTCTGACACTGTTCTTCCATCT	CTTGCAGCAGTTTGGTCAGA
33	Chr3-16172800	3	16172800	GAGGAGGAGGAGGAAGCTGT	TCACACACACACACACACACA
34	Chr3-17378600	3	17378600	AAAGGGTTCTACCTAAAATGGAG	CCATTCATGCCCTTGTTGAC
35	Chr3-23692840	3	23692840	TCTCAGACGACCTGGACAAG	ATCCAAACAAATTCCCCTCC
36	Chr3-28683440	3	28683440	CCAGACCAAGAGAGAGAGAGAGA	AATCAGCAAGAAAGCTCTGC
37	Chr4-6954540	4	6954540	ATGCCGGAGTACCAAAATTC	GACATGCCGATGGAGGAG
38	Chr4-7360220	4	7360220	AGGATGAGAGTTGCATGGTT	CCTAGAACACATCCATAACCGA
39	Chr4-20291400	4	20291400	CCCAGCTGGACTCGCTAA	AGCGCCACCTCTCTCTCTCT
40	Chr4-31262680	4	31262680	ATGCGGGTTACTCCCCTC	CGGTTACACGACACGTCATT
41	Chr4-33854060	4	33854060	GCTCTCTTTCCGCGCTATTT	TGCCTAGAAGATCCGGAGAA
42	Chr4-35053280	4	35053280	GTGCTTAACTCAAACGCAGG	GCGTACGTAGGGGAATTGAA
43	Chr5-1279380	5	1279380	TCACCCCCACCACCATTA	CCAGATCAAGCTAGAAGAAGAAGA
44	Chr5-3037480	5	3037480	GGGGTCTTCCGGCTAAAGT	ACCTTCACCATTGCAACGTA
45	Chr5-14232160	5	14232160	TTCTCCCGCATTATGTTGGT	GACCGGTTAGGATCCATGAG
46	Chr5-19252660	5	19252660	TAGGGCTAATGCCGGATTTC	TGTGTTGGGTCCATTGTGAT
47	Chr5-20621080	5	20621080	CACAGTACACAAGCCTCCTCC	GCAAGATGGAGAGAGAGAGAGAG
48	Chr5-22309640	5	22309640	TCGCGCTCTCTCTCTCTCTC	TGAACGTCTCTCACTGGTTCA
49	Chr5-22494900	5	22494900	GAGAACCGAGCAATCGCC	CGCATCACTATCTTCCCAAT
50	Chr5-22987980	5	22987980	TGAAAAATTCTCTCCTGTTTTCAA	TAGGAAATGGGAATGGTGGA
51	Chr5-26344220	5	26344220	TCCATTTCTAGAAGCCCTCG	TGAGACGGTTGACTGACCG
52	Chr5-27360560	5	27360560	TTGCCACGAAAACGACAGT	GACGCATGCTGCTGCTACT
53	Chr5-29124940	5	29124940	GAGAAGAGGCGACGGACG	CCAGAAAAGGTACGGAAGAAAA
54	Chr6-4190540	6	4190540	GGGGAGAGAGATGGACGC	GGTCGGTTTCCTTTTGTCCT
55	Chr6-8745980	6	8745980	ATTCTGGAAGACACGGGGA	CGAAGCTCCAGAAACCCTCT
56	Chr6-12685020	6	12685020	CCCTTCCCATTTACCTCTCC	TAGTCCGCCGTGGTTTCC
57	Chr6-18121120	6	18121120	TGGAAACTCTCTCTCTCTCTCTCT	AGGAAGGAAGCTGAGCAGA
58	Chr6-25012280	6	25012280	CAGGCCGCCCTGTAATAAG	AACGGAGAGGAAAAGTTGGG
59	Chr6-26319460	6	26319460	AGAGCAGCAGCGAGGAAAG	CAAACGATCAAGCTCCTCCT
60	Chr6-27339540	6	27339540	GGGGGAGAGAGCAGCTAAGA	AAGCCTAAGCCTAAGCCTCC
61	Chr6-30956560	6	30956560	ATCGAGAGCCCTCCTCTCTC	GGTTGGGTTGGTTTCCTCT
62	Chr7-13759720	7	13759720	TGTTTGCCACATGCTACCTT	CAGGTTAACAGCTAGATTGAGAGA
63	Chr7-17165560	7	17165560	CCATGGTGGTGATGATGG	GCAAGTCTTCCTCCTCTCTCTC
64	Chr7-19344120	7	19344120	GCAACAACAAGCACAATGAGA	CTCCTTCCCCCATCTGCC
65	Chr7-21788060	7	21788060	GCAGAGGTAGCCTGGTTTGT	GCGTGTAAACCCTTTGCTTT
66	Chr7-22231440	7	22231440	ACACTGGCTGCAACCAAAA	GCGCCCAAAGGATACAAG
67	Chr7-23727020	7	23727020	GTACCTTTGCCCTCCTCCC	CGAGTGCTGTACAGTCTGTGAAC
68	Chr7-25905940	7	25905940	GAACAGGCTGCATGTCTGAA	TCAATAAAACTTCGCACCGTC
69	Chr7-26757440	7	26757440	GCACGCTGGATTGGAGAC	CCCAGGAACACCAAGAAAAA
70	Chr7-29495920	7	29495920	AATCTCGCGTTCCCATTT	AAGGCGAAGGAAGGATTGAT
71	Chr8-3017360	8	3017360	CCGTTCATTTTCCATTTTCC	GAATAGGGCAAGGGGATTTT
72	Chr8-5188620	8	5188620	CCATTCTTCTTGAGAGAGAGAGAG	TCGATCCACAAGTGCTCA
73	Chr8-8936440	8	8936440	GCTGTCCTGAATTGGATCAGA	ATCGATTCATCGACCGGTTT
74	Chr8-20060620	8	20060620	CTCTCCTCTCCACTCCACTCA	GGAACCCTAGGCATCTCTCTC
75	Chr8-21712740	8	21712740	CTAGGCAGGTGGCCAAGTT	AAACAGTGCCCGTGTCGT
76	Chr8-27970620	8	27970620	AACCCTAGGAGACGCTTGCT	GCGAGAGAGTGGGAGGAGA
77	Chr9-876480	9	876480	CAGCTAGGGAGATGCCTCA	AACTGAATGGTGCTGAAATGC
78	Chr9-12321560	9	12321560	AAAAAGGACGGGGACAAGA	GCTAAAAAGAGGCCCTGGAT
79	Chr9-14813760	9	14813760	AGCGAAGGCGAGGAGATAA	TTCCCTCTATTCCCCTTGTG
80	Chr9-20820440	9	20820440	AGAGAGGGAGGACTCCGTAA	GATCTGCAAGGGGAGGAAGT
81	Chr9-22758980	9	22758980	TGCAAACCGAATTTCCGA	GGAACCGAAGATGAGAGGC
82	Chr10-5216740	10	5216740	AACCAACAGTGTCATTGCCTC	TGTTGGATCCTAGAAATGCC
83	Chr10-10170520	10	10170520	GAAACCTCCCACCCAAAAA	AAAGGCAGCGAAGCAACA
84	Chr10-14723160	10	14723160	CTGGCAGCTTCATCCACT	TCCCCAAACATCTCTCTCTCTC
85	Chr10-16708320	10	16708320	TCTTTCTTGCTTACCCGTGC	AGCGCGTTGGTTGTTGAG
86	Chr10-21364400	10	21364400	CGTCATCGGTGGTCATGG	GACAGGAGGGCATGTCTGA
87	Chr10-22430500	10	22430500	GGAACGTATCCGGAGGAG	GGGTGGGCTAGGAAGTAAAC
88	Chr11-2856600	11	2856600	CGATGCTGCACTATTGGAT	AGGGCAACACACGAAGAGAG
89	Chr11-3246020	11	3246020	GTCCACGTCGAGGATTCG	CGCTACCTAGCTCCTCCTCC
90	Chr11-5372640	11	5372640	GCTAGCGAAAGATCGGTTTG	AAAGGCGGCTGCTTAAAAA
91	Chr11-7269780	11	7269780	CAACCACCATCTTATAGCGGA	TCCTCCCTCCTTCTTCTTCC
92	Chr11-10184480	11	10184480	GGAGAGAGAGAGTGAGGGGG	ATGAAACCAATGGAACCGAA
93	Chr11-11772060	11	11772060	TCCATGGACACACTTGTCATC	CCACCTCCATTGCAGCTATT
94	Chr11-21897200	11	21897200	ATCTCCCAAGATTTTCACGG	GAATGCCCACCTGAAGAAGA
95	Chr12-1612860	12	1612860	GCGCTTGTTGCTGTTGAGAG	ACCTTGCTCAGCAGGACAG
96	Chr12-7131920	12	7131920	TGTGGTTCAGATTAGTTGGGAA	GCTGTAGCTTGATTCTGGCA
97	Chr12-10409380	12	10409380	CTCGTCTCACCACACACCAT	GGGAGGAGGAGAAGGACAAG
98	Chr12-21289020	12	21289020	TCTCAAAAACCAACAACCTCAA	GCACTGTGGAAATGCGTG
99	Chr12-24409260	12	24409260	GCCTCCTAAGCTCACCATAGC	CAAACTGTGAGAGAGAGAGAGAGA
100	Chr12-27275900	12	27275900	ATCTTTGCACCTGAGCTTTC	TTCAGCTTCTTTTGATGTTTGG
