# Supplementary material for: Development of Genome-Wide Insertion and Deletion Polymorphism Markers from Next-Generation Sequencing Data in Rice
Source: Rice (N Y). 2015 Aug 14;8:27. doi: 10.1186/s12284-015-0063-4 (PMC4536249; doi:10.1186/s12284-015-0063-4)
Supplement: Additional file 7: Table S7. — Chromosomal position and primer sequence for 100 SSRs. (XLS 33 kb) [file 12284_2015_63_MOESM7_ESM.xls]

## Sheet: Sheet1
	Table S7. Chromosomal position and primer sequence for 100 SSRs
No.	SSR name	Chromosome	Physical position	Primer sequence (5'-3')
				Forward	Reverse
1	RM1321	1	3800749	CTTGCATGACTACACGAGTCG	TATCCTGAGCGAGATCAGGG
2	RM6685	1	7869532	ACTGGTTTTGTGGTTCAGGG	TACCGGCCTCATCTTTTCAC
3	RM7075	1	15101630	TATGGACTGGAGCAAACCTC	GGCACAGCACCAATGTCTC
4	RM7192	1	19981056	AGAGCTCCTAAAAAGTGCCC	AGTGTGTGTATCGCAGGTGG
5	RM1196	1	21900221	AGCTGCCGTGAGCCTCAAG	TCCAAAACGCTCTCTTCGTC
6	RM3440	1	27185015	TGTTCGAAGGAAGCTGGATC	TAGCTGAAGCCAAAGCCTTC
7	RM3615	1	29799916	AGGCCTGAGTCTTAGAGGCC	AAACACGACCGGAATGCC
8	RM3709	1	31941742	TATATTGAGGGAGCAAGCCG	CATCCCAAAGCTAGAACCCC
9	RM6648	1	32331634	GATCGATCATGGCCAGAGAG	ACAGCAGGTTGATGAGGACC
10	RM3290	1	37516973	GGATCCTCTCGTCGCTGTC	GTTAGCATCGGCAGATAGGC
11	RM3340	2	386110	TCTTGGCAAGCTCTCCTCTC	CCATCATCTCGATCTTGACG
12	RM5654	2	3422754	TGCAACTCGCGTATACAATA	CCAAGTTCGTTACAGCAGAG
13	RM7355	2	7143962	GAACCCACCCAAACAAACAC	GCTTCGGTTTTTCGTGAGAG
14	RM1358	2	10184585	GATCGATGCAGCAGCATATG	ACGTGTGGCTGCTTTTGC
15	RM5619	2	12009527	AAAAACACAGGAGGACTGCG	ACTTTTTGGGGTCTTGAGGG
16	RM5521	2	15951365	CGTGTTTGGTGTTGTGTGTG	AAGGAATTAGCCAACCCCAG
17	RM4499	2	18635463	AGCAACTTGCAAGCTTTAAT	GCTGAACCCTGAGAATATGT
18	RM5789	2	22409721	CAGCTCACCGCATCACAC	GGACGCCATCATGGTGAG
19	RM6001	2	27984372	GAAGCTAATCGTCGAGACCG	TCCACGAAGAGCTCCTGC
20	RM8255	2	32004443	AGTGCTCATGTGACACTGC	CATCCATCCATTCTTGCTC
21	RM3248	2	35049773	AGAAGGTTGCTTTCTTGGCC	CTTGCAAGGTCTGTTGCATC
22	RM3894	3	1097622	TATGCTCTCTCCTTCAGGCC	CTTACCAACTCCGCACTTGC
23	RM2421	3	3435943	CCATATATACCTTCCCTTAG	CTTATAAGCTGGAATGTACC
24	RM6783	3	9285979	ATGCTGGTCTGGTCCTTCAC	GGTTGTTGGTGGTTTGTTGG
25	RM3434	3	10745747	AGAAATGGGATGGGAGAAGG	AAAGGGAAAGCAAGAGGAGC
26	RM1334	3	17228176	GCATCTACTGCCAGTAACACTG	ACTCTTCTGCGGCGTGTG
27	RM7431	3	19324693	CGGGACTTCTCATAGGCATG	ACTACTGGCTTCCCACAACG
28	RM5626	3	24671224	ATCAGTCGGTCATAAACGCC	ACCTTCCTCTTCTGCTGCTG
29	RM6468	3	27788033	CTTGTGGCCGAGGACATG	AGAGAAGCAGAGGCCCTGAC
30	RM2416	4	940825	GTAGGTACATATGAATCCGA	TACAAATTAAAATAGGGGAA
31	RM3658	4	5573650	AGGCGAGGGTACGGATCTC	TTTCTCTCTCCTCCTTCCCC
32	RM7472	4	7057317	GCCACGTGACGGTTTAAGAG	CAAGTGGCACGTATGAGTCC
33	RM3536	4	7930434	GGGTGAGTGCGACAGAGATG	CATGTCTCCCCCTCACCCTC
34	RM3317	4	13706721	AGCAACCTGACAGAAGAATG	TCTCGTTGAGTTGGAAGAAG
35	RM3708	4	20839833	AAGCGTAAGACGACGAGACC	TTTCATTTGGGCTGCACC
36	RM6130	4	22809492	GGCAGAGAGAGCTGCATCTC	GACGACGACGAACCCAAC
37	RM1018	4	26940559	ATCTTGTCCCACTGCACCAC	TGTGACTGCTTTTCTGTCGC
38	RM3687	4	31517506	CTCCTGAGAAGTGGGGACTG	AGTCCTCCATGCATGTGACC
39	RM1248	5	62508	ACAAGCAGCTAATGGTTGGG	GTGATTTTGGCTCAGGTCAG
40	RM2010	5	1120556	ATCTTCTAGGAAATCGAGGA	GTTGGCAACTTGTAGTCTTG
41	RM7349	5	3187077	TCCTCTTCTCCTCCCTTTCG	AGAGACGATCACTGCGCC
42	RM3381	5	9485638	ACAAGCACCAGCCACAATAG	GGTGTTGTTTTGGACGAACG
43	RM3437	5	16424724	AACCACCTAGGTTTCTCCCC	TAGCAACGAGGTTATTGGGC
44	RM3695	5	19509473	TCAGTCCACTGCTCACCCC	CCAGAGCGGTTTTGTCCTAC
45	RM4501	5	21968727	GCACAAATGTCTCTGTCTAA	AGAGTACGAAACGGTACAAG
46	RM3348	5	24948944	TACAGCCACTATGCTGAGCG	CTAATTCAAGCCCTGATCGG
47	RM7653	5	27202228	AATTCGTCCCCGTCTCCTAC	GAATTCCAGCTCTTTGACCG
48	RM6273	6	130368	TGCCTTCGCACTCCAGTC	GACGAGAAGATCCTTGTCGG
49	RM6536	6	3822036	GAGCTGCCGCTAAGGTTCC	AAAATCCACTCCCGCTTCC
50	RM8270	6	6675642	TGAATTCTGCAAATCAACATC	ATCAACATCTAATTATCTTTCTTCAC
51	RM2523	6	8930805	CCGTAGGTCTTCAAGTGATA	GCAAAACCGAACTAAAATTA
52	RM6036	6	21201533	CTGATCTGGTTGCCGCTG	ACACCTAGATCGACCGATCG
53	RM1340	6	22960414	TCCAAACTAGTGGGAACGC	CTCAACGCCATGAACCTC
54	RM6202	6	23878142	CTGTGACATTGGCATCCATC	ACACACACACACACACACCG
55	RM5371	6	25442773	GGCTAGCTTTAGCTGCGTTG	ACCCAGATCGAAACAACTGC
56	RM6802	7	3952440	GTGTCTTGGCATTGGTGTTG	GGACAAGAAGGTGCCAAATC
57	RM8262	7	5331534	CATTAGCCGTGGTGTATTTG	TTTCATCCCTAGTGCCAAC
58	RM8006	7	7718098	TGCCGGTTCTTAATTTTATC	AATGGTCCACATTACTCCAC
59	RM7571	7	10402972	CCTTATGCCCCCTTCCTTAC	TCGTCTCATGGAGCCACC
60	RM3670	7	13386345	GATCAAGAAGCAGGACACCG	GATCTGGAGTCGCGTCAAAC
61	RM5875	7	15945263	TTTCCCACCAGAGGAAGATG	AAGTTCCCAAGTTGGATCCG
62	RM5606	7	17614015	CGTCCTTGTCCTTGAAGGAG	ACAACCGTAAGTTCCCATCG
63	RM5495	7	21999264	AATCCATGGACGCACTTG	AGCTCAAGCTAGCGGATG
64	RM6369	8	119297	CAAGCTAGGGCTGCATAAGC	GCTTCACCTACCTACCTCACC
65	RM5601	8	2853311	CGTCGTCGTCAGTGAAGAAG	GACGCCAACGTCTTCACC
66	RM6010	8	9478597	CACAAGCACCTCGCACAC	ACCGTGTGAATCGTGTGATC
67	RM8264	8	19828678	ACGCTCCTCGCTTTCTAC	GCACCTCACACCAGTAATTC
68	RM6976	8	23551006	CTCATGGGGCTTCTTCCC	CCCATTGGATAGAATCCCAG
69	RM1345	8	26140369	ACCACCACGCCATTAGAGAC	TGAGCATCCCGTGCTGTC
70	RM3376	8	27319774	TCACTTATCACCAGGCGTTG	GACGAATGGTCAAACACGTG
71	RM8219	9	1494578	AACCATTGTTGAGCAAATTC	GATAAGCAGGGATTGGAAAG
72	RM6021	9	5254398	AAGCCCCTCCTCTCCAAGC	GAAGAGCGCCACGATGTC
73	RM3855	9	9316885	AATTTCTTGGGGAGGAGAGG	AGTATCCGGTGATCTTCCCC
74	RM3769	9	11694694	TGCATGCTTCGTTCAGCTAG	GTCTCCGAGCTCCTCAGGTC
75	RM6771	9	14638408	GCATCAAGCGAATCTTAGCC	TAGTCGCCGATGGATAAACC
76	RM1189	9	16217494	AACTGCCCATTTGTCGTC	GACTCCGGACTAGACCAATC
77	RM7048	9	16881604	CAACCCCTAATTTCACGCTC	GACTTCACTGGCACTGGATG
78	RM6251	9	18889262	GCAGAAATGCTGAGTTGCTG	TCCCATTCCTCGCTCATTC
79	RM2144	9	21908410	ACATTATGAAACGGAGGAAG	GAAATGATGCATCAGCATTA
80	RM7402	10	4068618	TAGTGGAACAAAGTTCCGCC	ACCAGCATATGCGAACACAG
81	RM7417	10	6590110	CGCAGCAGCTGTTCTACATG	TGCTTGCAAGGTCATCTGAG
82	RM6207	10	9665459	TCTGGCAGTGAACGTGGC	AACGGGTAGAGATGCACCAC
83	RM3283	10	11866814	CCCGTTAAAAGGGAAACTCC	CGAACTCCTAGACTCCACCG
84	RM5392	10	16859787	GCCGTCTACCTCATGGTCAC	CCATAACCGTGGTGTTTGAG
85	RM3510	10	18633753	TAAGATCGTAAGATCGCGGC	AGGCAGGAAGAGGTGGAGG
86	RM1108	10	18716282	GCTCGCGAATCAATCCAC	CTGGATCCTGGACAGACGAG
87	RM5128	11	5400828	TAAGTAATGATCATTGGTAA	GTGCCATATATATATGTTGA
88	RM3701	11	8024617	GAGCTAGAGGGAGGAGGTGC	TTGACTGATAGCCGATTGGG
89	RM1219	11	20662383	GAGGAATGGAGGAGTTTGGG	CCGGCAAGGAAAAGGAAC
90	RM1233	11	26137442	TTCGTTTTCCTTGGTTAGTG	ATTGGCTCCTGAAGAAGG
91	RM1080	12	905084	AGAGCCCTCGTAAGCCAAAG	GGTCGTGAATCTCCTCCAAG
92	RM7582	12	1506842	TGGAAGGGAAACAACGTACC	AGAAGCTGTAGCCAGATCGC
93	RM7315	12	2182015	CACAAAGGCGTGTGGGTTAG	GAGTCACGGGATGTTGCC
94	RM6296	12	3200618	TCTTGCCTCGCTAGGGTTAG	CCCACGTTTCTCTTGTCCTC
95	RM3472	12	3520189	ATCGCAAGAACTCCGTGAAG	CGCTTTTGAGCTCGCCTC
96	RM7619	12	4828817	CTTGGTATGTATTGGCAGCG	GAGGCAATAGGAGGGGAGAG
97	RM5613	12	7236834	CAAACAACATCGCTGCGAC	AAGGGCTAGCTGCTCGGAG
98	RM3246	12	9094075	GCCACTCATATAAGCAAATG	TGGTTAATGGTCAGAACCTG
99	RM7102	12	13258308	CGGCTTGAGAGCGTTTTTAG	TACTTGGTTACTCGGGTCGG
100	RM6564	12	17980324	CTCCTCCTCCTCCCAGTAGC	TCATCTTCAGGGAGCTCCTG
