# Supplementary material for: Development of Genome-Wide Insertion and Deletion Polymorphism Markers from Next-Generation Sequencing Data in Rice
Source: Rice (N Y). 2015 Aug 14;8:27. doi: 10.1186/s12284-015-0063-4 (PMC4536249; doi:10.1186/s12284-015-0063-4)
Supplement: Additional file 8: Table S8. — Allele number and polymorphic information content for InDel and SSR. (XLS 43 kb) [file 12284_2015_63_MOESM8_ESM.xls]

## Sheet: Sheet1
Table S8. Allele number and polymorphic information content for InDel and SSR
No.	InDel name	e-PCR			PCR				SSR name	PCR
		Allele number	PIC		Allele number	PIC	Numbera	Rate (%)b		Allele number	PIC
1	Chr1-332040	8	0.71		2	0.375	20	100	RM1321	3	0.512
2	Chr1-2623140	8	0.78		3	0.555	20	100	RM6685	1	0
3	Chr1-3999340	2	0.5		2	0.48	19	95	RM7075	2	0.375
4	Chr1-4342700	13	0.83		2	0.48	20	100	RM7192	2	0.444
5	Chr1-6227040	19	0.8		3	0.554	19	95	RM1196	3	0.46
6	Chr1-7190480	6	0.76		2	0.495	20	100	RM3440	3	0.485
7	Chr1-9441520	10	0.84		2	0.444	20	100	RM3615	3	0.398
8	Chr1-10595400	12	0.81		3	0.62	20	100	RM3709	2	0.455
9	Chr1-22954620	5	0.72		4	0.695	20	100	RM6648	2	0.455
10	Chr1-29970700	15	0.81		4	0.545	20	100	RM3290	2	0.444
11	Chr1-31725180	12	0.76		4	0.705	19	95	RM3340	3	0.615
12	Chr1-36283220	11	0.78		2	0.455	19	95	RM5654	2	0.266
13	Chr1-38475160	11	0.82		3	0.565	20	100	RM7355	2	0.42
14	Chr1-41052480	7	0.75		2	0.455	20	100	RM1358	5	0.78
15	Chr2-906680	7	0.73		3	0.535	20	100	RM5619	3	0.54
16	Chr2-4247220	14	0.76		2	0.48	20	100	RM5521	2	0.375
17	Chr2-12372580	14	0.81		3	0.58	20	100	RM4499	1	0
18	Chr2-18664140	15	0.83		4	0.68	20	100	RM5789	2	0.346
19	Chr2-19354800	10	0.72		3	0.58	20	100	RM6001	2	0.5
20	Chr2-20627980	17	0.84		2	0.444	18	90	RM8255	2	0.492
21	Chr2-22565180	13	0.78		3	0.515	20	100	RM3248	2	0.484
22	Chr2-23715880	18	0.73		4	0.593	20	100	RM3894	2	0.432
23	Chr2-29920380	13	0.88		4	0.665	20	100	RM2421	2	0.495
24	Chr2-33622540	5	0.72		3	0.565	20	100	RM6783	4	0.694
25	Chr2-34356540	14	0.73		5	0.745	20	100	RM3434	2	0.475
26	Chr2-35261840	17	0.85		4	0.67	20	100	RM1334	2	0.495
27	Chr3-1956540	11	0.78		5	0.679	20	100	RM7431	1	0
28	Chr3-4652920	12	0.81		2	0.48	20	100	RM5626	2	0.494
29	Chr3-5414580	12	0.82		3	0.565	20	100	RM6468	1	0
30	Chr3-6167100	18	0.87		3	0.637	20	100	RM2416	4	0.694
31	Chr3-9170520	10	0.81		2	0.475	19	95	RM3658	2	0.32
32	Chr3-12501500	14	0.76		3	0.715	20	100	RM7472	3	0.364
33	Chr3-16172800	12	0.72		3	0.569	20	100	RM3536	2	0.111
34	Chr3-17378600	16	0.72		2	0.495	20	100	RM3317	2	0.266
35	Chr3-23692840	16	0.85		4	0.736	20	100	RM3708	2	0.465
36	Chr3-28683440	23	0.91		5	0.734	20	100	RM6130	1	0
37	Chr4-6954540	7	0.7		3	0.494	20	100	RM1018	1	0
38	Chr4-7360220	18	0.88		4	0.635	19	95	RM3687	2	0.469
39	Chr4-20291400	15	0.82		3	0.66	20	100	RM1248	3	0.37
40	Chr4-31262680	7	0.72		3	0.659	19	95	RM2010	2	0.278
41	Chr4-33854060	11	0.75		2	0.32	19	95	RM7349	2	0.456
42	Chr4-35053280	7	0.71		2	0.5	20	100	RM3381	1	0
43	Chr5-1279380	13	0.71		5	0.75	20	100	RM3437	2	0.486
44	Chr5-3037480	9	0.75		2	0.455	20	100	RM3695	3	0.537
45	Chr5-14232160	10	0.8		3	0.554	20	100	RM4501	3	0.698
46	Chr5-19252660	8	0.75		3	0.56	20	100	RM3348	2	0.455
47	Chr5-20621080	16	0.79		2	0.375	20	100	RM7653	2	0.388
48	Chr5-22309640	13	0.8		3	0.66	20	100	RM6273	1	0
49	Chr5-22494900	13	0.8		4	0.7	17	85	RM6536	1	0
50	Chr5-22987980	9	0.7		2	0.42	18	90	RM8270	1	0
51	Chr5-26344220	15	0.75		2	0.495	20	100	RM2523	2	0.5
52	Chr5-27360560	10	0.73		3	0.601	20	100	RM6036	2	0.388
53	Chr5-29124940	11	0.77		2	0.469	20	100	RM1340	3	0.535
54	Chr6-4190540	13	0.8		4	0.66	20	100	RM6202	2	0.475
55	Chr6-8745980	17	0.89		4	0.533	20	100	RM5371	2	0.465
56	Chr6-12685020	9	0.7		2	0.455	20	100	RM6802	2	0.18
57	Chr6-18121120	13	0.78		2	0.456	18	90	RM8262	2	0.455
58	Chr6-25012280	14	0.81		3	0.58	18	90	RM8006	4	0.667
59	Chr6-26319460	6	0.8		3	0.586	20	100	RM7571	2	0.095
60	Chr6-27339540	6	0.72		3	0.595	19	95	RM3670	3	0.349
61	Chr6-30956560	11	0.7		3	0.515	20	100	RM5875	3	0.643
62	Chr7-13759720	15	0.85		3	0.532	20	100	RM5606	2	0.375
63	Chr7-17165560	14	0.71		2	0.488	20	100	RM5495	3	0.277
64	Chr7-19344120	18	0.83		3	0.651	20	100	RM6369	3	0.633
65	Chr7-21788060	16	0.82		4	0.543	19	95	RM5601	1	0
66	Chr7-22231440	13	0.8		3	0.515	20	100	RM6010	2	0.255
67	Chr7-23727020	11	0.74		2	0.48	20	100	RM8264	2	0.42
68	Chr7-25905940	16	0.8		2	0.495	20	100	RM6976	2	0.469
69	Chr7-26757440	14	0.8		2	0.5	17	85	RM1345	2	0.49
70	Chr7-29495920	6	0.76		3	0.185	20	100	RM3376	2	0.278
71	Chr8-3017360	10	0.75		3	0.66	20	100	RM8219	3	0.499
72	Chr8-5188620	18	0.77		3	0.64	17	85	RM6021	3	0.265
73	Chr8-8936440	8	0.82		5	0.78	20	100	RM3855	2	0.48
74	Chr8-20060620	11	0.85		4	0.699	19	95	RM3769	3	0.494
75	Chr8-21712740	7	0.74		2	0.48	20	100	RM6771	3	0.565
76	Chr8-27970620	34	0.95		4	0.66	20	100	RM1189	2	0.32
77	Chr9-876480	16	0.91		5	0.715	20	100	RM7048	1	0
78	Chr9-12321560	11	0.75		4	0.655	20	100	RM6251	2	0.432
79	Chr9-14813760	16	0.8		3	0.485	20	100	RM2144	4	0.451
80	Chr9-20820440	17	0.8		2	0.48	20	100	RM7402	1	0
81	Chr9-22758980	6	0.73		2	0.455	20	100	RM7417	1	0
82	Chr10-5216740	8	0.71		2	0.5	20	100	RM6207	2	0.18
83	Chr10-10170520	17	0.79		2	0.455	20	100	RM3283	3	0.32
84	Chr10-14723160	18	0.81		4	0.731	20	100	RM5392	1	0
85	Chr10-16708320	13	0.73		3	0.645	18	90	RM3510	2	0.266
86	Chr10-21364400	8	0.7		2	0.455	20	100	RM1108	1	0
87	Chr10-22430500	11	0.83		4	0.635	20	100	RM5128	2	0.495
88	Chr11-2856600	14	0.74		4	0.65	20	100	RM3701	2	0.21
89	Chr11-3246020	7	0.72		3	0.485	20	100	RM1219	1	0
90	Chr11-5372640	13	0.85		4	0.615	20	100	RM1233	2	0.32
91	Chr11-7269780	10	0.8		3	0.556	16	80	RM1080	3	0.52
92	Chr11-10184480	7	0.73		3	0.545	20	100	RM7582	2	0.375
93	Chr11-11772060	7	0.73		2	0.5	20	100	RM7315	2	0.21
94	Chr11-21897200	10	0.82		3	0.405	20	100	RM6296	3	0.605
95	Chr12-1612860	19	0.9		3	0.485	20	100	RM3472	2	0.18
96	Chr12-7131920	15	0.85		5	0.74	20	100	RM7619	3	0.405
97	Chr12-10409380	18	0.83		3	0.615	20	100	RM5613	2	0.391
98	Chr12-21289020	12	0.88		2	0.32	18	90	RM3246	1	0
99	Chr12-24409260	12	0.82		3	0.585	20	100	RM7102	3	0.304
100	Chr12-27275900	8	0.8		3	0.537	20	100	RM6564	2	0.426
a The number of rice cultivars with PCR products.
b The percentage of rice cultivars with PCR products against a panel of 20 rice cultivars.
